# Supplementary material for: Yeast Assimilable Nitrogen Concentrations Influence Yeast Gene Expression and Hydrogen Sulfide Production During Cider Fermentation
Source: Front Microbiol. 2020 Jun 24;11:1264. doi: 10.3389/fmicb.2020.01264 (PMC7326769; doi:10.3389/fmicb.2020.01264)
Supplement: Supplementary file 1 [file Table_1.XLSX]

## Sheet: L5IvsL5M.Differential_analysis_
Gene_id	readcount_CL2M	readcount_CL2I	ratio	log2FoldChange	pval	padj	significant	Associated Gene Name	Interpro Short Description
Q0010	0	0	NA	NA	NA	NA	NA
Q0017	0	0	NA	NA	NA	NA	NA
Q0032	0	0	NA	NA	NA	NA	NA
Q0045	151.751	305.456	0.496803	-1.0093	0.0047455	0.0097513	TRUE	COX1	Cyt_c_Oxase_su1_dom
Q0050	29.337	123.955	0.236674	-2.079	9.21e-08	4.37e-07	TRUE	AI1	Domain_X
Q0055	33.1866	130.4	0.254498	-1.9743	3.77e-08	1.89e-07	TRUE	AI2	Domain_X
Q0060	33.1866	134.869	0.246065	-2.0229	6.05e-09	3.4e-08	TRUE	AI3	Cyt_c_Oxase_su1_dom
Q0065	86.9159	220.684	0.393848	-1.3443	0.00028018	0.00074384	TRUE	AI4	Cyt_c_Oxase_su1_dom
Q0070	96.5285	233.206	0.41392	-1.2726	0.00095044	0.0022713	TRUE	AI5_ALPHA	Cyt_c_Oxase_su1_dom
Q0075	0	0.416088	0	#NAME?	1	1	FALSE	AI5_BETA	Endonuc_LAG/HNH
Q0080	0	0	NA	NA	NA	NA	NA	ATP8	ATPase_F0-cplx_su8_mt_fun
Q0085	0	59.0709	0	#NAME?	1.86e-10	1.29e-09	TRUE	ATP6	ATPase_F0-cplx_asu_AS
Q0092	0	0	NA	NA	NA	NA	NA
Q0105	11.5657	49.3308	0.234452	-2.0926	0.0003901	0.0010059	TRUE	COB	Cyt_b/b6
Q0110	0.685546	13.6225	0.0503246	-4.3126	0.0044343	0.0091549	TRUE	BI2	Cyt_b/b6
Q0115	1.08576	15.0077	0.0723467	-3.7889	0.006586	0.01309	TRUE	BI3	Cyt_b/b6
Q0120	7.8037	31.9558	0.244203	-2.0338	0.00046176	0.0011727	TRUE	BI4	Cyt_b/b6
Q0130	126.259	239.517	0.527141	-0.92374	0.12503	0.17859	FALSE	OLI1	ATPase_F0-cplx_csu_DDCD_BS
Q0140	0	0.385506	0	#NAME?	1	1	FALSE	VAR1	Ribosomal_VAR1
Q0142	0	0	NA	NA	NA	NA	NA
Q0143	0	0	NA	NA	NA	NA	NA
Q0144	0	0	NA	NA	NA	NA	NA
Q0160	6.84881	7.86447	0.870855	-0.1995	1	1	FALSE	SCEI	Cyt_b/b6
Q0182	0	0	NA	NA	NA	NA	NA
Q0250	20.7028	14.1594	1.46213	0.54807	0.73257	0.8018	FALSE	COX2	Cyt_c_oxidase_su2-like_TM_dom
Q0255	0.592317	0.994348	0.595684	-0.74738	0.98863	1	FALSE		NUMOD1
Q0275	22.1276	25.3358	0.873374	-0.19533	0.6344	0.71415	FALSE	COX3	Cyt_c/ubiquinol_Oxase_su3
Q0297	3.45502	1.5833	2.18216	1.1258	0.5396	0.62692	FALSE
YAL001C	721.712	1365.6	0.528495	-0.92004	4.9e-05	0.00014863	TRUE	TFC3	TFIIIC_Bblock-bd
YAL002W	702.083	1633.77	0.429733	-1.2185	1.08e-07	5.07e-07	TRUE	VPS8	Vps8_central_dom
YAL003W	8154.6	1256.41	6.49038	2.6983	2.4e-29	1.04e-27	TRUE	EFB1	EF-1_beta_acid_region_euk
YAL004W	0.685546	0.217988	3.14488	1.653	1	1	FALSE		Glutamate_DH_NAD-spec
YAL005C	8398.74	3463.3	2.42507	1.278	7.37e-06	2.57e-05	TRUE	SSA1	Heat_shock_70_CS
YAL007C	532.667	1259.94	0.422771	-1.2421	2.15e-08	1.12e-07	TRUE	ERP2	GOLD
YAL008W	1318.08	631.819	2.08617	1.0609	5.76e-06	2.05e-05	TRUE	FUN14	FUN14
YAL009W	574.014	644.071	0.891228	-0.16613	0.39539	0.48471	FALSE	SPO7	Spore/nuc_morph_Spo7
YAL010C	196.901	398.685	0.493877	-1.0178	9.76e-05	0.00028127	TRUE	MDM10	DUF3722
YAL011W	381.161	273.842	1.3919	0.47705	0.10252	0.15041	FALSE	SWC3
YAL012W	4147.83	2983.43	1.39029	0.47538	0.1317	0.18718	FALSE	CYS3	PyrdxlP-dep_Trfase_major_dom
YAL013W	807.926	391.973	2.06118	1.0435	0.025686	0.044249	TRUE	DEP1	Sds3
YAL014C	933.322	825.947	1.13	0.17633	0.39245	0.48201	FALSE	SYN8	T_SNARE_dom
YAL015C	483.654	370.359	1.30591	0.38505	0.054062	0.085528	FALSE	NTG1	HTH_base_excis_C
YAL016C-A	8.18791	51.5436	0.158854	-2.6542	7.49e-09	4.16e-08	TRUE
YAL016C-B	0	1.69878	0	#NAME?	0.36917	0.45737	FALSE
YAL016W	4061.34	4989.37	0.814	-0.2969	0.15117	0.21119	FALSE	TPD3	HEAT_type_2
YAL017W	3128.54	3148.87	0.993543	-0.0093464	0.82895	0.88096	FALSE	PSK1	Kinase-like_dom
YAL018C	8.28114	53.572	0.154579	-2.6936	2.81e-09	1.66e-08	TRUE	LDS1
YAL019W	133.155	156.078	0.85313	-0.22916	0.44258	0.53309	FALSE	FUN30	DEAD-like_helicase
YAL019W-A	0.685546	3.39913	0.201683	-2.3098	0.17832	0.24403	FALSE
YAL020C	912.431	534.296	1.70773	0.77208	0.014575	0.026679	TRUE	ATS1	Reg_csome_cond/b-lactamase_inh
YAL021C	874.088	1145.06	0.763354	-0.38958	0.090155	0.13428	FALSE	CCR4	Leu-rich_rpt_4
YAL022C	1221.64	2099.85	0.581776	-0.78146	0.00013703	0.00038601	TRUE	FUN26	MFS_dom_general_subst_transpt
YAL023C	982.099	1922.76	0.510776	-0.96924	4.39e-06	1.6e-05	TRUE	PMT2	GlyclTrfase_39_like
YAL024C	43.1957	231.581	0.186526	-2.4226	3.05e-16	4.16e-15	TRUE	LTE1	Ras_GEF_dom
YAL025C	740.22	57.736	12.8208	3.6804	2.52e-43	3.3e-41	TRUE	MAK16	Mak16
YAL026C	547.946	1584.78	0.345756	-1.5322	4.52e-11	3.41e-10	TRUE	DRS2	ATPase_cation_domN
YAL026C-A	127.144	322.461	0.394293	-1.3427	0.00069013	0.0016962	TRUE
YAL027W	554.522	516.031	1.07459	0.10379	0.64713	0.72549	FALSE	SAW1	Saw1
YAL028W	381.915	460.483	0.829379	-0.2699	0.66496	0.74158	FALSE	FRT2	HPH_family
YAL029C	582.314	1677.87	0.347055	-1.5268	5.72e-11	4.24e-10	TRUE	MYO4	Dil_domain
YAL030W	2125.58	1323.66	1.60583	0.68332	0.002264	0.0049901	TRUE	SNC1	Synaptobrevin_met/fun
YAL031C	1012.75	841.48	1.20354	0.26728	0.2068	0.27716	FALSE	GIP4	GIP4
YAL031W-A	0	7.77265	0	#NAME?	0.0014111	0.0032523	TRUE
YAL032C	1370.32	401.486	3.41313	1.7711	9.79e-13	9.24e-12	TRUE	PRP45	SKI-int_prot_SKIP
YAL033W	791.51	768.017	1.03059	0.043468	0.89151	0.93308	FALSE	POP5	RNase_P/MRP_subunit
YAL034C	2037.11	1222.21	1.66675	0.73704	0.023711	0.041238	TRUE	FUN19	Homeodomain-like
YAL034C-B	0.592317	7.6916	0.0770083	-3.6988	0.0068688	0.01357	TRUE
YAL034W-A	70.253	180.769	0.388633	-1.3635	1.14e-06	4.56e-06	TRUE	MTW1	Centromere_Mis12
YAL035W	2261.31	1144.27	1.9762	0.98273	4.98e-06	1.79e-05	TRUE	FUN12	TIF_IF2_dom3
YAL036C	359.323	133.785	2.68582	1.4254	6.98e-08	3.36e-07	TRUE	RBG1	TGS-like
YAL037C-A	38.2783	21.2896	1.79798	0.84638	0.15288	0.2133	FALSE
YAL037C-B	5.26397	1.03947	5.06408	2.3403	0.027867	0.047546	TRUE
YAL037W	244.984	528.567	0.463488	-1.1094	2.79e-06	1.05e-05	TRUE
YAL038W	28372.5	20790.5	1.36468	0.44857	0.37548	0.46422	FALSE	CDC19	Pyrv_Knase_AS
YAL039C	3796.73	654.147	5.80408	2.5371	0.0012515	0.0029185	TRUE	CYC3	Cyt_C/C1_haem_lyase
YAL040C	2000.17	2823.09	0.708503	-0.49715	0.019357	0.034498	TRUE	CLN3	Cyclin-like
YAL041W	427.004	637.816	0.669478	-0.57889	0.025413	0.043837	TRUE	CDC24	PH_type
YAL042C-A	1.88618	7.23574	0.260675	-1.9397	0.10658	0.15556	FALSE
YAL042W	5248.52	3603.89	1.45635	0.54236	0.029352	0.049692	TRUE	ERV46	DUF1692
YAL043C	737.05	1024.65	0.719321	-0.47529	0.04452	0.072308	FALSE	PTA1	DUF3453
YAL044C	2108.94	929.52	2.26885	1.182	3.59e-07	1.55e-06	TRUE	GCV3	GCV_H_sub
YAL044W-A	1513.53	657.885	2.3006	1.202	4.44e-07	1.89e-06	TRUE		BolA
YAL045C	4.15657	3.02967	1.37196	0.45623	0.71296	0.78348	FALSE
YAL046C	542.853	250.559	2.16657	1.1154	1.14e-05	3.86e-05	TRUE	AIM1	BolA
YAL047C	161.772	252.268	0.64127	-0.641	0.024754	0.042859	TRUE	SPC72	Mto2p-binding
YAL047W-A	6.42696	25.2915	0.254116	-1.9764	0.0020053	0.0044756	TRUE
YAL048C	355.283	569.945	0.623364	-0.68185	0.0048484	0.0099347	TRUE	GEM1	Small_GTPase_Miro
YAL049C	10157.2	6626.05	1.53291	0.61628	0.0097643	0.018699	TRUE	AIM2	Dienelactn_hydro
YAL051W	750.248	1006.2	0.745627	-0.42347	0.10449	0.15299	FALSE	OAF1	Aflatoxin_BRP
YAL053W	3020.84	6199	0.487311	-1.0371	1.28e-06	5.09e-06	TRUE	FLC2	DUF907_fun
YAL054C	1950.58	689.925	2.82723	1.4994	5.42e-11	4.03e-10	TRUE	ACS1	DUF4009
YAL055W	559.591	140.043	3.99586	1.9985	3.5e-05	0.00010921	TRUE	PEX22	Peroxin-22
YAL056C-A	15.8654	25.5385	0.621237	-0.68679	0.080721	0.12164	FALSE
YAL056W	4884.05	3993.4	1.22303	0.29046	0.13294	0.18853	FALSE	GPB2	Kelch-typ_b-propeller
YAL058W	244.851	376.918	0.649614	-0.62235	0.013048	0.024237	TRUE	CNE1	Calret/calnex_CS
YAL059C-A	5.43443	7.40326	0.734059	-0.44603	0.61339	0.6954	FALSE
YAL059W	915.425	107.587	8.50871	3.0889	1.83e-33	1.05e-31	TRUE	ECM1	Ribosome_bgen_Alb1
YAL060W	10064.9	13615.3	0.739231	-0.4359	0.030621	0.051598	FALSE	BDH1	NAD(P)-bd_dom
YAL061W	8959.85	2483.16	3.60825	1.8513	6.65e-05	0.00019728	TRUE	BDH2	NAD(P)-bd_dom
YAL062W	457.293	251.956	1.81497	0.85995	0.00023653	0.00063596	TRUE	GDH3	NAD(P)-bd_dom
YAL063C	6707.67	4261.85	1.57389	0.65433	0.079063	0.11952	FALSE	FLO9	Flocculin_t3_rpt
YAL063C-A	0	0	NA	NA	NA	NA	NA
YAL064C-A	0	1.87699	0	#NAME?	0.29268	0.37588	FALSE	TDA8	PA14
YAL064W	2.27039	3.45495	0.657141	-0.60572	0.68917	0.76232	FALSE
YAL064W-B	44.5056	5.26158	8.45859	3.0804	4.97e-11	3.73e-10	TRUE
YAL065C	266.586	187.356	1.42288	0.50882	0.091661	0.13627	FALSE
YAL066W	0.992527	2.30228	0.431107	-1.2139	0.69112	0.76409	FALSE
YAL067C	90.2128	33.2958	2.70943	1.438	8.98e-06	3.09e-05	TRUE	SEO1	MFS_dom_general_subst_transpt
YAL067W-A	0	0.217988	0	#NAME?	1	1	FALSE
YAL068C	207.423	74.883	2.76997	1.4699	4.54e-08	2.25e-07	TRUE	PAU8	SRP1_TIP1
YAL068W-A	3.64148	9.04772	0.402475	-1.313	0.089423	0.13337	FALSE		DUF468
YAL069W	3.64148	9.04772	0.402475	-1.313	0.089423	0.13337	FALSE
YAR002C-A	1830.52	2548.47	0.718282	-0.47738	0.079165	0.11962	FALSE	ERP1	GOLD
YAR002W	559.851	696.665	0.803615	-0.31542	0.21625	0.28788	FALSE	NUP60
YAR003W	484.657	1650.57	0.29363	-1.7679	3.25e-15	3.9e-14	TRUE	SWD1	WD40_repeat_CS
YAR007C	753.82	1165.98	0.646511	-0.62925	0.012149	0.022754	TRUE	RFA1	NA-bd_OB-fold-like
YAR008W	350.301	553.644	0.632719	-0.66036	0.0029985	0.0064211	TRUE	SEN34	tRNA_splic_SEN34
YAR014C	571.518	782.961	0.729945	-0.45414	0.070852	0.10856	FALSE	BUD14	SH3_domain
YAR015W	2182.76	1104.27	1.97666	0.98307	3.01e-05	9.51e-05	TRUE	ADE1	SAICAR_synthetase_CS
YAR018C	62.405	392.305	0.159073	-2.6522	8.81e-22	2.12e-20	TRUE	KIN3	Protein_kinase_ATP_BS
YAR019C	858.54	682.628	1.2577	0.33079	0.12685	0.18084	FALSE	CDC15	Protein_kinase_ATP_BS
YAR019W-A	5.24232	3.41902	1.53328	0.61662	0.55956	0.64463	FALSE
YAR020C	256.152	166.881	1.53494	0.61818	0.022594	0.039495	TRUE	PAU7	SRP1_TIP1
YAR023C	469.716	290.693	1.61585	0.69229	0.0063501	0.012667	TRUE		DUP
YAR027W	625.721	1789.19	0.349724	-1.5157	1.37e-11	1.11e-10	TRUE	UIP3	DUP
YAR028W	73.3794	168.683	0.435014	-1.2009	1.2e-05	4.07e-05	TRUE		DUP
YAR029W	45.7402	95.654	0.478184	-1.0644	0.00069495	0.0017074	TRUE		DUP
YAR030C	10.2878	10.5844	0.971981	-0.041	0.98361	1	FALSE
YAR031W	6.01075	15.1744	0.396111	-1.336	0.025891	0.044533	TRUE	PRM9	DUP
YAR033W	133.806	174.73	0.765788	-0.38498	0.21044	0.28158	FALSE	MST28	DUP
YAR035C-A	0	0.846717	0	#NAME?	0.75076	0.81599	FALSE
YAR035W	253.738	97.6901	2.59738	1.3771	2.48e-06	9.41e-06	TRUE	YAT1	Carn_acyl_trans
YAR042W	930.741	463.136	2.00965	1.0069	0.0098187	0.018781	TRUE	SWH1	Ankyrin_rpt-contain_dom
YAR047C	0	0	NA	NA	NA	NA	NA
YAR050W	5035.03	3876.47	1.29887	0.37726	0.39119	0.48074	FALSE	FLO1	PA14
YAR053W	0	0.217988	0	#NAME?	1	1	FALSE
YAR060C	14.9482	8.72723	1.71282	0.77638	0.1601	0.22193	FALSE
YAR064W	35.1247	33.2185	1.05738	0.080495	0.95257	0.98008	FALSE
YAR066W	131.959	246.322	0.53572	-0.90045	0.00022961	0.00061963	TRUE
YAR068W	6226.05	8797.83	0.707681	-0.49883	0.018784	0.03355	TRUE
YAR069C	6.52018	14.7117	0.443197	-1.174	0.072674	0.11099	FALSE
YAR070C	10.7916	11.7156	0.921131	-0.11852	0.999	1	FALSE
YAR071W	1271.56	657.649	1.93349	0.95121	3.48e-05	0.00010876	TRUE	PHO11	Histidine_acid_Pase_euk
YAR073W	4103.19	1364.6	3.00689	1.5883	4.83e-05	0.00014676	TRUE	IMD1	IMP_DH/GMP_Rdtase_CS
YAR075W	1422.15	414.203	3.43345	1.7797	1.47e-08	7.82e-08	TRUE		Aldolase_TIM
YBL001C	6909.01	3079.26	2.24372	1.1659	7.83e-07	3.22e-06	TRUE	ECM15	Thiamin/HMP-bd-like_put
YBL002W	3224.25	4365	0.73866	-0.43702	0.29837	0.38147	FALSE	HTB2	Histone-fold
YBL003C	2893.35	5833.57	0.495983	-1.0116	0.010667	0.020243	TRUE	HTA2	Histone-fold
YBL004W	1027.52	345.611	2.97307	1.572	7.1e-11	5.22e-10	TRUE	UTP20	ARM-type_fold
YBL005W	342.058	792.077	0.43185	-1.2114	1.59e-07	7.32e-07	TRUE	PDR3	Transcription_factor_fun
YBL006C	2953.54	1102.33	2.67936	1.4219	1.8e-08	9.48e-08	TRUE	LDB7	CRC_RSC_Rsc14
YBL006W-A	31.0773	70.7314	0.439371	-1.1865	0.0012785	0.0029707	TRUE
YBL007C	2039.22	2407.14	0.847155	-0.2393	0.67668	0.75193	FALSE	SLA1	SHD1
YBL008W	355.223	442.257	0.803204	-0.31616	0.19689	0.26572	FALSE	HIR1	WD40_repeat_CS
YBL008W-A	4.32703	3.87104	1.1178	0.16066	1	1	FALSE
YBL009W	324.859	377.94	0.859552	-0.21834	0.36719	0.45525	FALSE	ALK2	DUF3635
YBL010C	179.025	548.001	0.326688	-1.614	7.01e-11	5.17e-10	TRUE
YBL011W	1385.23	622.062	2.22684	1.155	0.00081909	0.001982	TRUE	SCT1	Acyltransferase
YBL012C	0	5.7496	0	#NAME?	0.0079624	0.01552	TRUE
YBL013W	95.3806	40.8803	2.33317	1.2223	0.012284	0.02298	TRUE	FMT1	Met_tRNA_Form_TA-like
YBL014C	276.821	440.862	0.627909	-0.67137	0.0080722	0.015692	TRUE	RRN6	RNA_pol_I-sp_TIF_RRN6-like
YBL015W	3772.33	1190.32	3.16916	1.6641	1.04e-06	4.19e-06	TRUE	ACH1	AcetylCoA_hyd_C
YBL016W	105.876	24.613	4.30161	2.1049	1.4e-08	7.45e-08	TRUE	FUS3	Protein_kinase_ATP_BS
YBL017C	2027.82	2733.88	0.741735	-0.43102	0.067445	0.10395	FALSE	PEP1	Neuraminidase
YBL018C	208.696	167.488	1.24603	0.31734	0.27297	0.35383	FALSE	POP8	RNase_P/MRP_POP8
YBL019W	448.507	410.846	1.09167	0.12653	0.50745	0.59762	FALSE	APN2	AP_endonuclease_F1_CS
YBL020W	621.916	2083.87	0.298443	-1.7445	4.38e-15	5.23e-14	TRUE	RFT1	RFT1
YBL021C	1171.43	336.097	3.48538	1.8013	7.29e-14	7.81e-13	TRUE	HAP3	Histone-fold
YBL022C	2172.83	1087.84	1.99738	0.99811	0.0042458	0.0087907	TRUE	PIM1	Ribosomal_S5_D2-typ_fold
YBL023C	303.788	496.297	0.612108	-0.70814	0.0017461	0.0039427	TRUE	MCM2	MCM_CS
YBL024W	399.06	301.634	1.323	0.40381	0.13077	0.18595	FALSE	NCL1	RCMT_NCL1
YBL025W	264.267	271.467	0.973477	-0.038782	0.8379	0.88889	FALSE	RRN10	UAF_Rrn10
YBL026W	1000.11	975.569	1.02516	0.035843	0.9561	0.98217	FALSE	LSM2	U6_snRNA_Lsm2
YBL027W	33603.4	5046.57	6.65866	2.7352	1.69e-30	8.14e-29	TRUE	RPL19B	Ribosomal_L19/L19e_CS
YBL028C	990.177	262.65	3.76994	1.9145	2.49e-05	7.98e-05	TRUE		UPF0642
YBL029C-A	606.752	421.244	1.44038	0.52645	0.025996	0.044679	TRUE
YBL029W	168.224	253.454	0.663727	-0.59134	0.022536	0.039414	TRUE
YBL030C	17765.4	28683.3	0.619364	-0.69114	0.010737	0.020346	TRUE	PET9	Mt_carrier_dom
YBL031W	37.8225	103.467	0.365551	-1.4519	3.93e-06	1.45e-05	TRUE	SHE1
YBL032W	672.806	1014.83	0.662972	-0.59298	0.015277	0.027832	TRUE	HEK2	KH_type_1
YBL033C	3170.35	912.157	3.47566	1.7973	6.36e-06	2.24e-05	TRUE	RIB1	GTP_CycHdrlaseII_RibA
YBL034C	108.276	355.27	0.304771	-1.7142	7.32e-11	5.38e-10	TRUE	STU1	CLASP_N_dom
YBL035C	61.9888	140.688	0.440611	-1.1824	5.43e-05	0.00016379	TRUE	POL12	DNA_pol_alpha_bsu
YBL036C	955.44	1342.33	0.711779	-0.4905	0.024684	0.042771	TRUE		UPF0001
YBL037W	323.147	565.449	0.571488	-0.8072	0.0005228	0.0013135	TRUE	APL3	AP2_complex_asu
YBL038W	1912.98	1105.85	1.72987	0.79066	0.00073072	0.0017899	TRUE	MRPL16	Ribosomal_L16_CS
YBL039C	305.399	98.8205	3.09044	1.6278	3e-09	1.75e-08	TRUE	URA7	GATASE_1
YBL039C-A	35.9684	10.0038	3.59547	1.8462	9e-05	0.00026084	TRUE
YBL039W-B	685.714	543.372	1.26196	0.33567	0.13994	0.19732	FALSE
YBL040C	966.19	2396.97	0.403089	-1.3108	3.12e-09	1.82e-08	TRUE	ERD2	ER_ret_rcpt
YBL041W	5021.49	2628.01	1.91075	0.93414	2.83e-05	8.99e-05	TRUE	PRE7	Proteasome_suB-type
YBL042C	1015.53	1365.07	0.743935	-0.42675	0.034273	0.057238	FALSE	FUI1	NCS1
YBL043W	862.029	2231.55	0.386292	-1.3722	1.79e-09	1.09e-08	TRUE	ECM13
YBL044W	4.2338	5.0421	0.83969	-0.25207	0.71948	0.78959	FALSE
YBL045C	12499.6	11139.9	1.12206	0.16615	0.4479	0.53832	FALSE	COR1	Pept_M16_N
YBL046W	810.93	847.274	0.957105	-0.063251	0.78294	0.84229	FALSE	PSY4	PPP4R2
YBL047C	4537.24	5857.79	0.774566	-0.36854	0.19548	0.26398	FALSE	EDE1	EF_HAND_2
YBL048W	717.142	1385.26	0.517694	-0.94983	0.068524	0.10537	FALSE	RRT1
YBL049W	4012.89	2772.1	1.4476	0.53366	0.31438	0.39891	FALSE	MOH1	Yippee
YBL050W	5557.88	3703.08	1.50088	0.58581	0.010922	0.020651	TRUE	SEC17	TPR-like_helical
YBL051C	1002.1	1245.36	0.804665	-0.31354	0.41908	0.50937	FALSE	PIN4	Nucleotide-bd_a/b_plait
YBL052C	209.182	304.287	0.687451	-0.54067	0.065069	0.10084	FALSE	SAS3	Acyl_CoA_acyltransferase
YBL053W	3.45502	1.24292	2.77977	1.475	0.39235	0.48199	FALSE
YBL054W	531.933	91.9311	5.78621	2.5326	2.15e-23	6.02e-22	TRUE	TOD6	Tscrpt_reg_HTH_Myb-type
YBL055C	795.706	475.128	1.67472	0.74392	0.001498	0.0034345	TRUE		DNase_TatD-rel_CS
YBL056W	6709.14	3951.5	1.69787	0.76373	0.00092377	0.002214	TRUE	PTC3	Protein_Pase_2C
YBL057C	1317.13	732.257	1.79872	0.84697	0.00054632	0.0013684	TRUE	PTH2	Pep_tRNA_hydro_II_dom
YBL058W	4440.95	1724.01	2.57594	1.3651	5.88e-10	3.83e-09	TRUE	SHP1	SEP_domain
YBL059C-A	781.663	339.048	2.30546	1.2051	5.04e-07	2.13e-06	TRUE	CMC2	Cyt_c_biogenesis_Cmc1-like
YBL059W	295.145	103.742	2.84499	1.5084	1.28e-08	6.84e-08	TRUE
YBL060W	448.898	389.533	1.1524	0.20464	0.34584	0.43222	FALSE	YEL1	SEC7_alpha_orthog
YBL061C	761.853	607.952	1.25315	0.32555	0.10325	0.15137	FALSE	SKT5	TPR-like_helical
YBL062W	2.95594	4.25654	0.694445	-0.52607	0.62511	0.70618	FALSE
YBL063W	199.112	285.355	0.697771	-0.51917	0.057655	0.090565	FALSE	KIP1	Kinesin_motor_CS
YBL064C	12932.2	5286.59	2.44622	1.2906	8.14e-09	4.49e-08	TRUE	PRX1	Peroxiredoxin_AhpC-typ
YBL065W	9.87633	31.5581	0.312957	-1.676	0.00076821	0.0018713	TRUE
YBL066C	455.98	534.514	0.853074	-0.22926	0.41287	0.50267	FALSE	SEF1	Transcription_factor_fun
YBL067C	391.385	771.96	0.507002	-0.97994	5.67e-05	0.0001702	TRUE	UBP13	Pept_C19ubi-hydrolase_C_CS
YBL068W	555.015	147.956	3.75121	1.9074	7.47e-14	7.99e-13	TRUE	PRS4	Rib-P_diPkinase
YBL068W-A	42.9001	78.7067	0.545062	-0.87551	0.0065898	0.013094	TRUE		ADH_SF_Zn-type
YBL069W	137.577	242.365	0.567646	-0.81694	0.0013054	0.0030268	TRUE	AST1	NAD(P)-bd_dom
YBL070C	3.73471	4.42021	0.844916	-0.24312	0.72048	0.79024	FALSE
YBL071C	3.85523	3.7701	1.02258	0.032217	1	1	FALSE
YBL071C-B	5.22068	5.67917	0.919267	-0.12144	0.87703	0.92097	FALSE
YBL071W-A	232.698	97.1356	2.3956	1.2604	2.91e-05	9.21e-05	TRUE	KTI11	Znf_DHP
YBL072C	37765.9	3204.13	11.7866	3.5591	3.82e-48	7.15e-46	TRUE	RPS8A	Ribosomal_S8e/biogenesis_NSA2
YBL073W	0.592317	0.826829	0.716371	-0.48122	1	1	FALSE
YBL074C	193.415	147.44	1.31182	0.39157	0.11941	0.17184	FALSE	AAR2	AAR2
YBL075C	435.757	446.724	0.97545	-0.03586	0.89653	0.93713	FALSE	SSA3	Heat_shock_70_CS
YBL076C	3177.19	8687.18	0.365733	-1.4511	6.96e-11	5.14e-10	TRUE	ILS1	Rossmann-like_a/b/a_fold
YBL077W	0	3.25685	0	#NAME?	0.080712	0.12164	FALSE
YBL078C	4037.95	2106.95	1.91649	0.93847	2.8e-05	8.9e-05	TRUE	ATG8	Atg8_ubiquitin-like
YBL079W	1054.96	1285.66	0.820559	-0.28532	0.32744	0.41229	FALSE	NUP170	Nucleoporin_Nup133/Nup155_N
YBL080C	314.818	339.96	0.926044	-0.11085	0.84651	0.89553	FALSE	PET112	Asn/Gln_amidotransferase
YBL081W	402.391	273.946	1.46887	0.55471	0.083136	0.12505	FALSE
YBL082C	2582.46	4091.28	0.631211	-0.66381	0.0030636	0.0065435	TRUE	ALG3	Glycosyltransferase_ALG3
YBL083C	1291.43	1865.79	0.69216	-0.53082	0.030106	0.050823	FALSE
YBL084C	1976.21	528.289	3.74077	1.9033	2.72e-09	1.61e-08	TRUE	CDC27	TPR_repeat
YBL085W	338.203	507.645	0.66622	-0.58593	0.065213	0.10101	FALSE	BOI1	SAM/pointed
YBL086C	1761.58	731.671	2.40762	1.2676	1.29e-07	6.03e-07	TRUE		Oestrogen-resp_Fam102A/B_N
YBL087C	8821.44	1151.61	7.66012	2.9374	9.83e-11	7.06e-10	TRUE	RPL23A	Ribosomal_L14_dom
YBL088C	268.017	701.021	0.382323	-1.3871	1.08e-08	5.85e-08	TRUE	TEL1	TAN
YBL089W	1065.87	2301.34	0.46315	-1.1104	3.44e-07	1.49e-06	TRUE	AVT5	AA_transpt_TM
YBL090W	1187.37	595.549	1.99374	0.99547	2.39e-05	7.7e-05	TRUE	MRP21	Ribosomal_S21
YBL091C	2176.12	2589.88	0.840241	-0.25113	0.35635	0.44377	FALSE	MAP2	Pept_M24A_MAP2_BS
YBL091C-A	527.982	410.828	1.28517	0.36196	0.096124	0.14204	FALSE	SCS22	PapD-like
YBL092W	28554.3	1284.77	22.2253	4.4741	3.53e-71	1.16e-67	TRUE	RPL32	Ribosomal_L32e_CS
YBL093C	1589.3	742.366	2.14086	1.0982	3.94e-06	1.45e-05	TRUE	ROX3	Mediator_Med19_fun
YBL094C	25.5806	33.5566	0.762313	-0.39155	0.52299	0.61196	FALSE
YBL095W	1960.32	1416.2	1.38421	0.46907	0.040273	0.06623	FALSE		Thioestr_supf
YBL096C	47.3523	32.9746	1.43602	0.52208	0.18124	0.24751	FALSE
YBL097W	31.6733	121.928	0.25977	-1.9447	8.72e-09	4.78e-08	TRUE	BRN1	Condensin_barren_su2
YBL098W	758.361	2624.45	0.28896	-1.7911	2.44e-15	3e-14	TRUE	BNA4	Rng_hydrolase-like
YBL099W	14766	15940.8	0.926307	-0.11044	0.66706	0.74303	FALSE	ATP1	ATPase_F1/A1-cplx_a_su_N
YBL100C	0.992527	0.634076	1.56531	0.64645	0.91438	0.94914	FALSE
YBL100W-C	10.0628	0.826829	12.1703	3.6053	0.0024749	0.0054059	TRUE
YBL101C	1376.38	727.094	1.89299	0.92067	0.0078296	0.015284	TRUE	ECM21	Arrestin_C-like
YBL102W	2331.45	2509.37	0.929097	-0.1061	0.54963	0.63555	FALSE	SFT2	Vesicle_transpt_SFT2
YBL103C	642.004	967.34	0.663679	-0.59144	0.022207	0.039004	TRUE	RTG3	TF_RTG3
YBL104C	273.073	489.087	0.558331	-0.84081	0.00052643	0.0013221	TRUE	SEA4	WD40_repeat_dom
YBL105C	908.353	1568.62	0.579078	-0.78817	0.0016676	0.0037824	TRUE	PKC1	Pkinase_C
YBL106C	405.009	588.135	0.688632	-0.53819	0.036723	0.061019	FALSE	SRO77	WD40_repeat_CS
YBL107C	492.025	225.711	2.17989	1.1243	3.81e-06	1.41e-05	TRUE	MIX23	Caffeine_induced_death_Cid2
YBL107W-A	12.755	45.768	0.278689	-1.8433	4.09e-05	0.00012613	TRUE
YBL108C-A	283.827	107.641	2.63678	1.3988	1.7e-07	7.74e-07	TRUE	PAU9	SRP1_TIP1
YBL108W	1.08576	2.56696	0.422974	-1.2414	0.55549	0.64083	FALSE
YBL109W	2.76383	12.892	0.214383	-2.2217	0.0066584	0.013214	TRUE
YBL111C	899.034	1237.99	0.726207	-0.46155	0.068435	0.10527	FALSE		DEAD-like_helicase
YBL112C	188.448	256.404	0.734965	-0.44425	0.16048	0.22236	FALSE		Helicase_C
YBL113C	4143.69	2490.81	1.66359	0.7343	0.00047847	0.0012114	TRUE
YBL113W-A	69.0957	65.875	1.04889	0.068864	0.92329	0.9555	FALSE
YBR001C	2388.58	1139.66	2.09587	1.0676	0.00023043	0.00062134	TRUE	NTH2	Glyco_hydro_37_CS
YBR002C	364.749	317.97	1.14712	0.19802	0.34031	0.4262	FALSE	RER2	UPP_synth-like_CS
YBR003W	1568.3	1198.19	1.3089	0.38835	0.045312	0.073429	FALSE	COQ1	Polyprenyl_synth-rel
YBR004C	377.939	1946.42	0.194171	-2.3646	1.74e-24	5.44e-23	TRUE	GPI18	GPI_Mannosyltransferase_2-like
YBR005W	1144.58	1081.95	1.05788	0.081182	0.90372	0.94209	FALSE	RCR1	Chitin_synth_reg_RCR
YBR006W	4342.39	7702.93	0.563733	-0.82692	0.00011762	0.00033421	TRUE	UGA2	Ald_DH_C
YBR007C	201.906	362.581	0.556857	-0.84462	0.0015813	0.0036055	TRUE	DSF2	TPR-like_helical
YBR008C	680.946	1820.48	0.374047	-1.4187	5.43e-10	3.55e-09	TRUE	FLR1	MFS_dom
YBR009C	11821.2	5647.44	2.0932	1.0657	2.59e-06	9.8e-06	TRUE	HHF1	Histone_H4_CS
YBR010W	17114.9	7259.7	2.35752	1.2373	1.81e-07	8.17e-07	TRUE	HHT1	Histone-fold
YBR011C	14042.4	5590.59	2.51179	1.3287	9.84e-09	5.38e-08	TRUE	IPP1	Pyrophosphatase
YBR012C	98.1341	180.94	0.542356	-0.88269	0.003153	0.0067082	TRUE
YBR013C	92.2195	151.265	0.609655	-0.71393	0.014705	0.026879	TRUE
YBR014C	1853.22	769.795	2.40742	1.2675	2.76e-08	1.42e-07	TRUE	GRX7	Glutaredoxin_subgr
YBR015C	3685.39	4403.23	0.836974	-0.25675	0.21318	0.28483	FALSE	MNN2	Alpha_mannosyltransferase
YBR016W	4594.81	2670.13	1.72082	0.78309	0.061684	0.095997	FALSE
YBR017C	460.912	663.13	0.695056	-0.5248	0.011367	0.021411	TRUE	KAP104	ARM-type_fold
YBR018C	16.6978	81.0853	0.205929	-2.2798	3.39e-09	1.97e-08	TRUE	GAL7	GalP_UDPtransf1_His-AS
YBR019C	21.3159	75.1989	0.28346	-1.8188	4.9e-07	2.08e-06	TRUE	GAL10	Epimerase_C
YBR020W	116.027	427.304	0.271533	-1.8808	5.77e-10	3.77e-09	TRUE	GAL1	Ribosomal_S5_D2-typ_fold
YBR021W	480.317	504.01	0.952992	-0.069465	0.53652	0.62378	FALSE	FUR4	NCS1
YBR022W	295.491	430.465	0.686446	-0.54278	0.013847	0.025539	TRUE	POA1	A1pp
YBR023C	757.086	2389.46	0.316844	-1.6582	1.11e-13	1.15e-12	TRUE	CHS3	Chitin_synth_fng
YBR024W	1364.25	847.291	1.61013	0.68718	0.0020331	0.004533	TRUE	SCO2	Synth_of_cyt-c-oxidase_Sco1/2
YBR025C	8024.08	767.721	10.4518	3.3857	3.25e-21	7.42e-20	TRUE	OLA1	TGS-like_dom
YBR026C	3337.42	1128.4	2.95765	1.5645	3.16e-11	2.44e-10	TRUE	ETR1	NAD(P)-bd_dom
YBR027C	27.4735	37.8744	0.725384	-0.46318	0.23972	0.31534	FALSE
YBR028C	158.563	365.627	0.433675	-1.2053	7.83e-06	2.71e-05	TRUE	YPK3	Pkinase_C
YBR029C	1483.91	735.499	2.01756	1.0126	0.00038542	0.00099526	TRUE	CDS1	PC_Trfase_euk
YBR030W	465.217	185.844	2.50326	1.3238	3.03e-08	1.54e-07	TRUE	RKM3	SET_dom
YBR031W	57977.8	19497	2.97368	1.5723	0.00044494	0.001134	TRUE	RPL4A	Ribos_L4_C_dom
YBR032W	38.4865	24.4661	1.57305	0.65357	0.2436	0.31961	FALSE
YBR033W	546.08	292.222	1.86871	0.90205	0.00015582	0.00043315	TRUE	EDS1	Zn2-C6_fun-type_DNA-bd
YBR034C	1180.59	720.749	1.63801	0.71194	0.0082251	0.01597	TRUE	HMT1	Arg_MeTrfase
YBR035C	4874.91	4764.6	1.02315	0.033022	0.92408	0.95617	FALSE	PDX3	Pyridox_Oxase_CS
YBR036C	5862.68	8440.13	0.69462	-0.5257	0.0078177	0.015265	TRUE	CSG2	EF_Hand_1_Ca_BS
YBR037C	1692.61	988.244	1.71275	0.77631	0.00045984	0.0011683	TRUE	SCO1	Synth_of_cyt-c-oxidase_Sco1/2
YBR038W	121.753	2197.23	0.0554119	-4.1737	4.88e-60	2.91e-57	TRUE	CHS2	Chitin_synth_N
YBR039W	5589.31	3434.97	1.62718	0.70237	0.0019495	0.0043583	TRUE	ATP3	ATPase_F1_gsu_dom
YBR040W	12.174	14.7384	0.826004	-0.27578	0.68838	0.76173	FALSE	FIG1	M_fusion_mating_FIG1
YBR041W	1178.23	3525.31	0.334221	-1.5811	2.6e-12	2.35e-11	TRUE	FAT1	AMP-binding_CS
YBR042C	191.543	729.904	0.262422	-1.93	2.29e-15	2.84e-14	TRUE	CST26	Acyltransferase
YBR043C	2302.99	11074.1	0.207961	-2.2656	5.01e-10	3.29e-09	TRUE	QDR3	MFS_dom
YBR044C	875.67	1239.27	0.706601	-0.50103	0.047156	0.076003	FALSE	TCM62	Cpn60/TCP-1
YBR045C	139.933	215.755	0.648576	-0.62465	0.018839	0.033629	TRUE	GIP1
YBR046C	6945.44	3317.63	2.0935	1.0659	5.33e-05	0.00016084	TRUE	ZTA1	PKS_ER
YBR047W	2273.78	2061.98	1.10271	0.14106	0.52506	0.61394	FALSE	FMP23
YBR048W	7813.06	1121.5	6.9666	2.8005	9.09e-12	7.57e-11	TRUE	RPS11B	Ribosomal_S17_CS
YBR049C	1407.22	1333.17	1.05554	0.077982	0.6127	0.69482	FALSE	REB1	Tscrpt_reg_HTH_Myb-type
YBR050C	2776.18	121.917	22.771	4.5091	1.19e-12	1.11e-11	TRUE	REG2	DUF1752_fun
YBR051W	2.38526	7.43919	0.320635	-1.641	0.1531	0.21353	FALSE
YBR052C	12872.3	4678.54	2.75135	1.4601	1.57e-10	1.11e-09	TRUE	RFS1	Flavodoxin/NO_synth
YBR053C	2059.28	3494.68	0.589262	-0.76302	0.00043484	0.0011104	TRUE		SGL
YBR054W	389.54	129.418	3.00994	1.5897	1.49e-09	9.14e-09	TRUE	YRO2	Rhodopsin_arc/bac/fun
YBR055C	264.709	255.501	1.03604	0.051078	0.79123	0.84943	FALSE	PRP6	TPR_repeat
YBR056C-B	0.592317	2.81168	0.210663	-2.247	0.28574	0.3687	FALSE
YBR056W	3129.55	3322.01	0.942063	-0.086105	0.79883	0.85547	FALSE		Glycoside_hydrolase_SF
YBR056W-A	543.971	1585.92	0.342999	-1.5437	8.33e-11	6.05e-10	TRUE
YBR057C	821.621	543.643	1.51132	0.59581	0.0084801	0.016417	TRUE	MUM2
YBR058C	659.975	661.01	0.998433	-0.0022619	0.84376	0.89351	FALSE	UBP14	Pept_C19ubi-hydrolase_C_CS
YBR058C-A	1061.16	881.141	1.20431	0.2682	0.35077	0.43738	FALSE	TSC3
YBR059C	1030.28	1284.96	0.801798	-0.31869	0.44928	0.53988	FALSE	AKL1	Kinase-like_dom
YBR060C	237.575	453.034	0.524409	-0.93124	0.00024349	0.0006536	TRUE	ORC2	AT_hook_DNA-bd_motif
YBR061C	486.7	314.521	1.54743	0.62988	0.015238	0.027777	TRUE	TRM7	rRNA-MeTfrase_E
YBR062C	1013.84	506.751	2.00068	1.0005	1.86e-05	6.09e-05	TRUE		Znf_RING/FYVE/PHD
YBR063C	321.952	463.889	0.694029	-0.52693	0.038663	0.063903	FALSE
YBR064W	1.67807	5.99667	0.279834	-1.8374	0.11671	0.16837	FALSE
YBR065C	276.123	267.634	1.03172	0.045046	0.89355	0.93461	FALSE	ECM2
YBR066C	478.087	94.7176	5.0475	2.3356	1.66e-20	3.53e-19	TRUE	NRG2	Znf_C2H2-like
YBR067C	12192.2	3556.84	3.42782	1.7773	0.0018367	0.0041246	TRUE	TIP1	SRP1_TIP1
YBR068C	302.196	4650.01	0.0649883	-3.9437	5.62e-22	1.37e-20	TRUE	BAP2	AA-permease_dom
YBR069C	311.609	384.915	0.809553	-0.3048	0.18615	0.2532	FALSE	TAT1	AA-permease_dom
YBR070C	448.581	616.398	0.727746	-0.45849	0.076767	0.1164	FALSE	ALG14	Oligosacch_biosynth_Alg14
YBR071W	177.561	405.016	0.438406	-1.1897	7.1e-07	2.94e-06	TRUE
YBR072C-A	1.27786	2.16691	0.589717	-0.7619	0.6717	0.74766	FALSE
YBR072W	1317.13	396.041	3.32574	1.7337	0.00092525	0.0022168	TRUE	HSP26	HSP20-like_chaperone
YBR073W	107.834	185.429	0.581535	-0.78206	0.0030537	0.0065245	TRUE	RDH54	DUF2439
YBR074W	1470.25	3432.19	0.428371	-1.2231	2.11e-08	1.1e-07	TRUE	PFF1	Peptidase_M28
YBR076C-A	1004.85	1145.91	0.876897	-0.18952	0.32504	0.40979	FALSE
YBR076W	4.34867	2.68394	1.62026	0.69623	0.59112	0.67458	FALSE	ECM8
YBR077C	1291.91	1391.24	0.928606	-0.10686	0.58861	0.67207	FALSE	SLM4	GSE/EGO_complex_su-SLM4
YBR078W	11262	19019	0.592147	-0.75597	0.00014591	0.00040927	TRUE	ECM33
YBR079C	1458.62	802.779	1.81697	0.86153	8.08e-05	0.00023599	TRUE	RPG1	PCI_dom
YBR080C	2074.48	3924.45	0.528604	-0.91974	3.87e-05	0.00011999	TRUE	SEC18	Asp_de-COase-like_fold
YBR081C	619.21	949.786	0.651946	-0.61717	0.011132	0.021016	TRUE	SPT7	Bromodomain_CS
YBR082C	7239.2	2562.93	2.82458	1.498	5.68e-11	4.22e-10	TRUE	UBC4	UBQ-conjugating_AS
YBR083W	432.846	341.307	1.2682	0.34279	0.20112	0.2705	FALSE	TEC1	TEA/ATTS
YBR084C-A	19464.4	1492.06	13.0453	3.7055	3.06e-52	9.1e-50	TRUE	RPL19A	Ribosomal_L19/L19e_CS
YBR084W	826.103	380.276	2.17238	1.1193	2.91e-06	1.09e-05	TRUE	MIS1	THF_DH/CycHdrlase_CS
YBR085C-A	11122.4	6058.07	1.83596	0.87654	8.6e-05	0.00024979	TRUE
YBR085W	225.138	328.916	0.684487	-0.54691	0.016513	0.029844	TRUE	AAC3	Mt_carrier_dom
YBR086C	3524.43	4561.92	0.772576	-0.37225	0.16568	0.2286	FALSE	IST2	Anoctamin
YBR087W	409.805	922.216	0.44437	-1.1702	2.54e-07	1.12e-06	TRUE	RFC5	Rep_factor-C
YBR088C	669.916	933.239	0.71784	-0.47827	0.026916	0.046065	TRUE	POL30	Pr_cel_nuc_antig_CS
YBR089C-A	10434.8	1934.81	5.39319	2.4311	1.99e-25	6.73e-24	TRUE	NHP6B	HMG_superfamily
YBR089W	1.20063	14.9243	0.0804481	-3.6358	0.00042467	0.0010853	TRUE
YBR090C	4235.65	988.887	4.28325	2.0987	1.68e-19	3.2e-18	TRUE
YBR091C	790.547	307.86	2.56788	1.3606	2.19e-08	1.14e-07	TRUE	TIM12	Tim8/9/10/13_Znf-like
YBR092C	1566.41	568.681	2.75446	1.4618	0.0061921	0.012367	TRUE	PHO3	Histidine_acid_Pase_euk
YBR093C	569.663	276.138	2.06297	1.0447	4.77e-05	0.00014512	TRUE	PHO5	Histidine_acid_Pase_euk
YBR094W	373.713	340.113	1.09879	0.13592	0.45314	0.54342	FALSE	PBY1	ATP_grasp_subdomain_2
YBR095C	1177.29	706.14	1.66721	0.73744	0.0009372	0.0022413	TRUE	RXT2	RXT2_N
YBR096W	1194.21	4199.19	0.28439	-1.8141	4.29e-14	4.7e-13	TRUE
YBR097W	246.373	957.2	0.257389	-1.958	4.82e-16	6.44e-15	TRUE	VPS15	HEAT_type_2
YBR098W	199.853	212.358	0.941117	-0.087554	0.7649	0.82806	FALSE	MMS4	ERCC4_domain
YBR099C	65.0672	110.644	0.588077	-0.76592	0.0047153	0.0096985	TRUE
YBR101C	1247.9	846.141	1.47481	0.56053	0.020495	0.036271	TRUE	FES1	ARM-type_fold
YBR102C	364.687	857.877	0.425104	-1.2341	2.82e-07	1.24e-06	TRUE	EXO84	Cullin_repeat-like_dom
YBR103C-A	0	2.16156	0	#NAME?	0.21487	0.2865	FALSE
YBR103W	828.897	1431.81	0.578917	-0.78857	0.00059204	0.0014722	TRUE	SIF2	WD40_repeat_dom
YBR104W	565.375	1563.04	0.361716	-1.4671	0.00015441	0.00042979	TRUE	YMC2	Mt_carrier_dom
YBR105C	5914.02	4148.98	1.42542	0.51139	0.02847	0.048473	TRUE	VID24	Vacuolar_import/degrad_Vid24
YBR106W	9270.61	5865.8	1.58045	0.66034	0.020123	0.035708	TRUE	PHO88	Phosphate_transporter_Pho88
YBR107C	377.488	398.731	0.946722	-0.078987	0.75168	0.81686	FALSE	IML3
YBR108W	965.986	788.135	1.22566	0.29356	0.39831	0.48739	FALSE	AIM3
YBR109C	4425.96	4474.52	0.989148	-0.015742	0.7367	0.80552	FALSE	CMD1	EF_HAND_2
YBR109W-A	21.0089	63.0587	0.333164	-1.5857	1.59e-05	5.26e-05	TRUE
YBR110W	809.937	2295.62	0.352818	-1.503	2.34e-11	1.83e-10	TRUE	ALG1	ALG1-like
YBR111C	4031.2	5786.11	0.696703	-0.52138	0.015335	0.02793	TRUE	YSA1	NUDIX_hydrolase_CS
YBR111W-A	216.954	277.204	0.782651	-0.35356	0.13597	0.19233	FALSE	SUS1	TF_enhancer_of_yellow_2
YBR112C	934.56	823.872	1.13435	0.18187	0.42931	0.51969	FALSE	CYC8	TPR_repeat
YBR113W	0	1.1871	0	#NAME?	0.53631	0.62365	FALSE
YBR114W	2058.35	807.984	2.54752	1.3491	8.96e-05	0.00026011	TRUE	RAD16	Znf_C3HC4_RING-type
YBR115C	3843.63	9836.61	0.390747	-1.3557	1.16e-09	7.24e-09	TRUE	LYS2	AMP-binding_CS
YBR116C	78.1244	149.586	0.522272	-0.93713	0.0024145	0.0052932	TRUE
YBR117C	233.663	295.385	0.791046	-0.33817	0.35786	0.44512	FALSE	TKL2	Transketolase_BS
YBR118W	449998	81945.4	5.49144	2.4572	7.87e-12	6.64e-11	TRUE	TEF2	Transl_elong_EF1A/Init_IF2_C
YBR119W	389.627	318.729	1.22244	0.28976	0.20394	0.27377	FALSE	MUD1	U1_snRNP_A/U2_snRNP_B''
YBR120C	1241.97	469.007	2.64808	1.4049	1.58e-09	9.71e-09	TRUE	CBP6
YBR121C	4600.24	3608.64	1.27478	0.35025	0.16583	0.22874	FALSE	GRS1	aa-tRNA-synth_II
YBR121C-A	258.335	270.888	0.953662	-0.06845	0.71395	0.78417	FALSE
YBR122C	2411.96	1442.1	1.67253	0.74203	0.00096274	0.0022982	TRUE	MRPL36
YBR123C	403.109	550.789	0.731875	-0.45033	0.11802	0.1701	FALSE	TFC1	TF_IIIC_su-5
YBR124W	16.7647	26.8449	0.624503	-0.67922	0.087896	0.13142	FALSE
YBR125C	968.289	628.427	1.54081	0.62369	0.0075764	0.014834	TRUE	PTC4	Protein_Pase_2C
YBR126C	30276.3	12146.5	2.4926	1.3177	0.00019699	0.00053802	TRUE	TPS1	Trehalose_OtsA
YBR126W-A	6228.64	777.153	8.01468	3.0026	9.49e-08	4.49e-07	TRUE
YBR126W-B	6175.62	765.953	8.06266	3.0113	7.7e-08	3.69e-07	TRUE
YBR127C	8764.49	19178.4	0.456998	-1.1297	1.45e-07	6.71e-07	TRUE	VMA2	ATPase_a/bsu_AS
YBR128C	488.121	1333.71	0.365988	-1.4501	7.33e-10	4.71e-09	TRUE	ATG14	Autophagy-related_protein_14
YBR129C	793.484	664.351	1.19437	0.25625	0.32371	0.40845	FALSE	OPY1	UCP013217_Opy1
YBR130C	257.281	451.035	0.570424	-0.80989	0.00161	0.0036657	TRUE	SHE3
YBR131C-A	0.80042	3.67828	0.217607	-2.2002	0.31942	0.40396	FALSE
YBR131W	108.001	264.784	0.407883	-1.2938	1.72e-06	6.73e-06	TRUE	CCZ1	DUF1712_fun
YBR132C	1674.68	644.531	2.59829	1.3776	1.84e-09	1.11e-08	TRUE	AGP2	AA-permease_dom
YBR133C	636.886	1516.04	0.420099	-1.2512	5.07e-08	2.49e-07	TRUE	HSL7	Arg_MeTrfase
YBR134W	2.6706	33.7189	0.0792018	-3.6583	3.62e-08	1.82e-07	TRUE
YBR135W	792.383	334.686	2.36754	1.2434	0.0011116	0.0026249	TRUE	CKS1	Cyclin-dep_kinase_reg-sub
YBR136W	330.215	400.814	0.823862	-0.27953	0.27174	0.35266	FALSE	MEC1	Mec1
YBR137W	2340.35	2447.11	0.956375	-0.064352	0.61754	0.69889	FALSE		UPF0303
YBR138C	205.643	504.874	0.407315	-1.2958	2.61e-07	1.15e-06	TRUE
YBR139W	7080.92	18790.6	0.376834	-1.408	1.94e-10	1.34e-09	TRUE		Peptidase_S10_AS
YBR140C	2151.89	3840.53	0.560312	-0.8357	0.00011048	0.00031597	TRUE	IRA1	RasGAP_CS
YBR141C	146.538	16.3829	8.94459	3.161	1.77e-09	1.08e-08	TRUE	BMT2	DUF3321
YBR141W-A	16.583	24.4723	0.677623	-0.56145	0.19923	0.26861	FALSE
YBR142W	498.324	94.3947	5.27915	2.4003	1.98e-20	4.17e-19	TRUE	MAK5	RNA_helicase_DEAD_Q_motif
YBR143C	3393.63	2218.23	1.52989	0.61342	0.014513	0.026573	TRUE	SUP45	Release_factor_eRF1/aRF1_N
YBR144C	12.4753	15.1576	0.823043	-0.28096	0.70137	0.77272	FALSE
YBR145W	3097.45	6941.15	0.446244	-1.1641	2.89e-06	1.09e-05	TRUE	ADH5	NAD(P)-bd_dom
YBR146W	2744.07	1491.08	1.84032	0.87996	4.4e-05	0.00013455	TRUE	MRPS9	Ribosomal_S9_CS
YBR147W	8831.45	13022.2	0.678182	-0.56026	0.056803	0.089462	FALSE	RTC2	CTNS
YBR148W	657.404	1328.56	0.494826	-1.015	0.000958	0.0022877	TRUE	YSW1
YBR149W	28189.5	23967.6	1.17615	0.23407	0.2617	0.34078	FALSE	ARA1	NADP_OxRdtase_dom
YBR150C	354.004	457.161	0.774352	-0.36894	0.22222	0.29481	FALSE	TBS1	ARM-like
YBR151W	4579.05	2579.44	1.77521	0.82799	0.00020548	0.00055774	TRUE	APD1	Thioredoxin-like_fold
YBR152W	107.248	66.7338	1.6071	0.68446	0.010724	0.020329	TRUE	SPP381
YBR153W	632.774	762.522	0.829843	-0.26909	0.2263	0.29944	FALSE	RIB7	DHFR-like_dom
YBR154C	635.099	284.475	2.23253	1.1587	4.13e-06	1.51e-05	TRUE	RPB5	RNA_pol_subH/Rpb5_CS
YBR155W	169.244	85.2437	1.98541	0.98944	0.00037128	0.00096272	TRUE	CNS1	Elongated_TPR_rpt_dom
YBR156C	48.1207	86.0256	0.559377	-0.83811	0.0071584	0.014091	TRUE	SLI15	Inner_centromere_prot_ARK-bd
YBR157C	190.997	44.7743	4.26576	2.0928	3.99e-09	2.29e-08	TRUE	ICS2
YBR158W	179.108	674.526	0.265532	-1.913	6.02e-08	2.93e-07	TRUE	AMN1
YBR159W	1442.56	3499.05	0.412272	-1.2783	2.47e-09	1.47e-08	TRUE	IFA38	Sc_DH/Rdtase_CS
YBR160W	488.87	429.771	1.13751	0.18588	0.48701	0.5778	FALSE	CDC28	Protein_kinase_ATP_BS
YBR161W	411.462	510.392	0.80617	-0.31084	0.21525	0.2869	FALSE	CSH1	GlycoTrfase_DXD_sugar-bd_CS
YBR162C	1824.77	9788.4	0.186422	-2.4234	4.12e-28	1.68e-26	TRUE	TOS1	DUF2403_glycine-rich
YBR162W-A	1068.51	857.399	1.24622	0.31756	0.24049	0.3161	FALSE	YSY6	ER_stress-assoc_Ramp4
YBR163W	612.079	1170.46	0.522937	-0.93529	2.27e-05	7.36e-05	TRUE	EXO5	Defects_morphology_1-like_mit
YBR164C	612.852	1016.26	0.603047	-0.72966	0.0010953	0.0025883	TRUE	ARL1	Small_GTPase_ARF
YBR165W	607.323	626.313	0.969679	-0.044421	0.65387	0.73105	FALSE	UBS1	UBQ-conjugating_enzyme/RWD
YBR166C	685.986	1341.37	0.511406	-0.96746	1.06e-05	3.62e-05	TRUE	TYR1	NAD(P)-bd_dom
YBR167C	646.884	327.21	1.97696	0.98329	1.47e-05	4.9e-05	TRUE	POP7	RNase_P/MRP_POP7
YBR168W	524.342	398.374	1.31621	0.39639	0.079785	0.12045	FALSE	PEX32	Pex24p
YBR169C	775.595	1113.28	0.696673	-0.52145	0.046633	0.075291	FALSE	SSE2	Heat_shock_70_CS
YBR170C	1485.75	1103.17	1.3468	0.42953	0.05969	0.09333	FALSE	NPL4	PolyUb_recognition_cplx_Npl4
YBR171W	749.763	512.551	1.46281	0.54874	0.015992	0.028982	TRUE	SEC66	Sec62/63_Sec66
YBR172C	443.945	245.893	1.80544	0.85235	0.0026155	0.0056826	TRUE	SMY2	GYF
YBR173C	3314.26	1140.47	2.90604	1.5391	5.26e-12	4.55e-11	TRUE	UMP1	UMP1
YBR174C	25.9715	53.3487	0.486826	-1.0385	0.004173	0.0086564	TRUE
YBR175W	272.575	1428.35	0.190832	-2.3896	9.61e-13	9.1e-12	TRUE	SWD3	WD40_repeat_CS
YBR176W	370.424	197.071	1.87965	0.91046	0.00014188	0.0003988	TRUE	ECM31	Pyrv/PenolPyrv_Kinase
YBR177C	5896.82	7313.14	0.806332	-0.31055	0.12011	0.17262	FALSE	EHT1	AB-Hydro_YheT
YBR178W	6.14162	17.9104	0.342908	-1.5441	0.020313	0.036029	TRUE
YBR179C	1086.6	844.013	1.28742	0.36448	0.15886	0.22058	FALSE	FZO1	Dynamin_GTPase
YBR180W	41.9112	160.391	0.261307	-1.9362	1.27e-09	7.9e-09	TRUE	DTR1	MFS_dom
YBR181C	18834.5	2749.03	6.8513	2.7764	3.7e-22	9.18e-21	TRUE	RPS6B	Ribosomal_S6e_CS
YBR182C	1009.25	2421.73	0.416745	-1.2628	8.55e-09	4.69e-08	TRUE	SMP1	TF_MADSbox
YBR182C-A	52.4977	142.008	0.369682	-1.4356	5.26e-07	2.21e-06	TRUE
YBR183W	7367.04	14915.9	0.493904	-1.0177	1.11e-06	4.44e-06	TRUE	YPC1	Ceramidase
YBR184W	52.6229	74.4401	0.706916	-0.50039	0.085508	0.12826	FALSE
YBR185C	936.667	682.637	1.37213	0.45642	0.071205	0.10905	FALSE	MBA1	Mt_IM_Mba1
YBR186W	7.01927	51.9474	0.135123	-2.8877	3.35e-09	1.95e-08	TRUE	PCH2	ATPase_AAA_core
YBR187W	1294.11	2812.84	0.460074	-1.1201	7.89e-05	0.0002311	TRUE	GDT1	UPF0016
YBR188C	523.685	232.77	2.2498	1.1698	1.27e-06	5.06e-06	TRUE	NTC20
YBR189W	11530.8	949.866	12.1394	3.6016	1.27e-37	1.02e-35	TRUE	RPS9B	Ribosomal_S4/S9
YBR190W	33.7856	7.93255	4.25911	2.0906	2.34e-05	7.55e-05	TRUE
YBR191W	13047.7	907.694	14.3745	3.8454	5.89e-30	2.7e-28	TRUE	RPL21A	Ribosomal_L21e_CS
YBR191W-A	689.125	113.432	6.07522	2.6029	1.13e-05	3.81e-05	TRUE
YBR192W	274.365	222.726	1.23185	0.30083	0.27737	0.35882	FALSE	RIM2	Mt_carrier_dom
YBR193C	191.491	229.146	0.835675	-0.25899	0.30738	0.39147	FALSE	MED8	Mediatior_Med8_fun
YBR194W	198.449	130.655	1.51888	0.603	0.02043	0.036184	TRUE	AIM4
YBR195C	140.198	225.617	0.621397	-0.68641	0.0077849	0.01521	TRUE	MSI1	Histone-bd_RBBP4
YBR196C	11047.3	26252.1	0.420815	-1.2487	0.0013564	0.0031318	TRUE	PGI1	G6P_Isomerase_C
YBR196C-A	53.5825	75.3389	0.711219	-0.49163	0.11454	0.1656	FALSE
YBR196C-B	14.2307	27.8766	0.510487	-0.97005	0.039025	0.064404	FALSE
YBR197C	111.176	122.556	0.907147	-0.14059	0.65594	0.73311	FALSE
YBR198C	404.362	476.221	0.849105	-0.23599	0.5261	0.61494	FALSE	TAF5	G-protein_beta_WD-40_rep
YBR199W	3719.13	3532.01	1.05298	0.074473	0.74666	0.81305	FALSE	KTR4	Glyco_trans_15
YBR200W	1052.98	1346.86	0.781804	-0.35512	0.18942	0.25686	FALSE	BEM1	Phox
YBR200W-A	2.17716	0.583607	3.73053	1.8994	0.49321	0.58379	FALSE
YBR201C-A	1784.03	741.003	2.40759	1.2676	0.0085035	0.016457	TRUE
YBR201W	696.881	612.565	1.13764	0.18605	0.49511	0.58561	FALSE	DER1	DER1
YBR202W	1349.99	1335.12	1.01114	0.015977	0.80072	0.85651	FALSE	MCM7	MCM_CS
YBR203W	4463.99	3656.11	1.22097	0.28802	0.19383	0.26213	FALSE	COS111	F-box_dom_cyclin-like
YBR204C	686.548	711.376	0.965099	-0.051251	0.9689	0.99372	FALSE	LDH1	AB_hydrolase_1
YBR205W	1133.22	908.437	1.24744	0.31897	0.21602	0.28763	FALSE	KTR3	Glyco_trans_15
YBR206W	491.303	366.467	1.34065	0.42293	0.091709	0.13632	FALSE
YBR207W	1608.4	1762.29	0.912677	-0.13182	0.55334	0.63892	FALSE	FTH1	FTR1
YBR208C	2690.07	16424	0.163789	-2.6101	8.45e-22	2.05e-20	TRUE	DUR1,2	Arg_repress_C-like
YBR209W	1.37109	1.59784	0.85809	-0.2208	0.92666	0.95779	FALSE
YBR210W	536.455	1443.92	0.371526	-1.4285	1.52e-10	1.07e-09	TRUE	ERV15	Cornichon
YBR211C	1687.87	1261.73	1.33774	0.4198	0.077839	0.11789	FALSE	AME1
YBR212W	3569.99	3378.02	1.05683	0.079742	0.71261	0.78322	FALSE	NGR1	Nucleotide-bd_a/b_plait
YBR213W	146.518	87.97	1.66554	0.73599	0.022472	0.039335	TRUE	MET8	Siroheme_synth_dom_3
YBR214W	12992.5	7837.71	1.6577	0.72918	0.0017196	0.0038869	TRUE	SDS24	Ssd23
YBR215W	302.913	280.494	1.07993	0.11094	0.45916	0.54994	FALSE	HPC2	HPC2
YBR216C	908.532	1484.94	0.611829	-0.7088	0.0012727	0.0029593	TRUE	YBP1	Kinetochor-assoc/Alf4/glomulin
YBR217W	359.961	254.139	1.41639	0.50222	0.038097	0.063094	FALSE	ATG12	Autophagy-rel_prot_12
YBR218C	4017.09	7451.35	0.539109	-0.89135	0.00093259	0.0022327	TRUE	PYC2	PreATP-grasp-like
YBR219C	439.989	581.771	0.756292	-0.40298	0.053856	0.085292	FALSE		Acetyl-CoA_trnpstr_1
YBR220C	1045.7	1477.73	0.707641	-0.49891	0.020717	0.036613	TRUE		Acetyl-CoA_trnpstr_1
YBR221C	13282.3	21600.5	0.614906	-0.70156	0.00063643	0.0015743	TRUE	PDB1	Transketolase-like_C
YBR221W-A	2.36362	13.7708	0.17164	-2.5425	0.0017798	0.0040092	TRUE
YBR222C	7838.85	9220.75	0.850132	-0.23424	0.1683	0.23153	FALSE	PCS60	DUF4009
YBR223C	493.139	275.071	1.79277	0.84219	0.033773	0.056461	FALSE	TDP1	Tyr-DNA_phospho
YBR223W-A	0	0.3962	0	#NAME?	1	1	FALSE
YBR224W	9.62863	14.7476	0.652897	-0.61507	0.5125	0.60237	FALSE
YBR225W	1008.96	541.848	1.86206	0.8969	0.022929	0.040027	TRUE
YBR226C	18.3316	54.9198	0.333789	-1.583	0.00030711	0.00081068	TRUE
YBR227C	711.513	1319.86	0.539082	-0.89142	0.00015037	0.00042051	TRUE	MCX1	Clp_ATPase_C
YBR228W	1112.33	1121.67	0.991671	-0.012066	0.95145	0.97918	FALSE	SLX1	UvrC_N
YBR229C	572.872	1006.31	0.569277	-0.8128	0.00096499	0.0023018	TRUE	ROT2	Glyco_hydro_31_N_dom
YBR230C	31152.2	1874.83	16.6161	4.0545	2.81e-10	1.89e-09	TRUE	OM14
YBR230W-A	858.216	173.061	4.95903	2.3101	6.53e-06	2.29e-05	TRUE
YBR231C	627.253	184.759	3.39498	1.7634	0.0019162	0.0042883	TRUE	SWC5	BCNT
YBR232C	4.34867	1.9795	2.19685	1.1354	0.38803	0.47731	FALSE
YBR233W	456.389	404.352	1.12869	0.17465	0.43472	0.52507	FALSE	PBP2	KH_type_1
YBR233W-A	176.528	99.4631	1.77481	0.82766	0.0038488	0.008063	TRUE	DAD3	DASH_Dad3
YBR234C	8615.84	13528.2	0.636879	-0.65091	0.0016718	0.003788	TRUE	ARC40	WD40_repeat_dom
YBR235W	3023.47	7612.1	0.397193	-1.3321	2.77e-09	1.63e-08	TRUE	VHC1	AA-permease_dom
YBR236C	555.71	939.952	0.591211	-0.75826	0.001253	0.0029199	TRUE	ABD1	mRNA_G-N7_MeTrfase
YBR237W	634.523	474.546	1.33712	0.41913	0.042414	0.069349	FALSE	PRP5	RNA_helicase_DEAD_Q_motif
YBR238C	179.112	356.611	0.502262	-0.99349	0.00014898	0.00041716	TRUE
YBR239C	227.555	310.48	0.732912	-0.44829	0.099021	0.14586	FALSE	ERT1	PAS_fold
YBR240C	416.77	1063.83	0.391763	-1.3519	3.64e-08	1.83e-07	TRUE	THI2	Zn2-C6_fun-type_DNA-bd
YBR241C	3938.99	2352.25	1.67456	0.74379	0.0024952	0.0054429	TRUE		MFS_dom
YBR242W	1700.55	1290.81	1.31743	0.39772	0.07667	0.11628	FALSE		Metal-dep_PHydrolase_HD_sub
YBR243C	413.354	998.202	0.414098	-1.272	3.21e-08	1.62e-07	TRUE	ALG7	Glycosyl_transferase_4
YBR244W	2179.64	904.877	2.40878	1.2683	0.0209	0.036917	TRUE	GPX2	Thioredoxin-like_fold
YBR245C	368.384	740.738	0.497321	-1.0078	4.97e-05	0.0001505	TRUE	ISW1	SANT_eukarya
YBR246W	741.425	1515.76	0.489143	-1.0317	2.41e-06	9.16e-06	TRUE	RRT2	WD40_repeat_dom
YBR247C	345.17	59.5479	5.79651	2.5352	4.08e-21	9.22e-20	TRUE	ENP1	Bystin
YBR248C	546.239	2284.84	0.23907	-2.0645	5.28e-19	9.4e-18	TRUE	HIS7	GATASE_1
YBR249C	6537.67	8389.89	0.779232	-0.35988	0.074	0.1127	FALSE	ARO4	Aldolase_TIM
YBR250W	16.9172	36.5275	0.463137	-1.1105	0.013871	0.025576	TRUE	SPO23	Arrestin-like_N
YBR251W	1111.09	474.259	2.34278	1.2282	1.71e-07	7.78e-07	TRUE	MRPS5	Ribosomal_S5_D2-typ_fold
YBR252W	481.002	644.866	0.745895	-0.42296	0.032325	0.054205	FALSE	DUT1	dUTP_pyroPase_sf
YBR253W	1024.16	903.478	1.13358	0.18088	0.5404	0.62753	FALSE	SRB6	Mediator_Med22_fun
YBR254C	221.156	505.812	0.437229	-1.1935	6.56e-07	2.73e-06	TRUE	TRS20	Longin-like
YBR255C-A	870.421	366.283	2.37636	1.2488	1.55e-07	7.15e-07	TRUE
YBR255W	543.56	704.774	0.771254	-0.37472	0.19124	0.25895	FALSE	MTC4
YBR256C	4690.36	9197.62	0.509953	-0.97156	0.00085528	0.0020634	TRUE	RIB5	Lumazine-bd_dom
YBR257W	426.826	206.404	2.06791	1.0482	3e-05	9.48e-05	TRUE	POP4	Rof/RNase_P-like
YBR258C	208.883	191.415	1.09126	0.12599	0.76199	0.82614	FALSE	SHG1	COMPASS_Shg1_budding_yeast
YBR259W	245.875	389.023	0.632031	-0.66193	0.0065002	0.012943	TRUE		Cullin_homology
YBR260C	470.7	786.199	0.598704	-0.74009	0.0039871	0.0083208	TRUE	RGD1	Rho_GTPase_activation_prot
YBR261C	364.66	395.774	0.921386	-0.11812	0.51194	0.60194	FALSE	TAE1	DUF858_MeTrfase_lik
YBR262C	3044.77	849.595	3.58379	1.8415	2.71e-15	3.3e-14	TRUE	MIC12
YBR263W	3321.69	3216.47	1.03271	0.04644	0.83875	0.8896	FALSE	SHM1	Ser_HO-MeTrfase_PLP_BS
YBR264C	822.141	447.918	1.83547	0.87615	0.00015712	0.00043621	TRUE	YPT10	Small_GTP-bd_dom
YBR265W	1995.28	1319.99	1.51158	0.59606	0.022692	0.039633	TRUE	TSC10	NAD(P)-bd_dom
YBR266C	0.40021	0	NA	Inf	0.74316	0.81055	FALSE	SLM6
YBR267W	1335.12	97.3195	13.719	3.7781	7.14e-49	1.45e-46	TRUE	REI1	Znf_C2H2-like
YBR268W	1123.15	287.172	3.91106	1.9676	1.31e-16	1.89e-15	TRUE	MRPL37	Ribosomal_L37_mit
YBR269C	3197.7	819.067	3.90408	1.965	8.83e-11	6.38e-10	TRUE	SDH8	DUF1674
YBR270C	880.892	581.935	1.51373	0.59811	0.013792	0.025452	TRUE	BIT2	HbrB
YBR271W	224.456	238.808	0.939899	-0.089423	0.67876	0.75399	FALSE	EFM2	Nicotinamide_N-MeTfrase_put
YBR272C	612.692	973.86	0.629137	-0.66855	0.0050803	0.010381	TRUE	HSM3	ARM-type_fold
YBR273C	1609.8	1058.96	1.52016	0.60423	0.0044804	0.0092442	TRUE	UBX7	UBX
YBR274W	839.363	1264.13	0.663983	-0.59078	0.0067194	0.013315	TRUE	CHK1	Ca/CaM-dep_Ca-dep_prot_Kinase
YBR275C	235.226	464.016	0.506935	-0.98013	6.2e-05	0.00018478	TRUE	RIF1
YBR276C	617.569	1084.48	0.569459	-0.81234	0.00076597	0.0018672	TRUE	PPS1	DUSP
YBR277C	8.56083	8.24613	1.03816	0.054033	0.86444	0.91112	FALSE
YBR278W	849.4	666.192	1.27501	0.35051	0.15901	0.22064	FALSE	DPB3	Histone-fold
YBR279W	1168.71	669.826	1.7448	0.80306	0.00027573	0.00073322	TRUE	PAF1	RNA_pol_II-assoc_Paf1
YBR280C	947.139	758.529	1.24865	0.32037	0.11956	0.17198	FALSE	SAF1	Reg_csome_cond/b-lactamase_inh
YBR281C	574.382	715.478	0.802795	-0.3169	0.20799	0.27869	FALSE	DUG2	G-protein_beta_WD-40_rep
YBR282W	841.145	553.344	1.52011	0.60418	0.015701	0.028536	TRUE	MRPL27	Ribosomal_L27/L41_mit
YBR283C	3398.89	6373.3	0.533301	-0.90698	2.24e-05	7.25e-05	TRUE	SSH1	SecY_su_dom
YBR284W	472.216	191.352	2.46779	1.3032	7.09e-07	2.93e-06	TRUE		AMP_deaminase
YBR285W	9697.4	2716.74	3.56951	1.8357	2.36e-16	3.29e-15	TRUE
YBR286W	56877.4	38913.7	1.46163	0.54758	0.013321	0.024701	TRUE	APE3	Peptidase_M28
YBR287W	11802	22553	0.523299	-0.93429	5.92e-06	2.1e-05	TRUE		Auxin_eff
YBR288C	415.445	909.503	0.456782	-1.1304	2.1e-06	8.07e-06	TRUE	APM3	Clathrin_mu_CS
YBR289W	325.633	296.096	1.09975	0.13718	0.39051	0.47999	FALSE	SNF5	SNF5
YBR290W	2337.17	1262.68	1.85097	0.88828	0.00010663	0.00030576	TRUE	BSD2	NEDD4/BSD2
YBR291C	2363.84	3026.52	0.781041	-0.35653	0.086471	0.12953	FALSE	CTP1	Mt_carrier_dom
YBR292C	22.4788	11.285	1.99192	0.99416	0.1419	0.19965	FALSE
YBR293W	312.226	526.085	0.593489	-0.75271	0.0012722	0.0029592	TRUE	VBA2	MFS_dom
YBR294W	291.703	88.3449	3.30187	1.7233	6.68e-08	3.22e-07	TRUE	SUL1	S04_transporter_CS
YBR295W	384.525	986.921	0.389621	-1.3599	4.2e-09	2.41e-08	TRUE	PCA1	ATPase_P-typ_cyto_domA
YBR296C	62.8043	16.2911	3.85513	1.9468	1.72e-07	7.83e-07	TRUE	PHO89	Phos_transporter
YBR296C-A	5.07186	6.32094	0.802389	-0.31763	1	1	FALSE
YBR297W	4045.59	4272.5	0.946891	-0.07873	0.53452	0.62213	FALSE	MAL33	Maltose_ferment_reg_DNA-bd
YBR298C	20653.3	8884.16	2.32474	1.2171	2.28e-07	1.01e-06	TRUE	MAL31	MFS_dom
YBR298C-A	0.592317	0	NA	Inf	0.74349	0.81064	FALSE
YBR299W	3498.44	932.901	3.75006	1.9069	2.29e-16	3.22e-15	TRUE	MAL32	Glycoside_hydrolase_SF
YBR300C	6.80552	4.18619	1.62571	0.70107	0.55989	0.64477	FALSE
YBR301W	180.08	65.189	2.76243	1.4659	0.00078839	0.0019155	TRUE	PAU24	SRP1_TIP1
YBR302C	15862.5	26149.4	0.606612	-0.72116	0.00036875	0.00095767	TRUE	COS2	DUP
YCL001W	1534.24	2010.8	0.763001	-0.39024	0.046291	0.074812	FALSE	RER1	Rer1
YCL001W-A	3.96446	9.73762	0.407128	-1.2964	0.16538	0.22823	FALSE		Transl_rel_pelota-like
YCL001W-B	4.63401	10.5882	0.437659	-1.1921	0.10201	0.14976	FALSE		eRF1_3
YCL002C	797.058	592.615	1.34499	0.42759	0.13746	0.19403	FALSE
YCL004W	431.619	327.698	1.31712	0.39739	0.073514	0.11207	FALSE	PGS1	PLD-like_dom
YCL005W	1131.21	1655.54	0.683291	-0.54943	0.0056048	0.011308	TRUE	LDB16
YCL005W-A	4741.52	2004.24	2.36575	1.2423	1.43e-07	6.61e-07	TRUE	VMA9	ATPase_V0-cplx_esu
YCL007C	5.05586	2.81553	1.79571	0.84455	0.38611	0.47565	FALSE
YCL008C	889.892	1463.64	0.607997	-0.71786	0.002128	0.0047238	TRUE	STP22	Steadiness_box
YCL009C	12008.8	19674.1	0.610385	-0.71221	0.0058769	0.011807	TRUE	ILV6	Acetolactate_synth_ssu_C
YCL010C	998.781	587.273	1.70071	0.76614	0.00096626	0.002304	TRUE	SGF29	SGF29_tudor-like_dom
YCL011C	2630.32	1545.21	1.70224	0.76744	0.00043925	0.0011203	TRUE	GBP2	Nucleotide-bd_a/b_plait
YCL012C	1035.69	542.094	1.91053	0.93397	4.24e-05	0.00013	TRUE		DUF2015
YCL014W	91.0772	280.996	0.324123	-1.6254	5.44e-09	3.09e-08	TRUE	BUD3	DUF3507
YCL016C	507.852	456.447	1.11262	0.15396	0.46269	0.55366	FALSE	DCC1	Sister_chromatid_cohesion_DCC1
YCL017C	7240.73	6087.35	1.18947	0.25032	0.31665	0.40133	FALSE	NFS1	Aminotrans_V_PyrdxlP_BS
YCL018W	5251.26	33767.6	0.155512	-2.6849	2.12e-33	1.21e-31	TRUE	LEU2	IsoPropMal-DH-like_dom
YCL021W-A	31.8494	38.8084	0.820683	-0.2851	0.49004	0.58074	FALSE
YCL022C	0	0.390853	0	#NAME?	1	1	FALSE
YCL023C	1.67807	7.814	0.214752	-2.2193	0.037716	0.062527	FALSE
YCL024W	45.6695	57.9638	0.787897	-0.34392	0.27881	0.36041	FALSE	KCC4	Protein_kinase_ATP_BS
YCL025C	779.866	654.261	1.19198	0.25336	0.44734	0.53805	FALSE	AGP1	AA-permease_dom
YCL026C-A	92.5218	49.6581	1.86318	0.89776	0.0055816	0.011268	TRUE	FRM2	Nitroreductase-like
YCL026C-B	7589.14	1945.23	3.90142	1.964	5.64e-15	6.68e-14	TRUE	HBN1	Nitroreductase-like
YCL027W	65.3863	63.588	1.02828	0.040234	0.84036	0.89077	FALSE	FUS1	SH3_domain
YCL028W	2162.71	1649.36	1.31124	0.39093	0.043838	0.071375	FALSE	RNQ1	TPR-like_helical
YCL029C	274.833	350.956	0.783099	-0.35273	0.21312	0.28481	FALSE	BIK1	CAP-Gly_domain
YCL030C	2831.99	9641.92	0.293716	-1.7675	6.45e-08	3.13e-07	TRUE	HIS4	PRib-ATP_PPHydrolase-like
YCL031C	956.161	400.818	2.38552	1.2543	1.25e-07	5.86e-07	TRUE	RRP7	RRP7
YCL032W	1331.93	1292.34	1.03064	0.043536	0.71007	0.78109	FALSE	STE50	SAM_Ste50p
YCL033C	1799.2	677.649	2.65506	1.4087	1.32e-05	4.43e-05	TRUE	MXR2	Mss4-like
YCL034W	7987.54	4412.54	1.81019	0.85614	8.45e-05	0.00024619	TRUE	LSB5	ENTH_VHS
YCL035C	2748.8	2680.51	1.02548	0.036295	1	1	FALSE	GRX1	Glutaredoxin_subgr
YCL036W	447.7	121.132	3.69597	1.886	3.57e-09	2.06e-08	TRUE	GFD2	RNaseH-like_dom
YCL037C	64.3835	19.3223	3.33208	1.7364	2.04e-06	7.87e-06	TRUE	SRO9	WHTH_trsnscrt_rep_DNA-bd
YCL038C	1258.27	3116.17	0.403786	-1.3083	2.2e-09	1.32e-08	TRUE	ATG22	Atg22-like
YCL039W	1632.65	1611.2	1.01331	0.019074	0.71862	0.78879	FALSE	GID7	WD40_repeat_dom
YCL040W	46689.4	22386.5	2.0856	1.0605	0.00050159	0.0012651	TRUE	GLK1	Hexokinase_C
YCL041C	435.497	685.603	0.635204	-0.65471	0.0057524	0.01159	TRUE
YCL042W	3626.13	2305.09	1.57309	0.6536	0.21388	0.28559	FALSE
YCL043C	11478	11913.2	0.963472	-0.053686	0.60145	0.68435	FALSE	PDI1	Thioredoxin_CS
YCL044C	555.759	617.797	0.899581	-0.15268	0.57268	0.65697	FALSE	MGR1	i-AAA_Mgr1
YCL045C	1364.23	4385.14	0.311102	-1.6845	2.85e-14	3.14e-13	TRUE	EMC1	EMC1
YCL046W	4.15657	44.1013	0.0942503	-3.4074	1.51e-09	9.27e-09	TRUE
YCL047C	442.793	494.552	0.895342	-0.15949	0.5798	0.66375	FALSE	POF1	Rossmann-like_a/b/a_fold
YCL048W	75.0358	54.9985	1.36432	0.44819	0.26475	0.3444	FALSE	SPS22
YCL048W-A	291.836	219.652	1.32863	0.40994	0.22555	0.2985	FALSE
YCL049C	1219.34	610.989	1.99569	0.99689	4.04e-05	0.00012455	TRUE
YCL050C	1622.24	1606.81	1.0096	0.013784	0.98164	1	FALSE	APA1	ATP_adenylylTrfase_C
YCL051W	935.668	730.768	1.28039	0.35658	0.061877	0.096274	FALSE	LRE1
YCL052C	3392.6	3678.23	0.922346	-0.11662	0.58855	0.67207	FALSE	PBN1	PIG-X/PBN1
YCL054W	553.995	102.436	5.40821	2.4352	4.26e-21	9.6e-20	TRUE	SPB1	rRNA_MeTfrase_Spb1_DUF3381
YCL054W-A	0.685546	0.217988	3.14488	1.653	1	1	FALSE	-	-
YCL055W	579.746	259.988	2.2299	1.157	8.2e-07	3.36e-06	TRUE	KAR4	MT-A70
YCL056C	919.06	380.558	2.41503	1.272	1.4e-07	6.49e-07	TRUE	PEX34
YCL057C-A	3463.4	915.264	3.78405	1.9199	7.19e-09	4e-08	TRUE	MIC10	DUF543
YCL057W	1160.62	2585.54	0.448889	-1.1556	5.01e-07	2.11e-06	TRUE	PRD1	Neurolysin/TOP_N
YCL058C	313.333	237.72	1.31807	0.39843	0.54426	0.63065	FALSE	FYV5
YCL058W-A	452.469	42.2671	10.705	3.4202	3.1e-36	2.16e-34	TRUE	ADF1
YCL059C	1908.86	220.769	8.64642	3.1121	5.72e-36	3.9e-34	TRUE	KRR1	rRNA_assembly_KRR1
YCL061C	98.0071	250.293	0.391569	-1.3527	2.63e-07	1.16e-06	TRUE	MRC1	Repl_chkpnt_MRC1_dom
YCL063W	149.266	923.511	0.161628	-2.6292	1.83e-20	3.87e-19	TRUE	VAC17
YCL064C	5850.12	6427.12	0.910225	-0.13571	0.52827	0.61674	FALSE	CHA1	PyrdxlP-dep_enz_bsu
YCL065W	73.127	89.2689	0.819177	-0.28775	0.28173	0.36382	FALSE
YCL066W	68.509	26.5007	2.58517	1.3703	0.00015301	0.00042663	TRUE	HMLALPHA1	Alpha_box
YCL067C	2037.73	1208.48	1.68619	0.75376	0.0010739	0.0025405	TRUE	HMLALPHA2	Homeodomain-like
YCL068C	81.9617	89.7626	0.913094	-0.13117	0.99348	1	FALSE		Ras_GEF
YCL069W	1.08576	3.05875	0.354967	-1.4942	0.42939	0.51969	FALSE	VBA3	MFS_dom
YCL073C	2.19316	8.13827	0.269487	-1.8917	0.11468	0.16572	FALSE	GEX1	MFS_dom_general_subst_transpt
YCL076W	1.58484	2.66405	0.594901	-0.74928	0.76895	0.83067	FALSE
YCR001W	0	1.21234	0	#NAME?	0.52904	0.61716	FALSE
YCR002C	2116.93	4090.2	0.517562	-0.9502	1.01e-05	3.44e-05	TRUE	CDC10	Septin
YCR003W	1084.64	762.22	1.423	0.50894	0.036833	0.061187	FALSE	MRPL32	Ribosomal_zn-bd_dom
YCR004C	27447.6	15504.1	1.77035	0.82403	8.78e-05	0.00025488	TRUE	YCP4	Flavoprotein_WrbA
YCR005C	15436.6	1628.85	9.47698	3.2444	2.72e-42	3.25e-40	TRUE	CIT2	Citrate_synthase_AS
YCR006C	268.32	116.5	2.30318	1.2036	6.42e-06	2.26e-05	TRUE
YCR007C	276.618	264.7	1.04502	0.063536	0.91439	0.94914	FALSE		DUP
YCR008W	1282.06	730.296	1.75553	0.81191	0.0020244	0.0045166	TRUE	SAT4	Protein_kinase_ATP_BS
YCR009C	2994.01	2631.15	1.13791	0.18638	0.40005	0.48896	FALSE	RVS161	Arfaptin_homology_dom
YCR010C	2309.15	49.1785	46.9545	5.5532	3.43e-07	1.49e-06	TRUE	ADY2	Grp1_Fun34_YaaH
YCR011C	8090.64	10563.6	0.7659	-0.38477	0.086167	0.12916	FALSE	ADP1	ABC_transporter_CS
YCR012W	23835.9	16064.9	1.48373	0.56923	0.29635	0.37964	FALSE	PGK1	Phosphoglycerate_kinase_CS
YCR013C	31.9097	9.9931	3.19318	1.675	0.0021199	0.0047088	TRUE
YCR014C	259.363	595.116	0.435819	-1.1982	1.39e-06	5.48e-06	TRUE	POL4	DNA_pol_X
YCR015C	279.483	387.627	0.72101	-0.47191	0.038682	0.063918	FALSE		HAD-like_dom
YCR016W	598.575	122.091	4.90269	2.2936	2.94e-20	5.98e-19	TRUE		DUF2373
YCR017C	2175.65	6634.95	0.327907	-1.6086	1.09e-13	1.14e-12	TRUE	CWH43	Frag1/DRAM/Sfk1
YCR018C	32.003	31.7387	1.00833	0.011961	0.99762	1	FALSE	SRD1	Znf_NHR/GATA
YCR018C-A	96.2301	280.746	0.342766	-1.5447	3.19e-06	1.19e-05	TRUE
YCR019W	427.626	427.17	1.00107	0.0015398	0.93316	0.96329	FALSE	MAK32	Carb/pur_kinase
YCR020C	12207.6	4794.48	2.54618	1.3483	1.02e-08	5.56e-08	TRUE	PET18	PET18/PM36
YCR020C-A	933.704	638.119	1.46321	0.54914	0.042929	0.070052	FALSE	MAK31	LSM-related_domain
YCR020W-B	184.936	284.633	0.649736	-0.62207	0.0087928	0.016962	TRUE	HTL1
YCR021C	2104.87	1009.23	2.08562	1.0605	0.0022573	0.0049776	TRUE	HSP30	Rhodopsin_arc/bac/fun
YCR022C	82.1624	118.512	0.693281	-0.52849	0.067838	0.10451	FALSE
YCR023C	756.813	5221.71	0.144936	-2.7865	1.17e-19	2.27e-18	TRUE		MFS_dom
YCR024C	206.821	559.651	0.369553	-1.4361	1.34e-08	7.16e-08	TRUE	SLM5	aa-tRNA-synt_II-like
YCR024C-A	3043.55	10670.8	0.285221	-1.8098	9.69e-17	1.42e-15	TRUE	PMP1	ATPase_proteolipid
YCR024C-B	11362.2	30451.1	0.37313	-1.4222	9.15e-10	5.81e-09	TRUE
YCR025C	19.5106	27.0475	0.721346	-0.47124	0.38804	0.47731	FALSE
YCR026C	912.642	1060.14	0.860869	-0.21613	0.39989	0.48886	FALSE	NPP1	E-NPP
YCR027C	710.358	969.871	0.732426	-0.44925	0.026575	0.045555	TRUE	RHB1	Small_GTPase_Ras
YCR028C	678.075	1723.42	0.393448	-1.3458	7.4e-10	4.75e-09	TRUE	FEN2	MFS_dom_general_subst_transpt
YCR028C-A	3704.51	2721.72	1.36109	0.44476	0.10237	0.15023	FALSE	RIM1	NA-bd_OB-fold-like
YCR030C	2617.91	3632.38	0.720714	-0.4725	0.044521	0.072308	FALSE	SYP1	Muniscin_C-term_mu_dom
YCR031C	19352	2649.75	7.30333	2.8686	1.98e-24	6.05e-23	TRUE	RPS14A	Ribosomal_S11_CS
YCR032W	820.066	1019.39	0.804469	-0.31389	0.19026	0.25794	FALSE	BPH1	PH-BEACH_dom
YCR033W	831.857	766.811	1.08483	0.11747	0.44057	0.53126	FALSE	SNT1	Tscrpt_reg_HTH_Myb-type
YCR034W	460.932	425.673	1.08283	0.11481	0.91638	0.94927	FALSE	ELO2	GNS1_SUR4
YCR035C	752.497	790.124	0.952379	-0.070392	0.71345	0.78388	FALSE	RRP43	Ribosomal_S5_D2-typ_fold
YCR036W	1100.32	1487.46	0.739733	-0.43492	0.05663	0.089212	FALSE	RBK1	Carb/pur_kinase
YCR037C	1119.09	828.853	1.35016	0.43314	0.063178	0.098158	FALSE	PHO87	Divalent_ion_symporter
YCR038C	685.02	519.446	1.31875	0.39917	0.055865	0.088112	FALSE	BUD5	Ras_GEF_dom
YCR038W-A	8.6757	28.7579	0.301681	-1.7289	0.00053543	0.0013432	TRUE
YCR039C	2053.56	1212.19	1.69409	0.76051	0.0009646	0.0023018	TRUE	MATALPHA2	Homeodomain-like
YCR040W	68.509	26.5007	2.58517	1.3703	0.00015301	0.00042663	TRUE	MATALPHA1	Alpha_box
YCR041W	74.1195	88.4421	0.838057	-0.25488	0.33591	0.42149	FALSE
YCR042C	479.62	703.005	0.682242	-0.55164	0.031112	0.05236	FALSE	TAF2
YCR043C	1702.85	3672.93	0.463622	-1.109	1.74e-07	7.91e-07	TRUE
YCR044C	702.144	1888.71	0.371759	-1.4276	1.02e-10	7.27e-10	TRUE	PER1	Per1
YCR045C	12.5309	20.4796	0.611875	-0.70869	0.13701	0.19351	FALSE	RRT12	Peptidase_S8_Ser-AS
YCR045W-A	152.591	423.959	0.359919	-1.4743	7.02e-10	4.52e-09	TRUE
YCR046C	1198.01	161.883	7.40047	2.8876	0.0001507	0.00042126	TRUE	IMG1	Translation_prot_SH3-like
YCR047C	1950.32	298.498	6.53376	2.7079	9.33e-10	5.92e-09	TRUE	BUD23	Unchr_MeTrfase_Williams-Beuren
YCR047W-A	2.07828	5.67767	0.366045	-1.4499	0.24135	0.31685	FALSE
YCR048W	704.668	2159.45	0.326318	-1.6157	7.11e-12	6.03e-11	TRUE	ARE1	Oat_ACAT_DAG_ARE
YCR049C	0	0.1981	0	#NAME?	1	1	FALSE
YCR050C	0.685546	2.64951	0.258745	-1.9504	0.31632	0.40109	FALSE
YCR051W	995.066	197.217	5.04554	2.335	1.94e-11	1.54e-10	TRUE		Ankyrin_rpt-contain_dom
YCR052W	365.865	626.546	0.58394	-0.77611	0.0021945	0.0048548	TRUE	RSC6	SWIB_MDM2_domain
YCR053W	2472.46	5313.53	0.465315	-1.1037	3.63e-07	1.57e-06	TRUE	THR4	Thr_synthase
YCR054C	290.868	385.601	0.754322	-0.40675	0.05739	0.090214	FALSE	CTR86	Ataxin-10_domain
YCR057C	375.25	62.807	5.97466	2.5789	1.16e-21	2.77e-20	TRUE	PWP2	G-protein_beta_WD-40_rep
YCR059C	898.623	713.309	1.25979	0.33319	0.47622	0.56726	FALSE	YIH1	Impact
YCR060W	756.752	202.838	3.73082	1.8995	4.5e-07	1.92e-06	TRUE	TAH1	TPR-contain
YCR061W	366.234	1062.37	0.344734	-1.5364	7.43e-11	5.45e-10	TRUE		Uncharacterised_YCR061W_C
YCR063W	39.6738	20.4788	1.93731	0.95406	0.014294	0.026216	TRUE	BUD31	BUD31/G10-rel_CS
YCR064C	17.2422	18.7135	0.921374	-0.11814	0.64425	0.72288	FALSE
YCR065W	106.42	257.904	0.412634	-1.2771	8.1e-07	3.32e-06	TRUE	HCM1	TF_fork_head_CS
YCR066W	212.123	280.439	0.756398	-0.40278	0.14664	0.2057	FALSE	RAD18	Znf_C3HC4_RING-type
YCR067C	661.666	2430.04	0.272286	-1.8768	2.06e-16	2.91e-15	TRUE	SED4	WD40_repeat_dom
YCR068W	871.859	2723.81	0.320088	-1.6435	2.12e-13	2.15e-12	TRUE	ATG15	Lipase_3
YCR069W	1536.37	4263.08	0.360389	-1.4724	2.75e-11	2.14e-10	TRUE	CPR4	Cyclophilin-like_PPIase_dom
YCR071C	593.996	217.084	2.73625	1.4522	1.14e-08	6.17e-08	TRUE	IMG2	Ribosomal_L49/IMG2
YCR072C	110.311	65.5384	1.68315	0.75117	0.016236	0.029391	TRUE	RSA4	G-protein_beta_WD-40_rep
YCR073C	195.21	872.132	0.223831	-2.1595	9.28e-19	1.62e-17	TRUE	SSK22	Protein_kinase_ATP_BS
YCR073W-A	2101.73	1398.55	1.50279	0.58764	0.010318	0.019667	TRUE	SOL2	Glc/Gal-6P_isomerase
YCR075C	966.418	1735.22	0.556941	-0.8444	0.00012052	0.00034163	TRUE	ERS1	CTNS
YCR075W-A	340.46	374.205	0.909821	-0.13634	0.47372	0.56533	FALSE		DUF3215
YCR076C	1191.45	538.202	2.21377	1.1465	7.86e-07	3.23e-06	TRUE	FUB1	PI31_Prot_Reg
YCR077C	1310.94	2127.64	0.616147	-0.69865	0.0014101	0.0032512	TRUE	PAT1	Topo_II-assoc_PAT1
YCR079W	3065.9	2274.01	1.34824	0.43107	0.085472	0.12824	FALSE	PTC6	Protein_Pase_2C
YCR081C-A	4.63401	2.62427	1.76583	0.82034	0.60209	0.68484	FALSE
YCR081W	149.048	533.882	0.279178	-1.8407	2.23e-13	2.25e-12	TRUE	SRB8	Mediator_Med12
YCR082W	1767.83	369.628	4.78274	2.2578	3.43e-21	7.82e-20	TRUE	AHC2
YCR083W	1721.34	579.722	2.96925	1.5701	6.72e-08	3.24e-07	TRUE	TRX3	Thioredoxin_CS
YCR084C	2534.22	4638.62	0.54633	-0.87216	3.27e-05	0.00010284	TRUE	TUP1	G-protein_beta_WD-40_rep
YCR085W	9.87633	12.6939	0.778036	-0.36209	0.5449	0.63118	FALSE
YCR086W	291.025	211.582	1.37547	0.45993	0.040547	0.06663	FALSE	CSM1	Monopolin_cplx_su-Csm1/Pcs1
YCR087C-A	549.596	60.4414	9.09305	3.1848	4.57e-33	2.52e-31	TRUE		Znf_C2H2_LYAR
YCR087W	59.563	44.5059	1.33832	0.42042	0.18138	0.24765	FALSE
YCR088W	2078.07	1895.27	1.09645	0.13284	0.51019	0.6002	FALSE	ABP1	Actin-bd_cofilin/tropomyosin
YCR089W	510.148	597.103	0.854372	-0.22706	0.2975	0.38066	FALSE	FIG2	Flocculin_t3_rpt
YCR090C	666.548	571.934	1.16543	0.22086	0.4037	0.4927	FALSE		DUF866_euk
YCR091W	1853.89	672.238	2.75779	1.4635	0.0011869	0.0027827	TRUE	KIN82	Kinase-like_dom
YCR092C	170.673	502.04	0.33996	-1.5566	1.01e-09	6.36e-09	TRUE	MSH3	DNA_mismatch_repair_MutS_N
YCR093W	1202.49	1536.73	0.782498	-0.35384	0.19136	0.25906	FALSE	CDC39	CCR4-Not_Not1su_DUF3819
YCR094W	306.72	661.699	0.463533	-1.1093	4.9e-06	1.77e-05	TRUE	CDC50	DUF284_TM_euk
YCR095C	421.62	613.917	0.686769	-0.5421	0.019451	0.034646	TRUE	OCA4	Tyr_Pase_SIW14-like
YCR095W-A	17.712	36.7767	0.48161	-1.0541	0.021461	0.037837	TRUE
YCR096C	1836.51	1065.19	1.72412	0.78586	0.00063505	0.0015714	TRUE	HMRA2	Homeodomain-like
YCR097W	502.43	432.646	1.1613	0.21574	0.38674	0.47607	FALSE	HMRA1	Homeobox_CS
YCR097W-A	28.2579	19.6015	1.44162	0.52769	0.29578	0.3792	FALSE
YCR098C	209.72	577.966	0.362859	-1.4625	6.73e-10	4.35e-09	TRUE	GIT1	MFS_dom
YCR099C	156.595	507.616	0.308492	-1.6967	3.77e-11	2.89e-10	TRUE
YCR100C	195.223	697.385	0.279936	-1.8368	3.76e-09	2.17e-08	TRUE		Neuraminidase
YCR101C	105.283	365.563	0.288004	-1.7958	2e-06	7.73e-06	TRUE		WD40/YVTN_repeat-like_dom
YCR102C	4259.75	1190.63	3.57772	1.839	5.75e-15	6.79e-14	TRUE		NAD(P)-bd_dom
YCR102W-A	38.8867	122.308	0.317942	-1.6532	3.46e-06	1.29e-05	TRUE		DUP
YCR104W	506.901	292.827	1.73106	0.79165	0.0018299	0.0041135	TRUE	PAU3	SRP1_TIP1
YCR105W	153.564	78.5689	1.95452	0.96681	0.0018319	0.0041155	TRUE	ADH7	NAD(P)-bd_dom
YCR106W	479.426	1069.51	0.448269	-1.1576	0.00016239	0.00044973	TRUE	RDS1	Zn2-C6_fun-type_DNA-bd
YCR107W	1424.62	1454.13	0.979708	-0.029576	0.87749	0.9212	FALSE	AAD3	NADP_OxRdtase_dom
YCR108C	2.6706	1.19779	2.2296	1.1568	0.5163	0.60594	FALSE
YDL001W	406.063	419.742	0.967411	-0.047799	0.88163	0.92525	FALSE	RMD1	DUF155
YDL002C	1164.77	848.516	1.37271	0.45703	0.053821	0.085257	FALSE	NHP10	HMG_superfamily
YDL003W	80.2545	269.111	0.29822	-1.7455	3.01e-10	2.02e-09	TRUE	MCD1	Rad21/Rec8_C
YDL004W	5256.7	3167.84	1.6594	0.73066	0.0027568	0.005962	TRUE	ATP16	ATPase_F1-cplx_dsu/esu_N
YDL005C	3655.31	346.94	10.5358	3.3972	2.42e-10	1.65e-09	TRUE	MED2	Mediator_Med2_fun
YDL006W	1241.1	633.043	1.96053	0.97124	1.9e-05	6.23e-05	TRUE	PTC1	Protein_Pase_2C
YDL007C-A	1.48597	1.43567	1.03503	0.049676	1	1	FALSE
YDL007W	5506.7	2673.49	2.05974	1.0425	1.11e-06	4.45e-06	TRUE	RPT2	26S_Psome_P45
YDL008W	455.696	530.799	0.85851	-0.22009	0.29453	0.37775	FALSE	APC11	Apc11
YDL009C	13.5291	37.1279	0.364392	-1.4564	0.00086328	0.0020812	TRUE
YDL010W	615.269	1148.25	0.53583	-0.90015	0.00011819	0.00033568	TRUE	GRX6	Glutaredoxin_subgr
YDL011C	0.80042	5.95532	0.134404	-2.8954	0.074418	0.11331	FALSE
YDL012C	389.23	247.858	1.57038	0.65111	0.009802	0.018765	TRUE
YDL013W	1144.57	562.834	2.03359	1.024	6.99e-05	0.00020595	TRUE	SLX5
YDL014W	3499.4	501.078	6.98375	2.804	3.32e-06	1.24e-05	TRUE	NOP1	Fibrillarin_CS
YDL015C	2181.91	7515.52	0.290321	-1.7843	1.98e-16	2.81e-15	TRUE	TSC13	3-oxo-5_a-steroid_4-DH_C
YDL016C	586.065	1485.25	0.39459	-1.3416	1.78e-07	8.06e-07	TRUE
YDL017W	166.268	231.186	0.719196	-0.47554	0.10083	0.14822	FALSE	CDC7	Kinase-like_dom
YDL018C	747.015	416.372	1.7941	0.84326	0.00026628	0.00071098	TRUE	ERP3	GOLD
YDL019C	2459.74	1838.16	1.33816	0.42025	0.06941	0.10658	FALSE	OSH2	Ankyrin_rpt-contain_dom
YDL020C	7347.71	1658.41	4.43056	2.1475	3.91e-08	1.96e-07	TRUE	RPN4	Znf_C2H2-like
YDL021W	689.289	1030.94	0.6686	-0.58078	0.0085776	0.016581	TRUE	GPM2	His_Pase_superF_clade-1
YDL022C-A	38.332	17.4536	2.19622	1.135	0.0099307	0.018962	TRUE
YDL022W	14035.6	6498.5	2.15983	1.1109	1.5e-06	5.88e-06	TRUE	GPD1	G3P_DH_NAD-dep_euk
YDL023C	12.771	0.801595	15.932	3.9939	5.73e-06	2.04e-05	TRUE
YDL024C	712.35	198.939	3.58074	1.8403	9.98e-12	8.3e-11	TRUE	DIA3	Histidine_acid_Pase_euk
YDL025C	1439.13	781.419	1.84169	0.88103	0.0053177	0.010808	TRUE	RTK1	Protein_kinase_ATP_BS
YDL025W-A	1.96341	7.24259	0.271092	-1.8831	0.050332	0.080392	FALSE
YDL026W	6.13597	24.408	0.251391	-1.992	0.001073	0.0025392	TRUE
YDL027C	1992.86	1459.42	1.36552	0.44945	0.038795	0.064055	FALSE
YDL028C	414.954	614.944	0.674784	-0.5675	0.031696	0.053247	FALSE	MPS1	Protein_kinase_ATP_BS
YDL029W	3113.43	3259.63	0.955149	-0.066203	0.80506	0.86019	FALSE	ARP2	Actin/actin-like_CS
YDL030W	682.61	418.563	1.63084	0.70562	0.0020604	0.0045844	TRUE	PRP9	DUF3449
YDL031W	880.171	377.743	2.33007	1.2204	3.55e-07	1.54e-06	TRUE	DBP10	RNA_helicase_DEAD_Q_motif
YDL032W	8.21425	15.3143	0.536376	-0.89868	0.18722	0.25439	FALSE
YDL033C	260.001	182.17	1.42725	0.51323	0.03672	0.061019	FALSE	SLM3	Adenine_a_hdrlase_dom
YDL034W	0.592317	5.34114	0.110897	-3.1727	0.044218	0.07194	FALSE
YDL035C	671.535	627.625	1.06996	0.097559	0.55014	0.63578	FALSE	GPR1	Glucose_rcpt_Git3_N
YDL036C	275.974	408.29	0.675926	-0.56506	0.023568	0.041044	TRUE	PUS9	PsdUridine_synth_cat_dom
YDL037C	204.243	424.994	0.48058	-1.0572	0.00080781	0.0019568	TRUE	BSC1	Uncharacterised_Flo11-rel_N
YDL039C	482.977	526.283	0.917713	-0.12389	0.44266	0.5331	FALSE	PRM7
YDL040C	910.077	1514.04	0.601092	-0.73434	0.0023405	0.0051449	TRUE	NAT1	Alpha-AcTfrase15_NatA
YDL041W	3.16404	15.8445	0.199693	-2.3241	0.0024014	0.0052682	TRUE
YDL042C	1159.96	433.309	2.67697	1.4206	1.47e-05	4.88e-05	TRUE	SIR2	Sirtuin_cat_small_dom
YDL043C	623.353	319.996	1.948	0.962	9.34e-05	0.00027028	TRUE	PRP11	Znf_C2H2-like
YDL044C	417.935	207.454	2.01459	1.0105	2.39e-05	7.7e-05	TRUE	MTF2
YDL045C	1542.07	1252.64	1.23105	0.29989	0.16206	0.22434	FALSE	FAD1	Rossmann-like_a/b/a_fold
YDL045W-A	482.998	311.612	1.55	0.63227	0.01113	0.021016	TRUE	MRP10	Ribosomal_MRP10_mt
YDL046W	13490.2	11340.9	1.18952	0.25038	0.31741	0.40221	FALSE	NPC2	Ig_E-set
YDL047W	2990.99	1018.05	2.93796	1.5548	2.77e-08	1.42e-07	TRUE	SIT4	Ser/Thr-sp_prot-phosphatase
YDL048C	1906.78	1340.52	1.42242	0.50835	0.02505	0.043294	TRUE	STP4	Znf_C2H2-like
YDL049C	436.561	128.169	3.40614	1.7681	8.85e-12	7.38e-11	TRUE	KNH1	CW_beta-glucan_synthesis
YDL050C	5.71976	2.21738	2.57952	1.3671	0.25347	0.33104	FALSE
YDL051W	1692.91	210.104	8.05745	3.0103	2.35e-34	1.44e-32	TRUE	LHP1	Nucleotide-bd_a/b_plait
YDL052C	698.67	1707.25	0.409236	-1.289	2.19e-08	1.14e-07	TRUE	SLC1	AGP_acyltrans
YDL053C	435.538	437.863	0.994691	-0.0076801	0.90607	0.94395	FALSE	PBP4
YDL054C	2628.7	7438.29	0.353402	-1.5006	0.00017349	0.00047903	TRUE	MCH1	MFS_dom_general_subst_transpt
YDL055C	6414.44	10852.1	0.591076	-0.75858	0.0007105	0.001743	TRUE	PSA1	Hexapep_transf_CS
YDL056W	355.879	503.78	0.706417	-0.50141	0.073814	0.11245	FALSE	MBP1	Ankyrin_rpt-contain_dom
YDL057W	457.941	870.874	0.52584	-0.9273	0.00019925	0.00054353	TRUE
YDL058W	583.323	568.646	1.02581	0.036764	0.77512	0.83568	FALSE	USO1	Vesicle_P115-like
YDL059C	1111.59	289.824	3.83541	1.9394	3.01e-13	3.02e-12	TRUE	RAD59	DNA_repair_RAD59_fun
YDL060W	513.488	121.619	4.22211	2.078	5.93e-16	7.81e-15	TRUE	TSR1	AARP2CN
YDL061C	8715.51	1246.95	6.98944	2.8052	4.15e-08	2.06e-07	TRUE	RPS29B	Ribosomal_S14_CS
YDL062W	0.40021	9.54721	0.041919	-4.5763	0.0017585	0.0039681	TRUE
YDL063C	157.281	43.9345	3.5799	1.8399	2.36e-08	1.22e-07	TRUE	SYO1	ARM-type_fold
YDL064W	643.078	439.45	1.46337	0.5493	0.031876	0.053508	FALSE	UBC9	UBQ-conjugating_AS
YDL065C	1413.04	615.871	2.29438	1.1981	1.7e-07	7.76e-07	TRUE	PEX19	Pex19
YDL066W	2368.71	5678.47	0.417139	-1.2614	2.19e-08	1.14e-07	TRUE	IDP1	IsoPropMal-DH-like_dom
YDL067C	9837.05	5951.89	1.65276	0.72488	0.013887	0.025599	TRUE	COX9	Cyt_c_oxidase_su7a_fun
YDL068W	6.78953	32.5134	0.208822	-2.2597	7.87e-06	2.72e-05	TRUE
YDL069C	203.677	595.805	0.341851	-1.5486	1.13e-09	7.06e-09	TRUE	CBS1
YDL070W	1859.45	1046.38	1.77704	0.82947	0.0001048	0.00030104	TRUE	BDF2	Bromodomain_CS
YDL071C	21.4807	33.9093	0.633473	-0.65864	0.12987	0.18478	FALSE
YDL072C	4189.43	5370.96	0.780015	-0.35843	0.06737	0.10386	FALSE	YET3	Bap31
YDL073W	254.91	1149.7	0.221719	-2.1732	3.07e-17	4.65e-16	TRUE		UPF0592
YDL074C	1030.67	1180.2	0.873307	-0.19544	0.3598	0.44711	FALSE	BRE1	E3_ubiquit_lig_BRE1
YDL075W	12158.7	831.306	14.626	3.8705	4.92e-56	2.15e-53	TRUE	RPL31A	Ribosomal_L31e_dom
YDL076C	1097.93	1187.25	0.924762	-0.11285	0.77115	0.83249	FALSE	RXT3	Histone_deAc_Rxt3
YDL077C	260.053	600.921	0.432757	-1.2084	1.4e-06	5.52e-06	TRUE	VAM6	VPS39/TGF_beta_rcpt-assoc_2
YDL078C	12755.1	6781.77	1.88079	0.91134	6.43e-05	0.00019136	TRUE	MDH3	Lactate/malate_DH_C
YDL079C	9698.25	648.864	14.9465	3.9017	8.96e-19	1.57e-17	TRUE	MRK1	Protein_kinase_ATP_BS
YDL080C	1165.68	951.316	1.22534	0.29318	0.20619	0.2766	FALSE	THI3	Pyruvt_ip_decrb
YDL081C	24091.8	2288.56	10.527	3.396	4.05e-09	2.32e-08	TRUE	RPP1A	Ribosomal_60S
YDL082W	3999.95	724.871	5.51815	2.4642	1.79e-24	5.55e-23	TRUE	RPL13A	Ribosomal_L13e_CS
YDL083C	9235.87	590.664	15.6364	3.9668	6.79e-24	1.96e-22	TRUE	RPS16B	Ribosomal_S9_CS
YDL084W	5393.82	6308.04	0.855071	-0.22588	0.18738	0.25451	FALSE	SUB2	RNA_helicase_DEAD_Q_motif
YDL085C-A	337.367	218.185	1.54624	0.62877	0.00582	0.011702	TRUE		Uncharacterised_SERF
YDL085W	3962.67	552.982	7.16599	2.8412	2.64e-05	8.44e-05	TRUE	NDE2	Pyr_nucl-diS_OxRdtase_FAD/NAD
YDL086C-A	88.3276	165.693	0.533081	-0.90757	0.00075176	0.001838	TRUE
YDL086W	7815.36	10787.5	0.724485	-0.46497	0.017925	0.032218	TRUE		Dienelactn_hydro
YDL087C	278.079	324.745	0.8563	-0.22381	0.63766	0.71683	FALSE	LUC7	LUC7-rel
YDL088C	1025.03	1304.33	0.785863	-0.34765	0.17411	0.23891	FALSE	ASM4	MPPN
YDL089W	247.179	401.949	0.614951	-0.70146	0.0084185	0.016307	TRUE	NUR1	DUF2418
YDL090C	796.141	924.908	0.860779	-0.21628	0.29727	0.38044	FALSE	RAM1	FTB
YDL091C	1087.61	1297.93	0.837956	-0.25505	0.29687	0.38	FALSE	UBX3	Thioredoxin-like_fold
YDL092W	1544.89	1088.13	1.41978	0.50566	0.032288	0.054157	FALSE	SRP14	Signal_recog_particle_SRP9/14
YDL093W	214.997	654.531	0.328475	-1.6061	3.11e-11	2.41e-10	TRUE	PMT5	GlyclTrfase_39_like
YDL094C	0.592317	2.6587	0.222784	-2.1663	0.32514	0.40979	FALSE
YDL095W	1279.11	2448.08	0.522495	-0.93651	4.21e-05	0.00012919	TRUE	PMT1	GlyclTrfase_39_like
YDL096C	0	2.28239	0	#NAME?	0.20113	0.2705	FALSE	OPI6
YDL097C	5323.13	2766.07	1.92444	0.94444	1.12e-05	3.79e-05	TRUE	RPN6	PAM
YDL098C	178.803	171.023	1.04549	0.064182	0.84171	0.89191	FALSE	SNU23	Znf_C2H2-like
YDL099W	1165.05	374.55	3.11053	1.6372	1.06e-11	8.75e-11	TRUE	BUG1
YDL100C	2353.42	2256.36	1.04302	0.060763	0.79158	0.84965	FALSE	GET3	Anion-transp_ATPase-like_dom
YDL101C	139.335	364.565	0.382194	-1.3876	1.63e-08	8.64e-08	TRUE	DUN1	Protein_kinase_ATP_BS
YDL102W	312.159	483.725	0.645323	-0.63191	0.010638	0.020218	TRUE	POL3	Znf-C4pol
YDL103C	571.702	952.951	0.599928	-0.73714	0.0012436	0.0029021	TRUE	QRI1	UDPGP_trans
YDL104C	140.177	338.021	0.4147	-1.2699	6.47e-05	0.00019239	TRUE	QRI7	Peptidase_M22_subgr
YDL105W	221.016	198.622	1.11274	0.15412	0.55065	0.63626	FALSE	NSE4	Nse4
YDL106C	680.408	645.461	1.05414	0.076071	0.53481	0.62223	FALSE	PHO2	Homeobox_CS
YDL107W	289.953	181.971	1.5934	0.67211	0.0051927	0.010587	TRUE	MSS2	TPR-like_helical
YDL108W	392.854	480.058	0.818346	-0.28922	0.29298	0.37612	FALSE	KIN28	Protein_kinase_ATP_BS
YDL109C	102.183	143.514	0.712007	-0.49004	0.32247	0.40705	FALSE		Lipase_YDL109c
YDL110C	23296.2	7922.45	2.94052	1.5561	2.08e-08	1.08e-07	TRUE	TMA17
YDL111C	964.807	662.868	1.4555	0.54152	0.042134	0.068938	FALSE	RRP42	Ribosomal_S5_D2-typ_fold
YDL112W	587.79	401.154	1.46525	0.55114	0.034062	0.056914	FALSE	TRM3	tRNA_mtfrase_TRM3
YDL113C	1873.72	1386.38	1.35152	0.43458	0.038056	0.063058	FALSE	ATG20	Phox
YDL114W	15.2335	4.45999	3.4156	1.7721	0.0056009	0.011303	TRUE		Sc_DH/Rdtase_CS
YDL114W-A	5.62654	12.5554	0.448136	-1.158	0.093523	0.1387	FALSE
YDL115C	2302.8	902.455	2.55171	1.3515	3.34e-09	1.94e-08	TRUE	IWR1	TF_Iwr1
YDL116W	553.115	952.141	0.580917	-0.7836	0.00055941	0.001398	TRUE	NUP84	Nup84_Nup100
YDL117W	206.709	648.092	0.31895	-1.6486	2.24e-11	1.76e-10	TRUE	CYK3	Transglutaminase-like
YDL118W	3.35615	4.91051	0.683462	-0.54907	0.63668	0.71623	FALSE
YDL119C	416.11	260.018	1.60032	0.67836	0.0024749	0.0054059	TRUE		Mt_carrier_dom
YDL120W	1118.01	563.03	1.98571	0.98965	1.19e-05	4.01e-05	TRUE	YFH1	Frataxin_CS
YDL121C	414.338	210.431	1.969	0.97746	0.00080648	0.0019543	TRUE
YDL122W	892.343	616.21	1.44812	0.53418	0.016033	0.029048	TRUE	UBP1	Pept_C19ubi-hydrolase_C_CS
YDL123W	2819.93	2562.02	1.10067	0.13838	0.68738	0.76111	FALSE	SNA4	PMP3
YDL124W	7275.34	2634.22	2.76185	1.4656	4.89e-08	2.41e-07	TRUE		NADP_OxRdtase_dom
YDL125C	11187.9	8351.21	1.33968	0.42189	0.097154	0.14343	FALSE	HNT1	Histidine_triad_CS
YDL126C	19958.2	11042	1.80749	0.85399	0.002053	0.0045696	TRUE	CDC48	Asp_de-COase-like_fold
YDL127W	72.2305	219.564	0.328972	-1.604	2.16e-08	1.12e-07	TRUE	PCL2	Cyclin-like
YDL128W	5707.07	8305.74	0.687124	-0.54136	0.0067263	0.013324	TRUE	VCX1	NaCa_Exmemb
YDL129W	566.395	270.032	2.09752	1.0687	7.34e-05	0.00021576	TRUE
YDL130W	8200.82	1279.84	6.40766	2.6798	1.02e-07	4.82e-07	TRUE	RPP1B	Ribosomal_60S
YDL130W-A	4645.83	1788.05	2.59827	1.3776	1.04e-08	5.69e-08	TRUE	STF1	ATPase_inhibitor_IATP_mt
YDL131W	8224.8	6333.11	1.2987	0.37707	0.049197	0.078773	FALSE	LYS21	Aldolase_TIM
YDL132W	1984.04	1995.57	0.994223	-0.0083586	0.78828	0.84708	FALSE	CDC53	Cullin_neddylation_domain
YDL133C-A	14198.6	1895.54	7.49054	2.9051	3.95e-10	2.62e-09	TRUE	RPL41B	Ribosomal_L41
YDL133W	2823.12	832.843	3.38974	1.7612	7.2e-15	8.47e-14	TRUE	SRF1
YDL134C	4608.6	3216.72	1.4327	0.51874	0.028448	0.04846	TRUE	PPH21	Ser/Thr-sp_prot-phosphatase
YDL135C	930.106	1249.37	0.744461	-0.42573	0.054416	0.086014	FALSE	RDI1	RhoGDI_domain
YDL136W	20681.1	2821.5	7.3298	2.8738	6.06e-25	1.98e-23	TRUE	RPL35B	Ribosomal_L29_CS
YDL137W	16150	9370.9	1.72342	0.78527	0.00074608	0.0018262	TRUE	ARF2	Small_GTPase_ARF
YDL138W	613.314	1017.2	0.602942	-0.72991	0.0018775	0.0042075	TRUE	RGT2	MFS_dom
YDL139C	493.704	245.018	2.01497	1.0108	1.94e-05	6.35e-05	TRUE	SCM3	Centromere_Scm3_N
YDL140C	5052.18	7073.54	0.714237	-0.48553	0.031369	0.052778	FALSE	RPO21	RNA_pol_Rpb1_4
YDL141W	273.233	918.346	0.297527	-1.7489	8.15e-14	8.65e-13	TRUE	BPL1	Biotin-prot_ligase_N
YDL142C	1846.78	3214.67	0.574485	-0.79966	0.00015216	0.00042478	TRUE	CRD1	CDP-OH_P_trans
YDL143W	2702.36	1982.16	1.36334	0.44715	0.049301	0.078899	FALSE	CCT4	Chaperone_TCP-1
YDL144C	1654.19	1002.72	1.64971	0.72221	0.0008197	0.0019827	TRUE		NAD(P)-bd_dom
YDL145C	2042.3	4264.66	0.478889	-1.0622	3.74e-06	1.38e-05	TRUE	COP1	G-protein_beta_WD-40_rep
YDL146W	276.303	794.523	0.347759	-1.5238	7.04e-11	5.19e-10	TRUE	LDB17	DUF2013
YDL147W	7471.63	4432.9	1.6855	0.75317	0.00079144	0.0019207	TRUE	RPN5	WHTH_trsnscrt_rep_DNA-bd
YDL148C	373.483	88.275	4.2309	2.081	9.87e-16	1.27e-14	TRUE	NOP14	Nop14
YDL149W	865.383	844.965	1.02416	0.034447	0.70235	0.7735	FALSE	ATG9	Autophagy-rel_prot_9
YDL150W	646.652	145.497	4.44444	2.152	1.64e-18	2.81e-17	TRUE	RPC53	RNA_pol_III_Rpc4
YDL151C	0.592317	2.2625	0.261798	-1.9335	0.43243	0.5227	FALSE	BUD30
YDL152W	0	0	NA	NA	NA	NA	NA
YDL153C	1048.57	62.9652	16.6532	4.0577	7.47e-53	2.45e-50	TRUE	SAS10	Sas10_C
YDL154W	429.002	623.886	0.687629	-0.5403	0.015741	0.028583	TRUE	MSH5	DNA_mismatch_repair_MutS_core
YDL155W	660.164	393.856	1.67616	0.74516	0.0010999	0.0025982	TRUE	CLB3	Cyclin_A/B/D/E
YDL156W	32.3325	61.4838	0.525871	-0.92722	0.0092637	0.017802	TRUE	CMR1	WD40_repeat_CS
YDL157C	282.762	266.43	1.0613	0.085831	0.90457	0.94254	FALSE
YDL158C	16.3146	30.068	0.542589	-0.88207	0.073614	0.11217	FALSE
YDL159C-B	0	0.192753	0	#NAME?	1	1	FALSE
YDL159W	857.078	700.943	1.22275	0.29013	0.1363	0.19272	FALSE	STE7	Protein_kinase_ATP_BS
YDL159W-A	0	1.04482	0	#NAME?	0.62559	0.70654	FALSE
YDL160C	543.052	723.772	0.750308	-0.41444	0.071789	0.10987	FALSE	DHH1	RNA_helicase_DEAD_Q_motif
YDL160C-A	135.559	80.8722	1.67622	0.74521	0.015089	0.027535	TRUE	MHF2	CENP-S_centromere_X
YDL161W	592.351	826.569	0.716639	-0.48068	0.064482	0.099996	FALSE	ENT1	Epsin-like_N
YDL162C	0.80042	1.83187	0.436941	-1.1945	0.89883	0.93879	FALSE
YDL163W	0	0.614188	0	#NAME?	0.91263	0.94882	FALSE
YDL164C	191.648	322.382	0.594473	-0.75032	0.0016703	0.0037869	TRUE	CDC9	DNA_ligase_ATP-dep_CS
YDL165W	1290.75	1031.44	1.25141	0.32355	0.15805	0.21954	FALSE	CDC36	NOT
YDL166C	1018.26	467.902	2.17622	1.1218	6.35e-06	2.24e-05	TRUE	FAP7
YDL167C	103.708	250.1	0.414666	-1.27	0.00033482	0.0008765	TRUE	NRP1	Nucleotide-bd_a/b_plait
YDL168W	11148.6	5889.33	1.89302	0.92069	0.00010274	0.0002955	TRUE	SFA1	NAD(P)-bd_dom
YDL169C	3154.61	1542.46	2.04518	1.0322	0.00027407	0.00072926	TRUE	UGX2
YDL170W	741.568	4990.42	0.148598	-2.7505	3.02e-09	1.76e-08	TRUE	UGA3	DUF3468
YDL171C	6799.72	13224.9	0.51416	-0.95971	9.26e-06	3.17e-05	TRUE	GLT1	Pyr_nucl-diS_OxRdtase_FAD/NAD
YDL172C	0.80042	19.0783	0.0419544	-4.575	1.69e-05	5.57e-05	TRUE
YDL173W	1623.9	601.408	2.70016	1.433	3.48e-07	1.51e-06	TRUE	PAR32	DUF3602
YDL174C	10641.5	5611.53	1.89637	0.92324	0.00049709	0.0012547	TRUE	DLD1	Vanillyl_alc_oxidase_C-sub2
YDL175C	550.22	428.601	1.28376	0.36037	0.10807	0.15764	FALSE	AIR2	PolA_Pol_cplx_Air1/2_su
YDL176W	344.367	672.43	0.512123	-0.96544	5.69e-05	0.0001708	TRUE
YDL177C	230.413	165.285	1.39403	0.47926	0.055004	0.08688	FALSE		Impact
YDL178W	2561.29	3015.1	0.849486	-0.23534	0.28473	0.36748	FALSE	DLD2	Vanillyl_alc_oxidase_C-sub2
YDL179W	134.335	288.908	0.464975	-1.1048	2.48e-05	7.96e-05	TRUE	PCL9	Cyclin-like
YDL180W	1714.13	2151.41	0.796745	-0.32781	0.095237	0.14083	FALSE
YDL181W	3016.68	1011.66	2.98192	1.5762	4.13e-06	1.51e-05	TRUE	INH1	ATPase_inhibitor_IATP_mt
YDL182W	9736.78	5237.13	1.85918	0.89467	0.0019652	0.0043906	TRUE	LYS20	Aldolase_TIM
YDL183C	1252.09	708.567	1.76707	0.82136	0.00035679	0.00092882	TRUE		DUF2343
YDL184C	1822.21	557.991	3.26566	1.7074	5.86e-07	2.45e-06	TRUE	RPL41A	Ribosomal_L41
YDL185C-A	1.37109	1.01958	1.34476	0.42735	1	1	FALSE
YDL185W	14042.1	30919.9	0.454144	-1.1388	6.36e-08	3.09e-07	TRUE	VMA1	ATPase_F1_bsu/V1_C
YDL186W	2.4625	6.06853	0.405782	-1.3012	0.17957	0.24563	FALSE
YDL187C	215.742	207.842	1.03801	0.053819	0.78982	0.84845	FALSE
YDL188C	1979.44	1853.57	1.06791	0.094786	0.79965	0.85621	FALSE	PPH22	Ser/Thr-sp_prot-phosphatase
YDL189W	261.962	478.673	0.547268	-0.86968	0.00089618	0.0021541	TRUE	RBS1	R3H_ss-bd
YDL190C	1450.65	2429.49	0.597102	-0.74395	0.0013199	0.0030543	TRUE	UFD2	Ub_conjug_fac_E4_core
YDL191W	21966.5	2685.74	8.17895	3.0319	6.17e-24	1.8e-22	TRUE	RPL35A	Ribosomal_L29_CS
YDL192W	3780.8	3489.77	1.08339	0.11556	0.81371	0.86757	FALSE	ARF1	Small_GTPase_ARF
YDL193W	722.636	628.981	1.1489	0.20025	0.26043	0.33933	FALSE	NUS1	UPP_synth-like
YDL194W	2284.1	881.157	2.59215	1.3742	3.94e-08	1.97e-07	TRUE	SNF3	MFS_dom
YDL195W	2581.78	4076.78	0.63329	-0.65906	0.0027356	0.0059181	TRUE	SEC31	Sec31
YDL196W	8.29714	22.5355	0.368181	-1.4415	0.0088422	0.017042	TRUE
YDL197C	547.143	337.304	1.62211	0.69787	0.034484	0.057547	FALSE	ASF2
YDL198C	8805.78	25400.5	0.346677	-1.5283	4.15e-05	0.00012773	TRUE	GGC1	Mt_carrier_dom
YDL199C	745.763	2465.15	0.302523	-1.7249	2.8e-14	3.1e-13	TRUE		MFS_dom
YDL200C	783.969	596.09	1.31519	0.39527	0.11948	0.1719	FALSE	MGT1	MethylDNA_cys_MeTrfase_DNA-bd
YDL201W	552.125	88.8564	6.21367	2.6354	5.3e-24	1.57e-22	TRUE	TRM8	tRNA_(Gua-N-7)_MeTrfase_euk
YDL202W	500.729	185.868	2.69401	1.4298	2.81e-07	1.24e-06	TRUE	MRPL11	Ribosomal_L10/acidic_P0
YDL203C	474.727	403.749	1.1758	0.23364	0.18099	0.24727	FALSE	ACK1	TPR-like_helical
YDL204W	17117.4	1030.41	16.6122	4.0542	6.06e-06	2.15e-05	TRUE	RTN2	Reticulon
YDL205C	909.316	533.81	1.70344	0.76845	0.0010034	0.002384	TRUE	HEM3	Porphobilin_deaminase_cofac_BS
YDL206W	1053.88	1426.51	0.738777	-0.43679	0.040093	0.065966	FALSE		NaCa_Exmemb
YDL207W	712.197	1070.81	0.665104	-0.58835	0.012616	0.023561	TRUE	GLE1	GLE1
YDL208W	2581.45	340.615	7.57878	2.922	5.25e-33	2.87e-31	TRUE	NHP2	Ribosomal_L7Ae/L8/Nhp2
YDL209C	182.406	93.4635	1.95163	0.96468	0.0001741	0.00048031	TRUE	CWC2	Nucleotide-bd_a/b_plait
YDL210W	1943.19	5783.68	0.335979	-1.5736	2.3e-06	8.76e-06	TRUE	UGA4	Amoino_acid_permease_CS
YDL211C	36.2104	124.45	0.290965	-1.7811	7.91e-07	3.25e-06	TRUE
YDL212W	11241	12976.9	0.866232	-0.20718	0.20018	0.26955	FALSE	SHR3	Shr3_AAP_chap
YDL213C	1733.19	447.857	3.86995	1.9523	2.77e-14	3.07e-13	TRUE	NOP6	Nucleotide-bd_a/b_plait
YDL214C	3160.75	273.703	11.5481	3.5296	1.42e-05	4.72e-05	TRUE	PRR2	Protein_kinase_ATP_BS
YDL215C	12590.7	26720.3	0.471202	-1.0856	4.01e-07	1.72e-06	TRUE	GDH2	Glu_DH_NAD-dep
YDL216C	108.801	244.228	0.445492	-1.1665	1.93e-05	6.31e-05	TRUE	RRI1	Mov34_MPN_PAD1
YDL217C	213.578	234.751	0.909808	-0.13637	0.86491	0.91117	FALSE	TIM22	Tim17/Tim22/Tim23/PMP24
YDL218W	123.193	223.801	0.55046	-0.86129	0.0037696	0.0079122	TRUE		MARVEL-like_dom
YDL219W	191.215	374.709	0.510302	-0.97058	0.00046682	0.0011843	TRUE	DTD1	DTD-like_dom
YDL220C	208.22	424.069	0.491005	-1.0262	5.5e-05	0.00016566	TRUE	CDC13	NA-bd_OB-fold-like
YDL221W	17.2129	4.96789	3.46484	1.7928	0.0031928	0.0067818	TRUE
YDL222C	1063.73	64.785	16.4194	4.0373	0.0052	0.010599	TRUE	FMP45	SUR7/PalI
YDL223C	340.281	98.8563	3.44218	1.7833	0.080191	0.12092	FALSE	HBT1
YDL224C	1286.08	2006.46	0.64097	-0.64167	0.0029905	0.0064061	TRUE	WHI4	Nucleotide-bd_a/b_plait
YDL225W	688.502	604.042	1.13983	0.18881	0.35884	0.446	FALSE	SHS1	Septin
YDL226C	561.275	1005.53	0.558189	-0.84117	0.00085565	0.0020636	TRUE	GCS1	ArfGAP
YDL227C	4.4579	5.22031	0.853953	-0.22777	1	1	FALSE	HO	Homing_endonuc
YDL228C	11.3087	2.98454	3.78908	1.9218	0.24522	0.32145	FALSE		Glutamate_DH_NAD-spec
YDL229W	27616.5	5040.82	5.47857	2.4538	2.34e-06	8.92e-06	TRUE	SSB1	Heat_shock_70_CS
YDL230W	715.858	635.596	1.12628	0.17156	0.39509	0.48444	FALSE	PTP1	Non-rcpt_Tyr_Pase_T1_fun
YDL231C	3301.67	8441.95	0.391103	-1.3544	4.24e-10	2.8e-09	TRUE	BRE4	Brefeldin_A-sensitivity_4
YDL232W	175.612	245.86	0.714276	-0.48545	0.055408	0.087476	FALSE	OST4	Oligosaccaryltransferase
YDL233W	551.502	337.683	1.6332	0.7077	0.042462	0.069412	FALSE	MFG1
YDL234C	2644.55	1890.63	1.39877	0.48416	0.013723	0.025353	TRUE	GYP7	RabGAP/TBC_dom
YDL235C	465.009	1174.58	0.395894	-1.3368	6.39e-09	3.59e-08	TRUE	YPD1	Sig_transdc_His_kin_Hpt_dom
YDL236W	6966.38	12917.8	0.539287	-0.89088	1.71e-05	5.63e-05	TRUE	PHO13	NPhePase-like_dom
YDL237W	2192.55	5752.05	0.381177	-1.3915	1.74e-10	1.22e-09	TRUE	AIM6	PLC-like_Pdiesterase_TIM-brl
YDL238C	927.454	2150.8	0.431214	-1.2135	2.35e-08	1.21e-07	TRUE	GUD1	Guanine_deaminase
YDL239C	345.232	2754.77	0.125321	-2.9963	7.01e-36	4.74e-34	TRUE	ADY3	SID
YDL240C-A	1.08576	1.3852	0.783825	-0.3514	1	1	FALSE
YDL240W	308.83	811.767	0.380442	-1.3943	2.87e-09	1.68e-08	TRUE	LRG1	Rho_GTPase_activation_prot
YDL241W	45.6902	95.5225	0.478319	-1.064	0.0023276	0.0051183	TRUE
YDL242W	5.53331	16.7868	0.329623	-1.6011	0.013438	0.024905	TRUE
YDL243C	3378.44	1290.2	2.61855	1.3888	0.0017515	0.0039535	TRUE	AAD4	NADP_OxRdtase_dom
YDL244W	3135.03	4302.27	0.728692	-0.45662	0.1133	0.16398	FALSE	THI13	NMT1
YDL245C	214.139	64.1755	3.33678	1.7385	1.62e-08	8.58e-08	TRUE	HXT15	MFS_dom
YDL246C	266.694	45.4306	5.87037	2.5535	3.53e-19	6.5e-18	TRUE	SOR2	NAD(P)-bd_dom
YDL247W	68.6842	171.544	0.400388	-1.3205	3.27e-06	1.22e-05	TRUE	MPH2	MFS_dom
YDL247W-A	55.9771	77.9692	0.717939	-0.47807	0.14826	0.20767	FALSE
YDL248W	8653.28	14443	0.599135	-0.73905	0.00033604	0.00087935	TRUE	COS7	DUP
YDR001C	4387.46	4585.3	0.956854	-0.063629	1	1	FALSE	NTH1	Glyco_hydro_37_CS
YDR002W	5024.59	2837	1.77109	0.82464	0.00059984	0.0014894	TRUE	YRB1	PH_type
YDR003W	4010.01	1827.52	2.19424	1.1337	4.02e-07	1.73e-06	TRUE	RCR2	Chitin_synth_reg_RCR
YDR003W-A	802.794	425.433	1.88701	0.9161	6.11e-05	0.00018232	TRUE
YDR004W	1202.52	2108.49	0.570323	-0.81015	0.00050992	0.0012856	TRUE	RAD57	DNA_recomb_RecA/RadB_ATP-bd
YDR005C	2079.32	1905.68	1.09112	0.12581	0.6601	0.73738	FALSE	MAF1	RNA_pol_III_tscrpt_repres_MAF1
YDR006C	2987.21	1219.47	2.4496	1.2925	8.24e-05	0.00024048	TRUE	SOK1	Tcp11
YDR007W	3445.58	1248.37	2.76006	1.4647	2.03e-10	1.4e-09	TRUE	TRP1	Aldolase_TIM
YDR008C	66.5193	52.5248	1.26644	0.34077	0.52327	0.61218	FALSE
YDR009W	212.778	78.8618	2.69811	1.4319	1.67e-07	7.63e-07	TRUE	GAL3	Ribosomal_S5_D2-typ_fold
YDR010C	19.3684	7.30075	2.65294	1.4076	0.013918	0.025648	TRUE
YDR011W	2503.97	2402.15	1.04239	0.05989	0.73763	0.80627	FALSE	SNQ2	ABC_transporter_CS
YDR012W	54023.8	17325.3	3.11821	1.6407	0.00029089	0.00076978	TRUE	RPL4B	Ribos_L4_C_dom
YDR013W	245.687	312.116	0.787165	-0.34526	0.19093	0.25859	FALSE	PSF1	GINS_complex
YDR014W	110.579	149.624	0.739047	-0.43626	0.12697	0.18089	FALSE	RAD61
YDR014W-A	4.34302	10.2891	0.422098	-1.2444	0.11976	0.17222	FALSE	HED1
YDR015C	1.08576	2.43537	0.445829	-1.1654	0.61406	0.69603	FALSE
YDR016C	605.154	511.954	1.18205	0.24129	0.32093	0.40549	FALSE	DAD1	DASH_Dad1
YDR017C	1619.87	1923.99	0.84193	-0.24823	0.41321	0.50289	FALSE	KCS1	IPK
YDR018C	1576.42	730.512	2.15797	1.1097	3.16e-06	1.18e-05	TRUE		Acyltransferase
YDR019C	504.806	513.525	0.983021	-0.024706	0.94424	0.9732	FALSE	GCV1	GCV_T_C
YDR020C	193.137	231.987	0.832534	-0.26442	0.29892	0.38203	FALSE	DAS2	Uridine_kinase-like
YDR021W	161.244	56.4945	2.85415	1.5131	1.34e-07	6.24e-07	TRUE	FAL1	RNA_helicase_DEAD_Q_motif
YDR022C	435.697	927.825	0.46959	-1.0905	2.1e-06	8.08e-06	TRUE	ATG31	Autophagy-rel_p31
YDR023W	3922.78	3876.58	1.01192	0.017094	0.95464	0.98144	FALSE	SES1	Ser-tRNA-synth_IIa_N
YDR024W	38.8018	159.461	0.243332	-2.039	1.8e-10	1.25e-09	TRUE	FYV1
YDR025W	8500.48	637.236	13.3396	3.7376	3.5e-52	9.55e-50	TRUE	RPS11A	Ribosomal_S17_CS
YDR026C	725.623	1003.2	0.72331	-0.46731	0.046883	0.075656	FALSE	NSI1	Tscrpt_reg_HTH_Myb-type
YDR027C	1073.19	1865.32	0.575337	-0.79752	0.00066667	0.0016429	TRUE	VPS54
YDR028C	2481.26	2159.97	1.14875	0.20006	0.23661	0.31194	FALSE	REG1	DUF1752_fun
YDR029W	0	6.59097	0	#NAME?	0.0037911	0.0079547	TRUE
YDR030C	814.442	584.905	1.39244	0.47761	0.038084	0.063089	FALSE	RAD28	G-protein_beta_WD-40_rep
YDR031W	1199.13	587.353	2.04158	1.0297	1.68e-05	5.56e-05	TRUE	MIX14	UCP013232
YDR032C	22974.7	12908.1	1.77987	0.83177	0.0018802	0.0042122	TRUE	PST2	Flavoprotein_WrbA
YDR033W	3386.62	3515.17	0.963431	-0.053747	0.66061	0.73781	FALSE	MRH1	Rhodopsin_arc/bac/fun
YDR034C	2317.34	3656.24	0.633803	-0.65789	0.0061568	0.012301	TRUE	LYS14	DUF3468
YDR034C-A	8.92144	10.849	0.822328	-0.28221	0.87322	0.91759	FALSE
YDR034W-B	4065.33	155.169	26.1993	4.7115	1.23e-15	1.56e-14	TRUE
YDR035W	5689.19	12421.9	0.457999	-1.1266	3.9e-05	0.00012057	TRUE	ARO3	Aldolase_TIM
YDR036C	1435.66	1259.28	1.14007	0.18912	0.25536	0.33317	FALSE	EHD3	Enoyl-CoA_hyd/isom_CS
YDR037W	7092.67	10715.3	0.66192	-0.59527	0.01246	0.023282	TRUE	KRS1	aa-tRNA-synt_II-like
YDR038C	2627.72	5841.69	0.449821	-1.1526	5.87e-07	2.46e-06	TRUE	ENA5	ATPase_cation_domN
YDR039C	2959.14	6083.19	0.486446	-1.0396	7.46e-06	2.6e-05	TRUE	ENA2	ATPase_cation_domN
YDR040C	2971.13	5919.21	0.501947	-0.99439	2.03e-05	6.62e-05	TRUE	ENA1	ATPase_cation_domN
YDR041W	1261.25	1230.91	1.02465	0.035125	0.7646	0.82796	FALSE	RSM10	Ribosomal_S10
YDR042C	16.551	35.7075	0.463516	-1.1093	0.0048247	0.0098924	TRUE
YDR043C	7905.71	1546.03	5.11354	2.3543	1.77e-19	3.36e-18	TRUE	NRG1	Znf_C2H2-like
YDR044W	1860.27	1843.48	1.00911	0.013078	0.79837	0.85525	FALSE	HEM13	Coprogen_oxidase_CS
YDR045C	334.503	206.983	1.61609	0.6925	0.007292	0.014333	TRUE	RPC11	DNA-dir_RNA_pol-M_15_CS
YDR046C	57.4424	51.0839	1.12447	0.16925	0.66872	0.7446	FALSE	BAP3	AA-permease_dom
YDR047W	981.037	894.569	1.09666	0.13311	0.59424	0.67779	FALSE	HEM12	Uroporphyrinogen_deCO2ase_HemE
YDR048C	4.54078	19.6811	0.230718	-2.1158	0.00098542	0.0023438	TRUE
YDR049W	228.365	294.105	0.776473	-0.36499	0.15029	0.21015	FALSE	VMS1	Ankyrin_rpt-contain_dom
YDR050C	31419.8	11639.1	2.69952	1.4327	0.0002016	0.00054949	TRUE	TPI1	Triosephosphate_isomerase_AS
YDR051C	1737.82	1515.17	1.14694	0.19779	0.52169	0.61088	FALSE	DET1	His_Pase_superF_clade-1
YDR052C	567.039	991.943	0.571645	-0.80681	0.00066625	0.0016425	TRUE	DBF4	Regulatory_Dfp1/Him1
YDR053W	0.685546	2.79564	0.24522	-2.0279	0.2783	0.35988	FALSE
YDR054C	3935.48	1172.73	3.35582	1.7467	5.77e-08	2.82e-07	TRUE	CDC34	UBQ-conjugating_AS
YDR055W	953.389	1346.08	0.708271	-0.49763	0.017091	0.030821	TRUE	PST1
YDR056C	2507.17	1899.34	1.32002	0.40056	0.092551	0.13741	FALSE
YDR057W	421.624	707.518	0.59592	-0.74681	0.00076508	0.0018657	TRUE	YOS9	PRKCSH
YDR058C	496.844	558.579	0.889478	-0.16897	0.42858	0.51891	FALSE	TGL2	PGAP1-like
YDR059C	3422.65	3282.45	1.04271	0.06034	1	1	FALSE	UBC5	UBQ-conjugating_AS
YDR060W	857.839	248.064	3.45814	1.79	1.33e-13	1.38e-12	TRUE	MAK21	ARM-type_fold
YDR061W	1089.2	1051.38	1.03597	0.050976	0.61651	0.6982	FALSE		ATPase_AAA+_core
YDR062W	995.01	1907.85	0.521535	-0.93916	2.11e-05	6.88e-05	TRUE	LCB2	PyrdxlP-dep_Trfase_major_dom
YDR063W	1492.5	1443.74	1.03377	0.047918	0.97762	1	FALSE	AIM7	GMF-beta
YDR064W	19843.2	2244.91	8.83918	3.1439	4.12e-11	3.12e-10	TRUE	RPS13	Ribosomal_S13/S15_N
YDR065W	91.9144	113.895	0.807008	-0.30934	0.23695	0.31226	FALSE	RRG1
YDR066C	81.2781	116.967	0.694883	-0.52516	0.10834	0.15794	FALSE	RTR2	DUF408
YDR067C	593.177	599.168	0.99	-0.014499	0.83268	0.8847	FALSE	OCA6	Tyr_Pase_SIW14-like
YDR068W	573.961	412.826	1.39032	0.47542	0.059883	0.093571	FALSE	DOS2	BSD
YDR069C	1007.63	1087.08	0.926911	-0.1095	0.73938	0.80777	FALSE	DOA4	Pept_C19ubi-hydrolase_C_CS
YDR070C	2983.04	384.439	7.75946	2.956	3.41e-10	2.27e-09	TRUE	FMP16
YDR071C	5326.69	3007.98	1.77085	0.82444	0.00042358	0.0010833	TRUE	PAA1	Acyl_CoA_acyltransferase
YDR072C	4108.24	4723.35	0.869774	-0.20129	0.24964	0.32643	FALSE	IPT1	P_Acid_Pase_2/haloperoxidase
YDR073W	1500.35	384.353	3.90358	1.9648	3.32e-17	5.02e-16	TRUE	SNF11
YDR074W	20198.3	5968.87	3.38394	1.7587	0.00031665	0.00083459	TRUE	TPS2	HAD-like_dom
YDR075W	689.644	505.222	1.36503	0.44893	0.050685	0.080877	FALSE	PPH3	Ser/Thr-sp_prot-phosphatase
YDR076W	247.091	418.39	0.590578	-0.7598	0.0043292	0.0089521	TRUE	RAD55	DNA_recomb_RecA/RadB_ATP-bd
YDR077W	45516.4	43181.7	1.05407	0.075968	0.86395	0.91079	FALSE	SED1
YDR078C	680.237	325.047	2.09274	1.0654	7.3e-06	2.55e-05	TRUE	SHU2
YDR079C-A	459.532	225.751	2.03557	1.0254	5.66e-05	0.00016992	TRUE	TFB5	Nuc_excision_repair_TFIIH_TTDA
YDR079W	1555.67	473.169	3.28777	1.7171	6.56e-14	7.07e-13	TRUE	PET100
YDR080W	506.348	1390.77	0.364077	-1.4577	0.00014018	0.00039437	TRUE	VPS41	WD40_repeat_dom
YDR081C	588.276	650.851	0.903856	-0.14583	0.57154	0.65589	FALSE	PDC2	Homeodomain-like
YDR082W	618.627	562.337	1.1001	0.13763	0.52023	0.60982	FALSE	STN1	STN1_C
YDR083W	773.02	74.2603	10.4096	3.3798	3.26e-26	1.19e-24	TRUE	RRP8	Methyltransferase-rel
YDR084C	1018.3	1466.98	0.694147	-0.52669	0.0087802	0.016943	TRUE	TVP23	DUF846_euk
YDR085C	223.672	589.038	0.379724	-1.397	3.16e-08	1.6e-07	TRUE	AFR1
YDR086C	2704.87	2314.73	1.16855	0.22471	0.43802	0.52844	FALSE	SSS1	Prot_translocase_SecE_dom
YDR087C	569.411	135.171	4.21251	2.0747	1.28e-15	1.62e-14	TRUE	RRP1	Nop52
YDR088C	703.637	324.828	2.16618	1.1152	2.05e-06	7.88e-06	TRUE	SLU7	Slu7
YDR089W	1110.08	3019.66	0.367619	-1.4437	1.12e-10	8e-10	TRUE		SPX_N
YDR090C	1871.73	10712.9	0.174717	-2.5169	3.11e-29	1.33e-27	TRUE		CTNS
YDR091C	2002.39	1927.29	1.03897	0.055149	0.86288	0.91051	FALSE	RLI1	4Fe4S_Fe_S_CS
YDR092W	2345.28	1395.82	1.68022	0.74865	0.00075841	0.0018509	TRUE	UBC13	UBQ-conjugating_AS
YDR093W	1253.12	2153.75	0.581834	-0.78132	0.00039647	0.0010196	TRUE	DNF2	PLip_transp_ATPase_DNF-type
YDR094W	344.882	391.303	0.88137	-0.18218	0.4949	0.58546	FALSE
YDR095C	24.1013	19.0922	1.26236	0.33613	0.60804	0.69053	FALSE
YDR096W	2851.78	1338.78	2.13014	1.0909	0.00015326	0.00042713	TRUE	GIS1	Znf_C2H2-like
YDR097C	178.667	304.928	0.585931	-0.7712	0.0021099	0.0046884	TRUE	MSH6	DNA_mismatch_repair_Msh6
YDR098C	549.072	620.261	0.885227	-0.17588	0.52276	0.6119	FALSE	GRX3	Thioredoxin_domain
YDR099W	15374.2	12598.5	1.22032	0.28726	0.10418	0.15263	FALSE	BMH2	14-3-3_domain
YDR100W	1443.18	2258.24	0.639071	-0.64595	0.0015781	0.0035993	TRUE	TVP15	Golgi_TVP15
YDR101C	513.888	76.4913	6.71826	2.7481	9.5e-10	6.01e-09	TRUE	ARX1	Pept_M24_structural-domain
YDR102C	1.27786	7.93483	0.161045	-2.6345	0.015703	0.028536	TRUE
YDR103W	163.308	147.824	1.10475	0.14371	0.48244	0.57415	FALSE	STE5	Scaffold_Ste5_Fus5-binding
YDR104C	592.719	598.789	0.989864	-0.014698	0.89981	0.93906	FALSE	SPO71	Pleckstrin_homology
YDR105C	1543.86	2994.71	0.51553	-0.95587	7.53e-06	2.62e-05	TRUE	TMS1	TMS_TDE
YDR106W	78.4982	42.2602	1.8575	0.89336	0.0040624	0.0084591	TRUE	ARP10	Actin-like
YDR107C	360.92	1677.9	0.215102	-2.2169	1.67e-21	3.92e-20	TRUE	TMN2	EMP70
YDR108W	358.625	705.532	0.508304	-0.97624	4.65e-05	0.00014164	TRUE	TRS85	TRAPP_III_complex_Trs85
YDR109C	227.637	398.093	0.57182	-0.80637	0.0019702	0.0043987	TRUE		Carb_kinase_FGGY_C
YDR110W	310.758	361.508	0.859616	-0.21824	0.29067	0.37374	FALSE	FOB1
YDR111C	254.022	387.699	0.655206	-0.60998	0.011529	0.02168	TRUE	ALT2	PyrdxlP-dep_Trfase_major_dom
YDR112W	1.67807	3.20253	0.523983	-0.93241	0.56813	0.65278	FALSE	IRC2
YDR113C	248.37	495.429	0.501324	-0.99619	0.00010619	0.00030463	TRUE	PDS1	Securin_separation_inhibitor
YDR114C	9.09755	37.7268	0.241143	-2.052	3.4e-05	0.00010653	TRUE
YDR115W	1235.85	765.023	1.61545	0.69193	0.0049629	0.010147	TRUE		Ribosomal_L34
YDR116C	1717.18	484.117	3.54703	1.8266	1.77e-15	2.21e-14	TRUE	MRPL1	Ribosomal_L1_SF
YDR117C	292.365	407.231	0.717933	-0.47808	0.048474	0.077764	FALSE	TMA64	PUA-like_domain
YDR118W	140.696	382.458	0.367873	-1.4427	1.8e-08	9.46e-08	TRUE	APC4	Apc4_WD40_dom
YDR118W-A	34.1142	54.9481	0.620843	-0.6877	0.059834	0.093517	FALSE
YDR119W	1758.93	6222.45	0.282674	-1.8228	2.77e-16	3.81e-15	TRUE	VBA4	MFS_dom
YDR119W-A	32078.1	8427.1	3.80654	1.9285	2.38e-17	3.64e-16	TRUE	COX26
YDR120C	671.333	315.43	2.12831	1.0897	3.97e-06	1.46e-05	TRUE	TRM1	TRM_MeTrfase
YDR121W	1126.62	339.344	3.32001	1.7312	7.81e-13	7.45e-12	TRUE	DPB4	Histone-fold
YDR122W	1959.57	1847.15	1.06086	0.085232	0.48381	0.57534	FALSE	KIN1	Protein_kinase_ATP_BS
YDR123C	543.486	166.827	3.25778	1.7039	8.91e-10	5.67e-09	TRUE	INO2	HLH_DNA-bd
YDR124W	134.896	82.114	1.64279	0.71615	0.0071924	0.014141	TRUE		DUF2841
YDR125C	249.127	170.952	1.45729	0.54329	0.040304	0.066263	FALSE	ECM18
YDR126W	250.074	463.316	0.539749	-0.88964	0.0001323	0.00037331	TRUE	SWF1	Znf_DHHC_palmitoyltrfase
YDR127W	2045.8	7495.04	0.272954	-1.8733	3.01e-17	4.58e-16	TRUE	ARO1	EPSP_synthase_CS
YDR128W	1289.51	871.148	1.48025	0.56584	0.01576	0.02861	TRUE	MTC5	WD40_repeat_CS
YDR129C	9612.11	7386.09	1.30138	0.38004	0.090614	0.13481	FALSE	SAC6	EF-hand-like_dom
YDR130C	250.56	359.127	0.697691	-0.51934	0.045273	0.073384	FALSE	FIN1
YDR131C	403.007	690.421	0.583712	-0.77667	0.00081606	0.0019761	TRUE		F-box_dom_cyclin-like
YDR132C	1135.93	319.55	3.55477	1.8298	2.28e-09	1.36e-08	TRUE		BTB/POZ_fold
YDR133C	154781	21966.6	7.04619	2.8168	4.34e-32	2.24e-30	TRUE
YDR135C	2432.71	5303.06	0.458736	-1.1243	4.71e-07	2e-06	TRUE	YCF1	ABC_transporter_type1
YDR136C	19.4297	121.919	0.159365	-2.6496	6.4e-11	4.75e-10	TRUE	VPS61
YDR137W	452.412	882.091	0.512886	-0.96329	4.86e-05	0.00014744	TRUE	RGP1	Rgp1
YDR138W	208.018	631.054	0.329635	-1.6011	1.69e-10	1.19e-09	TRUE	HPR1	THO_THOC1
YDR139C	982.66	593.994	1.65433	0.72624	0.003546	0.0074764	TRUE	RUB1	Ubiquitin_subgr
YDR140W	1075.4	942.321	1.14122	0.19058	0.43232	0.52266	FALSE	MTQ2	HemK-rel_arch
YDR141C	492.73	1544.4	0.319043	-1.6482	8.42e-13	8.01e-12	TRUE	DOP1	ARM-type_fold
YDR142C	900.713	1087.64	0.828133	-0.27206	0.17486	0.23979	FALSE	PEX7	PEX7-like_WD_rpt
YDR143C	745.515	900.768	0.827644	-0.27292	0.22947	0.30332	FALSE	SAN1	Znf_RING/FYVE/PHD
YDR144C	154.659	550.755	0.280812	-1.8323	2.39e-14	2.67e-13	TRUE	MKC7	Peptidase_aspartic
YDR145W	779.069	566.192	1.37598	0.46046	0.024314	0.042186	TRUE	TAF12	Histone-fold
YDR146C	25.1099	201.346	0.12471	-3.0034	2.13e-20	4.46e-19	TRUE	SWI5	AT_hook_DNA-bd_motif
YDR147W	187.233	1123.59	0.166638	-2.5852	4.41e-26	1.59e-24	TRUE	EKI1	Cho/Etha_kinase
YDR148C	6918.55	3547.69	1.95016	0.96359	1.29e-05	4.32e-05	TRUE	KGD2	CAT-like_dom
YDR149C	0	1.57795	0	#NAME?	0.37196	0.46047	FALSE
YDR150W	1533.48	1152.13	1.331	0.41251	0.16227	0.22454	FALSE	NUM1	PH_dom-Mcp5-type
YDR151C	1230.44	1094.94	1.12375	0.16832	0.42097	0.5113	FALSE	CTH1	Znf_CCCH
YDR152W	1863.73	465.444	4.00419	2.0015	6.28e-17	9.29e-16	TRUE	GIR2	UBQ-conjugating_enzyme/RWD
YDR153C	1808.97	1409.68	1.28324	0.3598	0.062089	0.096559	FALSE	ENT5	Epsin-like_N
YDR154C	30038.4	14323.6	2.09712	1.0684	5.76e-05	0.00017232	TRUE
YDR155C	41921.9	21266.3	1.97129	0.97914	0.00045229	0.0011509	TRUE	CPR1	Cyclophilin-type_PPIase
YDR156W	1478.62	471.952	3.13298	1.6475	1.6e-07	7.33e-07	TRUE	RPA14	RNA_polI_RPA14
YDR157W	641.992	201.37	3.18812	1.6727	2.57e-05	8.22e-05	TRUE
YDR158W	6604.46	24968.5	0.264511	-1.9186	2.94e-09	1.72e-08	TRUE	HOM2	NAD(P)-bd_dom
YDR159W	643.808	732.249	0.87922	-0.1857	0.59228	0.67578	FALSE	SAC3	CID_dom
YDR160W	890.921	867.555	1.02693	0.038343	0.94398	0.97307	FALSE	SSY1	AA-permease_dom
YDR161W	705.484	269.152	2.62113	1.3902	1.75e-08	9.23e-08	TRUE		TPR-like_helical
YDR162C	515.226	451.227	1.14183	0.19135	0.39913	0.48826	FALSE	NBP2	SH3_domain
YDR163W	635.071	161.91	3.92238	1.9717	5.78e-16	7.64e-15	TRUE	CWC15	Cwf_Cwc_15
YDR164C	573.546	825.872	0.694473	-0.52601	0.047332	0.076194	FALSE	SEC1	Sec1-like
YDR165W	338.221	181.02	1.86842	0.90182	0.00088356	0.0021277	TRUE	TRM82	WD40_repeat_dom
YDR166C	510.103	703.706	0.724881	-0.46418	0.05439	0.085994	FALSE	SEC5
YDR167W	1901.68	560.86	3.39065	1.7616	1.06e-13	1.11e-12	TRUE	TAF10	TFIID_30kDa
YDR168W	1156.6	1563.18	0.739902	-0.43459	0.069836	0.10711	FALSE	CDC37	Cdc37_Hsp90-bd
YDR169C	2147.6	949.332	2.26222	1.1777	0.03608	0.060057	FALSE	STB3	Stb3
YDR169C-A	4.34867	11.5549	0.376347	-1.4099	0.068018	0.10474	FALSE
YDR170C	1507.12	2453.16	0.614358	-0.70285	0.0021213	0.0047104	TRUE	SEC7	SEC7_alpha_orthog
YDR171W	7840.32	1723.43	4.54925	2.1856	0.00010796	0.00030915	TRUE	HSP42	HSP20-like_chaperone
YDR172W	2978.79	1398.15	2.13053	1.0912	7.67e-07	3.16e-06	TRUE	SUP35	Transl_elong_EF1A/Init_IF2_C
YDR173C	994.715	768.11	1.29502	0.37297	0.051044	0.08129	FALSE	ARG82	IPK
YDR174W	10424.4	3622.19	2.87793	1.525	7.24e-12	6.14e-11	TRUE	HMO1	HMG_superfamily
YDR175C	1175.43	707.815	1.66064	0.73174	0.00082415	0.001992	TRUE	RSM24	Ribosomal_S24/S35_mit
YDR176W	651.346	491.743	1.32457	0.40552	0.055989	0.088287	FALSE	NGG1	Histone_AcTrfase_su3
YDR177W	4671.82	1205.62	3.87505	1.9542	2.3e-17	3.54e-16	TRUE	UBC1	UBQ-conjugating_AS
YDR178W	8347.32	8059.35	1.03573	0.050649	0.92234	0.95468	FALSE	SDH4	Cyt_b_succ_DH_CybS
YDR179C	104.134	72.2718	1.44087	0.52694	0.059165	0.09267	FALSE	CSN9	COP9_signalosome_su9
YDR179W-A	183.304	696.697	0.263105	-1.9263	1.12e-15	1.43e-14	TRUE		Phox_assoc
YDR180W	109.205	312.064	0.349943	-1.5148	5.26e-09	2.99e-08	TRUE	SCC2	Cohesin_HEAT
YDR181C	793.434	514.937	1.54084	0.62371	0.005169	0.010549	TRUE	SAS4	Cullin_homology
YDR182W	1396.33	1750.29	0.797769	-0.32596	0.18614	0.2532	FALSE	CDC1	Metallo_PEstase_dom
YDR182W-A	127.423	170.757	0.746226	-0.42232	0.14107	0.19865	FALSE		UCP026166
YDR183C-A	27.7588	46.7624	0.593614	-0.7524	0.042109	0.06892	FALSE
YDR183W	245.677	338.714	0.725322	-0.46331	0.035378	0.058948	FALSE	PLP1	Phosducin_thioredoxin-like_dom
YDR184C	228.138	161.819	1.40983	0.49553	0.050028	0.080004	FALSE	ATC1
YDR185C	1603.21	543.968	2.94726	1.5594	2.86e-10	1.92e-09	TRUE	UPS3	PRELI/MSF1
YDR186C	1223.56	1023.08	1.19596	0.25817	0.16454	0.2273	FALSE
YDR187C	1.87018	2.20134	0.849566	-0.2352	0.9023	0.94121	FALSE
YDR188W	2113.02	1358.98	1.55486	0.63678	0.022112	0.03887	TRUE	CCT6	Chaperone_TCP-1
YDR189W	716.88	1120.88	0.639572	-0.64482	0.010382	0.019778	TRUE	SLY1	Sec1-like
YDR190C	1046.59	688.455	1.52019	0.60426	0.017816	0.032049	TRUE	RVB1	TIP49_C
YDR191W	194.867	152.72	1.27598	0.3516	0.23029	0.30428	FALSE	HST4	Sirtuin_cat_small_dom
YDR192C	429.408	245.699	1.7477	0.80546	0.00089647	0.0021541	TRUE	NUP42
YDR193W	1.08576	6.24524	0.173853	-2.5241	0.0533	0.084535	FALSE
YDR194C	1459.59	1288.37	1.1329	0.18002	0.30813	0.39221	FALSE	MSS116	RNA_helicase_DEAD_Q_motif
YDR194W-A	0	1.40509	0	#NAME?	0.44125	0.53183	FALSE
YDR195W	457.988	531.94	0.860977	-0.21595	0.39413	0.48344	FALSE	REF2
YDR196C	1799.48	1153.14	1.56051	0.64201	0.0071233	0.014026	TRUE	CAB5	Depp_CoAkinase
YDR197W	795.385	357.539	2.22461	1.1536	1.17e-06	4.67e-06	TRUE	CBS2	ApbA_C
YDR198C	456.203	571.794	0.797845	-0.32582	0.15384	0.21443	FALSE	RKM2	Lys_MTase_YDR198C_prd
YDR199W	0	0.994348	0	#NAME?	0.64229	0.72118	FALSE
YDR200C	434.498	474.009	0.916645	-0.12556	0.79124	0.84943	FALSE	VPS64	SMAD_FHA_domain
YDR201W	458.837	292.149	1.57056	0.65128	0.0077495	0.015145	TRUE	SPC19	DASH_Spc19
YDR202C	951.949	924.937	1.0292	0.04153	0.80508	0.86019	FALSE	RAV2
YDR203W	3.27891	3.83126	0.855831	-0.2246	1	1	FALSE
YDR204W	732.549	1275.65	0.574257	-0.80023	0.0013105	0.0030355	TRUE	COQ4	CoenzQ_biosynthesis_Coq4
YDR205W	999.536	2149.5	0.465008	-1.1047	4.96e-07	2.09e-06	TRUE	MSC2	Cation_efflux
YDR206W	500.181	752.641	0.664568	-0.58951	0.0079424	0.01549	TRUE	EBS1	EST1
YDR207C	656.895	479.132	1.37101	0.45524	0.1832	0.24977	FALSE	UME6	Zn2-C6_fun-type_DNA-bd
YDR208W	2476.02	1837.41	1.34756	0.43035	0.027394	0.046775	TRUE	MSS4	PInositol-4-P-5-kinase
YDR209C	0	1.40509	0	#NAME?	0.44125	0.53183	FALSE
YDR210W	718.44	1216.59	0.590535	-0.7599	0.00052108	0.001311	TRUE
YDR211W	685.698	822.507	0.833669	-0.26245	0.24771	0.32409	FALSE	GCD6	ARM-type_fold
YDR212W	2420.42	2731.06	0.886256	-0.1742	0.28039	0.36224	FALSE	TCP1	Chaperone_TCP-1
YDR213W	223.562	206.905	1.0805	0.1117	0.58344	0.66721	FALSE	UPC2	DUF3468
YDR214W	1358.52	1371.1	0.990825	-0.013298	0.96104	0.98678	FALSE	AHA1	START-like_dom
YDR215C	7.31495	0.410741	17.8092	4.1545	0.034854	0.058135	FALSE
YDR216W	1102.51	348.575	3.16289	1.6612	1.11e-12	1.04e-11	TRUE	ADR1	Znf_C2H2-like
YDR217C	135.689	237.697	0.570851	-0.80881	0.0024299	0.0053218	TRUE	RAD9	Rad9_Rad53-bd_fun
YDR218C	21.4637	61.7317	0.347693	-1.5241	7.69e-05	0.00022539	TRUE	SPR28	Septin
YDR219C	1002.42	908.694	1.10315	0.14162	0.48335	0.57491	FALSE	MFB1	F-box_dom_cyclin-like
YDR220C	2.6706	9.77896	0.273097	-1.8725	0.039965	0.06579	FALSE
YDR221W	275.073	498.281	0.552043	-0.85715	0.00054691	0.0013694	TRUE	GTB1	Glucosidase_2_bsu
YDR222W	31.955	289.398	0.110419	-3.1789	4.4e-13	4.31e-12	TRUE		Oxidative_stress_survival
YDR223W	20.1133	38.2354	0.526038	-0.92676	0.050616	0.080794	FALSE	CRF1	TF_CRF1
YDR224C	9944.54	9022.85	1.10215	0.14032	0.61898	0.70028	FALSE	HTB1	Histone-fold
YDR225W	13980	9072.65	1.5409	0.62377	0.1111	0.1613	FALSE	HTA1	Histone-fold
YDR226W	2846.1	3754.82	0.757984	-0.39976	0.042688	0.069746	FALSE	ADK1	Adenylate_kinase_lid-dom
YDR227W	267.96	294.731	0.909169	-0.13738	0.62623	0.70707	FALSE	SIR4
YDR228C	403.774	443.187	0.911069	-0.13437	0.86773	0.91329	FALSE	PCF11	CFIA_Pcf11
YDR229W	1712.82	537.118	3.18892	1.6731	1.45e-07	6.71e-07	TRUE	IVY1
YDR230W	2.8787	3.56815	0.806777	-0.30976	1	1	FALSE
YDR231C	2266.58	666.99	3.39821	1.7648	2.13e-07	9.51e-07	TRUE	COX20	Cox20/FAM36A
YDR232W	2057.99	2721.92	0.756081	-0.40339	0.039374	0.064881	FALSE	HEM1	PyrdxlP-dep_Trfase_major_dom
YDR233C	20619.9	23920	0.862035	-0.21418	0.22776	0.30124	FALSE	RTN1	ApoA/E_ApoLp
YDR234W	3895.68	7222.58	0.539375	-0.89064	2.16e-05	7.02e-05	TRUE	LYS4	Aconitase_4Fe-4S_BS
YDR235W	392.335	632.292	0.620497	-0.6885	0.0022037	0.0048735	TRUE	PRP42
YDR236C	460.866	1350.73	0.341197	-1.5513	1.11e-11	9.16e-11	TRUE	FMN1	Riboflavin_kinase
YDR237W	1469.51	661.575	2.22123	1.1514	1.87e-07	8.41e-07	TRUE	MRPL7	Ribosomal_L5_domain
YDR238C	2242.56	3495.08	0.641633	-0.64018	0.0038722	0.0081041	TRUE	SEC26	Coatomer_bsu
YDR239C	466.772	447.195	1.04378	0.061814	0.52489	0.61385	FALSE
YDR240C	282.364	373.291	0.756418	-0.40275	0.15266	0.21309	FALSE	SNU56
YDR241W	64.0172	61.0885	1.04794	0.067559	0.95052	0.97843	FALSE	BUD26
YDR242W	712.351	3009.1	0.236732	-2.0787	4.66e-11	3.51e-10	TRUE	AMD2	Amidase_dom
YDR243C	181.457	333.519	0.54407	-0.87814	0.0011479	0.0027009	TRUE	PRP28	RNA_helicase_DEAD_Q_motif
YDR244W	2454.98	1465.45	1.67524	0.74437	0.0003855	0.00099526	TRUE	PEX5	PTS1R
YDR245W	1238.5	2027.69	0.610794	-0.71124	0.0015046	0.0034472	TRUE	MNN10	Glyco_trans_34
YDR246W	763.322	190.958	3.99733	1.999	1.72e-08	9.11e-08	TRUE	TRS23	Longin-like
YDR246W-A	94.7864	38.6232	2.45413	1.2952	0.025322	0.043704	TRUE
YDR247W	1040.94	1154.62	0.901538	-0.14954	0.45926	0.54995	FALSE	VHS1	Protein_kinase_ATP_BS
YDR248C	783.733	697.411	1.12378	0.16835	0.52067	0.61007	FALSE		Therm_gnt_kin
YDR249C	396.238	797.925	0.496585	-1.0099	5.66e-06	2.01e-05	TRUE
YDR250C	3.16404	18.1582	0.174248	-2.5208	0.0079993	0.015587	TRUE
YDR251W	1826.86	1712.71	1.06665	0.093085	0.43703	0.52738	FALSE	PAM1	ApbA_C
YDR252W	74.646	95.6371	0.780513	-0.35751	0.16506	0.22783	FALSE	BTT1	Nas_poly-pep-assoc_cplx
YDR253C	623.391	58.6179	10.6348	3.4107	1.55e-38	1.36e-36	TRUE	MET32	Znf_C2H2-like
YDR254W	250.074	658.168	0.379955	-1.3961	1.21e-08	6.52e-08	TRUE	CHL4	CHL4
YDR255C	1039.22	727.843	1.4278	0.5138	0.011799	0.022148	TRUE	RMD5	CTLH/CRA
YDR256C	1041.84	496.926	2.09656	1.068	0.018088	0.032484	TRUE	CTA1	Catalase_clade1/3
YDR257C	395.254	600.246	0.658488	-0.60277	0.013331	0.024712	TRUE	RKM4	RuBisCo-cyt_methylase
YDR258C	1342.38	980.854	1.36858	0.45268	0.023528	0.040985	TRUE	HSP78	Clp_ATPase_C
YDR259C	427.202	553.571	0.771721	-0.37385	0.22294	0.29559	FALSE	YAP6	bZIP
YDR260C	388.703	213.968	1.81664	0.86127	0.00037601	0.00097419	TRUE	SWM1	Apc13p
YDR261C	312.142	1267.37	0.246291	-2.0216	2.64e-18	4.35e-17	TRUE	EXG2	Glyco_hydro_5_CS
YDR262W	4746.47	2723.57	1.74274	0.80135	0.0010013	0.0023798	TRUE		FAS1_domain
YDR263C	42.8162	105.285	0.406668	-1.2981	6.64e-05	0.00019709	TRUE	DIN7	5-3_exonuclease_C
YDR264C	1133.01	3181.57	0.356117	-1.4896	2.15e-11	1.7e-10	TRUE	AKR1	Ankyrin_rpt-contain_dom
YDR265W	808.122	838.721	0.963516	-0.053619	0.94281	0.97217	FALSE	PEX10	PEX10
YDR266C	337.181	547.927	0.615376	-0.70046	0.0047672	0.0097867	TRUE	HEL2	Znf_C2H2-like
YDR267C	1027.33	868.078	1.18345	0.243	0.32571	0.41042	FALSE	CIA1	G-protein_beta_WD-40_rep
YDR268W	427.839	456.515	0.937185	-0.093595	0.70024	0.7722	FALSE	MSW1	Rossmann-like_a/b/a_fold
YDR269C	0.40021	1.62308	0.246575	-2.0199	0.69837	0.77042	FALSE
YDR270W	903.894	1241.47	0.728081	-0.45783	0.089116	0.13303	FALSE	CCC2	ATPase_P-typ_cyto_domA
YDR271C	1.18463	5.4383	0.217832	-2.1987	0.089301	0.13328	FALSE
YDR272W	1770.02	1608.08	1.1007	0.13842	0.49186	0.5825	FALSE	GLO2	Hydroxyacylglutathione_Hdrlase
YDR273W	245.404	204.989	1.19716	0.25961	0.18157	0.24775	FALSE	DON1	UBA-like
YDR274C	11.7738	23.5299	0.500376	-0.99891	0.054803	0.086584	FALSE
YDR275W	1261.57	489.116	2.57928	1.367	3.42e-09	1.98e-08	TRUE	BSC2
YDR276C	22848	15800.5	1.44603	0.53209	0.09134	0.13583	FALSE	PMP3	PMP3
YDR277C	6834.73	1062.81	6.43084	2.685	1.07e-08	5.83e-08	TRUE	MTH1
YDR278C	1.27786	0.806941	1.58359	0.6632	1	1	FALSE
YDR279W	686.017	400.271	1.71388	0.77727	0.00063871	0.001579	TRUE	RNH202	RNase_H2_suB
YDR280W	1046.82	603.807	1.73369	0.79385	0.00075519	0.001845	TRUE	RRP45	Ribosomal_S5_D2-typ_fold
YDR281C	437.415	277.24	1.57774	0.65786	0.013958	0.025693	TRUE	PHM6
YDR282C	384.905	215.97	1.78221	0.83367	0.00038388	0.00099225	TRUE		DUF155
YDR283C	945.538	1916.08	0.493475	-1.019	2.12e-05	6.89e-05	TRUE	GCN2	GCN2_anticodon-bd_dom
YDR284C	6678.04	30767.1	0.217051	-2.2039	4.64e-23	1.26e-21	TRUE	DPP1	P_Acid_Pase/Cl_peroxidase_N
YDR285W	72.4725	161.709	0.448166	-1.1579	0.0012412	0.0028984	TRUE	ZIP1
YDR286C	314.088	237.116	1.32462	0.40558	0.094387	0.13982	FALSE		Thioredoxin-like_fold
YDR287W	1257.09	854.515	1.47112	0.55691	0.0073782	0.01448	TRUE	INM2	Inositol_monoP_metal-BS
YDR288W	1008.07	765.54	1.31681	0.39705	0.090054	0.13416	FALSE	NSE3	MAGE
YDR289C	505.002	359.322	1.40543	0.49101	0.044937	0.072875	FALSE	RTT103	ENTH_VHS
YDR290W	0	0	NA	NA	NA	NA	NA
YDR291W	405.8	572.046	0.709384	-0.49536	0.040711	0.066882	FALSE	HRQ1	DEAD/DEAH-box_helicase
YDR292C	931.953	1068.57	0.872147	-0.19736	0.393	0.4826	FALSE	SRP101	Sig_recog_part_rcpt_asu-like_N
YDR293C	6040.17	4719.52	1.27983	0.35595	0.087314	0.13061	FALSE	SSD1	RNase_II/R_CS
YDR294C	1760	3934.11	0.44737	-1.1605	5.02e-07	2.12e-06	TRUE	DPL1	PyrdxlP-dep_Trfase_major_dom
YDR295C	449.659	391.639	1.14815	0.19931	0.32827	0.41294	FALSE	HDA2	HDA_complex_subunit-2/3
YDR296W	2230.88	645.549	3.45579	1.789	6.58e-08	3.18e-07	TRUE	MHR1	Mhr1
YDR297W	1679.26	1337.33	1.25568	0.32847	0.31839	0.40321	FALSE	SUR2	Fatty_acid_hydroxylase
YDR298C	10009.5	9512.04	1.0523	0.07354	1	1	FALSE	ATP5	ATPase_OSCP/delta_N
YDR299W	213.859	64.8629	3.29709	1.7212	4.96e-10	3.26e-09	TRUE	BFR2	AATF
YDR300C	505.59	323.276	1.56396	0.6452	0.0067764	0.013404	TRUE	PRO1	Glutamate_5-kinase_CS
YDR301W	713.238	924.712	0.771308	-0.37462	0.17539	0.24041	FALSE	CFT1	Cleavage/polyA-sp_fac_asu_C
YDR302W	638.875	842.899	0.75795	-0.39983	0.057642	0.090565	FALSE	GPI11	GPI_biosynthesis_protein_Pig-F
YDR303C	273.929	778.021	0.352085	-1.506	8.49e-10	5.41e-09	TRUE	RSC3	Zn2-C6_fun-type_DNA-bd
YDR304C	3679.37	3137.39	1.17275	0.22989	0.4186	0.50889	FALSE	CPR5	Cyclophilin-type_PPIase
YDR305C	580.294	589.11	0.985034	-0.021754	0.9534	0.9806	FALSE	HNT2	Histidine_triad_CS
YDR306C	3399.08	1044.35	3.25474	1.7025	5.39e-14	5.84e-13	TRUE
YDR307W	348.435	1526.65	0.228236	-2.1314	2.23e-20	4.65e-19	TRUE	PMT7	GlyclTrfase_39_like
YDR308C	467.761	601.735	0.777354	-0.36336	0.10039	0.14772	FALSE	SRB7	Mediator_Med21
YDR309C	762.774	1029.09	0.741211	-0.43204	0.028821	0.048943	TRUE	GIC2	PAK_box_Rho-bd
YDR310C	696.998	394.682	1.76597	0.82046	0.0021934	0.0048548	TRUE	SUM1	AT_hook_DNA-bd_motif
YDR311W	347.165	768.981	0.451461	-1.1473	9.45e-07	3.84e-06	TRUE	TFB1	TFIIH_BTF_p62_N
YDR312W	382.019	153.503	2.48867	1.3154	1.06e-07	5e-07	TRUE	SSF2	SSF1/SSF2
YDR313C	2032.97	823.937	2.46738	1.303	1.62e-08	8.58e-08	TRUE	PIB1	Znf_FYVE-rel
YDR314C	201.355	325.705	0.618213	-0.69382	0.0083707	0.016229	TRUE	RAD34	Rad4_beta-hairpin_dom3
YDR315C	353.298	731.899	0.482715	-1.0508	3.01e-06	1.13e-05	TRUE	IPK1	Ins_P5_2-kin
YDR316W	594.882	397.772	1.49554	0.58066	0.0096777	0.018543	TRUE	OMS1	Methyltransf_12
YDR317W	2.86271	9.40799	0.304285	-1.7165	0.047236	0.076074	FALSE	HIM1	HIM1
YDR318W	579.184	494.864	1.17039	0.22699	0.31407	0.39875	FALSE	MCM21	Centromere_CenpO
YDR319C	454.879	1257.12	0.361843	-1.4666	2.36e-11	1.84e-10	TRUE	YFT2	FIT
YDR320C	327.428	500.562	0.65412	-0.61237	0.025052	0.043294	TRUE	SWA2	TPR_repeat
YDR320C-A	1206.94	599.064	2.0147	1.0106	4.16e-05	0.00012774	TRUE	DAD4	DASH_Dad4
YDR320W-B	2.8787	25.244	0.114035	-3.1324	1.12e-05	3.79e-05	TRUE
YDR321W	625.461	652.865	0.958025	-0.061865	0.65007	0.72754	FALSE	ASP1	Asparaginase/glutaminase_CS
YDR322C-A	3471.55	2759.62	1.25798	0.33111	0.11286	0.16341	FALSE	TIM11	ATPase_F0-cplx_esu_mt
YDR322W	1024.18	880.543	1.16313	0.21801	0.24981	0.32659	FALSE	MRPL35	PtdEtn-bd_prot_PEBP
YDR323C	103.721	536.553	0.19331	-2.371	1.31e-12	1.22e-11	TRUE	PEP7	Znf_FYVE-rel
YDR324C	180.643	73.0458	2.47301	1.3063	4.29e-05	0.00013141	TRUE	UTP4	WD40_repeat_dom
YDR325W	219.165	797.75	0.274729	-1.8639	5.22e-14	5.66e-13	TRUE	YCG1	Cnd3_C
YDR326C	1119.82	2071.21	0.540659	-0.88721	0.00011573	0.00032941	TRUE	YSP2	GRAM
YDR327W	10.7813	37.1379	0.290304	-1.7844	0.00018795	0.00051419	TRUE
YDR328C	5838.61	1932.95	3.02057	1.5948	1.14e-07	5.35e-07	TRUE	SKP1	E3_ubiquit_lig_SCF_Skp
YDR329C	2658.13	1247.15	2.13136	1.0918	1.2e-06	4.79e-06	TRUE	PEX3	Peroxin-3
YDR330W	1831.59	795.51	2.30241	1.2031	0.0010062	0.0023889	TRUE	UBX5	Thioredoxin-like_fold
YDR331W	329.661	439.959	0.749299	-0.41639	0.050603	0.080794	FALSE	GPI8	Peptidase_C13
YDR332W	259.125	400.208	0.647477	-0.6271	0.027324	0.046666	TRUE	IRC3	DEAD-like_helicase
YDR333C	726.701	836.926	0.868298	-0.20374	0.44769	0.53826	FALSE	RQC1	bHLH_Nulp1
YDR334W	1666.32	596.838	2.79191	1.4813	1.87e-07	8.41e-07	TRUE	SWR1	Helicase/SANT-assoc_DNA-bd
YDR335W	1865.55	1768.58	1.05483	0.077013	0.49309	0.58374	FALSE	MSN5	ARM-type_fold
YDR336W	435.85	455.384	0.957105	-0.063251	0.66676	0.74303	FALSE		GTP_binding_domain
YDR337W	1019.12	533.294	1.91099	0.93432	3.97e-05	0.00012258	TRUE	MRPS28	S15_NS1_RNA-bd
YDR338C	922.307	901.611	1.02295	0.032742	0.91578	0.94927	FALSE		MATE
YDR339C	1401.52	466.501	3.00434	1.587	5.28e-11	3.93e-10	TRUE	FCF1	DUF652
YDR340W	14.2683	11.2559	1.26763	0.34213	0.49456	0.58517	FALSE
YDR341C	3979.3	3395.47	1.17195	0.22891	0.41107	0.50094	FALSE		Arg-tRNA-synth_Ia_core
YDR342C	1.01701e+06	51313.2	19.8196	4.3089	8.24e-68	1.08e-64	TRUE	HXT7	MFS_dom
YDR343C	1.21143e+06	59228.3	20.4535	4.3543	3.97e-69	6.51e-66	TRUE	HXT6	MFS_dom
YDR344C	118.787	220.494	0.538733	-0.89236	0.062559	0.097244	FALSE
YDR345C	265597	104464	2.54247	1.3462	3.18e-08	1.61e-07	TRUE	HXT3	MFS_dom
YDR346C	7449.05	2028.52	3.67215	1.8766	2.51e-16	3.48e-15	TRUE	SVF1	Oxidative_stress_survival
YDR347W	1897.05	832.955	2.27749	1.1874	1.91e-06	7.39e-06	TRUE	MRP1	Mn/Fe_SOD_C
YDR348C	725.538	560.416	1.29464	0.37255	0.08809	0.13165	FALSE	PAL1	Pal1
YDR349C	1861.42	4362.45	0.426691	-1.2287	1.05e-08	5.7e-08	TRUE	YPS7	Peptidase_aspartic
YDR350C	1508.31	1819.76	0.828851	-0.27082	0.2616	0.34071	FALSE	ATP22	Translation_fac_ATP22_mt
YDR351W	452.374	687.029	0.65845	-0.60285	0.022342	0.039205	TRUE	SBE2
YDR352W	2385.6	5195.52	0.459165	-1.1229	1.06e-07	5.01e-07	TRUE	YPQ2	CTNS
YDR353W	16513.4	4751.33	3.47552	1.7972	1.39e-09	8.58e-09	TRUE	TRR1	Pyr_nucl-diS_OxRdtase_FAD/NAD
YDR354C-A	0.592317	2.62277	0.225836	-2.1467	0.32905	0.41376	FALSE
YDR354W	2517.75	9952.53	0.252976	-1.9829	1.31e-08	7.02e-08	TRUE	TRP4	Glycosyl_Trfase_fam3_N
YDR355C	0.685546	0.1981	3.4606	1.791	1	1	FALSE
YDR356W	250.987	453.143	0.553881	-0.85235	0.00036859	0.00095764	TRUE	SPC110
YDR357C	362.029	181.408	1.99566	0.99687	8.24e-05	0.00024048	TRUE	CNL1
YDR358W	1518.37	1195.34	1.27024	0.34511	0.087088	0.1303	FALSE	GGA1	VHS_subgr
YDR359C	310.588	168.715	1.8409	0.88041	0.051778	0.08234	FALSE	EAF1	MYB-like
YDR360W	0	7.07357	0	#NAME?	0.0025363	0.0055288	TRUE	OPI7
YDR361C	1426.95	648.283	2.20113	1.1382	1.22e-06	4.85e-06	TRUE	BCP1	BCP1_family
YDR362C	694.202	778.907	0.891251	-0.1661	0.63727	0.71651	FALSE	TFC6	WD40_repeat_dom
YDR363W	416.293	317.789	1.30997	0.38953	0.090199	0.13431	FALSE	ESC2	SUMO
YDR363W-A	2566.74	925.031	2.77476	1.4724	1.21e-10	8.6e-10	TRUE	SEM1	DSS1_SEM1
YDR364C	669.2	343.51	1.94812	0.96208	4.38e-05	0.00013398	TRUE	CDC40	G-protein_beta_WD-40_rep
YDR365C	898.198	109.773	8.18235	3.0325	1.29e-33	7.56e-32	TRUE	ESF1	NUC153
YDR366C	14.6092	28.8345	0.506658	-0.98091	0.045423	0.073572	FALSE
YDR367W	1778.48	1279.95	1.38949	0.47456	0.075306	0.11453	FALSE	KEI1	DUF1753_Golgi
YDR368W	2054.96	1980.85	1.03742	0.052995	0.7595	0.82426	FALSE	YPR1	NADP_OxRdtase_dom
YDR369C	291.144	472.613	0.616031	-0.69893	0.0055401	0.011198	TRUE	XRS2	SMAD_FHA_domain
YDR370C	530.436	409.064	1.29671	0.37485	0.13179	0.18727	FALSE	DXO1	RAI1
YDR371C-A	6.78953	56.751	0.119637	-3.0633	3.55e-05	0.00011045	TRUE
YDR371W	622.776	978.336	0.636567	-0.65162	0.0067456	0.013355	TRUE	CTS2	Glycoside_hydrolase_SF
YDR372C	809.354	1842.45	0.439282	-1.1868	1.42e-07	6.61e-07	TRUE	VPS74	GPP34
YDR373W	339.341	1052.21	0.322502	-1.6326	1.15e-12	1.07e-11	TRUE	FRQ1	EF_HAND_2
YDR374C	8.60412	109.041	0.0789073	-3.6637	9.24e-19	1.62e-17	TRUE	PHO92	YTH_domain
YDR374W-A	222.894	182.262	1.22293	0.29035	0.33368	0.41902	FALSE	WIP1
YDR375C	802.025	781.981	1.02563	0.036514	0.69675	0.76905	FALSE	BCS1	BCS1_N
YDR376W	804.581	1249.19	0.644081	-0.63469	0.0091003	0.017504	TRUE	ARH1	Adrenodoxin_Rdtase
YDR377W	5399.82	3441.32	1.56912	0.64995	0.0092922	0.017852	TRUE	ATP17	ATPase_F0-cplx_fsu_mt_fun
YDR378C	1062.78	682.017	1.55829	0.63996	0.041563	0.068179	FALSE	LSM6	LSM-related_domain
YDR379C-A	268.542	264.061	1.01697	0.024276	0.75992	0.82448	FALSE	SDH6	Complex1_LYR
YDR379W	639.957	979.178	0.653566	-0.6136	0.020522	0.036308	TRUE	RGA2	Rho_GTPase_activation_prot
YDR380W	3138.31	8065.35	0.389111	-1.3617	0.00020462	0.00055585	TRUE	ARO10	Pyruvt_ip_decrb
YDR381C-A	485.161	305.744	1.58682	0.66614	0.0049628	0.010147	TRUE
YDR381W	12258.9	8104.14	1.51268	0.5971	0.0065061	0.012951	TRUE	YRA1	Nucleotide-bd_a/b_plait
YDR382W	26365.2	2345.89	11.2389	3.4904	1.24e-13	1.28e-12	TRUE	RPP2B	Ribosomal_60S
YDR383C	287.64	380.914	0.755132	-0.4052	0.080539	0.12142	FALSE	NKP1
YDR384C	949.755	464.806	2.04334	1.0309	1.64e-05	5.42e-05	TRUE	ATO3	Grp1_Fun34_YaaH
YDR385W	69218.5	29186.1	2.37163	1.2459	0.002476	0.0054065	TRUE	EFT2	Ribosomal_S5_D2-typ_fold
YDR386W	230.798	309.204	0.746424	-0.42193	0.10657	0.15556	FALSE	MUS81	DNA_repair_nuc_XPF/helicase
YDR387C	1283.83	2850.06	0.450457	-1.1505	1.18e-07	5.5e-07	TRUE		MFS_dom
YDR388W	3545.47	2935.05	1.20798	0.27259	0.23904	0.31471	FALSE	RVS167	BAR_dom
YDR389W	628.727	560.095	1.12254	0.16676	0.33389	0.4192	FALSE	SAC7	Rho_GTPase_activation_prot
YDR390C	533.443	895.868	0.595448	-0.74795	0.0015651	0.0035722	TRUE	UBA2	Ub-like_act_enz_cat_cys_dom
YDR391C	2009.44	4095.4	0.490658	-1.0272	4.66e-06	1.69e-05	TRUE		Acyl_CoA_acyltransferase
YDR392W	1227.03	802.815	1.52841	0.61203	0.0052062	0.010608	TRUE	SPT3	Histone-fold
YDR393W	304.956	840.103	0.362998	-1.462	3.78e-09	2.18e-08	TRUE	SHE9	MDM33_fungi
YDR394W	4534.75	2007.08	2.25938	1.1759	3.29e-07	1.44e-06	TRUE	RPT3	26S_Psome_P45
YDR395W	458.998	1076.29	0.426465	-1.2295	4.84e-08	2.39e-07	TRUE	SXM1	ARM-type_fold
YDR396W	2.6706	10.2853	0.259652	-1.9453	0.031037	0.05226	FALSE
YDR397C	1101.05	368.848	2.9851	1.5778	5e-11	3.74e-10	TRUE	NCB2	Histone-fold
YDR398W	433.479	284.866	1.5217	0.60568	0.010689	0.020279	TRUE	UTP5	WD40_repeat_dom
YDR399W	14438.4	3694.66	3.9079	1.9664	4.66e-17	6.94e-16	TRUE	HPT1	PRibTrfase
YDR400W	323.51	521.852	0.619927	-0.68983	0.0015983	0.0036404	TRUE	URH1	Inosine/uridine_hydrolase
YDR401W	17.955	40.0971	0.447788	-1.1591	0.0029236	0.0062804	TRUE
YDR402C	13.369	13.4289	0.995536	-0.0064546	0.96693	0.99189	FALSE	DIT2	Cyt_P450_CS
YDR403W	79.6076	52.0461	1.52956	0.61312	0.058102	0.091158	FALSE	DIT1	DIT1_PvcA
YDR404C	2269.55	2391.9	0.948848	-0.075751	0.48935	0.58015	FALSE	RPB7	RNA-binding_domain_S1
YDR405W	2696.82	420.045	6.4203	2.6826	0.00060883	0.0015105	TRUE	MRP20	Ribosomal_L25/23
YDR406W	10056.8	1656.77	6.07013	2.6017	1.56e-22	4.07e-21	TRUE	PDR15	ABC_transporter_CS
YDR406W-A	73.6109	44.6743	1.64772	0.72047	0.038636	0.063874	FALSE
YDR407C	189.96	874.108	0.217319	-2.2021	8.43e-19	1.48e-17	TRUE	TRS120	TRAPP_II_complex_Trs120
YDR408C	1448.6	983.685	1.47263	0.55839	0.010652	0.020226	TRUE	ADE8	PurN_trans
YDR409W	360.399	371.501	0.970118	-0.043768	0.76877	0.83067	FALSE	SIZ1	PINIT
YDR410C	351.989	1078.06	0.326504	-1.6148	3.55e-07	1.54e-06	TRUE	STE14	PPMT_MeTrfase
YDR411C	1710.1	2519.96	0.678624	-0.55932	0.005089	0.010395	TRUE	DFM1	DER1
YDR412W	940.58	260.36	3.61262	1.853	2.18e-14	2.44e-13	TRUE	RRP17	Nucleolar_protein_12
YDR413C	1.37109	7.6901	0.178293	-2.4877	0.017794	0.032017	TRUE
YDR414C	137.867	930.7	0.148132	-2.755	6.97e-18	1.11e-16	TRUE	ERD1	EXS_C
YDR415C	1091.61	1280.51	0.852482	-0.23026	0.26276	0.34194	FALSE		Peptidase_M28
YDR416W	512.499	839.333	0.610603	-0.71169	0.0030452	0.0065105	TRUE	SYF1	TPR-like_helical
YDR417C	9.38289	5.25089	1.78691	0.83747	0.325	0.40979	FALSE
YDR418W	13155.3	1781.94	7.38256	2.8841	1.15e-19	2.22e-18	TRUE	RPL12B	Ribosomal_L11_CS
YDR419W	632.117	1330.45	0.475116	-1.0736	4.16e-06	1.52e-05	TRUE	RAD30	DNA_repair_prot_UmuC-like_N
YDR420W	828.895	862.664	0.960855	-0.057609	0.82096	0.87403	FALSE	HKR1
YDR421W	255.468	808.575	0.315948	-1.6622	1.7e-11	1.36e-10	TRUE	ARO80	Zn2-C6_fun-type_DNA-bd
YDR422C	590.223	945.327	0.624358	-0.67955	0.0063549	0.012673	TRUE	SIP1	Ig_E-set
YDR423C	463.791	397.84	1.16577	0.22129	0.29336	0.37647	FALSE	CAD1	Yap1_redox_dom
YDR424C	2358.39	1355.89	1.73936	0.79856	0.0009215	0.0022094	TRUE	DYN2	Dynein_light_1/2_CS
YDR425W	638.175	748.878	0.852175	-0.23078	0.79591	0.85317	FALSE	SNX41	Phox
YDR426C	0	1.99939	0	#NAME?	0.25339	0.33103	FALSE
YDR427W	3005.48	2125.73	1.41386	0.49964	0.018988	0.033859	TRUE	RPN9	WHTH_trsnscrt_rep_DNA-bd
YDR428C	236.243	145.153	1.62754	0.7027	0.013167	0.024437	TRUE	BNA7	AB_hydrolase_3
YDR429C	4282.85	974.199	4.39628	2.1363	2.77e-19	5.17e-18	TRUE	TIF35	eIF3g_N
YDR430C	1375.42	926.123	1.48514	0.5706	0.057067	0.089814	FALSE	CYM1	Peptidase_M16C_assoc
YDR431W	1.48597	0.603495	2.46227	1.3	0.60268	0.68538	FALSE
YDR432W	6434.5	1722.34	3.7359	1.9015	0.015863	0.028756	TRUE	NPL3	Nucleotide-bd_a/b_plait
YDR433W	2247.57	701.639	3.20331	1.6796	0.019728	0.035084	TRUE
YDR434W	924.521	2094.2	0.441468	-1.1796	7.21e-08	3.47e-07	TRUE	GPI17	PtdIno-glycan_biosynth_class_S
YDR435C	3337.21	5002.21	0.667147	-0.58392	0.0052648	0.010708	TRUE	PPM1	LCM_MeTrfase_euk
YDR436W	3013.86	1722.07	1.75014	0.80747	0.0011196	0.002638	TRUE	PPZ2	PPPtase_PPZ
YDR437W	66.0192	94.8415	0.6961	-0.52263	0.078503	0.11876	FALSE	GPI19	PIG-P
YDR438W	722.616	928.099	0.778598	-0.36105	0.1084	0.15794	FALSE	THI74	DMT
YDR439W	251.804	303.07	0.830843	-0.26735	0.25303	0.33066	FALSE	LRS4	Monopolin_cplx_su-Lrs4
YDR440W	87.5252	175.752	0.498005	-1.0058	0.0004018	0.0010314	TRUE	DOT1	Histone_H3-K79_MeTrfase
YDR441C	1549.72	609.725	2.54166	1.3458	0.00017583	0.00048468	TRUE	APT2	PRibTrfase
YDR442W	1.39274	1.20314	1.15758	0.21112	0.95531	0.9816	FALSE
YDR443C	429.641	665.767	0.645332	-0.63189	0.0099189	0.018945	TRUE	SSN2	Mediator_Med13_fun
YDR444W	505.031	502.07	1.0059	0.0084834	0.83505	0.88629	FALSE		Lipase_YDL109c
YDR445C	0	1.21768	0	#NAME?	0.52753	0.61606	FALSE
YDR446W	0.685546	0.603495	1.13596	0.18391	1	1	FALSE	ECM11
YDR447C	9240.29	822.268	11.2376	3.4903	4.11e-28	1.68e-26	TRUE	RPS17B	Ribosomal_S17e_CS
YDR448W	79.9786	92.8559	0.861319	-0.21538	0.58538	0.6692	FALSE	ADA2	SANT_eukarya
YDR449C	96.7123	51.6451	1.87263	0.90507	0.022511	0.03938	TRUE	UTP6	U3_snoRNA_assoc-6
YDR450W	11864.7	1148.37	10.3318	3.369	2.79e-43	3.58e-41	TRUE	RPS18A	Ribosomal_S13_CS
YDR451C	32.1527	142.417	0.225764	-2.1471	4.08e-12	3.6e-11	TRUE	YHP1	Homeobox_CS
YDR452W	1374.05	2879.36	0.477207	-1.0673	1.99e-06	7.69e-06	TRUE	PPN1	EndopolyPtase_N1
YDR453C	1240.82	873.605	1.42034	0.50624	0.028458	0.048465	TRUE	TSA2	Peroxiredoxin_AhpC-typ
YDR454C	2318.19	1826.09	1.26948	0.34424	0.2432	0.31916	FALSE	GUK1	Guanylate_kinase_CS
YDR455C	2.95594	2.20284	1.34188	0.42425	0.98859	1	FALSE
YDR456W	4012.91	11658	0.34422	-1.5386	6.49e-13	6.3e-12	TRUE	NHX1	Cation/H_exchanger_CPA1
YDR457W	2966.32	5251.72	0.564828	-0.82412	0.00015898	0.00044121	TRUE	TOM1	DUF4414
YDR458C	1025.86	1056.95	0.970581	-0.043079	0.91683	0.94942	FALSE	HEH2	HeH/LEM_domain
YDR459C	1093.8	1999.45	0.547053	-0.87025	2.77e-05	8.8e-05	TRUE	PFA5	Znf_DHHC_palmitoyltrfase
YDR460W	874.992	478.498	1.82862	0.87076	8.33e-05	0.00024276	TRUE	TFB3	Znf_RING_CS
YDR461C-A	588.196	195.907	3.00242	1.5861	0.00030736	0.00081077	TRUE
YDR461W	625.11	141.587	4.41501	2.1424	3.7e-16	4.99e-15	TRUE	MFA1
YDR462W	1118.79	182.634	6.12585	2.6149	2.5e-10	1.7e-09	TRUE	MRPL28	Ribosomal_L28/L40_mit
YDR463W	1384.69	801.423	1.72779	0.78893	0.0011865	0.0027826	TRUE	STP1	Znf_C2H2-like
YDR464C-A	0	0	NA	NA	NA	NA	NA
YDR464W	526.297	423.943	1.24143	0.31201	0.15181	0.21205	FALSE	SPP41	DUF3020
YDR465C	782.884	81.1579	9.64643	3.27	2.06e-36	1.45e-34	TRUE	RMT2	RMT2_dom
YDR466W	1151.49	602.701	1.91054	0.93398	0.010269	0.019585	TRUE	PKH3	Protein_kinase_ATP_BS
YDR467C	17.8382	52.6274	0.338953	-1.5608	0.00027413	0.00072926	TRUE
YDR468C	657.539	656.751	1.0012	0.0017318	0.88257	0.92609	FALSE	TLG1	Syntaxin-6_N
YDR469W	469.006	460.063	1.01944	0.027773	0.89847	0.93859	FALSE	SDC1	Dpy-30_motif
YDR470C	722.862	610.323	1.18439	0.24415	0.20676	0.27716	FALSE	UGO1	Mt_carrier_dom
YDR471W	6273.48	712.259	8.80786	3.1388	1.43e-20	3.06e-19	TRUE	RPL27B	Ribosomal_L27e_CS
YDR472W	762.786	1005.74	0.758432	-0.39891	0.05167	0.082228	FALSE	TRS31	NO_sig/Golgi_transp_ligand-bd
YDR473C	904.983	336.521	2.68923	1.4272	8.01e-10	5.13e-09	TRUE	PRP3	Pre-mRNA_splic_Prp3
YDR475C	1394.96	926.065	1.50633	0.59104	0.013685	0.025291	TRUE	JIP4	Rossmann-like_a/b/a_fold
YDR476C	2275.73	2039.99	1.11556	0.15777	0.89789	0.93836	FALSE
YDR477W	1607.9	1296.65	1.24004	0.31038	0.22414	0.29706	FALSE	SNF1	Protein_kinase_ATP_BS
YDR478W	84.7784	80.8444	1.04866	0.068549	0.91198	0.94875	FALSE	SNM1	Rpr2
YDR479C	1509.88	1925.11	0.784308	-0.35051	0.19533	0.26389	FALSE	PEX29	Pex24p
YDR480W	272.04	631.22	0.430975	-1.2143	2.04e-06	7.87e-06	TRUE	DIG2
YDR481C	4817.48	15338.4	0.314079	-1.6708	4.45e-14	4.85e-13	TRUE	PHO8	Alkaline_phosphatase_AS
YDR482C	1291.69	532.253	2.42683	1.2791	4.26e-06	1.55e-05	TRUE	CWC21	mRNA_splic_Cwf21
YDR483W	5309.34	6335.37	0.838046	-0.2549	0.18036	0.24661	FALSE	KRE2	Glyco_trans_15
YDR484W	327.64	650.699	0.50352	-0.98988	5.04e-05	0.0001525	TRUE	VPS52	Vps52
YDR485C	825.566	466.135	1.77109	0.82464	0.0016799	0.0038038	TRUE	VPS72	YL1_C
YDR486C	1211.35	838.968	1.44386	0.52993	0.02089	0.03691	TRUE	VPS60	Snf7
YDR487C	3868.51	5796.45	0.667393	-0.58339	0.0052293	0.010645	TRUE	RIB3	DHBP_synth_RibB-like_a/b_dom
YDR488C	69.2275	171.716	0.403152	-1.3106	2.42e-06	9.2e-06	TRUE	PAC11	WD40_repeat_CS
YDR489W	290.208	314.251	0.923488	-0.11483	0.52976	0.6179	FALSE	SLD5	GINS_complex
YDR490C	1385.32	1307.66	1.05939	0.083237	0.52099	0.61016	FALSE	PKH1	Protein_kinase_ATP_BS
YDR491C	6.23485	3.7609	1.65781	0.72928	0.43672	0.52711	FALSE
YDR492W	9966.46	8805.17	1.13189	0.17873	0.80046	0.85638	FALSE	IZH1	HlyIII-related
YDR493W	555.253	190.119	2.92056	1.5462	7.2e-10	4.63e-09	TRUE	MZM1
YDR494W	4416.69	2546.99	1.73408	0.79417	0.00037615	0.00097419	TRUE	RSM28
YDR495C	617.692	641.852	0.962359	-0.055353	0.93958	0.96946	FALSE	VPS3	Citron
YDR496C	679.898	70.1544	9.69146	3.2767	1.63e-35	1.07e-33	TRUE	PUF6	ARM-type_fold
YDR497C	10478.8	1853.82	5.65255	2.4989	3.35e-19	6.18e-18	TRUE	ITR1	MFS_dom
YDR498C	1678.57	1067.6	1.57228	0.65286	0.0028408	0.0061245	TRUE	SEC20	Sec20
YDR499W	190.165	478.019	0.39782	-1.3298	3.95e-07	1.7e-06	TRUE	LCD1	DNA_damage_chkpnt_Lcd1
YDR500C	17412.6	2076.29	8.38643	3.0681	2.35e-33	1.32e-31	TRUE	RPL37B	Ribosomal_L37e_CS
YDR501W	13.7476	87.3305	0.15742	-2.6673	1.84e-11	1.47e-10	TRUE	PLM2	SMAD_FHA_domain
YDR502C	18962	3437.01	5.51701	2.4639	4.63e-13	4.52e-12	TRUE	SAM2	S-AdoMet_synthetase_sfam
YDR503C	195.308	389.551	0.501367	-0.99606	2.66e-05	8.5e-05	TRUE	LPP1	P_Acid_Pase/Cl_peroxidase_N
YDR504C	157.964	433.624	0.364287	-1.4569	1.14e-08	6.15e-08	TRUE	SPG3
YDR505C	2357.24	2806.37	0.839961	-0.25161	0.35521	0.44266	FALSE	PSP1	PSP1_C
YDR506C	267.953	200.023	1.33961	0.42181	0.1407	0.19825	FALSE	GMC1	Cu-oxidase_3
YDR507C	108.431	463.288	0.234048	-2.0951	4.04e-16	5.45e-15	TRUE	GIN4	Protein_kinase_ATP_BS
YDR508C	112.936	139.14	0.811677	-0.30102	0.29816	0.38127	FALSE	GNP1	AA-permease_dom
YDR509W	1.27786	0.985154	1.29712	0.37531	1	1	FALSE
YDR510C-A	2.17151	4.61681	0.470348	-1.0882	0.3998	0.48885	FALSE
YDR510W	2706.01	1886.42	1.43447	0.52052	0.020024	0.035551	TRUE	SMT3	SUMO
YDR511W	1070.22	247.976	4.31583	2.1096	1.43e-18	2.46e-17	TRUE	SDH7	ACN9
YDR512C	2001.93	699.313	2.86271	1.5174	3.61e-11	2.78e-10	TRUE	EMI1	DUF3128
YDR513W	22461.5	11819.1	1.90044	0.92634	0.00049661	0.001254	TRUE	GRX2	Glutaredoxin_subgr
YDR514C	313.434	127.221	2.4637	1.3008	2.8e-07	1.23e-06	TRUE		RNaseH-like_dom
YDR515W	220.818	70.7539	3.12092	1.642	2.68e-05	8.54e-05	TRUE	SLF1	WHTH_trsnscrt_rep_DNA-bd
YDR516C	21520.3	4248.36	5.06556	2.3407	2.11e-14	2.37e-13	TRUE	EMI2	Hexokinase_C
YDR517W	4459.57	2821.51	1.58056	0.66044	0.0027261	0.0059014	TRUE	GRH1	GRASP55/65_PDZ
YDR518W	649.322	1142.39	0.568389	-0.81505	0.00039883	0.0010248	TRUE	EUG1	Thioredoxin_domain
YDR519W	1648.02	1162.85	1.41722	0.50307	0.13756	0.19413	FALSE	FPR2	PPIase_FKBP
YDR520C	215.353	432.795	0.497587	-1.007	3.12e-05	9.84e-05	TRUE	URC2	Zn2-C6_fun-type_DNA-bd
YDR521W	1.08576	4.89597	0.221765	-2.1729	0.13528	0.19144	FALSE
YDR522C	4.4579	4.39883	1.01343	0.019245	0.9788	1	FALSE	SPS2
YDR523C	90.936	142.708	0.637218	-0.65014	0.026949	0.046098	TRUE	SPS1	Protein_kinase_ATP_BS
YDR524C	891.098	977.756	0.911371	-0.13389	0.47473	0.5661	FALSE	AGE1	ArfGAP
YDR524C-A	4.13492	6.1083	0.676935	-0.56291	0.49591	0.58632	FALSE
YDR524C-B	49267.6	75149.5	0.655594	-0.60912	0.0079456	0.015492	TRUE
YDR524W-C	0	1.82118	0	#NAME?	0.30158	0.38483	FALSE
YDR525W	1.08576	1.83187	0.592703	-0.75462	0.85648	0.90494	FALSE	API2
YDR525W-A	734.786	728.659	1.00841	0.012081	0.82826	0.88037	FALSE	SNA2	PMP3
YDR526C	6.69065	6.503	1.02885	0.04104	0.91345	0.94891	FALSE
YDR527W	1450.57	382.722	3.79012	1.9222	2.09e-11	1.66e-10	TRUE	RBA50	RNA_pol_II_AP1_N
YDR528W	41.1118	95.3849	0.431009	-1.2142	0.00015375	0.00042813	TRUE	HLR1
YDR529C	15955.6	12773.2	1.24915	0.32095	0.19189	0.25972	FALSE	QCR7	Cyt-d_ubiquinol_oxidase_14kDa
YDR530C	4188.88	2565.58	1.63273	0.70728	0.0021795	0.0048267	TRUE	APA2	ATP_adenylylTrfase_C
YDR531W	669.846	1833.36	0.365365	-1.4526	1.33e-10	9.44e-10	TRUE	CAB1	Type_II_PanK
YDR532C	432.579	265.805	1.62743	0.7026	0.0048034	0.0098548	TRUE	KRE28
YDR533C	13871.9	5981.69	2.31906	1.2135	1.7e-07	7.74e-07	TRUE	HSP31	ThiJ/PfpI
YDR534C	131.761	161.993	0.813373	-0.29801	0.31272	0.39757	FALSE	FIT1
YDR535C	105.355	75.5566	1.39439	0.47963	0.19038	0.25805	FALSE
YDR536W	133.851	30.8336	4.34107	2.118	4.44e-05	0.00013561	TRUE	STL1	MFS_dom
YDR537C	12.5366	11.7875	1.06355	0.08889	1	1	FALSE
YDR538W	701.041	2179.51	0.321651	-1.6364	7.69e-14	8.19e-13	TRUE	PAD1	PAD1
YDR539W	1367.15	2893.51	0.47249	-1.0816	9.08e-07	3.69e-06	TRUE	FDC1	Split_barrel_FMN-bd-related
YDR540C	177.039	395.952	0.447123	-1.1613	0.000263	0.00070337	TRUE	IRC4	DUF1706
YDR541C	1242.1	3835.97	0.323803	-1.6268	1.36e-13	1.39e-12	TRUE		NAD(P)-bd_dom
YDR542W	184.431	76.331	2.4162	1.2727	1.33e-05	4.44e-05	TRUE	PAU10	SRP1_TIP1
YDR543C	2.27039	2.5723	0.882629	-0.18012	0.97656	0.99946	FALSE		DUF468
YDR544C	2.76383	13.7334	0.201249	-2.3129	0.0040793	0.0084894	TRUE
YDR545C-A	83.897	84.5235	0.992588	-0.010733	0.86186	0.90959	FALSE
YDR545W	7219.94	5597.06	1.28995	0.36732	0.059377	0.09294	FALSE	YRF1-1	DEAD-like_helicase
YEL001C	1224.13	2544.03	0.481179	-1.0554	8.26e-07	3.38e-06	TRUE	IRC22
YEL002C	2684.52	6260.04	0.428834	-1.2215	8.42e-09	4.62e-08	TRUE	WBP1	OligosaccharylTrfase_su_Wbp1
YEL003W	421.311	323.926	1.30064	0.37922	0.19344	0.26171	FALSE	GIM4	Prefoldin
YEL004W	135.522	236.125	0.573941	-0.80103	0.0016868	0.003818	TRUE	YEA4	UAA
YEL005C	522.094	486.633	1.07287	0.10148	0.52897	0.61716	FALSE	VAB2
YEL006W	2393.96	4699.4	0.509419	-0.97308	6.44e-06	2.27e-05	TRUE	YEA6	Mt_carrier_dom
YEL007W	1004.32	1561.28	0.643265	-0.63651	0.0051159	0.010444	TRUE	MIT1	Gluconate_transp_1/Pac2
YEL008C-A	5.22068	5.0421	1.03542	0.050213	1	1	FALSE
YEL008W	3.85523	1.98335	1.9438	0.95888	0.52408	0.61301	FALSE
YEL009C	22351.7	46686.1	0.478766	-1.0626	6.36e-06	2.24e-05	TRUE	GCN4	Znf_C2H2/integrase_DNA-bd
YEL009C-A	3.64148	8.53832	0.426487	-1.2294	0.11893	0.17126	FALSE
YEL010W	3.67912	2.55926	1.43757	0.52363	0.61472	0.69659	FALSE
YEL011W	34392	7275.08	4.72737	2.241	2e-22	5.15e-21	TRUE	GLC3	Glycoside_hydrolase_SF
YEL012W	6326.19	2762.93	2.28966	1.1951	6.15e-08	2.99e-07	TRUE	UBC8	UBQ-conjugating_AS
YEL013W	1719.97	3545.3	0.485142	-1.0435	1.18e-06	4.71e-06	TRUE	VAC8	Vac8
YEL014C	0	0.826829	0	#NAME?	0.75815	0.82307	FALSE
YEL015W	1458.78	902.774	1.61589	0.69233	0.0014121	0.0032535	TRUE	EDC3	DFDF
YEL016C	297.588	420.773	0.707241	-0.49973	0.045985	0.074372	FALSE	NPP2	E-NPP
YEL017C-A	935.178	2679.52	0.349009	-1.5187	1.03e-05	3.52e-05	TRUE	PMP2	ATPase_proteolipid
YEL017W	648.917	1870.62	0.346899	-1.5274	3.48e-12	3.1e-11	TRUE	GTT3
YEL018C-A	1.39274	5.03975	0.27635	-1.8554	0.22476	0.2976	FALSE
YEL018W	438.662	384.862	1.13979	0.18877	0.38764	0.477	FALSE	EAF5	EAF5
YEL019C	50.2178	75.7257	0.663153	-0.59259	0.13216	0.18771	FALSE	MMS21	Nse2(Mms21)
YEL020C	1565.87	1108.36	1.41277	0.49853	0.044002	0.071607	FALSE		Thiamin_PyroP_enz_TPP-bd_dom
YEL020C-B	33.9117	68.8765	0.492356	-1.0222	0.0031711	0.0067423	TRUE
YEL020W-A	1599.74	807.84	1.98026	0.98569	2.38e-05	7.68e-05	TRUE	TIM9	Tim8/9/10/13_Znf-like
YEL021W	1288.6	898.268	1.43454	0.52058	0.012878	0.023974	TRUE	URA3	OMPdecase_AS
YEL022W	245.019	645.079	0.379828	-1.3966	8.38e-09	4.62e-08	TRUE	GEA2	SEC7_alpha_orthog
YEL023C	114.741	241.063	0.475977	-1.071	0.0001988	0.00054251	TRUE		DUF2235
YEL024W	20525.3	20114.4	1.02043	0.029173	0.8537	0.90258	FALSE	RIP1	Rieske_2Fe-2S
YEL025C	972.219	2080.8	0.467234	-1.0978	2.2e-06	8.42e-06	TRUE		WD40_repeat_dom
YEL026W	795.849	327.94	2.42681	1.2791	0.0075591	0.014804	TRUE	SNU13	Ribosomal_L7Ae/L8/Nhp2
YEL027W	17538.8	31684.2	0.55355	-0.85321	0.00078327	0.0019044	TRUE	VMA3	ATPase_V0-cplx_csu_euk
YEL028W	300.063	631.682	0.475023	-1.0739	9.32e-06	3.2e-05	TRUE
YEL029C	823.185	3333.15	0.246969	-2.0176	4.42e-07	1.89e-06	TRUE	BUD16	HMP-P_kinase-1
YEL030C-A	2.95594	7.33668	0.402898	-1.3115	0.14725	0.20643	FALSE
YEL030W	168.197	394.006	0.426888	-1.2281	5.5e-06	1.97e-05	TRUE	ECM10	Heat_shock_70_CS
YEL031W	1960.77	8420.42	0.232859	-2.1025	7.22e-21	1.6e-19	TRUE	SPF1	ATPase_cation_domN
YEL032C-A	0	0.416088	0	#NAME?	1	1	FALSE
YEL032W	1231.75	1259.4	0.97805	-0.032019	0.93729	0.96724	FALSE	MCM3	MCM_CS
YEL033W	22515.8	39143.2	0.575216	-0.79782	0.00078979	0.0019182	TRUE	MTC7
YEL034C-A	440.298	37.4873	11.7453	3.554	1.93e-08	1.01e-07	TRUE
YEL034W	51745.6	58604.6	0.882962	-0.17958	0.26524	0.34497	FALSE	HYP2	Transl_elong_IF5A_C
YEL035C	145.018	16.2001	8.95167	3.1622	1.66e-21	3.91e-20	TRUE	UTR5
YEL036C	1049.13	525.728	1.99558	0.99681	0.0067455	0.013355	TRUE	ANP1	Anp1
YEL037C	1842.81	666.003	2.76696	1.4683	0.014673	0.026829	TRUE	RAD23	Ubiquitin_supergroup
YEL038W	5276.03	3854.48	1.3688	0.45292	0.075443	0.11469	FALSE	UTR4	Enolase-phosphatase_E1
YEL039C	24684.6	7799.62	3.16485	1.6621	1.15e-13	1.2e-12	TRUE	CYC7	Cyt_c_dom
YEL040W	252.426	1361.09	0.185458	-2.4308	6.4e-10	4.15e-09	TRUE	UTR2	Glyco_hydro_16_CRH1_prd
YEL041W	1422.21	1786.74	0.79598	-0.3292	0.18724	0.25439	FALSE	YEF1	ATP-NAD_kinase_PpnK-typ_a/b
YEL042W	2176.77	1221.33	1.7823	0.83374	0.017657	0.031789	TRUE	GDA1	Guanosine_diphosphatase
YEL043W	734.557	632.515	1.16133	0.21577	0.25083	0.32785	FALSE		Ig-like_fold
YEL044W	2047.43	308.595	6.6347	2.73	4.91e-08	2.41e-07	TRUE	IES6	YL1_C
YEL045C	72.0121	94.1487	0.764876	-0.3867	0.19868	0.26798	FALSE
YEL046C	2723.14	2056.62	1.32409	0.405	0.12414	0.17756	FALSE	GLY1	Threonine_aldolase
YEL047C	1323.92	4269.95	0.310055	-1.6894	4.02e-15	4.82e-14	TRUE	FRD1	Flavocytochrome_c
YEL048C	63.4654	81.4914	0.778799	-0.36068	0.15315	0.21355	FALSE	TCA17	Longin-like
YEL049W	276.021	91.5269	3.01574	1.5925	2.04e-09	1.23e-08	TRUE	PAU2	SRP1_TIP1
YEL050C	1939.59	823.424	2.35551	1.236	2.87e-08	1.47e-07	TRUE	RML2	Ribosomal_L2_CS
YEL050W-A	0.992527	3.12911	0.317192	-1.6566	0.43176	0.52218	FALSE
YEL051W	3434.31	8509.95	0.403564	-1.3091	2e-09	1.21e-08	TRUE	VMA8	ATPase_V1/A1-cplx_dsu
YEL052W	2012.73	2537.36	0.793239	-0.33417	0.10401	0.15242	FALSE	AFG1	ATPase_AFG1-like
YEL053C	282.394	395.494	0.714028	-0.48595	0.047147	0.076003	FALSE	MAK10	NatC_a_AcTrfase
YEL053W-A	5.35719	13.0305	0.411129	-1.2823	0.11226	0.16269	FALSE
YEL054C	6639.03	614.621	10.8018	3.4332	1.42e-18	2.44e-17	TRUE	RPL12A	Ribosomal_L11_CS
YEL055C	752.825	478.261	1.57409	0.65452	0.004892	0.010011	TRUE	POL5	DNA-dir_DNA_pol_B_CS
YEL056W	1301.6	955.797	1.3618	0.44551	0.03448	0.057547	FALSE	HAT2	Histone-bd_RBBP4
YEL057C	142.54	55.1124	2.58635	1.3709	1.3e-06	5.13e-06	TRUE
YEL058W	4149.22	8998.65	0.461093	-1.1169	3.33e-07	1.45e-06	TRUE	PCM1	PAGM
YEL059C-A	221.887	334.065	0.664202	-0.59031	0.034922	0.058232	FALSE	SOM1	Mitochondr_Som1
YEL059W	31.3899	82.889	0.378699	-1.4009	2.18e-05	7.09e-05	TRUE	HHY1
YEL060C	28200.8	28063	1.00491	0.0070629	0.68303	0.75783	FALSE	PRB1	Peptidase_S8_Ser-AS
YEL061C	113.394	289.374	0.391861	-1.3516	2.32e-07	1.03e-06	TRUE	CIN8	Kinesin_motor_CS
YEL062W	345.5	1170.98	0.295051	-1.761	8.69e-11	6.3e-10	TRUE	NPR2	NPR2
YEL063C	3457.94	16518.3	0.20934	-2.2561	3.62e-24	1.09e-22	TRUE	CAN1	AA-permease_dom
YEL064C	760.688	2638.36	0.288319	-1.7943	1e-15	1.28e-14	TRUE	AVT2	AA_transpt_TM
YEL065W	713.618	2922.18	0.244208	-2.0338	3.07e-19	5.7e-18	TRUE	SIT1	MFS_dom_general_subst_transpt
YEL066W	6133.59	3375.46	1.81711	0.86165	0.00044872	0.0011423	TRUE	HPA3	Acyl_CoA_acyltransferase
YEL067C	158.631	239.72	0.661733	-0.59568	0.012417	0.023222	TRUE
YEL068C	683.921	795.143	0.860122	-0.21739	0.28151	0.36361	FALSE
YEL069C	333.357	129.055	2.58307	1.3691	2.55e-07	1.13e-06	TRUE	HXT13	MFS_dom
YEL070W	14120.9	1028.25	13.733	3.7796	2.23e-07	9.96e-07	TRUE	DSF1	Mannitol_DH_CS
YEL071W	7965.03	1680.75	4.73897	2.2446	5.62e-22	1.37e-20	TRUE	DLD3	Vanillyl_alc_oxidase_C-sub2
YEL072W	1655.18	801.466	2.06519	1.0463	4.72e-06	1.71e-05	TRUE	RMD6	Acyl_CoA_acyltransferase
YEL073C	535.006	607.628	0.880484	-0.18363	0.44778	0.53827	FALSE
YEL074W	0.592317	2.00474	0.295459	-1.759	0.50637	0.59656	FALSE		DUF468
YEL075C	66.4354	128.703	0.516191	-0.95402	0.0013053	0.0030268	TRUE
YEL075W-A	19.166	46.9528	0.408197	-1.2927	0.0012427	0.0029009	TRUE
YEL076C	60.3531	129.26	0.466912	-1.0988	0.00039082	0.0010074	TRUE
YEL076C-A	101.273	217.85	0.464874	-1.1051	9.17e-05	0.00026544	TRUE
YEL077C	3452.73	2647.56	1.30412	0.38308	0.052563	0.083446	FALSE		DEAD-like_helicase
YEL077W-A	48.9588	50.3174	0.972999	-0.03949	0.933	0.96329	FALSE
YER001W	1010.88	2537.37	0.398397	-1.3277	3.78e-09	2.18e-08	TRUE	MNN1	Alpha_mannosyltransferase
YER002W	2732.7	466.874	5.85318	2.5492	4.75e-27	1.81e-25	TRUE	NOP16	Ribosome_biogenesis_Nop16
YER003C	1518.06	3953.47	0.383982	-1.3809	5.26e-08	2.58e-07	TRUE	PMI40	Pmannose_isomerase-type1_CS
YER004W	3784.91	3827.92	0.988764	-0.016302	0.70527	0.77633	FALSE	FMP52	NAD(P)-bd_dom
YER005W	861.181	1830.2	0.47054	-1.0876	1.09e-06	4.38e-06	TRUE	YND1	GDA1_CD39_NTPase
YER006C-A	4.34867	13.2921	0.327163	-1.6119	0.028927	0.0491	TRUE
YER006W	1393.7	259.943	5.36158	2.4227	6.02e-24	1.76e-22	TRUE	NUG1	GTP-bd_ortho_bundle
YER007C-A	735.747	578.481	1.27186	0.34694	0.16237	0.22459	FALSE	TMA20	Transl_RNA-bd_prd
YER007W	199.795	221.134	0.903501	-0.1464	0.57608	0.66006	FALSE	PAC2	Leu-rich_rpt
YER008C	937.277	986.073	0.950514	-0.07322	1	1	FALSE	SEC3	Exocyst_Exoc1
YER009W	7573.82	5774.05	1.3117	0.39144	0.36195	0.44961	FALSE	NTF2	Nuclear_transport_factor_2_euk
YER010C	1973.83	2368.64	0.833317	-0.26306	0.14961	0.20933	FALSE		RNase_E_inh/diMeMenaQ_MeTrfase
YER011W	5430.11	1791.98	3.03023	1.5994	3.16e-08	1.6e-07	TRUE	TIR1	SRP1_TIP1
YER012W	3596.02	1933.54	1.85981	0.89516	5.58e-05	0.00016774	TRUE	PRE1	Proteasome_suB-type
YER013W	590.72	749.03	0.788647	-0.34255	0.18725	0.25439	FALSE	PRP22	RNA-binding_domain_S1
YER014C-A	3.35615	16.0318	0.209343	-2.2561	0.0021534	0.0047737	TRUE	BUD25
YER014W	399.008	984.272	0.405384	-1.3026	2.65e-08	1.37e-07	TRUE	HEM14	Protoporphyrinogen_oxidase
YER015W	1136.12	750.283	1.51426	0.59861	0.005493	0.011117	TRUE	FAA2	AMP-binding_CS
YER016W	149.936	265.184	0.565403	-0.82265	0.0016198	0.0036867	TRUE	BIM1	EB1_C
YER017C	2229.87	1471.08	1.5158	0.60008	0.072769	0.11109	FALSE	AFG3	Pept_M41_FtsH_extracell
YER018C	1115.56	697.117	1.60024	0.67829	0.052323	0.083126	FALSE	SPC25
YER019C-A	6547.5	3041.63	2.15263	1.1061	2.32e-06	8.85e-06	TRUE	SBH2	Sec61_beta_euk
YER019W	1842.69	3745.22	0.49201	-1.0232	1.82e-05	5.97e-05	TRUE	ISC1	Endo/exonuclease/phosphatase
YER020W	4526.88	1684.49	2.68739	1.4262	0.0055569	0.011229	TRUE	GPA2	GproteinA_insert
YER021W	6051.04	3824.36	1.58224	0.66197	0.0023545	0.005174	TRUE	RPN3	26S_Psome_reg_C
YER022W	413.465	782.119	0.528647	-0.91962	8.36e-05	0.00024361	TRUE	SRB4	Mediator_Med17
YER023C-A	5.33555	17.1761	0.310638	-1.6867	0.012244	0.022914	TRUE
YER023W	5734.69	5962.17	0.961846	-0.056123	0.59981	0.68307	FALSE	PRO3	NAD(P)-bd_dom
YER024W	977.854	822.059	1.18952	0.25038	0.15988	0.22171	FALSE	YAT2	Carn_acyl_trans
YER025W	4075.15	2366.98	1.72167	0.78381	0.00093628	0.0022399	TRUE	GCD11	TIF2_gsu_C
YER026C	20162.9	3451.66	5.84149	2.5463	3.09e-27	1.19e-25	TRUE	CHO1	CDP-diaglyc--ser_O-PTrfase_fun
YER027C	1712.73	1178.66	1.45312	0.53915	0.012224	0.022887	TRUE	GAL83	Ig_E-set
YER028C	2979.25	939.071	3.17255	1.6656	0.0003172	0.00083537	TRUE	MIG3	Znf_C2H2-like
YER029C	2256.85	805.208	2.80282	1.4869	3.58e-11	2.75e-10	TRUE	SMB1	LSM-related_domain
YER030W	1553.57	391.732	3.96589	1.9876	1.16e-17	1.81e-16	TRUE	CHZ1	Histone_chaperone_domain_CHZ
YER031C	2226.97	2519.53	0.883882	-0.17807	0.39407	0.48344	FALSE	YPT31	Small_GTPase_Ras
YER032W	124.431	298.309	0.417122	-1.2615	7.79e-06	2.7e-05	TRUE	FIR1
YER033C	386.328	490.101	0.788264	-0.34325	0.5469	0.63326	FALSE	ZRG8
YER034W	150.39	81.7248	1.84019	0.87986	0.0077409	0.015133	TRUE
YER035W	3128.55	792.587	3.94727	1.9809	1.12e-08	6.08e-08	TRUE	EDC2
YER036C	9442.22	2307.39	4.09216	2.0329	1.77e-18	3e-17	TRUE	ARB1	ABC_transporter_CS
YER037W	1646.34	797.284	2.06493	1.0461	5.92e-06	2.1e-05	TRUE	PHM8	HAD-like_dom
YER038C	206.154	230.073	0.896036	-0.15837	0.58962	0.6731	FALSE	KRE29	DNA_repair_Nse5/Nse6
YER038W-A	6.65105	2.21203	3.00676	1.5882	0.11598	0.16738	FALSE
YER039C	675.775	948.064	0.712795	-0.48844	0.017241	0.031057	TRUE	HVG1	UAA
YER039C-A	226.93	307.517	0.737942	-0.43842	0.043253	0.070529	FALSE
YER040W	649.681	1152.56	0.563683	-0.82704	0.003393	0.0071722	TRUE	GLN3	Znf_NHR/GATA
YER041W	527.517	513.213	1.02787	0.03966	0.66716	0.74303	FALSE	YEN1	5-3_exonuclease_C
YER042W	5896.23	497.505	11.8516	3.567	7.29e-49	1.45e-46	TRUE	MXR1	Peptide_Met_Sox_Rdtase_MsrA
YER043C	17148.9	8742.69	1.96151	0.97196	5.78e-05	0.00017284	TRUE	SAH1	S-Ado-L-homoCys_hydrolase_CS
YER044C	18773.3	24096.1	0.779103	-0.36011	0.06507	0.10084	FALSE	ERG28	Erg28
YER044C-A	15.9304	31.0632	0.512838	-0.96343	0.039294	0.064798	FALSE	MEI4	MEI4
YER045C	2586.32	1542.59	1.67661	0.74555	0.00058427	0.0014551	TRUE	ACA1	bZIP
YER046W	2666.35	1017.41	2.62073	1.39	2.77e-09	1.63e-08	TRUE	SPO73	Ferlin/Peroxisome_membrane
YER046W-A	2.95594	4.59308	0.643563	-0.63585	0.53048	0.6182	FALSE
YER047C	782.371	821.508	0.95236	-0.070421	0.87276	0.91726	FALSE	SAP1	ATPase_AAA_CS
YER048C	4824.23	2379.18	2.02769	1.0198	4.58e-06	1.66e-05	TRUE	CAJ1	DnaJ_X
YER048W-A	1500.39	1528.82	0.981406	-0.027077	0.79769	0.85467	FALSE	ISD11	Complex1_LYR
YER049W	1200.4	3695.18	0.324855	-1.6221	3.32e-13	3.31e-12	TRUE	TPA1	Oxoglutarate/Fe-dep_Oase_C
YER050C	2159.45	1106.25	1.95203	0.96498	3.54e-05	0.00011021	TRUE	RSM18	Ribosomal_S18
YER051W	825.263	594.892	1.38725	0.47223	0.02873	0.048801	TRUE	JHD1	Znf_RING/FYVE/PHD
YER052C	578.633	3579.77	0.16164	-2.6291	4.31e-12	3.77e-11	TRUE	HOM3	Aspartate_kinase_CS
YER053C	9039.47	12849.5	0.70349	-0.5074	0.018556	0.033217	TRUE	PIC2	Mt_carrier_dom
YER053C-A	1849.21	2643.5	0.699532	-0.51554	0.034941	0.058236	FALSE
YER054C	2220.18	217.169	10.2233	3.3538	1.19e-06	4.74e-06	TRUE	GIP2	Pase-1_int
YER055C	1669.16	9600.16	0.173868	-2.5239	2.26e-07	1.01e-06	TRUE	HIS1	ATP_PRibTrfase_CS
YER056C	17912.6	28687	0.624415	-0.67942	0.0064494	0.012846	TRUE	FCY2	Pur-cyt_permease
YER056C-A	3044.51	378.392	8.04593	3.0083	1.77e-35	1.15e-33	TRUE	RPL34A	Ribosomal_L34e_CS
YER057C	9021.58	7384.97	1.22161	0.28879	0.60517	0.68798	FALSE	HMF1	YjgF-like_CS
YER058W	523.666	401.858	1.30311	0.38196	0.08747	0.13082	FALSE	PET117
YER059W	928.193	1509.48	0.61491	-0.70155	0.0025849	0.0056235	TRUE	PCL6	Cyclin_PHO80-like
YER060W	1465.95	1585.12	0.924821	-0.11275	0.53521	0.62249	FALSE	FCY21	Pur-cyt_permease
YER060W-A	1765.75	1727.45	1.02217	0.031633	0.80616	0.86079	FALSE	FCY22	Pur-cyt_permease
YER061C	582.216	489.751	1.1888	0.24951	0.29788	0.381	FALSE	CEM1	Ketoacyl_synth_AS
YER062C	1284.38	1452.53	0.884232	-0.1775	0.50064	0.59098	FALSE	GPP2	HAD-like_dom
YER063W	2392.97	1866.32	1.28219	0.35861	0.086511	0.12956	FALSE	THO1	SAP_DNA-bd
YER064C	1205.51	100.809	11.9584	3.5799	1.25e-05	4.22e-05	TRUE	VHR2	DUF352
YER065C	1612.96	876.096	1.84107	0.88055	0.0081076	0.01575	TRUE	ICL1	Isocitrate_lyase_ph_CS
YER066C-A	26.9753	71.6363	0.376559	-1.4091	0.0036722	0.0077251	TRUE
YER066W	1891.41	1323.88	1.42869	0.51469	0.038249	0.063314	FALSE	RRT13	G-protein_beta_WD-40_rep
YER067C-A	29.0979	53.9851	0.538999	-0.89165	0.0074758	0.014659	TRUE
YER067W	33603.7	9108.72	3.68918	1.8833	1.46e-16	2.11e-15	TRUE	RGI1	DUF2578
YER068C-A	1.08576	3.1398	0.345804	-1.532	0.42117	0.51135	FALSE
YER068W	767.562	1229.54	0.624268	-0.67976	0.012796	0.023842	TRUE	MOT2	Znf_RING/FYVE/PHD
YER069W	2538.72	12924.7	0.196424	-2.348	1.36e-24	4.29e-23	TRUE	ARG5,6	AGPR_AS
YER070W	409.854	926.796	0.442227	-1.1771	2.37e-05	7.64e-05	TRUE	RNR1	Ribncl_Rdtase_lsu_N
YER071C	255.989	643.588	0.397752	-1.3301	3.07e-08	1.56e-07	TRUE	TDA2	Tctex
YER072W	6931.99	5788.88	1.19747	0.25998	0.4959	0.58632	FALSE	VTC1	DUF202
YER073W	691.033	3501.02	0.197381	-2.3409	4.07e-11	3.09e-10	TRUE	ALD5	Ald_DH_C
YER074W	12705.6	1121.68	11.3272	3.5017	3.25e-39	3.13e-37	TRUE	RPS24A	Ribosomal_S24e_CS
YER074W-A	656.773	539.885	1.21651	0.28274	0.3207	0.40535	FALSE	YOS1	Yos1
YER075C	853.242	636.405	1.34072	0.42301	0.042744	0.069802	FALSE	PTP3	Tyr_Pase_AS
YER076C	477.828	544.483	0.87758	-0.1884	0.3572	0.44446	FALSE
YER076W-A	53.8292	48.9415	1.09987	0.13733	0.85959	0.90793	FALSE
YER077C	469.922	353.724	1.3285	0.40979	0.054063	0.085528	FALSE		Pentatricopeptide_repeat
YER078C	970.067	904.498	1.07249	0.10097	0.46698	0.55838	FALSE	ICP55	Aminopep_P_N
YER078W-A	17.6744	37.16	0.475629	-1.0721	0.010946	0.02069	TRUE
YER079C-A	1.08576	1.01958	1.0649	0.090721	1	1	FALSE
YER079W	2379.92	1192.35	1.99599	0.9971	0.0098063	0.018768	TRUE
YER080W	1183.84	1212.77	0.97615	-0.034826	0.78268	0.84229	FALSE	AIM9	Kinase-like_dom
YER081W	1339.49	1959.29	0.683662	-0.54864	0.0085334	0.016505	TRUE	SER3	NAD(P)-bd_dom
YER082C	359.045	142.248	2.52408	1.3358	1.48e-07	6.84e-07	TRUE	UTP7	WD40_repeat_CS
YER083C	4125.31	3886.31	1.0615	0.086101	0.98312	1	FALSE	GET2	GET_GET2
YER084W	872.61	150.487	5.79857	2.5357	5.18e-06	1.86e-05	TRUE
YER084W-A	12.4434	11.3821	1.09323	0.1286	1	1	FALSE
YER085C	10.4846	42.9463	0.244134	-2.0343	1.86e-05	6.09e-05	TRUE
YER086W	2023.65	11732	0.172489	-2.5354	1.35e-23	3.83e-22	TRUE	ILV1	Thr_deHydtase_1
YER087C-A	14.7184	39.7914	0.36989	-1.4348	0.015788	0.028635	TRUE
YER087C-B	1826.99	1307.15	1.39769	0.48304	0.35619	0.44371	FALSE	SBH1	Sec61_beta_euk
YER087W	246.574	520.431	0.473788	-1.0777	1.31e-05	4.4e-05	TRUE	AIM10	aa-tRNA-synth_II
YER088C	4606.49	4360.25	1.05647	0.079257	0.56038	0.64511	FALSE	DOT6	Tscrpt_reg_HTH_Myb-type
YER088C-A	927.476	993.529	0.933517	-0.099252	0.65231	0.72967	FALSE
YER088W-B	5.62089	2.79179	2.01336	1.0096	0.45549	0.54584	FALSE
YER089C	2997.95	3189.85	0.93984	-0.089513	0.77	0.83166	FALSE	PTC2	Protein_Pase_2C
YER090C-A	0	0.806941	0	#NAME?	0.7658	0.82862	FALSE
YER090W	1027.08	3454.92	0.297282	-1.7501	8.32e-12	6.99e-11	TRUE	TRP2	Anth_synth_I
YER091C	12712.1	7397.02	1.71854	0.78119	0.0014145	0.0032579	TRUE	MET6	Cbl-indep_Met_Synth_N
YER091C-A	1.18463	3.18114	0.372392	-1.4251	0.3783	0.46726	FALSE
YER092W	612.942	280.936	2.18179	1.1255	9.03e-06	3.1e-05	TRUE	IES5	INO80_Ies5
YER093C	327.289	529.523	0.618082	-0.69413	0.0083346	0.016169	TRUE	TSC11	ARM-type_fold
YER093C-A	569.748	279.916	2.03543	1.0253	0.00055745	0.0013936	TRUE	AIM11
YER094C	5904.49	2309.34	2.55678	1.3543	1.92e-09	1.16e-08	TRUE	PUP3	Proteasome_suB-type
YER095W	3498.22	3282.57	1.0657	0.091796	1	1	FALSE	RAD51	DNA_recomb_RecA/RadB_ATP-bd
YER096W	353.981	400.217	0.884472	-0.17711	0.50797	0.59812	FALSE	SHC1	TPR-like_helical
YER097W	17.2459	22.9287	0.752151	-0.41091	0.52073	0.61007	FALSE
YER098W	459.602	558.684	0.82265	-0.28165	0.3499	0.43671	FALSE	UBP9	Pept_C19ubi-hydrolase_C_CS
YER099C	3469.78	2097.61	1.65416	0.7261	0.0031099	0.0066294	TRUE	PRS2	Rib-P_diPkinase
YER100W	1734.78	1658.03	1.04629	0.065282	0.64945	0.72697	FALSE	UBC6	UBQ-conjugating_enzyme/RWD
YER101C	377.292	437.165	0.863041	-0.2125	0.53992	0.62718	FALSE	AST2	NAD(P)-bd_dom
YER102W	32338	2545.17	12.7057	3.6674	1.16e-50	2.88e-48	TRUE	RPS8B	Ribosomal_S8e/biogenesis_NSA2
YER103W	545.581	442.161	1.23389	0.30322	0.14093	0.19853	FALSE	SSA4	Heat_shock_70_CS
YER104W	346.177	168.791	2.05092	1.0363	2.47e-05	7.93e-05	TRUE	RTT105
YER105C	1110.14	1659.09	0.66913	-0.57964	0.0096157	0.018435	TRUE	NUP157	Nucleoporin_Nup133/Nup155_N
YER106W	5.15474	3.88558	1.32663	0.40777	0.74074	0.8088	FALSE	MAM1	Monopolin_cplx_su_Mam1
YER107C	902.181	1315.61	0.685753	-0.54424	0.016989	0.030662	TRUE	GLE2	G-protein_beta_WD-40_rep
YER107W-A	2.36362	1.42113	1.6632	0.73396	0.84662	0.89553	FALSE
YER110C	2205.51	2214.89	0.995765	-0.0061225	0.79006	0.84857	FALSE	KAP123	HEAT_type_2
YER111C	160.589	225.449	0.712307	-0.48943	0.078876	0.11927	FALSE	SWI4	Ankyrin_rpt-contain_dom
YER112W	1200.06	846.128	1.41829	0.50415	0.019728	0.035084	TRUE	LSM4	LSM-related_domain
YER113C	236.587	507.433	0.466244	-1.1008	4.01e-06	1.47e-05	TRUE	TMN3	EMP70
YER114C	927.054	960.472	0.965207	-0.05109	0.91395	0.94914	FALSE	BOI2	SAM/pointed
YER115C	455.935	225.988	2.01752	1.0126	4.54e-05	0.00013845	TRUE	SPR6
YER116C	800.593	254.182	3.14969	1.6552	3.58e-12	3.18e-11	TRUE	SLX8	Znf_C3HC4_RING-type
YER117W	11917.8	1192.43	9.99454	3.3211	4.4e-19	8e-18	TRUE	RPL23B	Ribosomal_L14_dom
YER118C	348.152	428.864	0.8118	-0.3008	0.14325	0.20137	FALSE	SHO1	SH3_domain
YER119C	3410.58	3085	1.10553	0.14474	0.83286	0.8847	FALSE	AVT6	AA_transpt_TM
YER119C-A	16.8523	85.6999	0.196643	-2.3463	1.65e-10	1.16e-09	TRUE
YER120W	5645.28	3983.5	1.41716	0.50301	0.030349	0.05118	FALSE	SCS2	Vesicle-associated_membrane
YER121W	6217.21	194.762	31.9222	4.9965	9.61e-30	4.23e-28	TRUE
YER122C	1140.63	1760.21	0.64801	-0.62591	0.0060602	0.01213	TRUE	GLO3	ArfGAP
YER123W	473.01	1025.32	0.46133	-1.1161	3.25e-06	1.21e-05	TRUE	YCK3	Kinase-like_dom
YER124C	659.851	1965.14	0.335778	-1.5744	1.82e-06	7.08e-06	TRUE	DSE1	WD40_repeat_dom
YER125W	2256.71	3916.6	0.576191	-0.79538	0.00026787	0.00071452	TRUE	RSP5	E3_ub_ligase_SMURF1
YER126C	727.586	105.971	6.86589	2.7794	1.55e-26	5.77e-25	TRUE	NSA2	Ribosomal_S8e/biogenesis_NSA2
YER127W	196.157	125.173	1.56708	0.64808	0.014444	0.026454	TRUE	LCP5	Sas10/Utp3/C1D
YER128W	102.116	117.629	0.868116	-0.20404	0.58559	0.6693	FALSE	VFA1	DUF1742_fun
YER129W	943.452	958.369	0.984436	-0.022631	0.84068	0.89097	FALSE	SAK1	Ca/CaM-dep_Ca-dep_prot_Kinase
YER130C	154.597	701.714	0.220314	-2.1824	2.8e-15	3.4e-14	TRUE	COM2	Znf_C2H2-like
YER131W	5707.53	497.777	11.466	3.5193	7.1e-47	1.22e-44	TRUE	RPS26B	Ribosomal_S26e
YER132C	229.365	402.274	0.570171	-0.81053	0.0015473	0.0035367	TRUE	PMD1	Kelch-typ_b-propeller
YER133W	4477.87	2264.25	1.97764	0.98378	9.99e-06	3.42e-05	TRUE	GLC7	Ser/Thr-sp_prot-phosphatase
YER133W-A	0.685546	0.588953	1.16401	0.2191	1	1	FALSE
YER134C	810.82	582.575	1.39179	0.47694	0.042057	0.068852	FALSE		MDP_1_eu
YER135C	12.3708	8.51843	1.45224	0.53828	0.35637	0.44377	FALSE
YER136W	7317.17	5895.54	1.24114	0.31166	0.16084	0.22281	FALSE	GDI1	GDP_dissociation_inhibitor
YER137C	112.426	12.5998	8.92287	3.1575	1.41e-19	2.7e-18	TRUE		Znf_CCHC
YER137W-A	0.592317	2.07509	0.285441	-1.8087	0.49598	0.58632	FALSE
YER138W-A	13.8521	50.5745	0.273895	-1.8683	1.62e-05	5.35e-05	TRUE
YER139C	429.449	502.154	0.855214	-0.22564	0.31634	0.40109	FALSE	RTR1	DUF408
YER140W	806.104	1686.52	0.477968	-1.065	1.64e-06	6.4e-06	TRUE	EMP65	Membrane_Tatp1/CMV_rcpt
YER141W	7993.9	13951.3	0.572985	-0.80343	0.00018836	0.00051512	TRUE	COX15	HemeA_syn
YER142C	1814.95	707.375	2.56575	1.3594	1.9e-09	1.15e-08	TRUE	MAG1	HTH_base_excis_C
YER143W	3810.57	1297.82	2.93613	1.5539	0.00039149	0.0010083	TRUE	DDI1	Peptidase_aspartic
YER144C	442.491	1044.33	0.423709	-1.2389	1.73e-07	7.85e-07	TRUE	UBP5	Pept_C19ubi-hydrolase_C_CS
YER145C	2343.94	3903.96	0.6004	-0.736	0.0013062	0.0030276	TRUE	FTR1	CHP00145
YER145C-A	12.5253	3.94446	3.17541	1.6669	0.039583	0.065193	FALSE
YER146W	1966.91	657.545	2.9913	1.5808	4.76e-11	3.58e-10	TRUE	LSM5	LSM-related_domain
YER147C	798.765	397.04	2.0118	1.0085	2.07e-05	6.75e-05	TRUE	SCC4	Cohesin_loading_factor
YER147C-A	0.40021	0.192753	2.07628	1.054	0.9745	0.99794	FALSE
YER148W	2073.56	1147.88	1.80643	0.85314	0.00016086	0.00044585	TRUE	SPT15	Beta2_adaptin/TBP_C_dom
YER148W-A	8.73498	5.93394	1.47204	0.55782	0.33801	0.42372	FALSE
YER149C	1034.52	206.307	5.01448	2.3261	1.47e-22	3.87e-21	TRUE	PEA2
YER150W	70852.8	2913.58	24.3181	4.604	1.5e-41	1.64e-39	TRUE	SPI1
YER151C	529.97	519.93	1.01931	0.027592	0.65132	0.72881	FALSE	UBP3	Pept_C19ubi-hydrolase_C_CS
YER152C	2554.02	3320.18	0.769243	-0.37849	0.049077	0.078636	FALSE		PyrdxlP-dep_Trfase_major_dom
YER152W-A	0.40021	2.87134	0.139381	-2.8429	0.29934	0.38241	FALSE
YER153C	129.39	212.604	0.6086	-0.71643	0.0041157	0.0085565	TRUE	PET122	PET122
YER154W	722.056	332.19	2.17363	1.1201	0.11877	0.17111	FALSE	OXA1	Membrane_insertion_OxaA/YidC
YER155C	1041.34	1562.25	0.666564	-0.58518	0.018034	0.032397	TRUE	BEM2	Ras_GEF_dom
YER156C	2967.56	694.633	4.27212	2.095	4.42e-19	8e-18	TRUE		Met-dep_prot_hydro
YER157W	292.138	1264.09	0.231105	-2.1134	4.69e-19	8.44e-18	TRUE	COG3	COG_su3
YER158C	3760.75	2413.97	1.55791	0.63961	0.059064	0.092535	FALSE
YER158W-A	5.63218	19.5335	0.288335	-1.7942	0.0034296	0.0072427	TRUE
YER159C	2570.64	524.528	4.90087	2.293	3.63e-23	1e-21	TRUE	BUR6	Histone-fold
YER161C	1448.41	583.241	2.48338	1.3123	9.23e-08	4.38e-07	TRUE	SPT2	Chromatin_SPT2
YER162C	1194.1	624.474	1.91217	0.93521	3.13e-05	9.86e-05	TRUE	RAD4	Rad4_beta-hairpin_dom3
YER163C	1199.02	530.694	2.25935	1.1759	4.93e-07	2.09e-06	TRUE	GCG1	Butirosin_synth_BtrG-like
YER164W	922.469	1391.02	0.663161	-0.59257	0.024889	0.043059	TRUE	CHD1	DUF4208
YER165C-A	0	0.217988	0	#NAME?	1	1	FALSE
YER165W	4492.18	3250.19	1.38213	0.46689	0.067129	0.10359	FALSE	PAB1	Nucleotide-bd_a/b_plait
YER166W	1132.25	1226.96	0.922807	-0.1159	0.73318	0.8022	FALSE	DNF1	PLip_transp_ATPase_DNF-type
YER167W	707.014	518.902	1.36252	0.44628	0.028596	0.048612	TRUE	BCK2
YER168C	740.204	788.323	0.938961	-0.090863	0.74137	0.80914	FALSE	CCA1	PolA_pol_head_dom
YER169W	1846.05	725.896	2.54313	1.3466	0.0010858	0.0025676	TRUE	RPH1	Znf_C2H2-like
YER170W	220.325	246.304	0.894525	-0.16081	0.6799	0.75499	FALSE	ADK2	Adenylate_kinase_lid-dom
YER171W	482.391	521.858	0.924372	-0.11345	0.63695	0.71628	FALSE	RAD3	Helic_SF1/SF2_ATP-bd_DinG/Rad3
YER172C	1023.24	1163.32	0.879584	-0.18511	0.37252	0.46108	FALSE	BRR2	Ig_E-set
YER172C-A	0	0.608841	0	#NAME?	0.91492	0.94927	FALSE
YER173W	379.265	501.601	0.75611	-0.40333	0.12268	0.17573	FALSE	RAD24	Checkpoint_prot_Rad24_fun/met
YER174C	1015.72	1157.37	0.877613	-0.18834	0.42076	0.51113	FALSE	GRX4	Thioredoxin_domain
YER175C	323.554	4766.36	0.0678828	-3.8808	6.68e-08	3.22e-07	TRUE	TMT1
YER175W-A	1.88618	4.78968	0.3938	-1.3445	0.38425	0.47355	FALSE
YER176W	366.892	683.375	0.536883	-0.89732	0.00076022	0.0018546	TRUE	ECM32	DEAD-like_helicase
YER177W	16871.4	7986.77	2.11242	1.0789	1.08e-06	4.33e-06	TRUE	BMH1	14-3-3_domain
YER178W	19022	24753.1	0.768467	-0.37994	0.060025	0.093749	FALSE	PDA1	Pyrv_DH_E1_asu_subgrp-y
YER179W	181.652	64.2764	2.82611	1.4988	4.43e-06	1.61e-05	TRUE	DMC1	DNA_recomb_RecA/RadB_ATP-bd
YER180C	146.919	102.069	1.43941	0.52547	0.050757	0.080971	FALSE	ISC10
YER180C-A	49.4286	24.6818	2.00264	1.0019	0.003582	0.0075498	TRUE	SLO1	DUF2205_coiled-coil
YER181C	58.4529	35.9423	1.6263	0.70159	0.088731	0.13255	FALSE
YER182W	2615.53	654.162	3.99829	1.9994	2.21e-18	3.69e-17	TRUE	FMP10
YER183C	576.232	560.408	1.02824	0.040173	1	1	FALSE	FAU1	FTHF_cligase-like
YER184C	274.213	724.35	0.378564	-1.4014	1.2e-05	4.06e-05	TRUE	TOG1	Transcription_factor_fun
YER185W	45.2147	289.676	0.156087	-2.6796	6.7e-21	1.49e-19	TRUE	PUG1	RTA1
YER186C	152.988	245.405	0.623411	-0.68174	0.0045648	0.0094065	TRUE
YER187W	101.071	70.9163	1.42522	0.51118	0.12564	0.17928	FALSE
YER188C-A	0.80042	0.821483	0.97436	-0.037474	1	1	FALSE		DUF468
YER188W	22.1992	26.2987	0.844118	-0.24448	0.45119	0.54158	FALSE
YER189W	83.7632	169.915	0.492973	-1.0204	0.00037068	0.00096154	TRUE
YER190C-A	22.5221	54.9157	0.410122	-1.2859	0.0037976	0.0079634	TRUE
YER190C-B	83.1955	82.1347	1.01291	0.018513	0.91654	0.94927	FALSE
YER190W	6287.15	5117.12	1.22865	0.29707	0.10798	0.15753	FALSE	YRF1-2	DEAD-like_helicase
YFL001W	239.814	140.88	1.70227	0.76746	0.0042964	0.008887	TRUE	DEG1	PsdUridine_synth_cat_dom
YFL002C	415.604	181.738	2.28683	1.1933	7.22e-07	2.98e-06	TRUE	SPB4	DUF4217
YFL003C	20.2075	18.3608	1.10057	0.13826	0.77023	0.83178	FALSE	MSH4	DNA_mismatch_repair_MutS_clamp
YFL004W	3460.5	7497.59	0.461548	-1.1154	1.21e-06	4.84e-06	TRUE	VTC2	VTC_domain
YFL005W	3514.03	2812.1	1.24961	0.32148	0.23014	0.30415	FALSE	SEC4	Small_GTPase_ARF
YFL007W	3010.04	2493.99	1.20692	0.27133	0.19538	0.2639	FALSE	BLM10	DUF3437
YFL008W	950.301	1420.1	0.669177	-0.57954	0.019848	0.035267	TRUE	SMC1	SMC
YFL009W	1316.12	1620.16	0.812338	-0.29985	0.15059	0.21047	FALSE	CDC4	G-protein_beta_WD-40_rep
YFL010C	1094.32	1269.95	0.861702	-0.21474	0.48943	0.58015	FALSE	WWM1	WW_Rsp5_WWP
YFL010W-A	33.2874	141.203	0.235741	-2.0847	1.12e-10	7.97e-10	TRUE	AUA1
YFL011W	4.34867	4.58239	0.948998	-0.075524	1	1	FALSE	HXT10	MFS_dom
YFL012W	1.39274	2.42617	0.574047	-0.80076	0.87237	0.917	FALSE
YFL012W-A	0	0.416088	0	#NAME?	1	1	FALSE
YFL013C	1299.97	791.252	1.64293	0.71628	0.0026069	0.0056677	TRUE	IES1
YFL013W-A	4.07933	0.416088	9.80401	3.2934	0.053933	0.085394	FALSE
YFL014W	6950.65	164.103	42.3553	5.4045	9.99e-08	4.73e-07	TRUE	HSP12	Heat_shock_protein_9/12_fun
YFL015C	0.992527	0	NA	Inf	0.34155	0.42742	FALSE
YFL015W-A	0.40021	1.82652	0.21911	-2.1903	0.61094	0.69321	FALSE
YFL016C	1079.7	402.798	2.68049	1.4225	0.011215	0.021155	TRUE	MDJ1	Heat_shock_DnaJ_CS
YFL017C	555.278	313.185	1.77301	0.8262	0.0005776	0.0014402	TRUE	GNA1	Acyl_CoA_acyltransferase
YFL017W-A	341.395	166.82	2.04649	1.0332	7.29e-05	0.0002146	TRUE	SMX2	LSM-related_domain
YFL018C	3697.09	2320.12	1.59349	0.67219	0.012784	0.023828	TRUE	LPD1	Pyr_nucl-diS_OxRdtase_FAD/NAD
YFL019C	4.65	18.4442	0.252112	-1.9879	0.0041898	0.0086856	TRUE
YFL020C	665.646	316.955	2.10013	1.0705	1.03e-05	3.52e-05	TRUE	PAU5	SRP1_TIP1
YFL021C-A	3.83359	11.9137	0.321779	-1.6359	0.018952	0.033804	TRUE
YFL021W	1364.24	6311.62	0.216148	-2.2099	2.67e-07	1.18e-06	TRUE	GAT1	DUF1752_fun
YFL022C	1574.52	1142.41	1.37824	0.46283	0.07306	0.11148	FALSE	FRS2	aa-tRNA-synth_II
YFL023W	189.403	145.024	1.30601	0.38517	0.10875	0.1583	FALSE	BUD27	DUF3835
YFL024C	330.182	206.196	1.60131	0.67925	0.0026689	0.0057911	TRUE	EPL1	Enhancer_polycomb
YFL025C	241.15	668.186	0.360902	-1.4703	2.33e-10	1.59e-09	TRUE	BST1	PGAP1-like
YFL026W	384.874	384.138	1.00192	0.0027635	0.90811	0.94538	FALSE	STE2	GPCR_STE2
YFL027C	332.782	617.194	0.539186	-0.89114	0.00027135	0.00072276	TRUE	GYP8	RabGAP/TBC_dom
YFL028C	2395.89	3218.89	0.744323	-0.426	0.081775	0.12308	FALSE	CAF16	ATPase_AAA+_core
YFL029C	302.265	272.599	1.10883	0.14903	0.38717	0.47651	FALSE	CAK1	Kinase-like_dom
YFL030W	4423.04	1962.68	2.25358	1.1722	0.00075804	0.0018506	TRUE	AGX1	SP_NH2Trfase/AEP_transaminase
YFL031C-A	0	0	NA	NA	NA	NA	NA
YFL031W	2617.24	3572.66	0.732573	-0.44895	0.019693	0.03504	TRUE	HAC1	bZIP
YFL032W	146.265	299.444	0.488456	-1.0337	0.00062646	0.0015514	TRUE
YFL033C	1254.43	2572.68	0.487597	-1.0362	1.14e-05	3.86e-05	TRUE	RIM15	Kinase-like_dom
YFL034C-A	328.184	165.895	1.97827	0.98424	0.011126	0.021016	TRUE	RPL22B	Ribosomal_L22e
YFL034C-B	133.719	91.8447	1.45592	0.54194	0.07587	0.11526	FALSE	MOB2	Mob1_phocein
YFL034W	914	914.223	0.999756	-0.00035134	0.67484	0.75052	FALSE		DUF726
YFL036W	1741	1206.64	1.44285	0.52892	0.010705	0.020304	TRUE	RPO41	DNA-dir_RNA_pol_helix_hairpin
YFL037W	3652.23	6480.42	0.563579	-0.82731	0.00011266	0.00032121	TRUE	TUB2	Tubulin_C
YFL038C	9202.05	3341.36	2.75399	1.4615	5.13e-11	3.82e-10	TRUE	YPT1	Small_GTP-bd_dom
YFL039C	35133.9	80846.5	0.434575	-1.2023	1.13e-08	6.12e-08	TRUE	ACT1	Actin/actin-like_CS
YFL040W	18.6942	17.5424	1.06566	0.091743	0.91535	0.94927	FALSE		MFS_dom
YFL041W	1633.12	1386.66	1.17774	0.23602	0.33259	0.41781	FALSE	FET5	Cu-oxidase_3
YFL041W-A	362.007	147.174	2.45973	1.2985	1.62e-07	7.43e-07	TRUE
YFL042C	1536.92	1001.74	1.53424	0.61753	0.013656	0.025251	TRUE		GRAM
YFL044C	1016.95	581.723	1.74818	0.80585	0.00047493	0.0012029	TRUE	OTU1	Znf_C2H2-like
YFL045C	7163.75	7994.12	0.896128	-0.15822	0.41929	0.50954	FALSE	SEC53	HAD-like_dom
YFL046W	397.39	570.076	0.697083	-0.5206	0.027616	0.04713	TRUE	FMP32	DUF1640
YFL047W	148.699	251.838	0.590457	-0.7601	0.0054226	0.010994	TRUE	RGD2	Rho_GTPase_activation_prot
YFL048C	1625.23	1829.7	0.888249	-0.17096	0.47671	0.56774	FALSE	EMP47	L-typ_lectin_fun
[truncated: 4,601 more rows]

## Sheet: I5IvsI5M.Differential_analysis_
Gene_id	readcount_BL2M	readcount_BL2I	ratio	log2FoldChange	pval	padj	significant	Associated Gene Name	Interpro Short Description
Q0010	0	0	NA	NA	NA	NA	NA
Q0017	0	0	NA	NA	NA	NA	NA
Q0032	0	0	NA	NA	NA	NA	NA
Q0045	217.556	87.3092	2.49179	1.3172	7.13e-05	0.00021543	TRUE	COX1	Cyt_c_Oxase_su1_dom
Q0050	34.6004	18.6423	1.85601	0.89221	0.038444	0.06778	FALSE	AI1	Domain_X
Q0055	39.2483	20.6665	1.89913	0.92534	0.042813	0.074479	FALSE	AI2	Domain_X
Q0060	40.0091	21.9049	1.82649	0.86907	0.054252	0.091958	FALSE	AI3	Cyt_c_Oxase_su1_dom
Q0065	122.132	50.7795	2.40515	1.2661	0.0013638	0.003293	TRUE	AI4	Cyt_c_Oxase_su1_dom
Q0070	132.611	54.3503	2.43993	1.2868	0.00036583	0.0009811	TRUE	AI5_ALPHA	Cyt_c_Oxase_su1_dom
Q0075	0.760794	0.392859	1.93656	0.95349	0.84079	0.89702	FALSE	AI5_BETA	Endonuc_LAG/HNH
Q0080	0	0.392859	0	#NAME?	0.79277	0.85711	FALSE	ATP8	ATPase_F0-cplx_su8_mt_fun
Q0085	14.8379	4.69752	3.15867	1.6593	0.17589	0.25308	FALSE	ATP6	ATPase_F0-cplx_asu_AS
Q0092	0	0	NA	NA	NA	NA	NA
Q0105	44.6456	22.0658	2.02329	1.0167	0.044672	0.077302	FALSE	COB	Cyt_b/b6
Q0110	15.3983	5.13389	2.99934	1.5846	0.056003	0.094606	FALSE	BI2	Cyt_b/b6
Q0115	16.3043	5.13389	3.17583	1.6671	0.040438	0.070932	FALSE	BI3	Cyt_b/b6
Q0120	26.4207	11.8144	2.23631	1.1611	0.064193	0.10646	FALSE	BI4	Cyt_b/b6
Q0130	79.6587	27.7128	2.87444	1.5233	0.02035	0.038527	TRUE	OLI1	ATPase_F0-cplx_csu_DDCD_BS
Q0140	0	0	NA	NA	NA	NA	NA	VAR1	Ribosomal_VAR1
Q0142	0	0	NA	NA	NA	NA	NA
Q0143	0	0	NA	NA	NA	NA	NA
Q0144	0	0	NA	NA	NA	NA	NA
Q0160	5.6645	6.83348	0.828934	-0.27067	0.88199	0.93226	FALSE	SCEI	Cyt_b/b6
Q0182	0	0	NA	NA	NA	NA	NA
Q0250	59.4792	23.1354	2.57092	1.3623	0.022384	0.041939	TRUE	COX2	Cyt_c_oxidase_su2-like_TM_dom
Q0255	3.65421	2.11958	1.72402	0.78578	0.45579	0.55757	FALSE		NUMOD1
Q0275	31.2944	6.2877	4.97708	2.3153	0.0001114	0.00032574	TRUE	COX3	Cyt_c/ubiquinol_Oxase_su3
Q0297	0.516442	0	NA	Inf	0.78091	0.84751	FALSE
YAL001C	253.817	223.909	1.13357	0.18087	0.48066	0.58276	FALSE	TFC3	TFIIIC_Bblock-bd
YAL002W	384.288	261.163	1.47145	0.55724	0.028671	0.0524	FALSE	VPS8	Vps8_central_dom
YAL003W	4186.68	14625.2	0.286264	-1.8046	5.91e-12	4.48e-11	TRUE	EFB1	EF-1_beta_acid_region_euk
YAL004W	0	0.392859	0	#NAME?	0.79277	0.85711	FALSE		Glutamate_DH_NAD-spec
YAL005C	2869.99	30149.6	0.0951916	-3.393	3.71e-19	5.93e-18	TRUE	SSA1	Heat_shock_70_CS
YAL007C	274.196	1386.72	0.19773	-2.3384	1.87e-13	1.65e-12	TRUE	ERP2	GOLD
YAL008W	829.198	281.338	2.94734	1.5594	1.53e-07	6.84e-07	TRUE	FUN14	FUN14
YAL009W	516.968	549.982	0.939973	-0.089308	0.7718	0.84013	FALSE	SPO7	Spore/nuc_morph_Spo7
YAL010C	103.108	100.829	1.0226	0.032246	0.45102	0.55328	FALSE	MDM10	DUF3722
YAL011W	80.8505	40.8091	1.98119	0.98637	0.0024029	0.0055835	TRUE	SWC3
YAL012W	3343.67	19002.9	0.175956	-2.5067	6.9e-07	2.79e-06	TRUE	CYS3	PyrdxlP-dep_Trfase_major_dom
YAL013W	306.225	199.062	1.53834	0.62138	0.22889	0.31726	FALSE	DEP1	Sds3
YAL014C	626.665	626.898	0.999627	-0.00053789	1	1	FALSE	SYN8	T_SNARE_dom
YAL015C	334.98	213.254	1.57081	0.65151	0.036746	0.065048	FALSE	NTG1	HTH_base_excis_C
YAL016C-A	3.43983	6.35597	0.541196	-0.88578	0.28655	0.38196	FALSE
YAL016C-B	0.126799	0	NA	Inf	0.97349	1	FALSE
YAL016W	2426.31	2779.27	0.873005	-0.19594	0.38256	0.48308	FALSE	TPD3	HEAT_type_2
YAL017W	1542.27	447.607	3.4456	1.7848	1.7e-12	1.37e-11	TRUE	PSK1	Kinase-like_dom
YAL018C	4.30893	1.41851	3.03764	1.603	0.11701	0.17925	FALSE	LDS1
YAL019W	48.883	158.935	0.307565	-1.701	2.93e-07	1.25e-06	TRUE	FUN30	DEAD-like_helicase
YAL019W-A	1.03288	0	NA	Inf	0.47151	0.57358	FALSE
YAL020C	1176.03	1242.54	0.946471	-0.07937	1	1	FALSE	ATS1	Reg_csome_cond/b-lactamase_inh
YAL021C	560.813	447.284	1.25382	0.32633	0.12719	0.19266	FALSE	CCR4	Leu-rich_rpt_4
YAL022C	1839.99	2379.73	0.773193	-0.3711	0.16278	0.23783	FALSE	FUN26	MFS_dom_general_subst_transpt
YAL023C	749.717	5009.08	0.149671	-2.7401	4.29e-15	4.59e-14	TRUE	PMT2	GlyclTrfase_39_like
YAL024C	15.2738	46.92	0.325528	-1.6191	0.00068829	0.0017532	TRUE	LTE1	Ras_GEF_dom
YAL025C	360.561	1297.98	0.277787	-1.8479	9.47e-08	4.32e-07	TRUE	MAK16	Mak16
YAL026C	344.921	382.748	0.901169	-0.15013	0.59961	0.69503	FALSE	DRS2	ATPase_cation_domN
YAL026C-A	68.4151	55.7006	1.22827	0.29662	0.62313	0.71616	FALSE
YAL027W	147.883	124.095	1.19169	0.25301	0.51269	0.61285	FALSE	SAW1	Saw1
YAL028W	95.4421	59.1268	1.61419	0.69081	0.017277	0.033208	TRUE	FRT2	HPH_family
YAL029C	250.548	460.017	0.544649	-0.8766	0.00069646	0.0017733	TRUE	MYO4	Dil_domain
YAL030W	537.688	262.209	2.05061	1.0361	0.00062608	0.0016097	TRUE	SNC1	Synaptobrevin_met/fun
YAL031C	634.199	158.922	3.99062	1.9966	2.83e-06	1.06e-05	TRUE	GIP4	GIP4
YAL031W-A	6.31465	3.44269	1.83422	0.87517	0.74934	0.82377	FALSE
YAL032C	535.044	253.79	2.10821	1.076	0.0050415	0.010941	TRUE	PRP45	SKI-int_prot_SKIP
YAL033W	238.834	462.834	0.516026	-0.95448	0.0007508	0.0018976	TRUE	POP5	RNase_P/MRP_subunit
YAL034C	770.12	130.09	5.91992	2.5656	1.06e-14	1.08e-13	TRUE	FUN19	Homeodomain-like
YAL034C-B	0.126799	0.324585	0.390649	-1.3561	1	1	FALSE
YAL034W-A	13.3003	20.5631	0.646804	-0.6286	0.031798	0.057267	FALSE	MTW1	Centromere_Mis12
YAL035W	902.576	1130.11	0.798662	-0.32434	0.16275	0.23783	FALSE	FUN12	TIF_IF2_dom3
YAL036C	383.914	1099.29	0.349238	-1.5177	1.06e-08	5.55e-08	TRUE	RBG1	TGS-like
YAL037C-A	8.14765	2.73323	2.98096	1.5758	0.12317	0.1871	FALSE
YAL037C-B	2.92339	13.7459	0.212673	-2.2333	0.67524	0.76138	FALSE
YAL037W	60.7009	61.385	0.988855	-0.016169	0.86691	0.91978	FALSE
YAL038W	25871.5	141824	0.182419	-2.4547	4.28e-07	1.78e-06	TRUE	CDC19	Pyrv_Knase_AS
YAL039C	2540.46	1241.95	2.04554	1.0325	0.026046	0.04814	TRUE	CYC3	Cyt_C/C1_haem_lyase
YAL040C	2016.48	1847.14	1.09168	0.12655	0.51231	0.61261	FALSE	CLN3	Cyclin-like
YAL041W	137.545	271.682	0.506272	-0.98202	0.0023005	0.0053589	TRUE	CDC24	PH_type
YAL042C-A	2.62133	2.76875	0.946754	-0.078939	1	1	FALSE
YAL042W	5227.11	7530.25	0.694148	-0.52669	0.16104	0.23581	FALSE	ERV46	DUF1692
YAL043C	493.705	654.382	0.75446	-0.40648	0.54542	0.64336	FALSE	PTA1	DUF3453
YAL044C	1724.01	7890.24	0.218499	-2.1943	4.16e-05	0.00013017	TRUE	GCV3	GCV_H_sub
YAL044W-A	1211.11	926.082	1.30778	0.38712	0.37751	0.47753	FALSE		BolA
YAL045C	2.1441	33.905	0.0632385	-3.9831	9.89e-09	5.21e-08	TRUE
YAL046C	505.818	660.794	0.765469	-0.38558	0.21588	0.30178	FALSE	AIM1	BolA
YAL047C	48.0464	25.7568	1.86539	0.89947	0.0034931	0.0078651	TRUE	SPC72	Mto2p-binding
YAL047W-A	9.61834	10.6199	0.90569	-0.14291	0.55501	0.65257	FALSE
YAL048C	372.845	178.844	2.08475	1.0599	2.56e-05	8.27e-05	TRUE	GEM1	Small_GTPase_Miro
YAL049C	5221.73	1983.61	2.63243	1.3964	6.44e-08	3.03e-07	TRUE	AIM2	Dienelactn_hydro
YAL051W	331.219	169.595	1.953	0.96569	0.00061899	0.0015934	TRUE	OAF1	Aflatoxin_BRP
YAL053W	2691.45	2427.12	1.10891	0.14914	0.54562	0.64336	FALSE	FLC2	DUF907_fun
YAL054C	2691.44	571.767	4.70723	2.2349	1.28e-15	1.43e-14	TRUE	ACS1	DUF4009
YAL055W	88.0073	23.0887	3.81171	1.9304	0.0057183	0.012235	TRUE	PEX22	Peroxin-22
YAL056C-A	6.66518	6.44062	1.03487	0.049444	0.62317	0.71616	FALSE
YAL056W	2587.85	838.659	3.0857	1.6256	1.51e-11	1.1e-10	TRUE	GPB2	Kelch-typ_b-propeller
YAL058W	253.013	320.6	0.789185	-0.34156	0.3404	0.43864	FALSE	CNE1	Calret/calnex_CS
YAL059C-A	1.85129	3.21351	0.576095	-0.79562	0.6394	0.73041	FALSE
YAL059W	712.025	2026.85	0.351297	-1.5092	9.06e-09	4.8e-08	TRUE	ECM1	Ribosome_bgen_Alb1
YAL060W	6634.28	2793.14	2.3752	1.2481	5.42e-06	1.95e-05	TRUE	BDH1	NAD(P)-bd_dom
YAL061W	8145.24	161.101	50.5599	5.6599	8.04e-57	1.07e-54	TRUE	BDH2	NAD(P)-bd_dom
YAL062W	404.495	59.0286	6.85252	2.7766	5.93e-12	4.49e-11	TRUE	GDH3	NAD(P)-bd_dom
YAL063C	8343.19	4096.69	2.03657	1.0261	0.013675	0.026926	TRUE	FLO9	Flocculin_t3_rpt
YAL063C-A	0	0	NA	NA	NA	NA	NA
YAL064C-A	1.03288	1.72672	0.598175	-0.74136	1	1	FALSE	TDA8	PA14
YAL064W	1.26799	2.22061	0.571011	-0.80841	0.80217	0.86527	FALSE
YAL064W-B	12.0739	0.8456	14.2786	3.8358	0.00056876	0.001474	TRUE
YAL065C	496.42	329.942	1.50457	0.58935	0.17438	0.25157	FALSE
YAL066W	1.01439	0.196429	5.16416	2.3685	0.54987	0.64735	FALSE
YAL067C	108.056	19.2236	5.62098	2.4908	2.11e-11	1.5e-10	TRUE	SEO1	MFS_dom_general_subst_transpt
YAL067W-A	0.389643	0	NA	Inf	0.97336	1	FALSE
YAL068C	125.501	108.995	1.15144	0.20344	0.58559	0.6818	FALSE	PAU8	SRP1_TIP1
YAL068W-A	1.50086	2.46054	0.609972	-0.71319	0.72984	0.80832	FALSE		DUF468
YAL069W	1.50086	2.46054	0.609972	-0.71319	0.72984	0.80832	FALSE
YAR002C-A	1742.34	5134.4	0.339346	-1.5592	4.77e-11	3.29e-10	TRUE	ERP1	GOLD
YAR002W	168.9	454.523	0.371597	-1.4282	1.79e-06	6.88e-06	TRUE	NUP60
YAR003W	492.645	1297.8	0.3796	-1.3974	2.26e-07	9.78e-07	TRUE	SWD1	WD40_repeat_CS
YAR007C	188.768	777.617	0.242752	-2.0424	6.39e-13	5.39e-12	TRUE	RFA1	NA-bd_OB-fold-like
YAR008W	147.938	585.48	0.252678	-1.9846	2e-07	8.71e-07	TRUE	SEN34	tRNA_splic_SEN34
YAR014C	273.894	410.357	0.667451	-0.58327	0.036172	0.064329	FALSE	BUD14	SH3_domain
YAR015W	1185.61	7362.95	0.161024	-2.6347	2.77e-23	6.13e-22	TRUE	ADE1	SAICAR_synthetase_CS
YAR018C	32.512	142.019	0.228927	-2.127	5.44e-10	3.31e-09	TRUE	KIN3	Protein_kinase_ATP_BS
YAR019C	499.335	132.379	3.772	1.9153	6.04e-13	5.11e-12	TRUE	CDC15	Protein_kinase_ATP_BS
YAR019W-A	2.23168	1.23846	1.80199	0.84959	0.93161	0.97064	FALSE
YAR020C	117.287	90.416	1.2972	0.3754	0.30789	0.40449	FALSE	PAU7	SRP1_TIP1
YAR023C	237.803	181.252	1.312	0.39177	0.10467	0.16305	FALSE		DUP
YAR027W	312.254	462.127	0.675689	-0.56557	0.032057	0.057669	FALSE	UIP3	DUP
YAR028W	46.3308	61.9942	0.747341	-0.42016	0.20854	0.29303	FALSE		DUP
YAR029W	18.1371	32.1591	0.563981	-0.82628	0.082685	0.13295	FALSE		DUP
YAR030C	5.39932	10.677	0.505696	-0.98366	0.20872	0.29322	FALSE
YAR031W	8.54644	33.283	0.256781	-1.9614	3.16e-05	0.00010069	TRUE	PRM9	DUP
YAR033W	120.393	104.691	1.14999	0.20162	0.52383	0.62332	FALSE	MST28	DUP
YAR035C-A	0	0.196429	0	#NAME?	1	1	FALSE
YAR035W	214.205	136.162	1.57316	0.65367	0.20647	0.29062	FALSE	YAT1	Carn_acyl_trans
YAR042W	305.168	150.037	2.03395	1.0243	0.0003271	0.00088485	TRUE	SWH1	Ankyrin_rpt-contain_dom
YAR047C	0	0	NA	NA	NA	NA	NA
YAR050W	6946.33	3250.08	2.13728	1.0958	0.0039416	0.0087663	TRUE	FLO1	PA14
YAR053W	0	0.196429	0	#NAME?	1	1	FALSE
YAR060C	7.18376	20.2353	0.355012	-1.4941	0.15548	0.22874	FALSE
YAR064W	37.266	41.4072	0.899989	-0.15202	0.81135	0.87277	FALSE
YAR066W	132.602	322.293	0.411434	-1.2813	8.01e-05	0.00023993	TRUE
YAR068W	5417.74	7353.41	0.736766	-0.44072	0.34354	0.44147	FALSE
YAR069C	23.6796	16.2668	1.4557	0.54171	0.68199	0.76753	FALSE
YAR070C	10.4761	10.2346	1.02359	0.033639	0.98882	1	FALSE
YAR071W	824.193	954.834	0.86318	-0.21227	0.46897	0.57123	FALSE	PHO11	Histidine_acid_Pase_euk
YAR073W	10461.9	6321.77	1.6549	0.72675	0.0076557	0.016019	TRUE	IMD1	IMP_DH/GMP_Rdtase_CS
YAR075W	2836.66	1753.82	1.61742	0.69369	0.036046	0.064156	FALSE		Aldolase_TIM
YBL001C	2357.79	1530.31	1.54073	0.62361	0.11572	0.17769	FALSE	ECM15	Thiamin/HMP-bd-like_put
YBL002W	535.77	7342.14	0.072972	-3.7765	5.12e-43	3.76e-41	TRUE	HTB2	Histone-fold
YBL003C	579.659	9045.8	0.0640805	-3.964	2.37e-34	1.06e-32	TRUE	HTA2	Histone-fold
YBL004W	567.659	878.29	0.646323	-0.62967	0.033506	0.060111	FALSE	UTP20	ARM-type_fold
YBL005W	496.958	243.594	2.0401	1.0286	0.00028815	0.00078697	TRUE	PDR3	Transcription_factor_fun
YBL006C	1771.72	1000.67	1.77053	0.82419	0.015259	0.029757	TRUE	LDB7	CRC_RSC_Rsc14
YBL006W-A	55.9773	22.4914	2.48883	1.3155	0.063308	0.10517	FALSE
YBL007C	843.14	563.905	1.49518	0.58032	0.0049762	0.010825	TRUE	SLA1	SHD1
YBL008W	225.061	380.403	0.59164	-0.75721	0.0060867	0.012956	TRUE	HIR1	WD40_repeat_CS
YBL008W-A	0.633995	1.50316	0.421774	-1.2455	0.69499	0.77841	FALSE
YBL009W	199.043	210.023	0.947721	-0.077466	0.80506	0.86753	FALSE	ALK2	DUF3635
YBL010C	56.8671	84.865	0.67009	-0.57757	0.096561	0.15208	FALSE
YBL011W	938.784	738.204	1.27171	0.34677	0.088522	0.14098	FALSE	SCT1	Acyltransferase
YBL012C	0.389643	3.17799	0.122607	-3.0279	0.084887	0.13606	FALSE
YBL013W	70.8153	34.7806	2.03606	1.0258	0.024156	0.044939	TRUE	FMT1	Met_tRNA_Form_TA-like
YBL014C	113.981	250.391	0.455211	-1.1354	0.00015509	0.00044223	TRUE	RRN6	RNA_pol_I-sp_TIF_RRN6-like
YBL015W	2804.43	1217.11	2.30417	1.2042	7.03e-08	3.28e-07	TRUE	ACH1	AcetylCoA_hyd_C
YBL016W	39.6359	18.3532	2.15961	1.1108	0.0084402	0.017465	TRUE	FUS3	Protein_kinase_ATP_BS
YBL017C	1156.28	1227.78	0.941762	-0.086566	0.88271	0.93246	FALSE	PEP1	Neuraminidase
YBL018C	74.0242	385.929	0.191808	-2.3823	1.07e-08	5.57e-08	TRUE	POP8	RNase_P/MRP_POP8
YBL019W	298.106	109.698	2.71752	1.4423	7.87e-07	3.17e-06	TRUE	APN2	AP_endonuclease_F1_CS
YBL020W	588.457	847.595	0.694267	-0.52644	0.0134	0.026473	TRUE	RFT1	RFT1
YBL021C	555.127	431.261	1.28722	0.36426	0.45913	0.56081	FALSE	HAP3	Histone-fold
YBL022C	645.384	955.822	0.675213	-0.56658	0.032187	0.057871	FALSE	PIM1	Ribosomal_S5_D2-typ_fold
YBL023C	167.048	401.389	0.416176	-1.2647	2.32e-05	7.53e-05	TRUE	MCM2	MCM_CS
YBL024W	349.469	1132.64	0.308544	-1.6965	1.16e-09	6.82e-09	TRUE	NCL1	RCMT_NCL1
YBL025W	147.26	119.517	1.23213	0.30115	0.36394	0.46341	FALSE	RRN10	UAF_Rrn10
YBL026W	302.793	440.101	0.688008	-0.5395	0.057495	0.096777	FALSE	LSM2	U6_snRNA_Lsm2
YBL027W	18230.3	40427.4	0.450938	-1.149	1.75e-07	7.7e-07	TRUE	RPL19B	Ribosomal_L19/L19e_CS
YBL028C	193.42	546.613	0.353852	-1.4988	5.01e-08	2.39e-07	TRUE		UPF0642
YBL029C-A	150.384	36.9089	4.07446	2.0266	6.08e-09	3.3e-08	TRUE
YBL029W	22.4439	24.625	0.91143	-0.1338	0.86261	0.91597	FALSE
YBL030C	20248.4	5539.08	3.65556	1.8701	2.03e-08	1.02e-07	TRUE	PET9	Mt_carrier_dom
YBL031W	2.83581	26.3681	0.107547	-3.217	4.26e-06	1.55e-05	TRUE	SHE1
YBL032W	366.377	866.027	0.423055	-1.2411	0.00040273	0.0010713	TRUE	HEK2	KH_type_1
YBL033C	1005.15	389.748	2.57898	1.3668	7.99e-06	2.8e-05	TRUE	RIB1	GTP_CycHdrlaseII_RibA
YBL034C	44.1661	57.2393	0.771605	-0.37407	0.15198	0.22435	FALSE	STU1	CLASP_N_dom
YBL035C	26.6212	207.559	0.128258	-2.9629	9.2e-16	1.04e-14	TRUE	POL12	DNA_pol_alpha_bsu
YBL036C	357.243	764.72	0.467156	-1.098	1.02e-05	3.51e-05	TRUE		UPF0001
YBL037W	130.275	225.191	0.578511	-0.78958	0.022656	0.042401	TRUE	APL3	AP2_complex_asu
YBL038W	662.533	1050.6	0.630626	-0.66514	0.0043986	0.0096841	TRUE	MRPL16	Ribosomal_L16_CS
YBL039C	669.987	4466.33	0.150008	-2.7369	1.06e-23	2.41e-22	TRUE	URA7	GATASE_1
YBL039C-A	77.7246	481.068	0.161567	-2.6298	4.51e-16	5.32e-15	TRUE
YBL039W-B	232.906	163.925	1.42081	0.50672	0.16028	0.23501	FALSE
YBL040C	671.395	1212.23	0.55385	-0.85243	0.00066419	0.0016971	TRUE	ERD2	ER_ret_rcpt
YBL041W	1418.78	2250.01	0.630567	-0.66528	0.0011076	0.0027255	TRUE	PRE7	Proteasome_suB-type
YBL042C	1199.19	1927.68	0.622089	-0.68481	0.0017991	0.0042668	TRUE	FUI1	NCS1
YBL043W	1129.44	95.8381	11.7849	3.5589	1.26e-37	6.53e-36	TRUE	ECM13
YBL044W	5.28187	32.5983	0.162029	-2.6257	1.4e-05	4.73e-05	TRUE
YBL045C	9960.35	2375.01	4.19381	2.0683	7.58e-18	1.07e-16	TRUE	COR1	Pept_M16_N
YBL046W	451.926	752.131	0.60086	-0.7349	0.083488	0.13407	FALSE	PSY4	PPP4R2
YBL047C	2126.44	1261.18	1.68607	0.75366	0.0017546	0.0041659	TRUE	EDE1	EF_HAND_2
YBL048W	596.95	18.4595	32.3384	5.0152	1.9e-31	7.44e-30	TRUE	RRT1
YBL049W	2433.67	61.2245	39.75	5.3129	4.66e-42	3.27e-40	TRUE	MOH1	Yippee
YBL050W	1928.56	1416.85	1.36115	0.44483	0.15167	0.22409	FALSE	SEC17	TPR-like_helical
YBL051C	215.355	143.792	1.49768	0.58273	0.0041578	0.009191	TRUE	PIN4	Nucleotide-bd_a/b_plait
YBL052C	51.8293	28.0321	1.84892	0.88669	0.035809	0.063874	FALSE	SAS3	Acyl_CoA_acyltransferase
YBL053W	1.79368	5.72318	0.313406	-1.6739	0.17079	0.24731	FALSE
YBL054W	283.019	601.079	0.470851	-1.0867	0.00021814	0.00060639	TRUE	TOD6	Tscrpt_reg_HTH_Myb-type
YBL055C	793.362	1442.98	0.549807	-0.863	0.0025369	0.0058657	TRUE		DNase_TatD-rel_CS
YBL056W	4159.07	2987.33	1.39224	0.4774	0.031762	0.057224	FALSE	PTC3	Protein_Pase_2C
YBL057C	1110.84	1961.51	0.56632	-0.82031	0.00054027	0.0014074	TRUE	PTH2	Pep_tRNA_hydro_II_dom
YBL058W	1493	1827.58	0.816928	-0.29172	0.16759	0.24354	FALSE	SHP1	SEP_domain
YBL059C-A	187.57	172.758	1.08574	0.11867	0.83477	0.89146	FALSE	CMC2	Cyt_c_biogenesis_Cmc1-like
YBL059W	62.1165	71.844	0.864603	-0.20989	0.40588	0.50762	FALSE
YBL060W	233.522	110.379	2.11565	1.0811	0.00026037	0.00071588	TRUE	YEL1	SEC7_alpha_orthog
YBL061C	381.894	314.595	1.21392	0.27968	0.38162	0.48198	FALSE	SKT5	TPR-like_helical
YBL062W	0.126799	1.1103	0.114202	-3.1303	0.48876	0.58989	FALSE
YBL063W	47.8524	40.1735	1.19114	0.25235	0.48149	0.58349	FALSE	KIP1	Kinesin_motor_CS
YBL064C	3786.66	1780.78	2.12641	1.0884	2.91e-05	9.31e-05	TRUE	PRX1	Peroxiredoxin_AhpC-typ
YBL065W	10.8288	35.1056	0.308464	-1.6968	0.0013263	0.0032119	TRUE
YBL066C	230.186	130.072	1.76969	0.82349	0.0014391	0.0034582	TRUE	SEF1	Transcription_factor_fun
YBL067C	192.261	287.502	0.668727	-0.58051	0.13598	0.20446	FALSE	UBP13	Pept_C19ubi-hydrolase_C_CS
YBL068W	502.198	1108.67	0.452975	-1.1425	2.17e-05	7.08e-05	TRUE	PRS4	Rib-P_diPkinase
YBL068W-A	26.6054	91.2177	0.29167	-1.7776	7.35e-06	2.6e-05	TRUE		ADH_SF_Zn-type
YBL069W	89.8035	206.462	0.434965	-1.201	7.54e-05	0.00022699	TRUE	AST1	NAD(P)-bd_dom
YBL070C	1.03288	18.394	0.0561533	-4.1545	2.18e-06	8.3e-06	TRUE
YBL071C	1.61841	3.22989	0.501075	-0.9969	0.78796	0.8536	FALSE
YBL071C-B	4.63863	7.85074	0.590852	-0.75913	0.26963	0.36361	FALSE
YBL071W-A	127.722	62.6294	2.03932	1.0281	0.0010451	0.0025806	TRUE	KTI11	Znf_DHP
YBL072C	26518.1	90245.9	0.293843	-1.7669	5.12e-12	3.9e-11	TRUE	RPS8A	Ribosomal_S8e/biogenesis_NSA2
YBL073W	0.126799	0	NA	Inf	0.97349	1	FALSE
YBL074C	49.7202	37.6092	1.32202	0.40275	0.39533	0.49671	FALSE	AAR2	AAR2
YBL075C	164.017	225.469	0.727451	-0.45908	0.13532	0.20364	FALSE	SSA3	Heat_shock_70_CS
YBL076C	2724.55	10066	0.270669	-1.8854	1.08e-12	8.92e-12	TRUE	ILS1	Rossmann-like_a/b/a_fold
YBL077W	0.126799	0.8456	0.149952	-2.7374	0.76184	0.83227	FALSE
YBL078C	578.578	81.578	7.09233	2.8263	3.45e-21	6.45e-20	TRUE	ATG8	Atg8_ubiquitin-like
YBL079W	457.726	446.045	1.02619	0.037296	0.67482	0.7613	FALSE	NUP170	Nucleoporin_Nup133/Nup155_N
YBL080C	119.735	138.604	0.863867	-0.21112	0.60614	0.70136	FALSE	PET112	Asn/Gln_amidotransferase
YBL081W	360.656	548.223	0.657865	-0.60414	0.086339	0.13799	FALSE
YBL082C	3480.69	4355.09	0.799223	-0.32333	0.42376	0.52516	FALSE	ALG3	Glycosyltransferase_ALG3
YBL083C	1471.27	1841.26	0.799057	-0.32363	0.39933	0.50067	FALSE
YBL084C	615.144	121.702	5.05449	2.3376	4.12e-06	1.5e-05	TRUE	CDC27	TPR_repeat
YBL085W	87.1518	127.213	0.685087	-0.54564	0.1156	0.17754	FALSE	BOI1	SAM/pointed
YBL086C	270.184	72.2041	3.74194	1.9038	2.25e-10	1.43e-09	TRUE		Oestrogen-resp_Fam102A/B_N
YBL087C	8607.38	44007	0.195591	-2.3541	3.44e-10	2.15e-09	TRUE	RPL23A	Ribosomal_L14_dom
YBL088C	106.559	143.64	0.741848	-0.4308	0.29991	0.39559	FALSE	TEL1	TAN
YBL089W	1131.43	618.136	1.8304	0.87216	0.001802	0.0042722	TRUE	AVT5	AA_transpt_TM
YBL090W	432.401	587.665	0.735796	-0.44262	0.046668	0.080288	FALSE	MRP21	Ribosomal_S21
YBL091C	1112.61	1522.18	0.730932	-0.45219	0.074637	0.12153	FALSE	MAP2	Pept_M24A_MAP2_BS
YBL091C-A	165.82	89.6111	1.85044	0.88787	0.043832	0.076089	FALSE	SCS22	PapD-like
YBL092W	11380.6	33549.6	0.339218	-1.5597	1.9e-10	1.22e-09	TRUE	RPL32	Ribosomal_L32e_CS
YBL093C	650.023	1036.49	0.627136	-0.67315	0.0041917	0.0092566	TRUE	ROX3	Mediator_Med19_fun
YBL094C	16.6063	19.3055	0.860186	-0.21728	0.29869	0.39446	FALSE
YBL095W	6502.08	1133.42	5.7367	2.5202	4.95e-23	1.06e-21	TRUE		Thioestr_supf
YBL096C	28.7978	25.451	1.1315	0.17824	0.82309	0.88224	FALSE
YBL097W	10.038	12.6983	0.790493	-0.33918	0.80715	0.86935	FALSE	BRN1	Condensin_barren_su2
YBL098W	3325.37	11440.5	0.290666	-1.7826	9.35e-07	3.73e-06	TRUE	BNA4	Rng_hydrolase-like
YBL099W	9299.2	4372.95	2.12653	1.0885	2.55e-05	8.26e-05	TRUE	ATP1	ATPase_F1/A1-cplx_a_su_N
YBL100C	0.730822	0	NA	Inf	0.73225	0.81029	FALSE
YBL100W-C	6.62596	0	NA	Inf	0.0028318	0.0064901	TRUE
YBL101C	612.765	158.561	3.86453	1.9503	2.34e-14	2.28e-13	TRUE	ECM21	Arrestin_C-like
YBL102W	1472.16	1037.97	1.41831	0.50417	0.084243	0.13516	FALSE	SFT2	Vesicle_transpt_SFT2
YBL103C	172.883	176.539	0.979291	-0.030191	0.73012	0.80848	FALSE	RTG3	TF_RTG3
YBL104C	86.2941	160.004	0.539325	-0.89077	0.007001	0.014739	TRUE	SEA4	WD40_repeat_dom
YBL105C	442.885	300.054	1.47602	0.56171	0.0077256	0.016145	TRUE	PKC1	Pkinase_C
YBL106C	195.472	141.24	1.38397	0.46881	0.11903	0.18208	FALSE	SRO77	WD40_repeat_CS
YBL107C	122.859	275.998	0.445143	-1.1677	0.00010004	0.00029475	TRUE	MIX23	Caffeine_induced_death_Cid2
YBL107W-A	7.06854	16.078	0.439641	-1.1856	0.25404	0.34641	FALSE
YBL108C-A	118.085	142.119	0.830885	-0.26728	0.18074	0.25932	FALSE	PAU9	SRP1_TIP1
YBL108W	0.126799	0	NA	Inf	0.97349	1	FALSE
YBL109W	2.97175	6.64781	0.447027	-1.1616	0.1735	0.25046	FALSE
YBL111C	552.708	724.742	0.762627	-0.39095	0.32639	0.42417	FALSE		DEAD-like_helicase
YBL112C	95.6635	115.22	0.830266	-0.26835	0.33499	0.43355	FALSE		Helicase_C
YBL113C	2020.06	2444.82	0.826261	-0.27533	0.52926	0.62903	FALSE
YBL113W-A	27.5805	47.3044	0.583043	-0.77833	0.16138	0.23615	FALSE
YBR001C	1703.85	123.98	13.7429	3.7806	3.77e-40	2.3e-38	TRUE	NTH2	Glyco_hydro_37_CS
YBR002C	133.179	713.558	0.186641	-2.4217	2.11e-18	3.17e-17	TRUE	RER2	UPP_synth-like_CS
YBR003W	807.227	674.816	1.19622	0.25848	0.26138	0.35442	FALSE	COQ1	Polyprenyl_synth-rel
YBR004C	532.195	1111.61	0.47876	-1.0626	0.00043305	0.0011417	TRUE	GPI18	GPI_Mannosyltransferase_2-like
YBR005W	858.803	1553.62	0.552776	-0.85523	0.0093683	0.019203	TRUE	RCR1	Chitin_synth_reg_RCR
YBR006W	5441.27	25086.9	0.216896	-2.2049	5.97e-17	7.75e-16	TRUE	UGA2	Ald_DH_C
YBR007C	30.5868	52.3241	0.584564	-0.77457	0.17312	0.25008	FALSE	DSF2	TPR-like_helical
YBR008C	483.103	364.196	1.32649	0.40762	0.15244	0.22482	FALSE	FLR1	MFS_dom
YBR009C	2351.21	5469.46	0.429879	-1.218	1.44e-08	7.31e-08	TRUE	HHF1	Histone_H4_CS
YBR010W	3688.85	6551.33	0.563069	-0.82862	0.00079243	0.0019943	TRUE	HHT1	Histone-fold
YBR011C	6924.44	16587	0.417461	-1.2603	1.19e-06	4.68e-06	TRUE	IPP1	Pyrophosphatase
YBR012C	57.2841	41.8512	1.36876	0.45287	0.2701	0.3639	FALSE
YBR013C	45.2818	36.7449	1.23233	0.30139	0.43607	0.53767	FALSE
YBR014C	799.11	292.519	2.73183	1.4499	1.11e-07	5.04e-07	TRUE	GRX7	Glutaredoxin_subgr
YBR015C	4711.78	2344.18	2.00999	1.0072	1.78e-05	5.9e-05	TRUE	MNN2	Alpha_mannosyltransferase
YBR016W	2482.51	449.884	5.51812	2.4642	8.63e-08	3.97e-07	TRUE
YBR017C	358.912	1204.47	0.297983	-1.7467	1.68e-08	8.46e-08	TRUE	KAP104	ARM-type_fold
YBR018C	42.6377	19.0871	2.23385	1.1595	0.0072157	0.015152	TRUE	GAL7	GalP_UDPtransf1_His-AS
YBR019C	42.8242	29.4099	1.45612	0.54212	0.14721	0.21849	FALSE	GAL10	Epimerase_C
YBR020W	101.294	25.2494	4.01173	2.0042	1.71e-08	8.61e-08	TRUE	GAL1	Ribosomal_S5_D2-typ_fold
YBR021W	904.926	2456.19	0.368426	-1.4406	9.01e-08	4.13e-07	TRUE	FUR4	NCS1
YBR022W	150.267	244.636	0.614246	-0.70311	0.0126	0.025044	TRUE	POA1	A1pp
YBR023C	1558.32	1989.62	0.783225	-0.3525	0.12745	0.19303	FALSE	CHS3	Chitin_synth_fng
YBR024W	582.39	169.221	3.4416	1.7831	1.17e-09	6.9e-09	TRUE	SCO2	Synth_of_cyt-c-oxidase_Sco1/2
YBR025C	8456.81	17650.1	0.479136	-1.0615	1.65e-05	5.49e-05	TRUE	OLA1	TGS-like_dom
YBR026C	2238.08	150.957	14.8259	3.89	1.62e-44	1.33e-42	TRUE	ETR1	NAD(P)-bd_dom
YBR027C	18.5776	21.1112	0.879985	-0.18445	0.93394	0.97229	FALSE
YBR028C	130.709	224.666	0.581792	-0.78143	0.032879	0.059051	FALSE	YPK3	Pkinase_C
YBR029C	1563.42	2204.43	0.709219	-0.4957	0.020992	0.039593	TRUE	CDS1	PC_Trfase_euk
YBR030W	305.228	448.799	0.680099	-0.55618	0.040134	0.070513	FALSE	RKM3	SET_dom
YBR031W	115038	139459	0.82489	-0.27773	0.20446	0.28841	FALSE	RPL4A	Ribos_L4_C_dom
YBR032W	34.5386	223.006	0.154877	-2.6908	9.84e-16	1.11e-14	TRUE
YBR033W	330.34	129.376	2.55334	1.3524	2.1e-06	8e-06	TRUE	EDS1	Zn2-C6_fun-type_DNA-bd
YBR034C	1199.74	3866.98	0.310253	-1.6885	2.2e-10	1.4e-09	TRUE	HMT1	Arg_MeTrfase
YBR035C	2665.21	3961.58	0.672763	-0.57183	0.011655	0.023313	TRUE	PDX3	Pyridox_Oxase_CS
YBR036C	8097.21	5768.37	1.40373	0.48926	0.06769	0.11155	FALSE	CSG2	EF_Hand_1_Ca_BS
YBR037C	962.003	577.626	1.66544	0.73591	0.0032966	0.0074638	TRUE	SCO1	Synth_of_cyt-c-oxidase_Sco1/2
YBR038W	139.471	571.524	0.244033	-2.0349	2.27e-14	2.21e-13	TRUE	CHS2	Chitin_synth_N
YBR039W	2491.94	1131.03	2.20325	1.1396	2.39e-06	9.04e-06	TRUE	ATP3	ATPase_F1_gsu_dom
YBR040W	7.22307	3.37442	2.14054	1.098	0.20479	0.28881	FALSE	FIG1	M_fusion_mating_FIG1
YBR041W	1051.31	1259.62	0.834624	-0.2608	0.32645	0.42417	FALSE	FAT1	AMP-binding_CS
YBR042C	147.221	1152.87	0.1277	-2.9692	2.3e-16	2.83e-15	TRUE	CST26	Acyltransferase
YBR043C	1871.65	858.42	2.18035	1.1246	1.04e-05	3.55e-05	TRUE	QDR3	MFS_dom
YBR044C	595.891	501.934	1.18719	0.24755	0.29686	0.39275	FALSE	TCM62	Cpn60/TCP-1
YBR045C	101.43	49.9315	2.03138	1.0225	0.00095382	0.0023713	TRUE	GIP1
YBR046C	3982.46	313.192	12.7157	3.6685	9.21e-42	6.34e-40	TRUE	ZTA1	PKS_ER
YBR047W	632.472	161.022	3.92786	1.9737	4.55e-14	4.32e-13	TRUE	FMP23
YBR048W	5605.15	18753.9	0.298879	-1.7424	1.04e-11	7.65e-11	TRUE	RPS11B	Ribosomal_S17_CS
YBR049C	327.166	282.09	1.15979	0.21387	0.32272	0.42066	FALSE	REB1	Tscrpt_reg_HTH_Myb-type
YBR050C	1067.94	41.9689	25.4459	4.6694	8.22e-53	9.6e-51	TRUE	REG2	DUF1752_fun
YBR051W	2.34924	1.50316	1.56286	0.64419	0.96511	0.99755	FALSE
YBR052C	5182.06	1948.77	2.65915	1.411	8.45e-08	3.9e-07	TRUE	RFS1	Flavodoxin/NO_synth
YBR053C	1032.13	503.495	2.04993	1.0356	0.00012019	0.00034957	TRUE		SGL
YBR054W	287.328	67.325	4.26778	2.0935	1.7e-11	1.23e-10	TRUE	YRO2	Rhodopsin_arc/bac/fun
YBR055C	145.529	235.89	0.616934	-0.69681	0.021018	0.039619	TRUE	PRP6	TPR_repeat
YBR056C-B	0.604023	0.64917	0.930454	-0.10399	0.97833	1	FALSE
YBR056W	1369.24	999.539	1.36987	0.45404	0.087583	0.13969	FALSE		Glycoside_hydrolase_SF
YBR056W-A	407.471	837.297	0.486651	-1.039	0.00083309	0.0020846	TRUE
YBR057C	238.952	96.9597	2.46444	1.3013	9.96e-06	3.43e-05	TRUE	MUM2
YBR058C	348.161	404.536	0.860643	-0.21651	0.65533	0.74491	FALSE	UBP14	Pept_C19ubi-hydrolase_C_CS
YBR058C-A	257.034	569.51	0.451324	-1.1478	0.00031051	0.00084239	TRUE	TSC3
YBR059C	244.125	234.963	1.03899	0.055186	0.61655	0.71079	FALSE	AKL1	Kinase-like_dom
YBR060C	66.0082	159.217	0.414581	-1.2703	2.53e-05	8.19e-05	TRUE	ORC2	AT_hook_DNA-bd_motif
YBR061C	350.183	804.367	0.435353	-1.1997	1.49e-05	5e-05	TRUE	TRM7	rRNA-MeTfrase_E
YBR062C	230.154	258.774	0.889401	-0.16909	0.44424	0.5462	FALSE		Znf_RING/FYVE/PHD
YBR063C	91.5064	104.597	0.874851	-0.19289	0.61674	0.71085	FALSE
YBR064W	0.906084	1.81137	0.50022	-0.99937	0.61809	0.71184	FALSE
YBR065C	77.8536	49.6125	1.56923	0.65006	0.064413	0.10677	FALSE	ECM2
YBR066C	47.0917	37.8004	1.2458	0.31707	0.30617	0.40283	FALSE	NRG2	Znf_C2H2-like
YBR067C	5495.11	12188.4	0.450847	-1.1493	1.77e-05	5.87e-05	TRUE	TIP1	SRP1_TIP1
YBR068C	1082.59	154.084	7.02599	2.8127	3.33e-25	8.42e-24	TRUE	BAP2	AA-permease_dom
YBR069C	605.81	211.9	2.85894	1.5155	8.17e-09	4.34e-08	TRUE	TAT1	AA-permease_dom
YBR070C	129.135	636.4	0.202915	-2.3011	4.17e-16	4.95e-15	TRUE	ALG14	Oligosacch_biosynth_Alg14
YBR071W	59.0021	164.748	0.358135	-1.4814	0.054062	0.091683	FALSE
YBR072C-A	0	0	NA	NA	NA	NA	NA
YBR072W	158.785	128.494	1.23574	0.30537	0.25623	0.34903	FALSE	HSP26	HSP20-like_chaperone
YBR073W	27.5505	146.325	0.188283	-2.409	9.4e-13	7.82e-12	TRUE	RDH54	DUF2439
YBR074W	1270.6	1286.75	0.987446	-0.018226	0.81555	0.87566	FALSE	PFF1	Peptidase_M28
YBR076C-A	343.351	393.22	0.873179	-0.19565	0.17391	0.25101	FALSE
YBR076W	11.6449	1.82775	6.37117	2.6716	0.080634	0.1301	FALSE	ECM8
YBR077C	443.647	448.581	0.989002	-0.015955	0.75982	0.8311	FALSE	SLM4	GSE/EGO_complex_su-SLM4
YBR078W	9250.24	15162.4	0.610077	-0.71294	0.0080364	0.016746	TRUE	ECM33
YBR079C	683.345	2294.27	0.297849	-1.7473	3.96e-10	2.45e-09	TRUE	RPG1	PCI_dom
YBR080C	967.016	1215.87	0.795328	-0.33038	0.34959	0.44758	FALSE	SEC18	Asp_de-COase-like_fold
YBR081C	158.163	147.246	1.07414	0.10318	0.71879	0.79865	FALSE	SPT7	Bromodomain_CS
YBR082C	1086.46	2472.33	0.439449	-1.1862	3.76e-06	1.38e-05	TRUE	UBC4	UBQ-conjugating_AS
YBR083W	197.379	52.0127	3.79482	1.924	6.58e-11	4.47e-10	TRUE	TEC1	TEA/ATTS
YBR084C-A	8060.89	17851.2	0.451561	-1.147	5.27e-07	2.16e-06	TRUE	RPL19A	Ribosomal_L19/L19e_CS
YBR084W	1054.59	4355.87	0.242107	-2.0463	5.16e-09	2.83e-08	TRUE	MIS1	THF_DH/CycHdrlase_CS
YBR085C-A	3370.08	1197.62	2.81397	1.4926	5.67e-09	3.09e-08	TRUE
YBR085W	211.872	1038.12	0.204093	-2.2927	8.97e-18	1.25e-16	TRUE	AAC3	Mt_carrier_dom
YBR086C	1758.97	1295.65	1.35759	0.44105	0.058645	0.09846	FALSE	IST2	Anoctamin
YBR087W	196.521	1353.72	0.145171	-2.7842	1.32e-12	1.08e-11	TRUE	RFC5	Rep_factor-C
YBR088C	142.428	1844.11	0.0772344	-3.6946	5.03e-23	1.08e-21	TRUE	POL30	Pr_cel_nuc_antig_CS
YBR089C-A	3158.88	2342.93	1.34826	0.4311	0.22397	0.31137	FALSE	NHP6B	HMG_superfamily
YBR089W	4.94069	4.63202	1.06664	0.09307	0.76107	0.83203	FALSE
YBR090C	1629.68	1252.04	1.30162	0.3803	0.231	0.31985	FALSE
YBR091C	482.447	935.459	0.515733	-0.95531	0.0051768	0.011194	TRUE	TIM12	Tim8/9/10/13_Znf-like
YBR092C	2432.35	21152.8	0.11499	-3.1204	2.71e-30	9.67e-29	TRUE	PHO3	Histidine_acid_Pase_euk
YBR093C	601.243	1597.11	0.376457	-1.4094	7.44e-08	3.46e-07	TRUE	PHO5	Histidine_acid_Pase_euk
YBR094W	192.943	238.981	0.807358	-0.30872	0.64969	0.73997	FALSE	PBY1	ATP_grasp_subdomain_2
YBR095C	367.11	111.078	3.30499	1.7246	1.49e-09	8.66e-09	TRUE	RXT2	RXT2_N
YBR096W	3268.38	2963.92	1.10272	0.14107	0.68692	0.77162	FALSE
YBR097W	118.87	140.483	0.846154	-0.24101	0.63361	0.72519	FALSE	VPS15	HEAT_type_2
YBR098W	49.0516	27.3334	1.79456	0.84363	0.014964	0.029226	TRUE	MMS4	ERCC4_domain
YBR099C	36.3898	164.207	0.221609	-2.1739	0.019617	0.037258	TRUE
YBR101C	351.722	1149.72	0.30592	-1.7088	8.6e-07	3.45e-06	TRUE	FES1	ARM-type_fold
YBR102C	135.228	176.353	0.766801	-0.38308	0.25732	0.34985	FALSE	EXO84	Cullin_repeat-like_dom
YBR103C-A	0.779285	2.33239	0.334115	-1.5816	0.30019	0.39563	FALSE
YBR103W	449.938	674.732	0.66684	-0.58459	0.012808	0.025425	TRUE	SIF2	WD40_repeat_dom
YBR104W	199.809	2863.91	0.069768	-3.8413	1.73e-40	1.08e-38	TRUE	YMC2	Mt_carrier_dom
YBR105C	3385.61	610.826	5.54267	2.4706	1.62e-21	3.1e-20	TRUE	VID24	Vacuolar_import/degrad_Vid24
YBR106W	10244.8	25338	0.404327	-1.3064	9.16e-07	3.66e-06	TRUE	PHO88	Phosphate_transporter_Pho88
YBR107C	173.999	300.247	0.579521	-0.78707	0.0055701	0.01195	TRUE	IML3
YBR108W	311.519	89.2477	3.4905	1.8034	1.59e-12	1.28e-11	TRUE	AIM3
YBR109C	1932.86	2717.75	0.711198	-0.49168	0.015246	0.029742	TRUE	CMD1	EF_HAND_2
YBR109W-A	17.0466	19.9411	0.854852	-0.22625	0.74291	0.81836	FALSE
YBR110W	793.542	1129.38	0.702636	-0.50915	0.017549	0.033671	TRUE	ALG1	ALG1-like
YBR111C	1874.27	1214.48	1.54327	0.62599	0.014961	0.029226	TRUE	YSA1	NUDIX_hydrolase_CS
YBR111W-A	26.8105	63.832	0.420016	-1.2515	0.01026	0.020809	TRUE	SUS1	TF_enhancer_of_yellow_2
YBR112C	160.413	124.427	1.28921	0.36649	0.26036	0.3531	FALSE	CYC8	TPR_repeat
YBR113W	0	0	NA	NA	NA	NA	NA
YBR114W	844.76	298.726	2.82788	1.4997	4.92e-09	2.71e-08	TRUE	RAD16	Znf_C3HC4_RING-type
YBR115C	2290.08	6277.46	0.36481	-1.4548	7.1e-09	3.82e-08	TRUE	LYS2	AMP-binding_CS
YBR116C	85.909	31.0923	2.76303	1.4663	2.88e-05	9.25e-05	TRUE
YBR117C	424.956	70.8817	5.99528	2.5838	4.76e-20	8.24e-19	TRUE	TKL2	Transketolase_BS
YBR118W	665827	676517	0.984199	-0.022978	0.67028	0.75782	FALSE	TEF2	Transl_elong_EF1A/Init_IF2_C
YBR119W	61.6506	57.0999	1.0797	0.11063	0.83117	0.88883	FALSE	MUD1	U1_snRNP_A/U2_snRNP_B''
YBR120C	164.456	109.571	1.50091	0.58584	0.04997	0.08534	FALSE	CBP6
YBR121C	4397.09	9222.75	0.476765	-1.0686	0.0002021	0.00056541	TRUE	GRS1	aa-tRNA-synth_II
YBR121C-A	279.54	685.603	0.407728	-1.2943	0.0011365	0.0027893	TRUE
YBR122C	1069.84	1313.89	0.814252	-0.29645	0.14225	0.21262	FALSE	MRPL36
YBR123C	157.399	140.908	1.11704	0.15968	0.55168	0.64922	FALSE	TFC1	TF_IIIC_su-5
YBR124W	9.19191	2.13596	4.30342	2.1055	0.01789	0.034286	TRUE
YBR125C	815.517	588.894	1.38483	0.46971	0.046474	0.080018	FALSE	PTC4	Protein_Pase_2C
YBR126C	12264.4	2888.37	4.24614	2.0862	2.27e-17	3.04e-16	TRUE	TPS1	Trehalose_OtsA
YBR126W-A	1630.57	643.081	2.53556	1.3423	0.029301	0.053431	FALSE
YBR126W-B	1604.21	628.075	2.55417	1.3529	0.025485	0.047182	TRUE
YBR127C	5496.86	8911.32	0.616841	-0.69703	0.021598	0.040607	TRUE	VMA2	ATPase_a/bsu_AS
YBR128C	110.206	36.8487	2.99078	1.5805	1.14e-05	3.88e-05	TRUE	ATG14	Autophagy-related_protein_14
YBR129C	570.367	563.003	1.01308	0.018749	0.99009	1	FALSE	OPY1	UCP013217_Opy1
YBR130C	45.8076	103.89	0.440925	-1.1814	0.00060436	0.0015588	TRUE	SHE3
YBR131C-A	0	0.196429	0	#NAME?	1	1	FALSE
YBR131W	30.4876	67.7366	0.450091	-1.1517	0.0083258	0.017272	TRUE	CCZ1	DUF1712_fun
YBR132C	2120.41	139.613	15.1877	3.9248	9.08e-45	7.92e-43	TRUE	AGP2	AA-permease_dom
YBR133C	399.178	712.6	0.560171	-0.83606	0.00179	0.0042468	TRUE	HSL7	Arg_MeTrfase
YBR134W	8.78154	0.324585	27.0547	4.7578	0.00062522	0.0016082	TRUE
YBR135W	254.938	481.422	0.529553	-0.91715	0.00089906	0.0022411	TRUE	CKS1	Cyclin-dep_kinase_reg-sub
YBR136W	167.984	117.272	1.43242	0.51846	0.036598	0.064904	FALSE	MEC1	Mec1
YBR137W	775.614	374.778	2.06953	1.0493	0.00012709	0.00036702	TRUE		UPF0303
YBR138C	63.9818	35.7379	1.7903	0.8402	0.023444	0.043727	TRUE
YBR139W	5561.12	1341.22	4.1463	2.0518	2.56e-15	2.82e-14	TRUE		Peptidase_S10_AS
YBR140C	1138.33	836.797	1.36035	0.44397	0.12166	0.18519	FALSE	IRA1	RasGAP_CS
YBR141C	49.1185	97.4431	0.504073	-0.9883	0.0052963	0.011418	TRUE	BMT2	DUF3321
YBR141W-A	13.7799	17.3467	0.794382	-0.33209	0.85271	0.90737	FALSE
YBR142W	241.185	574.384	0.419903	-1.2519	0.0013488	0.0032591	TRUE	MAK5	RNA_helicase_DEAD_Q_motif
YBR143C	3358.77	8036.23	0.417953	-1.2586	0.0015598	0.003729	TRUE	SUP45	Release_factor_eRF1/aRF1_N
YBR144C	0.760794	5.18579	0.146707	-2.769	0.13614	0.20461	FALSE
YBR145W	2981.66	2999.3	0.99412	-0.0085079	0.69728	0.78054	FALSE	ADH5	NAD(P)-bd_dom
YBR146W	1199.45	1264.16	0.948814	-0.075804	0.70947	0.78989	FALSE	MRPS9	Ribosomal_S9_CS
YBR147W	9546.39	972.272	9.81864	3.2955	1.72e-35	8.09e-34	TRUE	RTC2	CTNS
YBR148W	133.215	17.2645	7.7161	2.9479	4.28e-15	4.58e-14	TRUE	YSW1
YBR149W	22004.9	4455.8	4.93848	2.3041	6.75e-20	1.14e-18	TRUE	ARA1	NADP_OxRdtase_dom
YBR150C	126.87	111.268	1.14022	0.18931	0.24433	0.33491	FALSE	TBS1	ARM-like
YBR151W	4312.78	1340.29	3.21779	1.6861	4.13e-07	1.72e-06	TRUE	APD1	Thioredoxin-like_fold
YBR152W	36.2399	9.22013	3.93052	1.9747	9.6e-05	0.00028368	TRUE	SPP381
YBR153W	360.745	490.371	0.735658	-0.44289	0.138	0.20702	FALSE	RIB7	DHFR-like_dom
YBR154C	272.306	1306.16	0.208478	-2.262	2.27e-16	2.8e-15	TRUE	RPB5	RNA_pol_subH/Rpb5_CS
YBR155W	29.2265	106.869	0.273479	-1.8705	9.74e-09	5.14e-08	TRUE	CNS1	Elongated_TPR_rpt_dom
YBR156C	6.10962	12.5754	0.485839	-1.0414	0.088224	0.14054	FALSE	SLI15	Inner_centromere_prot_ARK-bd
YBR157C	168.519	20.1099	8.3799	3.0669	8.2e-17	1.05e-15	TRUE	ICS2
YBR158W	112.083	347.568	0.322478	-1.6327	8.84e-08	4.06e-07	TRUE	AMN1
YBR159W	1431.43	3282.29	0.436106	-1.1972	5.98e-07	2.44e-06	TRUE	IFA38	Sc_DH/Rdtase_CS
YBR160W	203.097	519.251	0.391135	-1.3543	6.38e-07	2.59e-06	TRUE	CDC28	Protein_kinase_ATP_BS
YBR161W	173.695	279.065	0.622417	-0.68405	0.017165	0.033052	TRUE	CSH1	GlycoTrfase_DXD_sugar-bd_CS
YBR162C	814.803	4161.78	0.195782	-2.3527	9.91e-13	8.23e-12	TRUE	TOS1	DUF2403_glycine-rich
YBR162W-A	177.806	562.739	0.315965	-1.6622	4.35e-05	0.00013601	TRUE	YSY6	ER_stress-assoc_Ramp4
YBR163W	270.835	358.978	0.754462	-0.40648	0.32565	0.42372	FALSE	EXO5	Defects_morphology_1-like_mit
YBR164C	402.351	1293.01	0.311172	-1.6842	2.04e-08	1.02e-07	TRUE	ARL1	Small_GTPase_ARF
YBR165W	330.811	477.795	0.69237	-0.53039	0.11992	0.18305	FALSE	UBS1	UBQ-conjugating_enzyme/RWD
YBR166C	349.712	963.216	0.363067	-1.4617	0.0011321	0.0027798	TRUE	TYR1	NAD(P)-bd_dom
YBR167C	182.442	96.7412	1.88588	0.91524	0.0014001	0.0033681	TRUE	POP7	RNase_P/MRP_POP7
YBR168W	494.586	118.971	4.15721	2.0556	3.96e-05	0.00012423	TRUE	PEX32	Pex24p
YBR169C	349.442	105.011	3.32766	1.7345	1.8e-10	1.15e-09	TRUE	SSE2	Heat_shock_70_CS
YBR170C	790.504	695.629	1.13639	0.18445	0.37487	0.47492	FALSE	NPL4	PolyUb_recognition_cplx_Npl4
YBR171W	403.014	866.578	0.465063	-1.1045	8.52e-05	0.00025439	TRUE	SEC66	Sec62/63_Sec66
YBR172C	177.174	235.167	0.753396	-0.40852	0.14646	0.21747	FALSE	SMY2	GYF
YBR173C	710.754	1791.12	0.39682	-1.3334	1.22e-05	4.14e-05	TRUE	UMP1	UMP1
YBR174C	24.618	15.323	1.60661	0.68402	0.09563	0.1508	FALSE
YBR175W	651.438	2658.06	0.24508	-2.0287	5.59e-15	5.89e-14	TRUE	SWD3	WD40_repeat_CS
YBR176W	207.556	279.297	0.743136	-0.4283	0.173	0.24997	FALSE	ECM31	Pyrv/PenolPyrv_Kinase
YBR177C	7303.27	1236.97	5.90417	2.5617	3.31e-22	6.68e-21	TRUE	EHT1	AB-Hydro_YheT
YBR178W	2.05652	3.35804	0.612417	-0.70741	0.88464	0.93416	FALSE
YBR179C	370.588	125.153	2.96108	1.5661	1.22e-06	4.79e-06	TRUE	FZO1	Dynamin_GTPase
YBR180W	116.621	23.2636	5.01302	2.3257	2.36e-10	1.5e-09	TRUE	DTR1	MFS_dom
YBR181C	16184.6	80245.2	0.201689	-2.3098	2.23e-19	3.65e-18	TRUE	RPS6B	Ribosomal_S6e_CS
YBR182C	488.686	1037.19	0.471163	-1.0857	4.44e-05	0.00013864	TRUE	SMP1	TF_MADSbox
YBR182C-A	30.7137	15.7973	1.94424	0.9592	0.058369	0.098096	FALSE
YBR183W	8136.92	1408.44	5.77726	2.5304	4.09e-22	8.24e-21	TRUE	YPC1	Ceramidase
YBR184W	23.4396	8.32304	2.81623	1.4938	0.0060366	0.012862	TRUE
YBR185C	651.011	984.817	0.661048	-0.59717	0.022364	0.041915	TRUE	MBA1	Mt_IM_Mba1
YBR186W	14.2617	7.86712	1.81283	0.85824	0.3425	0.44066	FALSE	PCH2	ATPase_AAA_core
YBR187W	1318.43	9920.77	0.132895	-2.9116	1.44e-27	4.35e-26	TRUE	GDT1	UPF0016
YBR188C	111.24	51.3204	2.16756	1.1161	0.029028	0.052992	FALSE	NTC20
YBR189W	8384.59	50005	0.167675	-2.5763	2.28e-21	4.32e-20	TRUE	RPS9B	Ribosomal_S4/S9
YBR190W	42.716	226.328	0.188735	-2.4056	0.0098666	0.020086	TRUE
YBR191W	9591.55	41333	0.232055	-2.1075	2.75e-16	3.36e-15	TRUE	RPL21A	Ribosomal_L21e_CS
YBR191W-A	701.186	3748.88	0.187039	-2.4186	0.0016894	0.0040242	TRUE
YBR192W	167.419	741.722	0.225717	-2.1474	2.07e-14	2.05e-13	TRUE	RIM2	Mt_carrier_dom
YBR193C	93.5638	110.681	0.845347	-0.24238	0.48901	0.58999	FALSE	MED8	Mediatior_Med8_fun
YBR194W	80.936	78.2766	1.03397	0.0482	0.69576	0.77915	FALSE	AIM4
YBR195C	74.3633	261.213	0.284685	-1.8126	8.07e-09	4.3e-08	TRUE	MSI1	Histone-bd_RBBP4
YBR196C	5812.6	31212	0.18623	-2.4248	6.23e-18	8.9e-17	TRUE	PGI1	G6P_Isomerase_C
YBR196C-A	24.0347	39.8214	0.603562	-0.72843	0.1588	0.23321	FALSE
YBR196C-B	12.2214	21.2418	0.575346	-0.7975	0.32371	0.42163	FALSE
YBR197C	59.7238	78.2905	0.762848	-0.39053	0.45305	0.55495	FALSE
YBR198C	157.329	302.257	0.520512	-0.942	0.0006432	0.0016491	TRUE	TAF5	G-protein_beta_WD-40_rep
YBR199W	2634.06	2013.57	1.30815	0.38753	0.11207	0.17305	FALSE	KTR4	Glyco_trans_15
YBR200W	487.297	203.116	2.39911	1.2625	1.46e-06	5.7e-06	TRUE	BEM1	Phox
YBR200W-A	0.126799	1.30673	0.0970352	-3.3653	0.3876	0.48831	FALSE
YBR201C-A	908.31	453.162	2.00438	1.0032	0.041529	0.072651	FALSE
YBR201W	172.318	179.586	0.959528	-0.059604	0.92177	0.96361	FALSE	DER1	DER1
YBR202W	467.718	479.295	0.975845	-0.035277	0.6554	0.74491	FALSE	MCM7	MCM_CS
YBR203W	4608.86	1355.65	3.39974	1.7654	3.37e-12	2.63e-11	TRUE	COS111	F-box_dom_cyclin-like
YBR204C	361.002	143.062	2.5234	1.3354	6.49e-06	2.31e-05	TRUE	LDH1	AB_hydrolase_1
YBR205W	908.888	1512.42	0.60095	-0.73468	0.0056576	0.012117	TRUE	KTR3	Glyco_trans_15
YBR206W	304.04	618.28	0.491752	-1.024	0.00043167	0.0011385	TRUE
YBR207W	1636.18	819.868	1.99566	0.99687	0.00013271	0.00038239	TRUE	FTH1	FTR1
YBR208C	1881.23	1197.78	1.5706	0.65132	0.033928	0.060768	FALSE	DUR1,2	Arg_repress_C-like
YBR209W	1.03288	0.8456	1.22148	0.28863	1	1	FALSE
YBR210W	280.561	579.354	0.484265	-1.0461	0.0085388	0.017641	TRUE	ERV15	Cornichon
YBR211C	1030.6	518.793	1.98653	0.99025	0.00012058	0.00035037	TRUE	AME1
YBR212W	1920.97	469.012	4.09579	2.0341	1.16e-15	1.3e-14	TRUE	NGR1	Nucleotide-bd_a/b_plait
YBR213W	107.846	291.889	0.369477	-1.4364	6.49e-07	2.63e-06	TRUE	MET8	Siroheme_synth_dom_3
YBR214W	7013.8	635.435	11.0378	3.4644	4.89e-14	4.63e-13	TRUE	SDS24	Ssd23
YBR215W	49.2403	27.0935	1.81742	0.86189	0.013334	0.026381	TRUE	HPC2	HPC2
YBR216C	734.147	466.453	1.57389	0.65434	0.021158	0.039838	TRUE	YBP1	Kinetochor-assoc/Alf4/glomulin
YBR217W	127.013	54.833	2.31637	1.2119	9.02e-05	0.0002678	TRUE	ATG12	Autophagy-rel_prot_12
YBR218C	4645.15	4479.11	1.03707	0.052513	0.56602	0.66315	FALSE	PYC2	PreATP-grasp-like
YBR219C	571.128	573.152	0.996469	-0.0051036	0.76993	0.83866	FALSE		Acetyl-CoA_trnpstr_1
YBR220C	1780.89	1504.18	1.18397	0.24363	0.28579	0.38127	FALSE		Acetyl-CoA_trnpstr_1
YBR221C	12428.6	10359.9	1.19968	0.26265	0.49095	0.59162	FALSE	PDB1	Transketolase-like_C
YBR221W-A	0.887593	1.04203	0.851793	-0.23143	0.99055	1	FALSE
YBR222C	7393.58	3974.6	1.86021	0.89546	0.0046851	0.010266	TRUE	PCS60	DUF4009
YBR223C	312.617	135.175	2.31268	1.2096	7.09e-06	2.51e-05	TRUE	TDP1	Tyr-DNA_phospho
YBR223W-A	0.389643	0.701069	0.555783	-0.84741	1	1	FALSE
YBR224W	8.15679	0.897499	9.08836	3.184	0.0044288	0.009744	TRUE
YBR225W	380.131	103.128	3.686	1.8821	1.08e-09	6.42e-09	TRUE
YBR226C	2.5245	6.35597	0.397185	-1.3321	0.24282	0.33312	FALSE
YBR227C	151.523	221.179	0.68507	-0.54568	0.025991	0.048052	TRUE	MCX1	Clp_ATPase_C
YBR228W	334.39	152.931	2.18654	1.1287	0.00032534	0.00088082	TRUE	SLX1	UvrC_N
YBR229C	335.457	458.928	0.730956	-0.45214	0.19334	0.27504	FALSE	ROT2	Glyco_hydro_31_N_dom
YBR230C	13225.4	293.19	45.1086	5.4953	5.76e-23	1.23e-21	TRUE	OM14
YBR230W-A	206.072	123.076	1.67435	0.7436	0.21397	0.29945	FALSE
YBR231C	201.296	335.03	0.600831	-0.73497	0.10232	0.15993	FALSE	SWC5	BCNT
YBR232C	4.68709	2.05131	2.28493	1.1921	0.17549	0.25256	FALSE
YBR233W	111.069	74.3305	1.49426	0.57943	0.14746	0.21876	FALSE	PBP2	KH_type_1
YBR233W-A	48.5235	141.048	0.344022	-1.5394	2.34e-06	8.87e-06	TRUE	DAD3	DASH_Dad3
YBR234C	5823.72	4637.56	1.25577	0.32858	0.50346	0.60369	FALSE	ARC40	WD40_repeat_dom
YBR235W	1620.99	1031.57	1.57139	0.65204	0.0036673	0.0082292	TRUE	VHC1	AA-permease_dom
YBR236C	356.28	565.032	0.630548	-0.66532	0.011481	0.023009	TRUE	ABD1	mRNA_G-N7_MeTrfase
YBR237W	205.601	102.427	2.00729	1.0053	0.0020337	0.004775	TRUE	PRP5	RNA_helicase_DEAD_Q_motif
YBR238C	132.425	558.229	0.237223	-2.0757	1.54e-06	6e-06	TRUE
YBR239C	229.665	109.383	2.09963	1.0701	0.00032177	0.00087152	TRUE	ERT1	PAS_fold
YBR240C	300.759	961.248	0.312884	-1.6763	3.61e-09	2.02e-08	TRUE	THI2	Zn2-C6_fun-type_DNA-bd
YBR241C	4994.77	407.632	12.2532	3.6151	3.03e-13	2.63e-12	TRUE		MFS_dom
YBR242W	2099.29	957.522	2.19242	1.1325	7.29e-06	2.58e-05	TRUE		Metal-dep_PHydrolase_HD_sub
YBR243C	412.364	952.124	0.433099	-1.2072	8.45e-07	3.39e-06	TRUE	ALG7	Glycosyl_transferase_4
YBR244W	757.392	6160.13	0.122951	-3.0238	3.33e-06	1.23e-05	TRUE	GPX2	Thioredoxin-like_fold
YBR245C	103.055	188.254	0.547426	-0.86926	0.012641	0.025101	TRUE	ISW1	SANT_eukarya
YBR246W	739.498	1361.6	0.54311	-0.88068	0.00063948	0.0016403	TRUE	RRT2	WD40_repeat_dom
YBR247C	170.912	1152.67	0.148274	-2.7537	1.2e-21	2.32e-20	TRUE	ENP1	Bystin
YBR248C	247.275	2042.64	0.121056	-3.0462	2.14e-28	6.79e-27	TRUE	HIS7	GATASE_1
YBR249C	11704.2	34326.5	0.340966	-1.5523	5.83e-10	3.54e-09	TRUE	ARO4	Aldolase_TIM
YBR250W	16.0831	15.1729	1.05999	0.084045	0.82303	0.88224	FALSE	SPO23	Arrestin-like_N
YBR251W	662.988	598.415	1.10791	0.14784	0.82019	0.87992	FALSE	MRPS5	Ribosomal_S5_D2-typ_fold
YBR252W	237.099	2396.79	0.0989234	-3.3375	1.49e-30	5.37e-29	TRUE	DUT1	dUTP_pyroPase_sf
YBR253W	431.555	368.317	1.17169	0.2286	0.5194	0.6194	FALSE	SRB6	Mediator_Med22_fun
YBR254C	118.241	347.824	0.339946	-1.5566	1.91e-05	6.28e-05	TRUE	TRS20	Longin-like
YBR255C-A	249.319	253.642	0.982959	-0.024797	0.43977	0.54121	FALSE
YBR255W	190.838	96.8706	1.97003	0.97822	0.00042018	0.0011122	TRUE	MTC4
YBR256C	2998.54	1520.34	1.97229	0.97987	0.0002462	0.00067863	TRUE	RIB5	Lumazine-bd_dom
YBR257W	96.927	94.5711	1.02491	0.0355	1	1	FALSE	POP4	Rof/RNase_P-like
YBR258C	33.0306	49.4596	0.667831	-0.58245	0.20332	0.28717	FALSE	SHG1	COMPASS_Shg1_budding_yeast
YBR259W	126.917	155.274	0.817371	-0.29094	0.49503	0.59511	FALSE		Cullin_homology
YBR260C	215.609	175	1.23205	0.30106	0.31187	0.40897	FALSE	RGD1	Rho_GTPase_activation_prot
YBR261C	245	656.455	0.373216	-1.4219	0.012895	0.025582	TRUE	TAE1	DUF858_MeTrfase_lik
YBR262C	1954.9	1247.22	1.5674	0.64837	0.24432	0.33491	FALSE	MIC12
YBR263W	3712.42	2620.07	1.41692	0.50275	0.019363	0.036818	TRUE	SHM1	Ser_HO-MeTrfase_PLP_BS
YBR264C	303.7	164.07	1.85104	0.88834	0.13779	0.20676	FALSE	YPT10	Small_GTP-bd_dom
YBR265W	2114.17	1671.14	1.26511	0.33926	0.19419	0.27607	FALSE	TSC10	NAD(P)-bd_dom
YBR266C	0.604023	0	NA	Inf	0.97325	1	FALSE	SLM6
YBR267W	752.05	1120.29	0.671302	-0.57497	0.033782	0.060522	FALSE	REI1	Znf_C2H2-like
YBR268W	466.054	813.966	0.572572	-0.80447	0.00037829	0.0010116	TRUE	MRPL37	Ribosomal_L37_mit
YBR269C	1328.49	364.723	3.64245	1.8649	5.3e-05	0.00016278	TRUE	SDH8	DUF1674
YBR270C	443.662	147.746	3.00288	1.5863	1.22e-08	6.27e-08	TRUE	BIT2	HbrB
YBR271W	125.475	444.64	0.282195	-1.8252	3.25e-07	1.38e-06	TRUE	EFM2	Nicotinamide_N-MeTfrase_put
YBR272C	349.386	261.442	1.33638	0.41833	0.07643	0.12414	FALSE	HSM3	ARM-type_fold
YBR273C	714.165	584.039	1.2228	0.29019	0.49881	0.599	FALSE	UBX7	UBX
YBR274W	825.535	476.956	1.73084	0.79147	0.0016004	0.0038234	TRUE	CHK1	Ca/CaM-dep_Ca-dep_prot_Kinase
YBR275C	40.3758	77.8566	0.518593	-0.94733	0.015397	0.029992	TRUE	RIF1
YBR276C	354.001	504.159	0.702162	-0.51012	0.067611	0.11145	FALSE	PPS1	DUSP
YBR277C	1.81217	3.84353	0.471485	-1.0847	0.30017	0.39563	FALSE
YBR278W	214.355	187.099	1.14568	0.1962	0.70368	0.78572	FALSE	DPB3	Histone-fold
YBR279W	103.253	75.0164	1.37641	0.46091	0.1611	0.23585	FALSE	PAF1	RNA_pol_II-assoc_Paf1
YBR280C	616.25	246.149	2.50356	1.324	6.23e-07	2.53e-06	TRUE	SAF1	Reg_csome_cond/b-lactamase_inh
YBR281C	534.093	533.545	1.00103	0.0014819	0.89213	0.93938	FALSE	DUG2	G-protein_beta_WD-40_rep
YBR282W	180.831	301.502	0.599769	-0.73752	0.0018557	0.0043852	TRUE	MRPL27	Ribosomal_L27/L41_mit
YBR283C	3316.01	6815.92	0.486509	-1.0395	9.2e-06	3.18e-05	TRUE	SSH1	SecY_su_dom
YBR284W	229.774	117.321	1.95851	0.96976	0.00015621	0.0004452	TRUE		AMP_deaminase
YBR285W	2159.42	100.226	21.5455	4.4293	6.04e-52	6.93e-50	TRUE
YBR286W	39349.1	8370.82	4.70075	2.2329	9.6e-18	1.34e-16	TRUE	APE3	Peptidase_M28
YBR287W	13112.4	7201.46	1.82079	0.86457	0.0011921	0.0029161	TRUE		Auxin_eff
YBR288C	206.291	474.878	0.434408	-1.2029	0.017204	0.033098	TRUE	APM3	Clathrin_mu_CS
YBR289W	70.4023	72.5267	0.970709	-0.04289	0.70584	0.78706	FALSE	SNF5	SNF5
YBR290W	612.216	233.503	2.62187	1.3906	0.00036538	0.00098069	TRUE	BSD2	NEDD4/BSD2
YBR291C	2018.88	7353.09	0.274562	-1.8648	8.71e-15	8.93e-14	TRUE	CTP1	Mt_carrier_dom
YBR292C	10.5175	8.89277	1.1827	0.24209	0.69285	0.77682	FALSE
YBR293W	270.085	179.487	1.50476	0.58953	0.063561	0.10552	FALSE	VBA2	MFS_dom
YBR294W	464.489	248.951	1.86578	0.89978	0.00099711	0.0024699	TRUE	SUL1	S04_transporter_CS
YBR295W	348.544	272.185	1.28054	0.35675	0.24268	0.33299	FALSE	PCA1	ATPase_P-typ_cyto_domA
YBR296C	142.366	15.8847	8.96245	3.1639	2.34e-18	3.48e-17	TRUE	PHO89	Phos_transporter
YBR296C-A	0	0.717444	0	#NAME?	0.56903	0.66559	FALSE
YBR297W	4221.95	1242.77	3.39722	1.7644	5.78e-11	3.94e-10	TRUE	MAL33	Maltose_ferment_reg_DNA-bd
YBR298C	15509.2	1701.18	9.11673	3.1885	2.98e-33	1.27e-31	TRUE	MAL31	MFS_dom
YBR298C-A	0.604023	0.701069	0.861574	-0.21495	1	1	FALSE
YBR299W	2325.75	299.396	7.76814	2.9576	3.45e-30	1.21e-28	TRUE	MAL32	Glycoside_hydrolase_SF
YBR300C	13.5377	8.50032	1.59261	0.6714	0.43322	0.53486	FALSE
YBR301W	60.8855	174.052	0.349813	-1.5153	1.52e-07	6.78e-07	TRUE	PAU24	SRP1_TIP1
YBR302C	10162	6767.29	1.50164	0.58654	0.040222	0.070628	FALSE	COS2	DUP
YCL001W	929.187	1535.59	0.605099	-0.72476	0.0096121	0.019636	TRUE	RER1	Rer1
YCL001W-A	0.507196	0.392859	1.29104	0.36853	1	1	FALSE		Transl_rel_pelota-like
YCL001W-B	2.0173	1.93953	1.0401	0.056723	1	1	FALSE		eRF1_3
YCL002C	1132.3	1784.53	0.634505	-0.6563	0.008247	0.017125	TRUE
YCL004W	154.946	91.177	1.69939	0.76502	0.11736	0.17974	FALSE	PGS1	PLD-like_dom
YCL005W	995.024	888.057	1.12045	0.16408	0.73595	0.8132	FALSE	LDB16
YCL005W-A	1405.93	1886.37	0.74531	-0.42409	0.046825	0.080537	FALSE	VMA9	ATPase_V0-cplx_esu
YCL007C	1.03288	2.92167	0.353524	-1.5001	0.29697	0.3928	FALSE
YCL008C	606.497	790.604	0.767131	-0.38246	0.55176	0.64922	FALSE	STP22	Steadiness_box
YCL009C	13862.2	23529.6	0.589137	-0.76332	0.058743	0.098573	FALSE	ILV6	Acetolactate_synth_ssu_C
YCL010C	878.713	476.996	1.84218	0.88142	0.03992	0.070175	FALSE	SGF29	SGF29_tudor-like_dom
YCL011C	2307.47	4011.84	0.575166	-0.79795	0.0013405	0.0032403	TRUE	GBP2	Nucleotide-bd_a/b_plait
YCL012C	464.268	252.657	1.83754	0.87778	0.0034815	0.0078444	TRUE		DUF2015
YCL014W	39.7258	51.3771	0.773219	-0.37105	0.62054	0.71385	FALSE	BUD3	DUF3507
YCL016C	332.073	292.248	1.13627	0.18431	0.68395	0.76908	FALSE	DCC1	Sister_chromatid_cohesion_DCC1
YCL017C	5827.48	4434.15	1.31423	0.39421	0.16642	0.24222	FALSE	NFS1	Aminotrans_V_PyrdxlP_BS
YCL018W	7156.91	6082.38	1.17666	0.2347	0.39332	0.49465	FALSE	LEU2	IsoPropMal-DH-like_dom
YCL021W-A	39.5	65.9004	0.599389	-0.73843	0.08635	0.13799	FALSE
YCL022C	0.389643	0.196429	1.98363	0.98814	1	1	FALSE
YCL023C	0.633995	1.41851	0.446943	-1.1618	1	1	FALSE
YCL024W	10.4462	32.203	0.324385	-1.6242	0.00074684	0.0018885	TRUE	KCC4	Protein_kinase_ATP_BS
YCL025C	1039.55	11571.9	0.0898339	-3.4766	0.0003815	0.0010194	TRUE	AGP1	AA-permease_dom
YCL026C-A	96.397	439.169	0.219499	-2.1877	1.44e-14	1.44e-13	TRUE	FRM2	Nitroreductase-like
YCL026C-B	1902.4	7147.17	0.266174	-1.9096	7.32e-06	2.59e-05	TRUE	HBN1	Nitroreductase-like
YCL027W	22.8129	4.83644	4.71687	2.2378	0.00024973	0.00068778	TRUE	FUS1	SH3_domain
YCL028W	1038.41	980.627	1.05893	0.082601	0.66187	0.75031	FALSE	RNQ1	TPR-like_helical
YCL029C	106.435	155.946	0.68251	-0.55108	0.24323	0.33361	FALSE	BIK1	CAP-Gly_domain
YCL030C	2410.82	7498.87	0.321491	-1.6372	7.96e-09	4.25e-08	TRUE	HIS4	PRib-ATP_PPHydrolase-like
YCL031C	173.337	203.803	0.850516	-0.23359	0.44515	0.54722	FALSE	RRP7	RRP7
YCL032W	601.799	347.869	1.72996	0.79074	0.0047009	0.010294	TRUE	STE50	SAM_Ste50p
YCL033C	961.382	453.225	2.1212	1.0849	0.085058	0.13623	FALSE	MXR2	Mss4-like
YCL034W	4449.13	2182.38	2.03866	1.0276	0.0081822	0.017023	TRUE	LSB5	ENTH_VHS
YCL035C	658.281	604.323	1.08929	0.12338	0.99244	1	FALSE	GRX1	Glutaredoxin_subgr
YCL036W	1866.72	1075.54	1.73562	0.79545	0.00079797	0.0020067	TRUE	GFD2	RNaseH-like_dom
YCL037C	57.9622	176.332	0.328711	-1.6051	0.09099	0.14446	FALSE	SRO9	WHTH_trsnscrt_rep_DNA-bd
YCL038C	1599.2	493.82	3.23843	1.6953	5.92e-10	3.59e-09	TRUE	ATG22	Atg22-like
YCL039W	505.804	333.615	1.51613	0.60039	0.0083424	0.01729	TRUE	GID7	WD40_repeat_dom
YCL040W	44599.9	4015.62	11.1066	3.4733	2.98e-08	1.46e-07	TRUE	GLK1	Hexokinase_C
YCL041C	490.334	1615.37	0.303543	-1.72	0.00019785	0.00055448	TRUE
YCL042W	5291.89	415.758	12.7283	3.67	3.17e-07	1.35e-06	TRUE
YCL043C	10291	32556.7	0.316095	-1.6616	1.57e-07	7e-07	TRUE	PDI1	Thioredoxin_CS
YCL044C	223.348	396.531	0.563256	-0.82814	0.0015504	0.0037106	TRUE	MGR1	i-AAA_Mgr1
YCL045C	836.599	1876.89	0.445736	-1.1657	4.51e-06	1.64e-05	TRUE	EMC1	EMC1
YCL046W	0.857621	1.81137	0.473465	-1.0787	0.61814	0.71184	FALSE
YCL047C	153.043	205.632	0.744255	-0.42613	0.25685	0.34964	FALSE	POF1	Rossmann-like_a/b/a_fold
YCL048W	55.1241	14.8423	3.71399	1.893	1.09e-06	4.31e-06	TRUE	SPS22
YCL048W-A	337.569	13.5112	24.9844	4.643	2.04e-13	1.79e-12	TRUE
YCL049C	689.997	350.786	1.967	0.976	0.00015693	0.00044706	TRUE
YCL050C	563.914	2213.11	0.254806	-1.9725	1.61e-13	1.44e-12	TRUE	APA1	ATP_adenylylTrfase_C
YCL051W	362.186	225.37	1.60707	0.68444	0.0078542	0.016398	TRUE	LRE1
YCL052C	2049.72	1175.46	1.74377	0.80221	0.002106	0.0049303	TRUE	PBN1	PIG-X/PBN1
YCL054W	141.863	361.608	0.392311	-1.3499	4.45e-07	1.84e-06	TRUE	SPB1	rRNA_MeTfrase_Spb1_DUF3381
YCL054W-A	0	0	NA	NA	NA	NA	NA	-	-
YCL055W	172.097	213.803	0.804932	-0.31306	0.185	0.2645	FALSE	KAR4	MT-A70
YCL056C	244.925	119.942	2.04203	1.03	0.014201	0.027845	TRUE	PEX34
YCL057C-A	1287.47	785.068	1.63994	0.71364	0.21723	0.30323	FALSE	MIC10	DUF543
YCL057W	617.667	1810.69	0.341123	-1.5516	2.21e-09	1.26e-08	TRUE	PRD1	Neurolysin/TOP_N
YCL058C	58.2105	81.4962	0.714272	-0.48545	0.62288	0.71616	FALSE	FYV5
YCL058W-A	46.7207	116.003	0.402752	-1.312	0.00060924	0.0015701	TRUE	ADF1
YCL059C	660.582	835.631	0.79052	-0.33913	0.26696	0.36078	FALSE	KRR1	rRNA_assembly_KRR1
YCL061C	9.77521	14.3293	0.682186	-0.55176	0.67511	0.76138	FALSE	MRC1	Repl_chkpnt_MRC1_dom
YCL063W	58.6838	235.986	0.248674	-2.0077	7.43e-11	5.02e-10	TRUE	VAC17
YCL064C	935.082	146.948	6.36336	2.6698	3.24e-20	5.67e-19	TRUE	CHA1	PyrdxlP-dep_enz_bsu
YCL065W	30.6767	34.216	0.89656	-0.15753	0.35052	0.44851	FALSE
YCL066W	20.7585	21.3512	0.97224	-0.040616	0.9424	0.97923	FALSE	HMLALPHA1	Alpha_box
YCL067C	182.769	71.5641	2.55392	1.3527	7.58e-06	2.67e-05	TRUE	HMLALPHA2	Homeodomain-like
YCL068C	21.8237	8.64485	2.52447	1.336	0.031708	0.057195	FALSE		Ras_GEF
YCL069W	1.03288	3.04983	0.338669	-1.5621	0.29533	0.39096	FALSE	VBA3	MFS_dom
YCL073C	8.38266	3.04983	2.74856	1.4587	0.12067	0.18398	FALSE	GEX1	MFS_dom_general_subst_transpt
YCL076W	0.98442	0.196429	5.01157	2.3253	0.74739	0.82259	FALSE
YCR001W	0.389643	1.7431	0.223535	-2.1614	0.43191	0.53365	FALSE
YCR002C	1113.06	1179.94	0.943321	-0.08418	0.66313	0.75118	FALSE	CDC10	Septin
YCR003W	202.825	286.231	0.708604	-0.49695	0.038647	0.068101	FALSE	MRPL32	Ribosomal_zn-bd_dom
YCR004C	14555.3	2701.91	5.38704	2.4295	5.74e-22	1.13e-20	TRUE	YCP4	Flavoprotein_WrbA
YCR005C	3653.44	9511.85	0.384094	-1.3805	2.42e-08	1.2e-07	TRUE	CIT2	Citrate_synthase_AS
YCR006C	176.39	70.4529	2.50366	1.324	2.06e-06	7.88e-06	TRUE
YCR007C	103.12	119.213	0.865001	-0.20923	1	1	FALSE		DUP
YCR008W	807.558	496.641	1.62604	0.70136	0.0050292	0.010918	TRUE	SAT4	Protein_kinase_ATP_BS
YCR009C	872.154	884.271	0.986298	-0.019905	1	1	FALSE	RVS161	Arfaptin_homology_dom
YCR010C	3732.59	16.6265	224.496	7.8105	1.27e-113	7.93e-110	TRUE	ADY2	Grp1_Fun34_YaaH
YCR011C	6819.06	1471.92	4.63276	2.2119	1.13e-17	1.57e-16	TRUE	ADP1	ABC_transporter_CS
YCR012W	23501.4	224542	0.104664	-3.2562	2.06e-33	8.97e-32	TRUE	PGK1	Phosphoglycerate_kinase_CS
YCR013C	15.3293	15.5218	0.987598	-0.018004	0.57505	0.6712	FALSE
YCR014C	66.1651	30.749	2.15178	1.1055	0.0036573	0.0082096	TRUE	POL4	DNA_pol_X
YCR015C	178.914	127.857	1.39933	0.48473	0.34576	0.44382	FALSE		HAD-like_dom
YCR016W	69.8581	59.515	1.17379	0.23118	0.67524	0.76138	FALSE		DUF2373
YCR017C	2331.77	2609.74	0.893487	-0.16248	0.32795	0.42571	FALSE	CWH43	Frag1/DRAM/Sfk1
YCR018C	44.9268	10.3304	4.34897	2.1207	5.14e-06	1.85e-05	TRUE	SRD1	Znf_NHR/GATA
YCR018C-A	86.9183	59.1002	1.47069	0.5565	0.25363	0.34591	FALSE
YCR019W	279.635	347.075	0.805688	-0.31171	0.25739	0.34988	FALSE	MAK32	Carb/pur_kinase
YCR020C	4991.4	6989.76	0.714101	-0.4858	0.044607	0.077209	FALSE	PET18	PET18/PM36
YCR020C-A	410.925	692.823	0.593117	-0.75361	0.0059179	0.012629	TRUE	MAK31	LSM-related_domain
YCR020W-B	36.5373	131.369	0.278127	-1.8462	3.6e-08	1.74e-07	TRUE	HTL1
YCR021C	518.959	376.065	1.37997	0.46464	0.10501	0.16346	FALSE	HSP30	Rhodopsin_arc/bac/fun
YCR022C	53.6882	43.3295	1.23907	0.30925	0.71987	0.79958	FALSE
YCR023C	869.467	746.169	1.16524	0.22063	0.63253	0.72445	FALSE		MFS_dom
YCR024C	131.059	168.742	0.776683	-0.3646	0.52193	0.62163	FALSE	SLM5	aa-tRNA-synt_II-like
YCR024C-A	2555.78	3407.03	0.750148	-0.41475	0.034982	0.062518	FALSE	PMP1	ATPase_proteolipid
YCR024C-B	6539.85	7893.64	0.828495	-0.27143	0.12149	0.18502	FALSE
YCR025C	6.17871	3.99084	1.54822	0.63061	0.3195	0.41739	FALSE
YCR026C	417.029	299.389	1.39294	0.47813	0.073682	0.12016	FALSE	NPP1	E-NPP
YCR027C	517.001	617.868	0.836751	-0.25713	0.22115	0.308	FALSE	RHB1	Small_GTPase_Ras
YCR028C	1162.89	1291.81	0.900197	-0.15169	0.40817	0.5103	FALSE	FEN2	MFS_dom_general_subst_transpt
YCR028C-A	1642.56	2903.61	0.565694	-0.82191	0.00059575	0.00154	TRUE	RIM1	NA-bd_OB-fold-like
YCR030C	1302.62	790.866	1.64708	0.71991	0.0009923	0.0024595	TRUE	SYP1	Muniscin_C-term_mu_dom
YCR031C	16103.1	39785.6	0.404746	-1.3049	1.07e-07	4.86e-07	TRUE	RPS14A	Ribosomal_S11_CS
YCR032W	384.735	226.841	1.69606	0.76219	0.0027499	0.006318	TRUE	BPH1	PH-BEACH_dom
YCR033W	219.678	135.931	1.61609	0.69251	0.0365	0.064789	FALSE	SNT1	Tscrpt_reg_HTH_Myb-type
YCR034W	588.479	4429.88	0.132843	-2.9122	5.15e-26	1.37e-24	TRUE	ELO2	GNS1_SUR4
YCR035C	260.27	636.794	0.40872	-1.2908	3.74e-07	1.57e-06	TRUE	RRP43	Ribosomal_S5_D2-typ_fold
YCR036W	761.043	878.834	0.865969	-0.20761	0.4314	0.53312	FALSE	RBK1	Carb/pur_kinase
YCR037C	1152.02	1312.16	0.877958	-0.18778	0.62717	0.7197	FALSE	PHO87	Divalent_ion_symporter
YCR038C	104.122	42.2908	2.46205	1.2999	0.00012279	0.00035603	TRUE	BUD5	Ras_GEF_dom
YCR038W-A	9.38343	6.05574	1.54951	0.63181	0.90469	0.94924	FALSE
YCR039C	183.022	71.8887	2.54591	1.3482	7.83e-06	2.75e-05	TRUE	MATALPHA2	Homeodomain-like
YCR040W	20.7585	21.3512	0.97224	-0.040616	0.9424	0.97923	FALSE	MATALPHA1	Alpha_box
YCR041W	30.6767	35.5663	0.862523	-0.21337	0.30777	0.40448	FALSE
YCR042C	167.818	146.439	1.14599	0.1966	0.4525	0.55459	FALSE	TAF2
YCR043C	1614.61	1769.78	0.912327	-0.13238	0.27595	0.3707	FALSE
YCR044C	1058.97	2260.91	0.468381	-1.0942	5.78e-06	2.07e-05	TRUE	PER1	Per1
YCR045C	56.9201	24.2649	2.34578	1.2301	0.0077164	0.016134	TRUE	RRT12	Peptidase_S8_Ser-AS
YCR045W-A	126.456	244.739	0.516696	-0.95261	0.0093933	0.019249	TRUE
YCR046C	537.742	461.059	1.16632	0.22196	0.54275	0.64105	FALSE	IMG1	Translation_prot_SH3-like
YCR047C	1970.2	1241.62	1.58681	0.66613	0.11126	0.17204	FALSE	BUD23	Unchr_MeTrfase_Williams-Beuren
YCR047W-A	7.76715	2.49607	3.11176	1.6377	0.031679	0.057179	FALSE
YCR048W	1244.17	1416.75	0.878188	-0.1874	0.58465	0.68082	FALSE	ARE1	Oat_ACAT_DAG_ARE
YCR049C	1.58844	1.17018	1.35743	0.44088	1	1	FALSE
YCR050C	0.643241	0.521014	1.23459	0.30403	1	1	FALSE
YCR051W	822.838	997.232	0.825122	-0.27732	0.51099	0.61138	FALSE		Ankyrin_rpt-contain_dom
YCR052W	158.594	475.432	0.33358	-1.5839	4.1e-06	1.5e-05	TRUE	RSC6	SWIB_MDM2_domain
YCR053W	1321.75	5263.58	0.251112	-1.9936	3.94e-14	3.78e-13	TRUE	THR4	Thr_synthase
YCR054C	160.198	251.525	0.636909	-0.65084	0.03026	0.054935	FALSE	CTR86	Ataxin-10_domain
YCR057C	229.279	1279.53	0.17919	-2.4804	4.58e-17	6.01e-16	TRUE	PWP2	G-protein_beta_WD-40_rep
YCR059C	1185.18	1703.61	0.695685	-0.52349	0.43826	0.53976	FALSE	YIH1	Impact
YCR060W	514.357	689.204	0.746305	-0.42216	0.22238	0.30941	FALSE	TAH1	TPR-contain
YCR061W	391.598	164.412	2.3818	1.2521	0.011958	0.023869	TRUE		Uncharacterised_YCR061W_C
YCR063W	35.3362	28.7982	1.22703	0.29517	0.2345	0.32395	FALSE	BUD31	BUD31/G10-rel_CS
YCR064C	12.7932	14.4223	0.887043	-0.17292	0.42762	0.52934	FALSE
YCR065W	100.081	157.412	0.63579	-0.65338	0.016947	0.032699	TRUE	HCM1	TF_fork_head_CS
YCR066W	88.5187	67.6088	1.30928	0.38877	0.3381	0.43645	FALSE	RAD18	Znf_C3HC4_RING-type
YCR067C	430.406	1481.16	0.290587	-1.783	4.17e-11	2.89e-10	TRUE	SED4	WD40_repeat_dom
YCR068W	799.35	179.712	4.44794	2.1531	1.48e-07	6.61e-07	TRUE	ATG15	Lipase_3
YCR069W	1093.25	1007.85	1.08473	0.11733	0.70221	0.78452	FALSE	CPR4	Cyclophilin-like_PPIase_dom
YCR071C	153.489	217.164	0.706787	-0.50065	0.062632	0.10419	FALSE	IMG2	Ribosomal_L49/IMG2
YCR072C	63.6382	755.648	0.0842166	-3.5698	8.72e-33	3.63e-31	TRUE	RSA4	G-protein_beta_WD-40_rep
YCR073C	96.9828	179.949	0.538946	-0.89179	0.0019441	0.0045776	TRUE	SSK22	Protein_kinase_ATP_BS
YCR073W-A	1625.5	1079.16	1.50626	0.59098	0.099862	0.15668	FALSE	SOL2	Glc/Gal-6P_isomerase
YCR075C	946.051	772.66	1.22441	0.29208	0.32577	0.4238	FALSE	ERS1	CTNS
YCR075W-A	107.394	196.933	0.545336	-0.87478	0.0012184	0.0029749	TRUE		DUF3215
YCR076C	677.44	317.489	2.13374	1.0934	0.00080918	0.0020295	TRUE	FUB1	PI31_Prot_Reg
YCR077C	951.456	1327.6	0.716672	-0.48062	0.53108	0.63027	FALSE	PAT1	Topo_II-assoc_PAT1
YCR079W	3217.52	904.858	3.55583	1.8302	7.89e-06	2.76e-05	TRUE	PTC6	Protein_Pase_2C
YCR081C-A	2.51525	32.0581	0.0784592	-3.6719	5.91e-07	2.41e-06	TRUE
YCR081W	114.96	84.0749	1.36735	0.45139	0.24237	0.33271	FALSE	SRB8	Mediator_Med12
YCR082W	570.96	726.205	0.786224	-0.34699	0.10459	0.16296	FALSE	AHC2
YCR083W	627.996	239.074	2.62678	1.3933	3.82e-07	1.6e-06	TRUE	TRX3	Thioredoxin_CS
YCR084C	1207.4	2408.46	0.501317	-0.99621	0.063591	0.10554	FALSE	TUP1	G-protein_beta_WD-40_rep
YCR085W	2.10488	5.37383	0.391692	-1.3522	0.19879	0.28181	FALSE
YCR086W	57.6995	41.1721	1.40142	0.48689	0.34344	0.44147	FALSE	CSM1	Monopolin_cplx_su-Csm1/Pcs1
YCR087C-A	587.08	1771.12	0.331473	-1.593	9.47e-08	4.32e-07	TRUE		Znf_C2H2_LYAR
YCR087W	10.0288	9.27765	1.08096	0.11232	1	1	FALSE
YCR088W	436.614	359.799	1.2135	0.27917	0.14425	0.21493	FALSE	ABP1	Actin-bd_cofilin/tropomyosin
YCR089W	582.105	250.579	2.32304	1.216	9.03e-05	0.00026805	TRUE	FIG2	Flocculin_t3_rpt
YCR090C	391.376	780.385	0.501517	-0.99563	0.00011984	0.00034885	TRUE		DUF866_euk
YCR091W	484.398	30.828	15.7129	3.9739	5.52e-38	2.94e-36	TRUE	KIN82	Kinase-like_dom
YCR092C	75.5895	215.572	0.350647	-1.5119	7.57e-06	2.66e-05	TRUE	MSH3	DNA_mismatch_repair_MutS_N
YCR093W	322.195	324.435	0.993098	-0.0099922	0.72332	0.80214	FALSE	CDC39	CCR4-Not_Not1su_DUF3819
YCR094W	140.494	113.022	1.24307	0.3139	0.25505	0.34756	FALSE	CDC50	DUF284_TM_euk
YCR095C	157.219	222.691	0.705998	-0.50226	0.40187	0.50337	FALSE	OCA4	Tyr_Pase_SIW14-like
YCR095W-A	5.6645	2.40066	2.35956	1.2385	0.23841	0.3283	FALSE
YCR096C	168.606	67.6004	2.49416	1.3186	1.59e-05	5.31e-05	TRUE	HMRA2	Homeodomain-like
YCR097W	44.8992	64.2632	0.698676	-0.5173	0.12615	0.19132	FALSE	HMRA1	Homeobox_CS
YCR097W-A	7.34764	12.2456	0.600022	-0.73691	0.45494	0.55664	FALSE
YCR098C	268.151	164.589	1.62922	0.70418	0.029292	0.053429	FALSE	GIT1	MFS_dom
YCR099C	107.781	78.9046	1.36596	0.44992	0.13066	0.19738	FALSE
YCR100C	157.939	115.475	1.36774	0.45179	0.10828	0.16791	FALSE		Neuraminidase
YCR101C	77.4319	43.7748	1.76887	0.82283	0.041099	0.071957	FALSE		WD40/YVTN_repeat-like_dom
YCR102C	3728.17	1753.15	2.12655	1.0885	7.99e-06	2.8e-05	TRUE		NAD(P)-bd_dom
YCR102W-A	38.566	43.0876	0.89506	-0.15994	0.79154	0.85675	FALSE		DUP
YCR104W	275.465	203.58	1.3531	0.43627	0.31081	0.40782	FALSE	PAU3	SRP1_TIP1
YCR105W	167.862	69.2481	2.42407	1.2774	0.00037201	0.00099604	TRUE	ADH7	NAD(P)-bd_dom
YCR106W	236.914	227.348	1.04208	0.059461	0.6535	0.74314	FALSE	RDS1	Zn2-C6_fun-type_DNA-bd
YCR107W	3106.19	720.362	4.31198	2.1084	7.33e-17	9.42e-16	TRUE	AAD3	NADP_OxRdtase_dom
YCR108C	0.730822	0.589288	1.24018	0.31055	0.92397	0.96514	FALSE
YDL001W	147.322	146.581	1.00506	0.0072809	1	1	FALSE	RMD1	DUF155
YDL002C	309.016	149.906	2.06139	1.0436	0.00020736	0.00057964	TRUE	NHP10	HMG_superfamily
YDL003W	23.2023	85.8851	0.270155	-1.8881	1.36e-08	6.98e-08	TRUE	MCD1	Rad21/Rec8_C
YDL004W	3296.33	1977.06	1.66729	0.7375	0.0088981	0.018331	TRUE	ATP16	ATPase_F1-cplx_dsu/esu_N
YDL005C	483.848	54.7244	8.84155	3.1443	1.6e-25	4.12e-24	TRUE	MED2	Mediator_Med2_fun
YDL006W	1130.8	872.079	1.29667	0.37481	0.15904	0.23335	FALSE	PTC1	Protein_Pase_2C
YDL007C-A	5.01903	0.521014	9.63318	3.268	0.055536	0.093939	FALSE
YDL007W	1492.55	2568.27	0.58115	-0.78302	0.00079995	0.0020109	TRUE	RPT2	26S_Psome_P45
YDL008W	213.408	314.456	0.678658	-0.55924	0.055659	0.094074	FALSE	APC11	Apc11
YDL009C	4.84386	13.4214	0.360906	-1.4703	0.045952	0.079202	FALSE
YDL010W	122.684	201.892	0.60767	-0.71864	0.0065739	0.013898	TRUE	GRX6	Glutaredoxin_subgr
YDL011C	0.126799	4.92108	0.0257665	-5.2784	0.019808	0.037565	TRUE
YDL012C	79.2188	261.869	0.302514	-1.7249	2.5e-08	1.23e-07	TRUE
YDL013W	626.135	279.421	2.24083	1.164	1.52e-05	5.11e-05	TRUE	SLX5
YDL014W	5023.4	22117.5	0.227124	-2.1385	1.78e-16	2.21e-15	TRUE	NOP1	Fibrillarin_CS
YDL015C	2387.69	4808.58	0.496548	-1.01	0.010721	0.021657	TRUE	TSC13	3-oxo-5_a-steroid_4-DH_C
YDL016C	435.832	1142.63	0.38143	-1.3905	0.00012646	0.00036567	TRUE
YDL017W	97.8261	138.075	0.708501	-0.49716	0.07508	0.12221	FALSE	CDC7	Kinase-like_dom
YDL018C	595.544	285.666	2.08475	1.0599	0.00021224	0.00059151	TRUE	ERP3	GOLD
YDL019C	809.9	355.395	2.27888	1.1883	2.46e-06	9.27e-06	TRUE	OSH2	Ankyrin_rpt-contain_dom
YDL020C	2998.05	651.596	4.60108	2.202	2.91e-12	2.29e-11	TRUE	RPN4	Znf_C2H2-like
YDL021W	169.289	46.4369	3.64556	1.8661	9.75e-08	4.44e-07	TRUE	GPM2	His_Pase_superF_clade-1
YDL022C-A	27.1679	1.54667	17.5654	4.1347	3.46e-08	1.68e-07	TRUE
YDL022W	6488.36	2657.17	2.44183	1.288	2.46e-07	1.06e-06	TRUE	GPD1	G3P_DH_NAD-dep_euk
YDL023C	12.7285	1.88763	6.7431	2.7534	0.0038601	0.0085999	TRUE
YDL024C	824.003	14.8838	55.3623	5.7908	1.81e-65	3.59e-63	TRUE	DIA3	Histidine_acid_Pase_euk
YDL025C	531.561	217.497	2.44399	1.2892	1.44e-06	5.64e-06	TRUE	RTK1	Protein_kinase_ATP_BS
YDL025W-A	1.46164	4.8093	0.30392	-1.7182	0.067251	0.11091	FALSE
YDL026W	11.1586	4.40007	2.53601	1.3426	0.086681	0.13839	FALSE
YDL027C	779.547	190.281	4.09681	2.0345	7.44e-07	3.01e-06	TRUE
YDL028C	104.007	124.124	0.837925	-0.25511	0.65991	0.74861	FALSE	MPS1	Protein_kinase_ATP_BS
YDL029W	1502.4	1781.07	0.843538	-0.24548	0.40142	0.50293	FALSE	ARP2	Actin/actin-like_CS
YDL030W	255.168	300.639	0.848753	-0.23658	0.331	0.42915	FALSE	PRP9	DUF3449
YDL031W	275.267	481.921	0.571188	-0.80796	0.0022201	0.005179	TRUE	DBP10	RNA_helicase_DEAD_Q_motif
YDL032W	2.28015	0	NA	Inf	0.14586	0.21684	FALSE
YDL033C	187.97	206	0.912476	-0.13214	0.78511	0.8508	FALSE	SLM3	Adenine_a_hdrlase_dom
YDL034W	0	0.521014	0	#NAME?	0.76309	0.83289	FALSE
YDL035C	221.999	157.482	1.40968	0.49536	0.098681	0.15505	FALSE	GPR1	Glucose_rcpt_Git3_N
YDL036C	59.5921	132.139	0.45098	-1.1489	0.0035987	0.0080835	TRUE	PUS9	PsdUridine_synth_cat_dom
YDL037C	1820.83	2811.66	0.6476	-0.62683	0.061208	0.10216	FALSE	BSC1	Uncharacterised_Flo11-rel_N
YDL039C	1159.72	5313.54	0.218257	-2.1959	1.25e-16	1.58e-15	TRUE	PRM7
YDL040C	376.003	1008.11	0.372979	-1.4228	1.55e-07	6.88e-07	TRUE	NAT1	Alpha-AcTfrase15_NatA
YDL041W	4.85301	2.67335	1.81533	0.86023	0.85474	0.90908	FALSE
YDL042C	909.149	225.312	4.03507	2.0126	3.2e-05	0.00010194	TRUE	SIR2	Sirtuin_cat_small_dom
YDL043C	315.729	260.375	1.21259	0.27809	0.54911	0.64657	FALSE	PRP11	Znf_C2H2-like
YDL044C	86.8357	48.4639	1.79176	0.84138	0.047203	0.081038	FALSE	MTF2
YDL045C	718.311	375.261	1.91417	0.93672	0.00041462	0.0011002	TRUE	FAD1	Rossmann-like_a/b/a_fold
YDL045W-A	133.785	203.523	0.657346	-0.60528	0.025319	0.046936	TRUE	MRP10	Ribosomal_MRP10_mt
YDL046W	10560.9	2023.06	5.22027	2.3841	3.04e-05	9.69e-05	TRUE	NPC2	Ig_E-set
YDL047W	1038.81	553.949	1.87528	0.90711	5.75e-05	0.00017546	TRUE	SIT4	Ser/Thr-sp_prot-phosphatase
YDL048C	593.21	912.297	0.650237	-0.62096	0.021724	0.040809	TRUE	STP4	Znf_C2H2-like
YDL049C	176.077	134.614	1.30801	0.38738	0.3541	0.45255	FALSE	KNH1	CW_beta-glucan_synthesis
YDL050C	3.13777	2.15233	1.45785	0.54384	1	1	FALSE
YDL051W	1066.01	2732.69	0.390096	-1.3581	7.48e-08	3.47e-07	TRUE	LHP1	Nucleotide-bd_a/b_plait
YDL052C	285.711	933.531	0.306055	-1.7081	6.29e-11	4.28e-10	TRUE	SLC1	AGP_acyltrans
YDL053C	158.472	117.08	1.35354	0.43673	0.20507	0.28902	FALSE	PBP4
YDL054C	3505.06	2769.81	1.26545	0.33965	0.2476	0.33897	FALSE	MCH1	MFS_dom_general_subst_transpt
YDL055C	3355.79	17180.7	0.195323	-2.3561	8.62e-19	1.34e-17	TRUE	PSA1	Hexapep_transf_CS
YDL056W	44.7723	18.9697	2.3602	1.2389	0.0014959	0.0035894	TRUE	MBP1	Ankyrin_rpt-contain_dom
YDL057W	145.148	64.7183	2.24277	1.1653	0.00037804	0.0010113	TRUE
YDL058W	107.647	91.1662	1.18078	0.23974	0.49139	0.59193	FALSE	USO1	Vesicle_P115-like
YDL059C	400.235	705.636	0.567198	-0.81808	0.00041682	0.0011051	TRUE	RAD59	DNA_repair_RAD59_fun
YDL060W	267.669	1182.14	0.226427	-2.1429	2.37e-15	2.61e-14	TRUE	TSR1	AARP2CN
YDL061C	5696.88	15689	0.363112	-1.4615	1.47e-10	9.54e-10	TRUE	RPS29B	Ribosomal_S14_CS
YDL062W	0	1.04203	0	#NAME?	0.40211	0.50348	FALSE
YDL063C	89.9714	798.76	0.112639	-3.1502	1.49e-09	8.68e-09	TRUE	SYO1	ARM-type_fold
YDL064W	256.82	604.415	0.424906	-1.2348	1.68e-05	5.58e-05	TRUE	UBC9	UBQ-conjugating_AS
YDL065C	179.759	48.8535	3.67954	1.8795	1.21e-08	6.26e-08	TRUE	PEX19	Pex19
YDL066W	1745.36	2585.07	0.675169	-0.56668	0.027813	0.050974	FALSE	IDP1	IsoPropMal-DH-like_dom
YDL067C	7138.77	2276.13	3.13636	1.6491	0.011374	0.022814	TRUE	COX9	Cyt_c_oxidase_su7a_fun
YDL068W	1.65763	9.10835	0.18199	-2.4581	0.094248	0.14898	FALSE
YDL069C	75.0661	84.5124	0.888226	-0.171	0.96214	0.99516	FALSE	CBS1
YDL070W	349.999	245.79	1.42397	0.50992	0.077984	0.12626	FALSE	BDF2	Bromodomain_CS
YDL071C	16.1476	11.2172	1.43954	0.52561	0.67615	0.76227	FALSE
YDL072C	2129.65	3164.17	0.673051	-0.57121	0.0098877	0.020123	TRUE	YET3	Bap31
YDL073W	127.23	425.286	0.299163	-1.741	1.4e-06	5.49e-06	TRUE		UPF0592
YDL074C	231.715	285.592	0.81135	-0.3016	0.34671	0.44467	FALSE	BRE1	E3_ubiquit_lig_BRE1
YDL075W	2696.85	12776.2	0.211083	-2.2441	2.37e-19	3.88e-18	TRUE	RPL31A	Ribosomal_L31e_dom
YDL076C	487.046	346.036	1.4075	0.49313	0.05476	0.09277	FALSE	RXT3	Histone_deAc_Rxt3
YDL077C	128.714	186.406	0.690504	-0.53428	0.20068	0.28419	FALSE	VAM6	VPS39/TGF_beta_rcpt-assoc_2
YDL078C	8571.91	3542.83	2.41951	1.2747	2.3e-07	9.95e-07	TRUE	MDH3	Lactate/malate_DH_C
YDL079C	3773.36	122.363	30.8375	4.9466	1.33e-64	2.48e-62	TRUE	MRK1	Protein_kinase_ATP_BS
YDL080C	463.681	1073.83	0.431799	-1.2116	1.79e-05	5.92e-05	TRUE	THI3	Pyruvt_ip_decrb
YDL081C	29547.7	86671.7	0.340915	-1.5525	6.71e-11	4.55e-10	TRUE	RPP1A	Ribosomal_60S
YDL082W	2078.66	10378.9	0.200279	-2.3199	1.51e-17	2.07e-16	TRUE	RPL13A	Ribosomal_L13e_CS
YDL083C	8866.91	34795.4	0.25483	-1.9724	1.99e-14	1.96e-13	TRUE	RPS16B	Ribosomal_S9_CS
YDL084W	4083.33	10777.1	0.378888	-1.4002	1.35e-07	6.07e-07	TRUE	SUB2	RNA_helicase_DEAD_Q_motif
YDL085C-A	98.5041	135.779	0.725472	-0.46301	0.24486	0.33557	FALSE		Uncharacterised_SERF
YDL085W	5032.65	29.9062	168.281	7.3947	2.43e-113	7.93e-110	TRUE	NDE2	Pyr_nucl-diS_OxRdtase_FAD/NAD
YDL086C-A	121.546	156.829	0.775021	-0.36769	0.24265	0.33299	FALSE
YDL086W	10395	3530.16	2.94461	1.5581	7.44e-08	3.46e-07	TRUE		Dienelactn_hydro
YDL087C	150.885	88.9404	1.69647	0.76254	0.0081446	0.016955	TRUE	LUC7	LUC7-rel
YDL088C	324.067	273.733	1.18388	0.24352	0.26715	0.36089	FALSE	ASM4	MPPN
YDL089W	136.134	125.74	1.08266	0.11458	0.66095	0.74952	FALSE	NUR1	DUF2418
YDL090C	423.29	408.201	1.03697	0.052369	0.61028	0.70572	FALSE	RAM1	FTB
YDL091C	424.255	148.996	2.84743	1.5097	1.07e-07	4.84e-07	TRUE	UBX3	Thioredoxin-like_fold
YDL092W	521.561	1166.55	0.447095	-1.1613	8.7e-07	3.48e-06	TRUE	SRP14	Signal_recog_particle_SRP9/14
YDL093W	136.123	224.507	0.60632	-0.72185	0.0079043	0.016481	TRUE	PMT5	GlyclTrfase_39_like
YDL094C	0	3.01708	0	#NAME?	0.11354	0.17499	FALSE
YDL095W	932.348	2916.08	0.319726	-1.6451	7.29e-09	3.9e-08	TRUE	PMT1	GlyclTrfase_39_like
YDL096C	0	1.1103	0	#NAME?	0.31516	0.41281	FALSE	OPI6
YDL097C	1874.82	2837.65	0.660692	-0.59795	0.0095367	0.0195	TRUE	RPN6	PAM
YDL098C	41.8121	103.079	0.405632	-1.3018	0.0002956	0.0008053	TRUE	SNU23	Znf_C2H2-like
YDL099W	138.172	69.1219	1.99896	0.99925	0.0016832	0.0040132	TRUE	BUG1
YDL100C	1103.82	3325.92	0.331884	-1.5912	3.94e-09	2.19e-08	TRUE	GET3	Anion-transp_ATPase-like_dom
YDL101C	39.1953	187.906	0.20859	-2.2613	1.44e-13	1.3e-12	TRUE	DUN1	Protein_kinase_ATP_BS
YDL102W	172.754	290.89	0.593879	-0.75176	0.014935	0.029188	TRUE	POL3	Znf-C4pol
YDL103C	302.683	755.898	0.400428	-1.3204	4.93e-07	2.03e-06	TRUE	QRI1	UDPGP_trans
YDL104C	89.0399	125.548	0.709208	-0.49572	0.12169	0.1852	FALSE	QRI7	Peptidase_M22_subgr
YDL105W	60.5167	48.1692	1.25633	0.32922	0.6199	0.71337	FALSE	NSE4	Nse4
YDL106C	206.758	64.2117	3.21994	1.687	9.07e-08	4.15e-07	TRUE	PHO2	Homeobox_CS
YDL107W	124.173	53.8601	2.30548	1.2051	0.00029216	0.00079693	TRUE	MSS2	TPR-like_helical
YDL108W	252.139	420.876	0.599081	-0.73918	0.0062534	0.013272	TRUE	KIN28	Protein_kinase_ATP_BS
YDL109C	61.4755	39.0584	1.57394	0.65438	0.053061	0.090129	FALSE		Lipase_YDL109c
YDL110C	9465.14	995.003	9.51268	3.2499	7.5e-06	2.64e-05	TRUE	TMA17
YDL111C	451.343	1371.28	0.32914	-1.6032	9.85e-10	5.87e-09	TRUE	RRP42	Ribosomal_S5_D2-typ_fold
YDL112W	419.367	1145.69	0.366039	-1.4499	1.07e-06	4.23e-06	TRUE	TRM3	tRNA_mtfrase_TRM3
YDL113C	535.932	106.702	5.02272	2.3285	1.35e-17	1.86e-16	TRUE	ATG20	Phox
YDL114W	6.43241	5.18579	1.24039	0.3108	0.7504	0.82423	FALSE		Sc_DH/Rdtase_CS
YDL114W-A	1.20805	3.7509	0.322068	-1.6346	0.10152	0.15883	FALSE
YDL115C	778.345	354.022	2.19858	1.1366	3.33e-05	0.00010564	TRUE	IWR1	TF_Iwr1
YDL116W	299.294	631.928	0.47362	-1.0782	0.011855	0.023691	TRUE	NUP84	Nup84_Nup100
YDL117W	174.118	407.885	0.426881	-1.2281	0.00014912	0.00042613	TRUE	CYK3	Transglutaminase-like
YDL118W	2.0173	1.94751	1.03584	0.050797	1	1	FALSE
YDL119C	222.214	198.407	1.11999	0.16348	0.37449	0.47463	FALSE		Mt_carrier_dom
YDL120W	455.677	497.032	0.916795	-0.12533	0.57407	0.6703	FALSE	YFH1	Frataxin_CS
YDL121C	210.069	617.741	0.340059	-1.5561	5.06e-08	2.41e-07	TRUE
YDL122W	264.046	345.58	0.764068	-0.38823	0.14924	0.221	FALSE	UBP1	Pept_C19ubi-hydrolase_C_CS
YDL123W	2246.68	895.921	2.50768	1.3264	2.96e-05	9.46e-05	TRUE	SNA4	PMP3
YDL124W	2951.14	429.327	6.87388	2.7811	2.09e-26	5.83e-25	TRUE		NADP_OxRdtase_dom
YDL125C	7303.59	7380.05	0.98964	-0.015024	0.8476	0.90296	FALSE	HNT1	Histidine_triad_CS
YDL126C	11179.1	17050.2	0.655657	-0.60899	0.03046	0.055206	FALSE	CDC48	Asp_de-COase-like_fold
YDL127W	47.6794	40.3648	1.18121	0.24027	0.7647	0.83393	FALSE	PCL2	Cyclin-like
YDL128W	6248.17	2388.82	2.61559	1.3871	0.00016691	0.0004718	TRUE	VCX1	NaCa_Exmemb
YDL129W	300.815	107.33	2.80272	1.4868	5.84e-08	2.76e-07	TRUE
YDL130W	4980.04	25107.6	0.198348	-2.3339	2.13e-20	3.78e-19	TRUE	RPP1B	Ribosomal_60S
YDL130W-A	809.511	97.0502	8.34116	3.0602	8.66e-05	0.00025793	TRUE	STF1	ATPase_inhibitor_IATP_mt
YDL131W	3959.33	9161.7	0.432161	-1.2104	2.16e-05	7.05e-05	TRUE	LYS21	Aldolase_TIM
YDL132W	705.134	1020.8	0.690766	-0.53373	0.051817	0.08815	FALSE	CDC53	Cullin_neddylation_domain
YDL133C-A	2722.42	10961.3	0.248366	-2.0095	0.00046229	0.0012159	TRUE	RPL41B	Ribosomal_L41
YDL133W	1805.75	358.804	5.0327	2.3313	1.1e-18	1.69e-17	TRUE	SRF1
YDL134C	3183.11	2866.38	1.1105	0.1512	0.47922	0.58117	FALSE	PPH21	Ser/Thr-sp_prot-phosphatase
YDL135C	387.764	303.099	1.27933	0.35539	0.36639	0.46598	FALSE	RDI1	RhoGDI_domain
YDL136W	9042.24	35880.5	0.25201	-1.9884	1.77e-15	1.96e-14	TRUE	RPL35B	Ribosomal_L29_CS
YDL137W	8327.06	3348.92	2.48649	1.3141	2.19e-07	9.49e-07	TRUE	ARF2	Small_GTPase_ARF
YDL138W	296.031	367.816	0.804833	-0.31324	0.40481	0.50638	FALSE	RGT2	MFS_dom
YDL139C	67.1217	14.1145	4.75552	2.2496	5.64e-05	0.00017259	TRUE	SCM3	Centromere_Scm3_N
YDL140C	3291.46	3290.09	1.00042	0.00059978	0.96032	0.99406	FALSE	RPO21	RNA_pol_Rpb1_4
YDL141W	267.521	561.729	0.476247	-1.0702	5.58e-05	0.00017083	TRUE	BPL1	Biotin-prot_ligase_N
YDL142C	1281.84	613.986	2.08773	1.0619	3.33e-05	0.00010564	TRUE	CRD1	CDP-OH_P_trans
YDL143W	1572.02	6508.82	0.241522	-2.0498	1.7e-14	1.7e-13	TRUE	CCT4	Chaperone_TCP-1
YDL144C	1126.26	1042.72	1.08012	0.11119	0.78939	0.85486	FALSE		NAD(P)-bd_dom
YDL145C	1213.26	2569.76	0.472129	-1.0827	0.00017551	0.00049462	TRUE	COP1	G-protein_beta_WD-40_rep
YDL146W	217.054	333.621	0.650601	-0.62016	0.018336	0.035058	TRUE	LDB17	DUF2013
YDL147W	1994.95	2264.19	0.881085	-0.18265	0.38354	0.48403	FALSE	RPN5	WHTH_trsnscrt_rep_DNA-bd
YDL148C	98.9511	89.7241	1.10284	0.14122	0.53043	0.62968	FALSE	NOP14	Nop14
YDL149W	364.445	63.6583	5.72502	2.5173	1.58e-09	9.18e-09	TRUE	ATG9	Autophagy-rel_prot_9
YDL150W	194.502	473.996	0.410345	-1.2851	4.95e-06	1.79e-05	TRUE	RPC53	RNA_pol_III_Rpc4
YDL151C	0	0	NA	NA	NA	NA	NA	BUD30
YDL152W	0	0	NA	NA	NA	NA	NA
YDL153C	429.732	503.818	0.852951	-0.22947	0.45205	0.55424	FALSE	SAS10	Sas10_C
YDL154W	222.357	166.701	1.33386	0.41561	0.13895	0.20822	FALSE	MSH5	DNA_mismatch_repair_MutS_core
YDL155W	293.665	308.523	0.951841	-0.071207	0.74088	0.81639	FALSE	CLB3	Cyclin_A/B/D/E
YDL156W	10.8265	29.6442	0.365214	-1.4532	0.065793	0.10878	FALSE	CMR1	WD40_repeat_CS
YDL157C	217.363	894.901	0.242891	-2.0416	5.73e-14	5.38e-13	TRUE
YDL158C	11.5227	76.6996	0.150231	-2.7347	4.63e-06	1.68e-05	TRUE
YDL159C-B	0.253598	0.701069	0.36173	-1.467	1	1	FALSE
YDL159W	273.966	141.823	1.93174	0.9499	0.000148	0.00042311	TRUE	STE7	Protein_kinase_ATP_BS
YDL159W-A	0.126799	0.521014	0.243369	-2.0388	0.95536	0.99002	FALSE
YDL160C	306.968	312.047	0.983725	-0.023673	0.98785	1	FALSE	DHH1	RNA_helicase_DEAD_Q_motif
YDL160C-A	44.3691	64.2468	0.690604	-0.53407	0.069855	0.11472	FALSE	MHF2	CENP-S_centromere_X
YDL161W	85.0351	105.299	0.807562	-0.30836	0.25729	0.34985	FALSE	ENT1	Epsin-like_N
YDL162C	0.253598	1.04203	0.243369	-2.0388	0.75153	0.82493	FALSE
YDL163W	0	0.324585	0	#NAME?	1	1	FALSE
YDL164C	95.03	391.101	0.242981	-2.0411	1.92e-12	1.54e-11	TRUE	CDC9	DNA_ligase_ATP-dep_CS
YDL165W	516.366	491.72	1.05012	0.070555	0.73708	0.81335	FALSE	CDC36	NOT
YDL166C	408.507	1129.72	0.361601	-1.4675	2.02e-06	7.73e-06	TRUE	FAP7
YDL167C	62.9997	397.064	0.158664	-2.656	2.85e-17	3.78e-16	TRUE	NRP1	Nucleotide-bd_a/b_plait
YDL168W	5004.48	3599.4	1.39036	0.47546	0.094796	0.14966	FALSE	SFA1	NAD(P)-bd_dom
YDL169C	809.213	13.1323	61.6199	5.9453	1.36e-18	2.07e-17	TRUE	UGX2
YDL170W	414.736	502.388	0.825529	-0.27661	0.53818	0.63691	FALSE	UGA3	DUF3468
YDL171C	4941.97	7004.83	0.705509	-0.50326	0.075125	0.12224	FALSE	GLT1	Pyr_nucl-diS_OxRdtase_FAD/NAD
YDL172C	4.26748	13.6534	0.312559	-1.6778	0.0052012	0.011236	TRUE
YDL173W	459.647	271.028	1.69594	0.76209	0.17686	0.25425	FALSE	PAR32	DUF3602
YDL174C	8779.39	2996.18	2.93019	1.551	1.56e-10	1.01e-09	TRUE	DLD1	Vanillyl_alc_oxidase_C-sub2
YDL175C	125.148	109.449	1.14344	0.19338	0.43936	0.54091	FALSE	AIR2	PolA_Pol_cplx_Air1/2_su
YDL176W	158.531	165.136	0.960003	-0.058889	0.94542	0.98159	FALSE
YDL177C	45.3721	130.45	0.347813	-1.5236	2.65e-06	9.97e-06	TRUE		Impact
YDL178W	2820.76	3916.66	0.720194	-0.47354	0.24789	0.33921	FALSE	DLD2	Vanillyl_alc_oxidase_C-sub2
YDL179W	66.0746	132.587	0.49835	-1.0048	0.0035361	0.0079539	TRUE	PCL9	Cyclin-like
YDL180W	1554.3	1394.81	1.11435	0.1562	0.70049	0.78323	FALSE
YDL181W	1256.61	223.537	5.62151	2.491	7.15e-09	3.84e-08	TRUE	INH1	ATPase_inhibitor_IATP_mt
YDL182W	6595.77	19551.1	0.337361	-1.5676	2.85e-08	1.4e-07	TRUE	LYS20	Aldolase_TIM
YDL183C	421.996	192.153	2.19615	1.135	0.0095099	0.019451	TRUE		DUF2343
YDL184C	491.51	5109.93	0.0961872	-3.378	3.66e-09	2.05e-08	TRUE	RPL41A	Ribosomal_L41
YDL185C-A	0	0.196429	0	#NAME?	1	1	FALSE
YDL185W	14269.1	15564	0.916802	-0.12532	0.42387	0.52521	FALSE	VMA1	ATPase_F1_bsu/V1_C
YDL186W	5.1251	4.22001	1.21447	0.28033	0.85145	0.90631	FALSE
YDL187C	135.095	155.534	0.868588	-0.20326	0.30012	0.39563	FALSE
YDL188C	1229.19	1649.59	0.745147	-0.4244	0.080849	0.13038	FALSE	PPH22	Ser/Thr-sp_prot-phosphatase
YDL189W	45.0703	119.396	0.377485	-1.4055	5.61e-05	0.00017164	TRUE	RBS1	R3H_ss-bd
YDL190C	709.703	735.328	0.965152	-0.051173	0.88093	0.93149	FALSE	UFD2	Ub_conjug_fac_E4_core
YDL191W	10045.1	40397.8	0.248655	-2.0078	1.69e-15	1.88e-14	TRUE	RPL35A	Ribosomal_L29_CS
YDL192W	2227.84	8632.23	0.258084	-1.9541	4.04e-10	2.49e-09	TRUE	ARF1	Small_GTPase_ARF
YDL193W	320.764	308.247	1.04061	0.057425	0.89881	0.94489	FALSE	NUS1	UPP_synth-like
YDL194W	1372.19	210.813	6.50903	2.7024	5.49e-24	1.27e-22	TRUE	SNF3	MFS_dom
YDL195W	1469.45	2272.2	0.646708	-0.62881	0.15194	0.22435	FALSE	SEC31	Sec31
YDL196W	2.9049	5.26204	0.552047	-0.85714	0.5151	0.61505	FALSE
YDL197C	152.507	65.9056	2.31403	1.2104	2.73e-05	8.78e-05	TRUE	ASF2
YDL198C	9798.7	6906.69	1.41873	0.5046	0.077839	0.12612	FALSE	GGC1	Mt_carrier_dom
YDL199C	567.88	208.954	2.71772	1.4424	8.95e-08	4.11e-07	TRUE		MFS_dom
YDL200C	171.558	28.9288	5.93035	2.5681	4.14e-14	3.96e-13	TRUE	MGT1	MethylDNA_cys_MeTrfase_DNA-bd
YDL201W	248.095	661.632	0.374975	-1.4151	5.68e-07	2.32e-06	TRUE	TRM8	tRNA_(Gua-N-7)_MeTrfase_euk
YDL202W	147.115	127.109	1.1574	0.21089	0.8139	0.87438	FALSE	MRPL11	Ribosomal_L10/acidic_P0
YDL203C	259.933	309.395	0.840134	-0.25131	0.48879	0.58989	FALSE	ACK1	TPR-like_helical
YDL204W	4981.4	131.657	37.8363	5.2417	1.05e-74	3.61e-72	TRUE	RTN2	Reticulon
YDL205C	539.301	644.985	0.836145	-0.25817	0.45264	0.55465	FALSE	HEM3	Porphobilin_deaminase_cofac_BS
YDL206W	761.814	277.743	2.74288	1.4557	6.13e-08	2.89e-07	TRUE		NaCa_Exmemb
YDL207W	182.982	139.727	1.30957	0.38909	0.24614	0.3371	FALSE	GLE1	GLE1
YDL208W	825.667	2110.95	0.391135	-1.3543	1.16e-07	5.24e-07	TRUE	NHP2	Ribosomal_L7Ae/L8/Nhp2
YDL209C	60.3046	71.6511	0.841642	-0.24872	0.47231	0.57445	FALSE	CWC2	Nucleotide-bd_a/b_plait
YDL210W	1864.37	10936.1	0.170479	-2.5523	3.34e-17	4.42e-16	TRUE	UGA4	Amoino_acid_permease_CS
YDL211C	22.4944	97.3378	0.231097	-2.1134	1.2e-08	6.2e-08	TRUE
YDL212W	8524.06	8129.47	1.04854	0.068379	0.81442	0.87473	FALSE	SHR3	Shr3_AAP_chap
YDL213C	481.226	442.242	1.08815	0.12188	0.88868	0.9371	FALSE	NOP6	Nucleotide-bd_a/b_plait
YDL214C	1653.13	18.3616	90.032	6.4924	1.79e-39	1.04e-37	TRUE	PRR2	Protein_kinase_ATP_BS
YDL215C	10422	1523.96	6.83876	2.7737	5.3e-24	1.24e-22	TRUE	GDH2	Glu_DH_NAD-dep
YDL216C	81.4896	50.7032	1.60719	0.68454	0.036863	0.065238	FALSE	RRI1	Mov34_MPN_PAD1
YDL217C	151.06	225.037	0.671267	-0.57504	0.056253	0.094955	FALSE	TIM22	Tim17/Tim22/Tim23/PMP24
YDL218W	230.797	132.091	1.74726	0.80509	0.093624	0.14814	FALSE		MARVEL-like_dom
YDL219W	50.5242	270.946	0.186474	-2.423	1.33e-12	1.09e-11	TRUE	DTD1	DTD-like_dom
YDL220C	113.494	150.132	0.755962	-0.40361	0.58327	0.67946	FALSE	CDC13	NA-bd_OB-fold-like
YDL221W	31.0962	2.0078	15.4877	3.9531	6.26e-08	2.95e-07	TRUE
YDL222C	627.533	47.3372	13.2567	3.7286	9.32e-36	4.45e-34	TRUE	FMP45	SUR7/PalI
YDL223C	130.087	22.576	5.76216	2.5266	6.77e-14	6.29e-13	TRUE	HBT1
YDL224C	809.699	727.914	1.11236	0.15362	0.8113	0.87277	FALSE	WHI4	Nucleotide-bd_a/b_plait
YDL225W	158.225	134.502	1.17638	0.23435	0.51482	0.61483	FALSE	SHS1	Septin
YDL226C	294.435	645.747	0.45596	-1.133	0.00020092	0.0005626	TRUE	GCS1	ArfGAP
YDL227C	3.60575	1.795	2.00878	1.0063	0.35053	0.44851	FALSE	HO	Homing_endonuc
YDL228C	2.06577	5.12029	0.403447	-1.3095	0.8942	0.9411	FALSE		Glutamate_DH_NAD-spec
YDL229W	73614	159897	0.460385	-1.1191	6.75e-06	2.4e-05	TRUE	SSB1	Heat_shock_70_CS
YDL230W	601.211	659.199	0.912032	-0.13284	0.6538	0.74335	FALSE	PTP1	Non-rcpt_Tyr_Pase_T1_fun
YDL231C	2569.94	2091.65	1.22867	0.2971	0.18495	0.26448	FALSE	BRE4	Brefeldin_A-sensitivity_4
YDL232W	114.237	331.536	0.344571	-1.5371	0.00014238	0.00040829	TRUE	OST4	Oligosaccaryltransferase
YDL233W	212.003	128.492	1.64993	0.72241	0.0034007	0.0076703	TRUE	MFG1
YDL234C	1250.13	570.227	2.19234	1.1325	9.99e-06	3.44e-05	TRUE	GYP7	RabGAP/TBC_dom
YDL235C	94.7849	478.069	0.198266	-2.3345	1.95e-07	8.52e-07	TRUE	YPD1	Sig_transdc_His_kin_Hpt_dom
YDL236W	4646.78	3607.47	1.2881	0.36524	0.1697	0.24607	FALSE	PHO13	NPhePase-like_dom
YDL237W	1792.49	932.615	1.922	0.94261	0.0006336	0.0016273	TRUE	AIM6	PLC-like_Pdiesterase_TIM-brl
YDL238C	408.513	109.833	3.71941	1.8951	7.97e-11	5.37e-10	TRUE	GUD1	Guanine_deaminase
YDL239C	47.8961	15.2927	3.13197	1.6471	0.00015509	0.00044223	TRUE	ADY3	SID
YDL240C-A	0	0	NA	NA	NA	NA	NA
YDL240W	109.957	177.647	0.618964	-0.69207	0.04772	0.081819	FALSE	LRG1	Rho_GTPase_activation_prot
YDL241W	21.3165	107.382	0.198511	-2.3327	1.17e-09	6.88e-09	TRUE
YDL242W	9.54	3.22989	2.95367	1.5625	0.14246	0.21282	FALSE
YDL243C	3143.95	3095.19	1.01575	0.022552	0.98345	1	FALSE	AAD4	NADP_OxRdtase_dom
YDL244W	96552	1792.21	53.8732	5.7515	4.24e-21	7.88e-20	TRUE	THI13	NMT1
YDL245C	290.731	18.3369	15.855	3.9869	9.15e-33	3.79e-31	TRUE	HXT15	MFS_dom
YDL246C	154.567	65.3607	2.36483	1.2417	0.00024913	0.00068643	TRUE	SOR2	NAD(P)-bd_dom
YDL247W	48.3554	53.6445	0.901406	-0.14975	0.42878	0.53028	FALSE	MPH2	MFS_dom
YDL247W-A	33.8168	7.53455	4.48824	2.1661	0.000315	0.00085352	TRUE
YDL248W	5934.1	3858.81	1.53781	0.62087	0.029443	0.053661	FALSE	COS7	DUP
YDR001C	2136.2	704.659	3.03153	1.6	5.35e-11	3.67e-10	TRUE	NTH1	Glyco_hydro_37_CS
YDR002W	2412.98	5225.44	0.461776	-1.1147	9.96e-06	3.43e-05	TRUE	YRB1	PH_type
YDR003W	2242.4	653.827	3.42965	1.7781	1.16e-12	9.53e-12	TRUE	RCR2	Chitin_synth_reg_RCR
YDR003W-A	401.542	142.454	2.81876	1.4951	0.00030645	0.00083277	TRUE
YDR004W	1012.67	508.2	1.99266	0.99469	0.0013829	0.0033341	TRUE	RAD57	DNA_recomb_RecA/RadB_ATP-bd
YDR005C	709.472	427.943	1.65787	0.72933	0.049413	0.084456	FALSE	MAF1	RNA_pol_III_tscrpt_repres_MAF1
YDR006C	1434.61	511.597	2.80419	1.4876	6.01e-06	2.15e-05	TRUE	SOK1	Tcp11
YDR007W	2258.23	1183.42	1.90823	0.93223	0.00022306	0.00061875	TRUE	TRP1	Aldolase_TIM
YDR008C	30.0336	28.2916	1.06157	0.086201	1	1	FALSE
YDR009W	195.597	40.3353	4.84928	2.2778	1.11e-12	9.19e-12	TRUE	GAL3	Ribosomal_S5_D2-typ_fold
YDR010C	18.0842	4.83644	3.73916	1.9027	0.033605	0.060272	FALSE
YDR011W	2250.67	869.516	2.58842	1.3721	1.52e-07	6.77e-07	TRUE	SNQ2	ABC_transporter_CS
YDR012W	102204	136814	0.74703	-0.42076	0.055153	0.093388	FALSE	RPL4B	Ribos_L4_C_dom
YDR013W	57.5612	221.45	0.259928	-1.9438	1.21e-09	7.09e-09	TRUE	PSF1	GINS_complex
YDR014W	49.7292	42.2145	1.17801	0.23635	0.35399	0.4525	FALSE	RAD61
YDR014W-A	3.05009	1.61494	1.88867	0.91737	0.79149	0.85675	FALSE	HED1
YDR015C	0.993666	1.02565	0.968812	-0.045712	1	1	FALSE
YDR016C	234.044	272.233	0.859719	-0.21806	0.2374	0.32719	FALSE	DAD1	DASH_Dad1
YDR017C	471.085	219.759	2.14364	1.1001	1.84e-05	6.06e-05	TRUE	KCS1	IPK
YDR018C	652.539	177.317	3.68007	1.8797	5.02e-12	3.84e-11	TRUE		Acyltransferase
YDR019C	387.28	3358.93	0.115299	-3.1166	1.61e-29	5.45e-28	TRUE	GCV1	GCV_T_C
YDR020C	108.542	217.647	0.498706	-1.0037	0.00033492	0.00090375	TRUE	DAS2	Uridine_kinase-like
YDR021W	69.6967	165.3	0.421639	-1.2459	0.011229	0.022565	TRUE	FAL1	RNA_helicase_DEAD_Q_motif
YDR022C	76.6617	44.9956	1.70376	0.76872	0.041649	0.072822	FALSE	ATG31	Autophagy-rel_p31
YDR023W	2210.53	4044.1	0.546607	-0.87142	0.0016966	0.0040383	TRUE	SES1	Ser-tRNA-synth_IIa_N
YDR024W	31.7968	104.582	0.304037	-1.7177	0.14606	0.21704	FALSE	FYV1
YDR025W	4306.72	12818.9	0.335966	-1.5736	0.0001129	0.00032983	TRUE	RPS11A	Ribosomal_S17_CS
YDR026C	132.471	117.45	1.12789	0.17363	0.97714	1	FALSE	NSI1	Tscrpt_reg_HTH_Myb-type
YDR027C	389.522	292.72	1.3307	0.41218	0.10797	0.16751	FALSE	VPS54
YDR028C	607.229	235.974	2.57328	1.3636	1.2e-07	5.39e-07	TRUE	REG1	DUF1752_fun
YDR029W	0.380397	1.99941	0.190255	-2.394	0.7508	0.82441	FALSE
YDR030C	291.572	53.7782	5.42174	2.4388	1.7e-14	1.7e-13	TRUE	RAD28	G-protein_beta_WD-40_rep
YDR031W	462.099	256.661	1.80042	0.84834	0.016473	0.031904	TRUE	MIX14	UCP013232
YDR032C	17973.2	7450.84	2.41224	1.2704	0.00080296	0.002017	TRUE	PST2	Flavoprotein_WrbA
YDR033W	1528.94	2657.85	0.575255	-0.79773	0.00076473	0.0019276	TRUE	MRH1	Rhodopsin_arc/bac/fun
YDR034C	692.258	453.22	1.52742	0.6111	0.011241	0.022582	TRUE	LYS14	DUF3468
YDR034C-A	13.268	1.54667	8.57842	3.1007	0.0045733	0.010042	TRUE
YDR034W-B	6127.56	98.563	62.1689	5.9581	2.06e-11	1.47e-10	TRUE
YDR035W	4214.35	3509.51	1.20084	0.26404	0.18761	0.26771	FALSE	ARO3	Aldolase_TIM
YDR036C	859.74	807.717	1.06441	0.09005	0.31688	0.41454	FALSE	EHD3	Enoyl-CoA_hyd/isom_CS
YDR037W	6696.39	11348.2	0.590085	-0.76101	0.0040008	0.008883	TRUE	KRS1	aa-tRNA-synt_II-like
YDR038C	3327.02	2065.96	1.6104	0.68742	0.010727	0.021663	TRUE	ENA5	ATPase_cation_domN
YDR039C	3652.52	2188.5	1.66896	0.73895	0.0063442	0.013447	TRUE	ENA2	ATPase_cation_domN
YDR040C	3663.11	2056.18	1.78151	0.8331	0.0020245	0.0047565	TRUE	ENA1	ATPase_cation_domN
YDR041W	646.441	647.54	0.998302	-0.0024515	0.88912	0.93726	FALSE	RSM10	Ribosomal_S10
YDR042C	11.3752	21.3348	0.533177	-0.90731	0.29616	0.39198	FALSE
YDR043C	2284.51	483.335	4.72655	2.2408	1.56e-14	1.57e-13	TRUE	NRG1	Znf_C2H2-like
YDR044W	1651.55	1690.15	0.977161	-0.033332	0.68553	0.77045	FALSE	HEM13	Coprogen_oxidase_CS
YDR045C	137.541	552.195	0.249079	-2.0053	3.48e-06	1.29e-05	TRUE	RPC11	DNA-dir_RNA_pol-M_15_CS
YDR046C	42.799	54.96	0.778731	-0.3608	0.082494	0.13271	FALSE	BAP3	AA-permease_dom
YDR047W	808.428	1769.47	0.456876	-1.1301	1.01e-05	3.46e-05	TRUE	HEM12	Uroporphyrinogen_deCO2ase_HemE
YDR048C	1.62766	1.17018	1.39094	0.47606	0.90613	0.95039	FALSE
YDR049W	59.3244	75.8871	0.781745	-0.35523	0.36403	0.46343	FALSE	VMS1	Ankyrin_rpt-contain_dom
YDR050C	14043.6	62218	0.225716	-2.1474	9.03e-19	1.4e-17	TRUE	TPI1	Triosephosphate_isomerase_AS
YDR051C	1128.66	795.455	1.41888	0.50476	0.069906	0.11475	FALSE	DET1	His_Pase_superF_clade-1
YDR052C	100.177	93.5585	1.07075	0.098617	0.3816	0.48198	FALSE	DBF4	Regulatory_Dfp1/Him1
YDR053W	0.389643	0.324585	1.20043	0.26355	1	1	FALSE
YDR054C	1068.53	193.479	5.52273	2.4654	7.25e-20	1.22e-18	TRUE	CDC34	UBQ-conjugating_AS
YDR055W	647.071	456.242	1.41826	0.50412	0.088997	0.14153	FALSE	PST1
YDR056C	1658.78	1218.34	1.36151	0.44521	0.11459	0.17632	FALSE
YDR057W	193.231	171.855	1.12439	0.16914	0.32768	0.42544	FALSE	YOS9	PRKCSH
YDR058C	266.303	207.672	1.28233	0.35876	0.22272	0.30976	FALSE	TGL2	PGAP1-like
YDR059C	2632.94	697.209	3.7764	1.917	4.75e-10	2.9e-09	TRUE	UBC5	UBQ-conjugating_AS
YDR060W	325.613	648.96	0.501746	-0.99497	0.00042813	0.0011305	TRUE	MAK21	ARM-type_fold
YDR061W	426.737	386.277	1.10474	0.14371	0.55618	0.65337	FALSE		ATPase_AAA+_core
YDR062W	679.454	2210	0.307445	-1.7016	6.83e-11	4.63e-10	TRUE	LCB2	PyrdxlP-dep_Trfase_major_dom
YDR063W	269.361	334.133	0.806151	-0.31088	0.080137	0.12943	FALSE	AIM7	GMF-beta
YDR064W	17991.3	54460	0.330358	-1.5979	4.7e-12	3.61e-11	TRUE	RPS13	Ribosomal_S13/S15_N
YDR065W	41.0745	50.9843	0.805631	-0.31181	0.62366	0.71636	FALSE	RRG1
YDR066C	55.177	58.1947	0.948144	-0.076821	0.79165	0.85675	FALSE	RTR2	DUF408
YDR067C	181.425	301.586	0.601568	-0.7332	0.051316	0.087388	FALSE	OCA6	Tyr_Pase_SIW14-like
YDR068W	106.497	43.8453	2.42893	1.2803	2.06e-05	6.75e-05	TRUE	DOS2	BSD
YDR069C	459.292	157.05	2.9245	1.5482	0.0013773	0.0033218	TRUE	DOA4	Pept_C19ubi-hydrolase_C_CS
YDR070C	854.761	26.8452	31.8404	4.9928	7.94e-18	1.12e-16	TRUE	FMP16
YDR071C	1327.11	1738.63	0.763308	-0.38966	0.045414	0.078357	FALSE	PAA1	Acyl_CoA_acyltransferase
YDR072C	5689.62	7224.3	0.787568	-0.34452	0.11452	0.17629	FALSE	IPT1	P_Acid_Pase_2/haloperoxidase
YDR073W	249.329	121.364	2.05439	1.0387	0.00050307	0.0013143	TRUE	SNF11
YDR074W	7181.81	1111.71	6.46013	2.6916	5.45e-24	1.27e-22	TRUE	TPS2	HAD-like_dom
YDR075W	220.125	214.665	1.02544	0.036239	0.97503	1	FALSE	PPH3	Ser/Thr-sp_prot-phosphatase
YDR076W	91.3708	37.1293	2.46088	1.2992	0.00026716	0.00073333	TRUE	RAD55	DNA_recomb_RecA/RadB_ATP-bd
YDR077W	43899.4	21974.4	1.99775	0.99838	0.014189	0.02783	TRUE	SED1
YDR078C	210.264	187.926	1.11886	0.16204	0.87717	0.92796	FALSE	SHU2
YDR079C-A	250.139	348.918	0.716899	-0.48016	0.067785	0.11165	FALSE	TFB5	Nuc_excision_repair_TFIIH_TTDA
YDR079W	390.504	169.73	2.30074	1.2021	0.00016719	0.00047238	TRUE	PET100
YDR080W	211.903	127.803	1.65804	0.72948	0.03831	0.067561	FALSE	VPS41	WD40_repeat_dom
YDR081C	197.923	185.19	1.06875	0.095928	0.43248	0.53414	FALSE	PDC2	Homeodomain-like
YDR082W	288.665	244.066	1.18273	0.24212	0.28934	0.38514	FALSE	STN1	STN1_C
YDR083W	250.177	376.216	0.664982	-0.58861	0.012455	0.024777	TRUE	RRP8	Methyltransferase-rel
YDR084C	667.664	973.854	0.685589	-0.54458	0.016831	0.032505	TRUE	TVP23	DUF846_euk
YDR085C	79.0158	51.8111	1.52507	0.60888	0.10086	0.15806	FALSE	AFR1
YDR086C	817.787	1721.7	0.474988	-1.074	7.37e-06	2.6e-05	TRUE	SSS1	Prot_translocase_SecE_dom
YDR087C	384.597	1761.48	0.218337	-2.1954	8.62e-16	9.82e-15	TRUE	RRP1	Nop52
YDR088C	82.7413	18.4459	4.48563	2.1653	3.78e-08	1.82e-07	TRUE	SLU7	Slu7
YDR089W	492.517	607.741	0.810405	-0.30329	0.27905	0.37395	FALSE		SPX_N
YDR090C	1512.67	666.135	2.27082	1.1832	7.8e-06	2.74e-05	TRUE		CTNS
YDR091C	2353.17	8602.41	0.273547	-1.8701	1.14e-13	1.03e-12	TRUE	RLI1	4Fe4S_Fe_S_CS
YDR092W	761.679	999.294	0.762218	-0.39173	0.081231	0.13093	FALSE	UBC13	UBQ-conjugating_AS
YDR093W	1175.91	1183.65	0.99346	-0.0094664	1	1	FALSE	DNF2	PLip_transp_ATPase_DNF-type
YDR094W	285.101	315.889	0.902535	-0.14795	0.94917	0.98499	FALSE
YDR095C	2.74813	11.2195	0.244941	-2.0295	0.040494	0.070972	FALSE
YDR096W	1277.11	218.271	5.85103	2.5487	1.78e-11	1.28e-10	TRUE	GIS1	Znf_C2H2-like
YDR097C	84.1453	320.764	0.262328	-1.9306	1.4e-10	9.11e-10	TRUE	MSH6	DNA_mismatch_repair_Msh6
YDR098C	351.171	1510.01	0.232562	-2.1043	9.14e-15	9.33e-14	TRUE	GRX3	Thioredoxin_domain
YDR099W	3766.39	1105.79	3.40605	1.7681	6.98e-13	5.86e-12	TRUE	BMH2	14-3-3_domain
YDR100W	1010.66	775.111	1.30389	0.38282	0.24822	0.33953	FALSE	TVP15	Golgi_TVP15
YDR101C	418.818	2933.84	0.142754	-2.8084	3.36e-21	6.31e-20	TRUE	ARX1	Pept_M24_structural-domain
YDR102C	0.887593	0.913873	0.971243	-0.042096	1	1	FALSE
YDR103W	68.3277	54.4573	1.2547	0.32734	0.30699	0.40364	FALSE	STE5	Scaffold_Ste5_Fus5-binding
YDR104C	280.519	80.8091	3.47138	1.7955	8.38e-09	4.45e-08	TRUE	SPO71	Pleckstrin_homology
YDR105C	1567.39	1367.88	1.14585	0.19642	0.55596	0.65332	FALSE	TMS1	TMS_TDE
YDR106W	13.0235	20.9148	0.622694	-0.68341	0.42242	0.5241	FALSE	ARP10	Actin-like
YDR107C	610.022	429.672	1.41974	0.50563	0.048589	0.083177	FALSE	TMN2	EMP70
YDR108W	216.259	386.842	0.559036	-0.83899	0.0044026	0.0096897	TRUE	TRS85	TRAPP_III_complex_Trs85
YDR109C	126.944	145.015	0.875384	-0.19201	0.64435	0.73472	FALSE		Carb_kinase_FGGY_C
YDR110W	114.974	323.741	0.355143	-1.4935	6.27e-08	2.95e-07	TRUE	FOB1
YDR111C	257.094	853.716	0.301147	-1.7315	2.78e-10	1.76e-09	TRUE	ALT2	PyrdxlP-dep_Trfase_major_dom
YDR112W	0.126799	0	NA	Inf	0.97349	1	FALSE	IRC2
YDR113C	24.4726	66.1971	0.369693	-1.4356	0.00062002	0.0015954	TRUE	PDS1	Securin_separation_inhibitor
YDR114C	8.56493	7.02429	1.21933	0.28609	0.75174	0.82502	FALSE
YDR115W	691.307	930.083	0.743275	-0.42803	0.057906	0.097393	FALSE		Ribosomal_L34
YDR116C	706.861	703.536	1.00473	0.0068021	0.84844	0.9037	FALSE	MRPL1	Ribosomal_L1_SF
YDR117C	116.731	162.919	0.7165	-0.48096	0.13806	0.20702	FALSE	TMA64	PUA-like_domain
YDR118W	90.8406	135.992	0.667986	-0.58211	0.092178	0.14617	FALSE	APC4	Apc4_WD40_dom
YDR118W-A	16.2745	22.6304	0.719143	-0.47565	0.23331	0.32264	FALSE
YDR119W	1700.88	3313.77	0.513276	-0.96219	0.00056462	0.0014647	TRUE	VBA4	MFS_dom
YDR119W-A	17071	503.317	33.917	5.0839	4.47e-14	4.27e-13	TRUE	COX26
YDR120C	375.445	916.732	0.409547	-1.2879	6.73e-07	2.73e-06	TRUE	TRM1	TRM_MeTrfase
YDR121W	432.424	534.25	0.809403	-0.30507	0.1118	0.17276	FALSE	DPB4	Histone-fold
YDR122W	547.323	304.202	1.79921	0.84736	0.00038346	0.0010238	TRUE	KIN1	Protein_kinase_ATP_BS
YDR123C	319.84	217.171	1.47276	0.55852	0.025408	0.047066	TRUE	INO2	HLH_DNA-bd
YDR124W	66.3632	67.3054	0.986001	-0.020338	1	1	FALSE		DUF2841
YDR125C	167.292	66.754	2.5061	1.3254	2.14e-06	8.16e-06	TRUE	ECM18
YDR126W	169.587	220.866	0.767825	-0.38115	0.14607	0.21704	FALSE	SWF1	Znf_DHHC_palmitoyltrfase
YDR127W	2256.67	4634.94	0.486882	-1.0384	1.81e-05	5.98e-05	TRUE	ARO1	EPSP_synthase_CS
YDR128W	765.547	322.553	2.3734	1.247	9.2e-07	3.67e-06	TRUE	MTC5	WD40_repeat_CS
YDR129C	6548.71	4582.36	1.42911	0.51512	0.017942	0.034366	TRUE	SAC6	EF-hand-like_dom
YDR130C	59.3521	51.033	1.16301	0.21787	0.49011	0.59071	FALSE	FIN1
YDR131C	209.93	112.251	1.87018	0.90318	0.040984	0.071774	FALSE		F-box_dom_cyclin-like
YDR132C	663.364	226.442	2.92951	1.5507	0.00067647	0.0017251	TRUE		BTB/POZ_fold
YDR133C	109780	16736.3	6.55937	2.7136	1.01e-08	5.29e-08	TRUE
YDR135C	2019.57	2615.79	0.772069	-0.3732	0.12065	0.18398	FALSE	YCF1	ABC_transporter_type1
YDR136C	6.35397	8.49193	0.748236	-0.41843	0.55593	0.65332	FALSE	VPS61
YDR137W	217.994	309.129	0.705189	-0.50392	0.044161	0.076559	FALSE	RGP1	Rgp1
YDR138W	49.8328	128.44	0.387984	-1.3659	9.05e-05	0.00026831	TRUE	HPR1	THO_THOC1
YDR139C	334.54	608.694	0.549603	-0.86354	0.010616	0.021491	TRUE	RUB1	Ubiquitin_subgr
YDR140W	499.834	309.269	1.61618	0.69258	0.0046302	0.010153	TRUE	MTQ2	HemK-rel_arch
YDR141C	204.658	302.053	0.677555	-0.56159	0.07343	0.11987	FALSE	DOP1	ARM-type_fold
YDR142C	817.66	422.556	1.93504	0.95236	0.0003103	0.00084218	TRUE	PEX7	PEX7-like_WD_rpt
YDR143C	325.55	326.115	0.998267	-0.002502	0.65168	0.74159	FALSE	SAN1	Znf_RING/FYVE/PHD
YDR144C	104.6	1625.52	0.0643485	-3.9579	1.2e-38	6.77e-37	TRUE	MKC7	Peptidase_aspartic
YDR145W	113.114	95.5415	1.18393	0.24358	0.41843	0.52003	FALSE	TAF12	Histone-fold
YDR146C	6.06106	22.5737	0.268501	-1.897	0.00042098	0.0011135	TRUE	SWI5	AT_hook_DNA-bd_motif
YDR147W	67.3268	190.546	0.353336	-1.5009	0.0017147	0.0040784	TRUE	EKI1	Cho/Etha_kinase
YDR148C	3394.9	1145.12	2.96466	1.5679	1.32e-10	8.67e-10	TRUE	KGD2	CAT-like_dom
YDR149C	0	0	NA	NA	NA	NA	NA
YDR150W	376.182	120.968	3.10976	1.6368	1.33e-08	6.79e-08	TRUE	NUM1	PH_dom-Mcp5-type
YDR151C	418.108	775.966	0.538822	-0.89212	0.0018274	0.004323	TRUE	CTH1	Znf_CCCH
YDR152W	829.129	956.47	0.866863	-0.20612	0.29062	0.38637	FALSE	GIR2	UBQ-conjugating_enzyme/RWD
YDR153C	282.018	128.21	2.19965	1.1373	1.56e-05	5.23e-05	TRUE	ENT5	Epsin-like_N
YDR154C	16561.2	72466.5	0.228536	-2.1295	0.00038234	0.0010212	TRUE
YDR155C	26455.6	111521	0.237225	-2.0757	0.00076929	0.0019376	TRUE	CPR1	Cyclophilin-type_PPIase
YDR156W	926.267	2192.33	0.422504	-1.243	3e-07	1.28e-06	TRUE	RPA14	RNA_polI_RPA14
YDR157W	369.034	955.52	0.386213	-1.3725	0.00070652	0.0017975	TRUE
YDR158W	8923.51	20180.2	0.442191	-1.1773	2.15e-06	8.18e-06	TRUE	HOM2	NAD(P)-bd_dom
YDR159W	145.655	105.815	1.37651	0.46101	0.056057	0.094649	FALSE	SAC3	CID_dom
YDR160W	591.481	358.995	1.6476	0.72037	0.0058087	0.012416	TRUE	SSY1	AA-permease_dom
YDR161W	577.915	2048.33	0.282139	-1.8255	2.05e-12	1.64e-11	TRUE		TPR-like_helical
YDR162C	187.207	174.253	1.07435	0.10346	0.91145	0.9545	FALSE	NBP2	SH3_domain
YDR163W	86.7393	43.3427	2.00124	1.0009	0.0078659	0.016417	TRUE	CWC15	Cwf_Cwc_15
YDR164C	249.946	255.427	0.978544	-0.031291	0.9988	1	FALSE	SEC1	Sec1-like
YDR165W	205.533	733.654	0.280149	-1.8357	2.86e-07	1.22e-06	TRUE	TRM82	WD40_repeat_dom
YDR166C	151.172	133.264	1.13438	0.18191	0.72341	0.80214	FALSE	SEC5
YDR167W	623.519	815.012	0.765043	-0.38639	0.085589	0.13701	FALSE	TAF10	TFIID_30kDa
YDR168W	348.474	410.655	0.84858	-0.23688	0.45334	0.55509	FALSE	CDC37	Cdc37_Hsp90-bd
YDR169C	561.245	95.1543	5.89827	2.5603	5.65e-20	9.65e-19	TRUE	STB3	Stb3
YDR169C-A	1.79368	1.29036	1.39006	0.47515	0.67441	0.76123	FALSE
YDR170C	542.656	681.867	0.79584	-0.32945	0.44806	0.55017	FALSE	SEC7	SEC7_alpha_orthog
YDR171W	1365.66	652.195	2.09394	1.0662	0.0062512	0.013271	TRUE	HSP42	HSP20-like_chaperone
YDR172W	1089.47	1704.45	0.639192	-0.64568	0.01086	0.021898	TRUE	SUP35	Transl_elong_EF1A/Init_IF2_C
YDR173C	373.849	260.228	1.43662	0.52268	0.15192	0.22435	FALSE	ARG82	IPK
YDR174W	3980.79	4116.33	0.967073	-0.048303	1	1	FALSE	HMO1	HMG_superfamily
YDR175C	687.696	580.155	1.18536	0.24533	0.38562	0.48637	FALSE	RSM24	Ribosomal_S24/S35_mit
YDR176W	87.5227	48.1632	1.81721	0.86173	0.014055	0.027592	TRUE	NGG1	Histone_AcTrfase_su3
YDR177W	1572.63	1864.8	0.843321	-0.24585	0.19981	0.28313	FALSE	UBC1	UBQ-conjugating_AS
YDR178W	8568.43	1530.13	5.59981	2.4854	1.63e-08	8.23e-08	TRUE	SDH4	Cyt_b_succ_DH_CybS
YDR179C	3.37287	1.75947	1.91698	0.93884	0.56575	0.66295	FALSE	CSN9	COP9_signalosome_su9
YDR179W-A	90.5334	251.827	0.359506	-1.4759	0.00020148	0.00056391	TRUE		Phox_assoc
YDR180W	60.1753	142.833	0.421299	-1.2471	0.000267	0.00073318	TRUE	SCC2	Cohesin_HEAT
YDR181C	269.783	110.407	2.44354	1.289	5.8e-06	2.08e-05	TRUE	SAS4	Cullin_homology
YDR182W	512.705	382.339	1.34097	0.42328	0.11046	0.17099	FALSE	CDC1	Metallo_PEstase_dom
YDR182W-A	50.8955	45.6967	1.11377	0.15545	0.74985	0.824	FALSE		UCP026166
YDR183C-A	21.0373	53.4533	0.393564	-1.3453	0.023203	0.043313	TRUE
YDR183W	50.4762	161.595	0.312362	-1.6787	5.75e-07	2.35e-06	TRUE	PLP1	Phosducin_thioredoxin-like_dom
YDR184C	148.06	266.639	0.555283	-0.8487	0.0037761	0.0084327	TRUE	ATC1
YDR185C	756.489	280.96	2.69252	1.429	1.88e-08	9.47e-08	TRUE	UPS3	PRELI/MSF1
YDR186C	290.929	104.882	2.77387	1.4719	2.06e-07	8.96e-07	TRUE
YDR187C	0	1.54667	0	#NAME?	0.3419	0.44006	FALSE
YDR188W	980.671	3191.1	0.307314	-1.7022	0.0040231	0.0089235	TRUE	CCT6	Chaperone_TCP-1
YDR189W	315.073	525.138	0.599982	-0.73701	0.019187	0.036557	TRUE	SLY1	Sec1-like
YDR190C	443.554	2254	0.196786	-2.3453	4.86e-19	7.68e-18	TRUE	RVB1	TIP49_C
YDR191W	77.1505	155.239	0.496978	-1.0087	0.00060296	0.0015564	TRUE	HST4	Sirtuin_cat_small_dom
YDR192C	251.973	199.771	1.26131	0.33492	0.12517	0.18991	FALSE	NUP42
YDR193W	1.24726	3.0662	0.406778	-1.2977	0.20252	0.28635	FALSE
YDR194C	456.067	857.578	0.531808	-0.91102	0.0006799	0.0017331	TRUE	MSS116	RNA_helicase_DEAD_Q_motif
YDR194W-A	0	0.196429	0	#NAME?	1	1	FALSE
YDR195W	102.366	147.676	0.693178	-0.5287	0.081565	0.13141	FALSE	REF2
YDR196C	763.12	496.636	1.53658	0.61972	0.053081	0.090135	FALSE	CAB5	Depp_CoAkinase
YDR197W	367.308	219.858	1.67067	0.74042	0.083153	0.1336	FALSE	CBS2	ApbA_C
YDR198C	193.452	279.187	0.692912	-0.52926	0.33624	0.43465	FALSE	RKM2	Lys_MTase_YDR198C_prd
YDR199W	0.604023	3.09334	0.195266	-2.3565	0.16746	0.24346	FALSE
YDR200C	76.8139	20.1726	3.80783	1.929	8.55e-07	3.43e-06	TRUE	VPS64	SMAD_FHA_domain
YDR201W	239.524	245.612	0.975214	-0.03621	0.61598	0.7106	FALSE	SPC19	DASH_Spc19
YDR202C	375.526	186.824	2.01006	1.0072	0.00072661	0.0018421	TRUE	RAV2
YDR203W	2.13486	0.717444	2.97564	1.5732	0.49845	0.59878	FALSE
YDR204W	520.651	315.785	1.64875	0.72137	0.0037752	0.0084327	TRUE	COQ4	CoenzQ_biosynthesis_Coq4
YDR205W	919.476	579.753	1.58598	0.66537	0.010664	0.021549	TRUE	MSC2	Cation_efflux
YDR206W	329.605	586.647	0.561845	-0.83176	0.010834	0.021859	TRUE	EBS1	EST1
YDR207C	207.616	77.1152	2.69228	1.4288	8.8e-07	3.52e-06	TRUE	UME6	Zn2-C6_fun-type_DNA-bd
YDR208W	865.361	283.233	3.0553	1.6113	9.83e-10	5.86e-09	TRUE	MSS4	PInositol-4-P-5-kinase
YDR209C	0	1.02565	0	#NAME?	0.69157	0.77551	FALSE
YDR210W	336.969	1189.25	0.283345	-1.8194	4.5e-09	2.49e-08	TRUE
YDR211W	437.841	1512.27	0.289526	-1.7882	1.14e-08	5.93e-08	TRUE	GCD6	ARM-type_fold
YDR212W	2133.53	10402.9	0.20509	-2.2857	1.46e-18	2.21e-17	TRUE	TCP1	Chaperone_TCP-1
YDR213W	114.038	127.611	0.893643	-0.16223	0.64328	0.73394	FALSE	UPC2	DUF3468
YDR214W	925.798	3263.06	0.283721	-1.8175	9.93e-12	7.32e-11	TRUE	AHA1	START-like_dom
YDR215C	2.57286	0.701069	3.66991	1.8757	0.22701	0.31493	FALSE
YDR216W	916.208	178.667	5.12802	2.3584	2.3e-18	3.43e-17	TRUE	ADR1	Znf_C2H2-like
YDR217C	37.9735	47.3539	0.801907	-0.31849	0.81235	0.87295	FALSE	RAD9	Rad9_Rad53-bd_fun
YDR218C	23.9654	4.98097	4.8114	2.2665	0.00017099	0.00048292	TRUE	SPR28	Septin
YDR219C	204.775	120.546	1.69873	0.76446	0.013992	0.0275	TRUE	MFB1	F-box_dom_cyclin-like
YDR220C	0.507196	2.28049	0.222407	-2.1687	0.438	0.53965	FALSE
YDR221W	202.158	247.291	0.81749	-0.29073	0.22546	0.31317	FALSE	GTB1	Glucosidase_2_bsu
YDR222W	24.5973	91.3252	0.269337	-1.8925	7.54e-07	3.05e-06	TRUE		Oxidative_stress_survival
YDR223W	28.0486	8.18372	3.42737	1.7771	0.0032127	0.0072839	TRUE	CRF1	TF_CRF1
YDR224C	768.154	4382.67	0.175271	-2.5123	4.75e-22	9.47e-21	TRUE	HTB1	Histone-fold
YDR225W	3163.49	24569.6	0.128756	-2.9573	8.55e-29	2.78e-27	TRUE	HTA1	Histone-fold
YDR226W	2082.17	9181.64	0.226775	-2.1407	1.59e-16	1.98e-15	TRUE	ADK1	Adenylate_kinase_lid-dom
YDR227W	48.226	48.8176	0.987882	-0.01759	0.79464	0.85839	FALSE	SIR4
YDR228C	76.1336	103.589	0.734957	-0.44427	0.25957	0.35213	FALSE	PCF11	CFIA_Pcf11
YDR229W	348.987	117.925	2.95941	1.5653	1.95e-08	9.75e-08	TRUE	IVY1
YDR230W	2.15335	2.8534	0.75466	-0.4061	0.62895	0.72124	FALSE
YDR231C	1023.01	475.597	2.15099	1.105	0.0048401	0.010557	TRUE	COX20	Cox20/FAM36A
YDR232W	2967.7	3179.18	0.93348	-0.099309	0.7708	0.83946	FALSE	HEM1	PyrdxlP-dep_Trfase_major_dom
YDR233C	25514.6	19575.6	1.30339	0.38226	0.20039	0.28384	FALSE	RTN1	ApoA/E_ApoLp
YDR234W	2714.01	11194.5	0.242441	-2.0443	2.13e-14	2.09e-13	TRUE	LYS4	Aconitase_4Fe-4S_BS
YDR235W	190.789	271.753	0.702069	-0.51031	0.45466	0.55639	FALSE	PRP42
YDR236C	429.142	1011.42	0.424296	-1.2369	1.71e-06	6.61e-06	TRUE	FMN1	Riboflavin_kinase
YDR237W	970.557	1198.87	0.809563	-0.30479	0.31335	0.41075	FALSE	MRPL7	Ribosomal_L5_domain
YDR238C	1202.37	2333.27	0.515315	-0.95647	0.00050315	0.0013143	TRUE	SEC26	Coatomer_bsu
YDR239C	162.398	88.5284	1.83442	0.87532	0.0095068	0.019451	TRUE
YDR240C	131.343	266.108	0.49357	-1.0187	0.00028206	0.0007713	TRUE	SNU56
YDR241W	17.5724	30.5689	0.574846	-0.79875	0.11232	0.17339	FALSE	BUD26
YDR242W	267.731	564.898	0.473946	-1.0772	0.00029551	0.0008053	TRUE	AMD2	Amidase_dom
YDR243C	101.296	117.395	0.862866	-0.21279	0.53621	0.63516	FALSE	PRP28	RNA_helicase_DEAD_Q_motif
YDR244W	1237.99	271.574	4.55856	2.1886	1.23e-14	1.25e-13	TRUE	PEX5	PTS1R
YDR245W	747.986	2703.05	0.276719	-1.8535	9.2e-13	7.67e-12	TRUE	MNN10	Glyco_trans_34
YDR246W	105.379	74.2834	1.4186	0.50447	0.11383	0.1754	FALSE	TRS23	Longin-like
YDR246W-A	33.3743	40.1136	0.831994	-0.26536	0.84064	0.897	FALSE
YDR247W	1018.85	192.837	5.28348	2.4015	8.31e-18	1.17e-16	TRUE	VHS1	Protein_kinase_ATP_BS
YDR248C	225.963	130.303	1.73414	0.79422	0.0051563	0.011161	TRUE		Therm_gnt_kin
YDR249C	379.807	608.241	0.624435	-0.67938	0.0090763	0.018669	TRUE
YDR250C	0.887593	2.86179	0.310153	-1.6889	0.54569	0.64336	FALSE
YDR251W	502.285	361.849	1.38811	0.47312	0.040308	0.070762	FALSE	PAM1	ApbA_C
YDR252W	38.2248	27.2899	1.40069	0.48614	0.17478	0.25187	FALSE	BTT1	Nas_poly-pep-assoc_cplx
YDR253C	86.091	20.89	4.12115	2.043	2.54e-07	1.09e-06	TRUE	MET32	Znf_C2H2-like
YDR254W	90.8704	58.2219	1.56076	0.64225	0.376	0.4759	FALSE	CHL4	CHL4
YDR255C	342.013	30.3697	11.2616	3.4933	2.61e-26	7.14e-25	TRUE	RMD5	CTLH/CRA
YDR256C	7241.57	236.709	30.5927	4.9351	3.56e-69	8.04e-67	TRUE	CTA1	Catalase_clade1/3
YDR257C	218.445	474.838	0.460041	-1.1202	5.99e-05	0.00018244	TRUE	RKM4	RuBisCo-cyt_methylase
YDR258C	388.506	330.944	1.17393	0.23135	0.51099	0.61138	FALSE	HSP78	Clp_ATPase_C
YDR259C	70.1256	34.8928	2.00975	1.007	0.0051381	0.011129	TRUE	YAP6	bZIP
YDR260C	237.421	346.98	0.684251	-0.5474	0.087977	0.14025	FALSE	SWM1	Apc13p
YDR261C	133.773	678.997	0.197016	-2.3436	1.31e-16	1.65e-15	TRUE	EXG2	Glyco_hydro_5_CS
YDR262W	2159.51	1035.2	2.08607	1.0608	4.81e-05	0.00014892	TRUE		FAS1_domain
YDR263C	13.6646	15.02	0.909764	-0.13644	0.95949	0.99336	FALSE	DIN7	5-3_exonuclease_C
YDR264C	1195.06	1360.76	0.878224	-0.18734	0.42012	0.52165	FALSE	AKR1	Ankyrin_rpt-contain_dom
YDR265W	509.176	322.828	1.57724	0.6574	0.034573	0.061821	FALSE	PEX10	PEX10
YDR266C	139.458	385.108	0.362128	-1.4654	5.09e-07	2.09e-06	TRUE	HEL2	Znf_C2H2-like
YDR267C	836.755	1499.25	0.558115	-0.84137	0.00092815	0.0023093	TRUE	CIA1	G-protein_beta_WD-40_rep
YDR268W	311.285	395.274	0.787518	-0.34462	0.33267	0.43095	FALSE	MSW1	Rossmann-like_a/b/a_fold
YDR269C	0.380397	3.93095	0.0967696	-3.3693	0.21267	0.29787	FALSE
YDR270W	879.256	111.58	7.88008	2.9782	5.56e-14	5.23e-13	TRUE	CCC2	ATPase_P-typ_cyto_domA
YDR271C	1.71524	11.6044	0.147809	-2.7582	0.0057582	0.012317	TRUE
YDR272W	772.692	159.922	4.83167	2.2725	3.87e-16	4.63e-15	TRUE	GLO2	Hydroxyacylglutathione_Hdrlase
YDR273W	114.078	28.3862	4.01876	2.0068	0.00020462	0.00057222	TRUE	DON1	UBA-like
YDR274C	4.07382	5.40137	0.754221	-0.40694	1	1	FALSE
YDR275W	311.673	112.61	2.76772	1.4687	3.3e-06	1.22e-05	TRUE	BSC2
YDR276C	16758.9	5271.46	3.17918	1.6687	0.0006719	0.0017141	TRUE	PMP3	PMP3
YDR277C	1288.6	180.245	7.14918	2.8378	6.28e-27	1.82e-25	TRUE	MTH1
YDR278C	4.65712	4.64001	1.00369	0.0053115	1	1	FALSE
YDR279W	251.177	232.371	1.08093	0.11228	0.58156	0.67771	FALSE	RNH202	RNase_H2_suB
YDR280W	524.129	1305.29	0.401541	-1.3164	2.97e-07	1.26e-06	TRUE	RRP45	Ribosomal_S5_D2-typ_fold
YDR281C	432.801	128.141	3.37752	1.756	0.0047421	0.010362	TRUE	PHM6
YDR282C	297.794	103.553	2.87577	1.5239	2.71e-07	1.16e-06	TRUE		DUF155
YDR283C	365.317	294.174	1.24184	0.31248	0.16595	0.24186	FALSE	GCN2	GCN2_anticodon-bd_dom
YDR284C	9674.02	3660.27	2.64298	1.4022	4.53e-08	2.17e-07	TRUE	DPP1	P_Acid_Pase/Cl_peroxidase_N
YDR285W	17.0812	3.42631	4.9853	2.3177	0.1057	0.16439	FALSE	ZIP1
YDR286C	154.069	66.5376	2.31552	1.2113	0.0002345	0.00064746	TRUE		Thioredoxin-like_fold
YDR287W	763.101	171.928	4.4385	2.1501	2.64e-15	2.89e-14	TRUE	INM2	Inositol_monoP_metal-BS
YDR288W	681.142	374.621	1.81822	0.86252	0.0013539	0.0032703	TRUE	NSE3	MAGE
YDR289C	117.529	99.0198	1.18692	0.24723	0.40065	0.50223	FALSE	RTT103	ENTH_VHS
YDR290W	0	0.701069	0	#NAME?	1	1	FALSE
YDR291W	240.892	316.202	0.761832	-0.39246	0.24095	0.33103	FALSE	HRQ1	DEAD/DEAH-box_helicase
YDR292C	446.513	697.627	0.640046	-0.64375	0.010931	0.022014	TRUE	SRP101	Sig_recog_part_rcpt_asu-like_N
YDR293C	2746.51	1382.68	1.98636	0.99013	1.37e-05	4.62e-05	TRUE	SSD1	RNase_II/R_CS
YDR294C	1878.59	1308.3	1.4359	0.52195	0.014249	0.027931	TRUE	DPL1	PyrdxlP-dep_Trfase_major_dom
YDR295C	77.0814	45.2986	1.70163	0.76692	0.017541	0.033666	TRUE	HDA2	HDA_complex_subunit-2/3
YDR296W	759.72	598.056	1.27032	0.34519	0.21674	0.3026	FALSE	MHR1	Mhr1
YDR297W	762.959	773.478	0.9864	-0.019755	0.68302	0.76829	FALSE	SUR2	Fatty_acid_hydroxylase
YDR298C	6980.8	3377.68	2.06674	1.0474	8.24e-05	0.00024635	TRUE	ATP5	ATPase_OSCP/delta_N
YDR299W	38.9649	194.289	0.200552	-2.318	8.02e-12	5.98e-11	TRUE	BFR2	AATF
YDR300C	348.531	954.276	0.365231	-1.4531	1.2e-07	5.43e-07	TRUE	PRO1	Glutamate_5-kinase_CS
YDR301W	244.161	270.678	0.902037	-0.14874	0.72806	0.80689	FALSE	CFT1	Cleavage/polyA-sp_fac_asu_C
YDR302W	366.025	809.883	0.451948	-1.1458	3.06e-06	1.14e-05	TRUE	GPI11	GPI_biosynthesis_protein_Pig-F
YDR303C	101.969	223.513	0.456208	-1.1322	0.0016472	0.0039322	TRUE	RSC3	Zn2-C6_fun-type_DNA-bd
YDR304C	2650.78	3023.93	0.876601	-0.19001	0.31554	0.4132	FALSE	CPR5	Cyclophilin-type_PPIase
YDR305C	167.403	220.911	0.757783	-0.40014	0.22446	0.31192	FALSE	HNT2	Histidine_triad_CS
YDR306C	1592.97	392.199	4.06163	2.0221	4.1e-14	3.92e-13	TRUE
YDR307W	284.056	506.945	0.560329	-0.83565	0.00030857	0.00083783	TRUE	PMT7	GlyclTrfase_39_like
YDR308C	96.4382	133.007	0.725063	-0.46382	0.14385	0.21448	FALSE	SRB7	Mediator_Med21
YDR309C	234.731	247.102	0.949933	-0.074103	0.55816	0.65558	FALSE	GIC2	PAK_box_Rho-bd
YDR310C	207.687	159.873	1.29907	0.37748	0.22374	0.31111	FALSE	SUM1	AT_hook_DNA-bd_motif
YDR311W	145.711	157.729	0.923804	-0.11434	0.61521	0.70997	FALSE	TFB1	TFIIH_BTF_p62_N
YDR312W	114.248	128.425	0.889613	-0.16875	0.38776	0.48842	FALSE	SSF2	SSF1/SSF2
YDR313C	796.025	333.41	2.38752	1.2555	3.21e-06	1.19e-05	TRUE	PIB1	Znf_FYVE-rel
YDR314C	50.9881	22.6168	2.25444	1.1728	0.0029514	0.0067406	TRUE	RAD34	Rad4_beta-hairpin_dom3
YDR315C	108.242	42.5822	2.54194	1.3459	0.022813	0.042646	TRUE	IPK1	Ins_P5_2-kin
YDR316W	112.807	56.8412	1.9846	0.98885	0.0042251	0.0093176	TRUE	OMS1	Methyltransf_12
YDR317W	4.38503	1.50316	2.91721	1.5446	0.59842	0.69439	FALSE	HIM1	HIM1
YDR318W	230.666	150.961	1.52798	0.61162	0.029561	0.053825	FALSE	MCM21	Centromere_CenpO
YDR319C	251.532	457.491	0.549808	-0.863	0.0022013	0.0051369	TRUE	YFT2	FIT
YDR320C	101.021	113.031	0.89375	-0.16206	0.86458	0.91776	FALSE	SWA2	TPR_repeat
YDR320C-A	242.623	422.857	0.573771	-0.80145	0.0017616	0.004181	TRUE	DAD4	DASH_Dad4
YDR320W-B	3.18613	7.31376	0.435635	-1.1988	0.059202	0.099242	FALSE
YDR321W	912.568	6091.96	0.149799	-2.7389	7.55e-25	1.84e-23	TRUE	ASP1	Asparaginase/glutaminase_CS
YDR322C-A	1907.73	1408.43	1.35451	0.43777	0.099681	0.15643	FALSE	TIM11	ATPase_F0-cplx_esu_mt
YDR322W	445.187	586.307	0.759308	-0.39724	0.15978	0.23433	FALSE	MRPL35	PtdEtn-bd_prot_PEBP
YDR323C	37.9711	115.265	0.329426	-1.602	5.79e-06	2.07e-05	TRUE	PEP7	Znf_FYVE-rel
YDR324C	100.404	871.432	0.115217	-3.1176	2.9e-15	3.16e-14	TRUE	UTP4	WD40_repeat_dom
YDR325W	79.9472	147.772	0.541019	-0.88625	0.0038559	0.0085973	TRUE	YCG1	Cnd3_C
YDR326C	419.287	210.141	1.99527	0.99658	6e-05	0.0001828	TRUE	YSP2	GRAM
YDR327W	13.5447	10.2953	1.31562	0.39574	0.92881	0.96926	FALSE
YDR328C	2262.01	1779.46	1.27118	0.34617	0.37533	0.47542	FALSE	SKP1	E3_ubiquit_lig_SCF_Skp
YDR329C	993.408	599.047	1.65832	0.72972	0.0033978	0.0076664	TRUE	PEX3	Peroxin-3
YDR330W	515.347	322.302	1.59896	0.67713	0.0097248	0.01981	TRUE	UBX5	Thioredoxin-like_fold
YDR331W	165.937	415.032	0.399818	-1.3226	7.7e-07	3.11e-06	TRUE	GPI8	Peptidase_C13
YDR332W	69.6435	69.8243	0.997412	-0.0037391	0.99319	1	FALSE	IRC3	DEAD-like_helicase
YDR333C	475.783	890.929	0.53403	-0.90501	0.0021428	0.0050076	TRUE	RQC1	bHLH_Nulp1
YDR334W	603.741	466.186	1.29506	0.37302	0.21081	0.29555	FALSE	SWR1	Helicase/SANT-assoc_DNA-bd
YDR335W	908.908	569.404	1.59625	0.67468	0.0083402	0.01729	TRUE	MSN5	ARM-type_fold
YDR336W	286.127	284.336	1.0063	0.009059	0.95233	0.98751	FALSE		GTP_binding_domain
YDR337W	462.681	623.611	0.741939	-0.43063	0.065145	0.10785	FALSE	MRPS28	S15_NS1_RNA-bd
YDR338C	732.412	376.525	1.94519	0.95991	0.00032562	0.00088121	TRUE		MATE
YDR339C	498.964	979.237	0.509544	-0.97272	0.00011202	0.00032741	TRUE	FCF1	DUF652
YDR340W	5.20344	3.46982	1.49963	0.5846	0.53028	0.62961	FALSE
YDR341C	3904.01	8053.74	0.484745	-1.0447	0.00012142	0.0003522	TRUE		Arg-tRNA-synth_Ia_core
YDR342C	1.07693e+06	32298.9	33.3426	5.0593	1.72e-09	9.95e-09	TRUE	HXT7	MFS_dom
YDR343C	1.22166e+06	36675.8	33.3096	5.0579	7.02e-10	4.24e-09	TRUE	HXT6	MFS_dom
YDR344C	67.8135	51.6151	1.31383	0.39378	0.20438	0.28841	FALSE
YDR345C	229001	66053.4	3.46691	1.7937	0.0053846	0.011593	TRUE	HXT3	MFS_dom
YDR346C	3653.42	3996.1	0.914247	-0.12934	0.41188	0.51365	FALSE	SVF1	Oxidative_stress_survival
YDR347W	1149.29	1121.17	1.02508	0.035737	0.81175	0.87277	FALSE	MRP1	Mn/Fe_SOD_C
YDR348C	331.081	412.011	0.803574	-0.3155	0.30002	0.39563	FALSE	PAL1	Pal1
YDR349C	1632.73	1961.68	0.832314	-0.2648	0.20613	0.29038	FALSE	YPS7	Peptidase_aspartic
YDR350C	819.833	530.685	1.54486	0.62747	0.11744	0.17981	FALSE	ATP22	Translation_fac_ATP22_mt
YDR351W	152.609	157.253	0.970467	-0.043248	0.66065	0.74931	FALSE	SBE2
YDR352W	2360.03	1894.95	1.24543	0.31664	0.33307	0.43132	FALSE	YPQ2	CTNS
YDR353W	13017.8	39900.6	0.326256	-1.6159	1.35e-09	7.88e-09	TRUE	TRR1	Pyr_nucl-diS_OxRdtase_FAD/NAD
YDR354C-A	0	0	NA	NA	NA	NA	NA
YDR354W	1700	3261.99	0.521155	-0.94022	5.92e-05	0.00018067	TRUE	TRP4	Glycosyl_Trfase_fam3_N
YDR355C	0	0.196429	0	#NAME?	1	1	FALSE
YDR356W	27.2486	63.5569	0.428727	-1.2219	0.0018656	0.0044054	TRUE	SPC110
YDR357C	76.5003	57.3155	1.33472	0.41654	0.23469	0.32413	FALSE	CNL1
YDR358W	259.226	78.6947	3.29407	1.7199	3.64e-09	2.03e-08	TRUE	GGA1	VHS_subgr
YDR359C	85.9044	70.857	1.21236	0.27782	0.26649	0.36034	FALSE	EAF1	MYB-like
YDR360W	0.126799	0.196429	0.645519	-0.63147	1	1	FALSE	OPI7
YDR361C	600.893	1462.7	0.410809	-1.2835	2.71e-06	1.02e-05	TRUE	BCP1	BCP1_family
YDR362C	359.92	373.11	0.964649	-0.051924	0.88975	0.9375	FALSE	TFC6	WD40_repeat_dom
YDR363W	178.154	92.015	1.93614	0.95318	0.002617	0.0060403	TRUE	ESC2	SUMO
YDR363W-A	252.42	345.187	0.731255	-0.45155	0.088898	0.14145	FALSE	SEM1	DSS1_SEM1
YDR364C	437.314	332.63	1.31471	0.39475	0.14391	0.21452	FALSE	CDC40	G-protein_beta_WD-40_rep
YDR365C	199.596	126.541	1.57732	0.65748	0.028598	0.052281	FALSE	ESF1	NUC153
YDR366C	9.68986	12.1554	0.797165	-0.32705	0.76191	0.83227	FALSE
YDR367W	1455.73	1490.53	0.976653	-0.034083	0.66246	0.75072	FALSE	KEI1	DUF1753_Golgi
YDR368W	1215.56	2168.09	0.560659	-0.8348	0.0012468	0.0030373	TRUE	YPR1	NADP_OxRdtase_dom
YDR369C	109.879	58.3204	1.88406	0.91384	0.0045379	0.0099706	TRUE	XRS2	SMAD_FHA_domain
YDR370C	225.577	379.475	0.594444	-0.75039	0.099041	0.1555	FALSE	DXO1	RAI1
YDR371C-A	0.896838	3.28977	0.272615	-1.8751	0.52975	0.62933	FALSE
YDR371W	352.827	171.112	2.06197	1.044	0.030312	0.055015	FALSE	CTS2	Glycoside_hydrolase_SF
YDR372C	456.353	1175.02	0.388378	-1.3645	8.87e-07	3.54e-06	TRUE	VPS74	GPP34
YDR373W	194.124	995.241	0.195053	-2.3581	3.9e-18	5.63e-17	TRUE	FRQ1	EF_HAND_2
YDR374C	8.43112	7.25347	1.16236	0.21705	0.70048	0.78323	FALSE	PHO92	YTH_domain
YDR374W-A	124.551	170.645	0.729887	-0.45426	0.088197	0.14053	FALSE	WIP1
YDR375C	603.348	898.662	0.671385	-0.57479	0.036426	0.06471	FALSE	BCS1	BCS1_N
YDR376W	561.44	613.545	0.915076	-0.12804	0.70532	0.78661	FALSE	ARH1	Adrenodoxin_Rdtase
YDR377W	2935.41	1568.18	1.87186	0.90447	0.00015761	0.00044863	TRUE	ATP17	ATPase_F0-cplx_fsu_mt_fun
YDR378C	673.55	1593.87	0.422588	-1.2427	4.76e-06	1.72e-05	TRUE	LSM6	LSM-related_domain
YDR379C-A	41.0972	15.1154	2.7189	1.443	0.0078097	0.01631	TRUE	SDH6	Complex1_LYR
YDR379W	154.096	123.358	1.24918	0.32098	0.28886	0.38463	FALSE	RGA2	Rho_GTPase_activation_prot
YDR380W	2017.99	11.2363	179.596	7.4886	8.9e-88	8.32e-85	TRUE	ARO10	Pyruvt_ip_decrb
YDR381C-A	165.902	119.083	1.39317	0.47837	0.44683	0.54882	FALSE
YDR381W	7193.87	7216.54	0.996859	-0.0045391	0.90478	0.94924	FALSE	YRA1	Nucleotide-bd_a/b_plait
YDR382W	39890.5	80496.5	0.495556	-1.0129	1.93e-06	7.41e-06	TRUE	RPP2B	Ribosomal_60S
YDR383C	39.5437	100.257	0.394422	-1.3422	1.13e-05	3.86e-05	TRUE	NKP1
YDR384C	1073.65	446.804	2.40296	1.2648	7.94e-05	0.00023789	TRUE	ATO3	Grp1_Fun34_YaaH
YDR385W	142138	194791	0.729697	-0.45463	0.085292	0.13657	FALSE	EFT2	Ribosomal_S5_D2-typ_fold
YDR386W	92.2798	74.2534	1.24277	0.31356	0.38929	0.48988	FALSE	MUS81	DNA_repair_nuc_XPF/helicase
YDR387C	983.068	1017.06	0.966578	-0.049041	0.75626	0.82804	FALSE		MFS_dom
YDR388W	1398.11	1546.81	0.903868	-0.14582	0.77219	0.84042	FALSE	RVS167	BAR_dom
YDR389W	170.969	185.141	0.923453	-0.11489	0.79614	0.85947	FALSE	SAC7	Rho_GTPase_activation_prot
YDR390C	254.154	533.963	0.475976	-1.071	0.00016062	0.00045621	TRUE	UBA2	Ub-like_act_enz_cat_cys_dom
YDR391C	1067.03	736.484	1.44882	0.53488	0.034412	0.061583	FALSE		Acyl_CoA_acyltransferase
YDR392W	445.678	269.144	1.65591	0.72762	0.021179	0.039865	TRUE	SPT3	Histone-fold
YDR393W	73.9827	139.655	0.529754	-0.91661	0.0085174	0.017608	TRUE	SHE9	MDM33_fungi
YDR394W	1252.17	3044.14	0.411339	-1.2816	1.62e-06	6.29e-06	TRUE	RPT3	26S_Psome_P45
YDR395W	350.901	2015.11	0.174135	-2.5217	6.62e-20	1.13e-18	TRUE	SXM1	ARM-type_fold
YDR396W	2.04727	23.1354	0.0884909	-3.4983	1.03e-05	3.54e-05	TRUE
YDR397C	449.875	338.03	1.33087	0.41237	0.19707	0.27961	FALSE	NCB2	Histone-fold
YDR398W	205.34	960.484	0.213788	-2.2257	1.97e-15	2.18e-14	TRUE	UTP5	WD40_repeat_dom
YDR399W	5891.13	11811.7	0.498754	-1.0036	4.81e-05	0.00014896	TRUE	HPT1	PRibTrfase
YDR400W	530.083	711.518	0.745003	-0.42468	0.051156	0.087206	FALSE	URH1	Inosine/uridine_hydrolase
YDR401W	21.2934	26.5805	0.801092	-0.31996	0.46471	0.56699	FALSE
YDR402C	21.3948	15.9011	1.34549	0.42813	0.23555	0.32512	FALSE	DIT2	Cyt_P450_CS
YDR403W	248.624	72.7339	3.41826	1.7733	7.46e-09	3.99e-08	TRUE	DIT1	DIT1_PvcA
YDR404C	2484.06	3271.4	0.759329	-0.3972	0.037519	0.066259	FALSE	RPB7	RNA-binding_domain_S1
YDR405W	748.712	267.403	2.79994	1.4854	0.0052289	0.01128	TRUE	MRP20	Ribosomal_L25/23
YDR406W	27810.2	663.68	41.903	5.389	9.14e-78	4.27e-75	TRUE	PDR15	ABC_transporter_CS
YDR406W-A	103.162	8.40451	12.2746	3.6176	0.00075269	0.0019009	TRUE
YDR407C	67.2369	203.923	0.329718	-1.6007	8.61e-06	2.99e-05	TRUE	TRS120	TRAPP_II_complex_Trs120
YDR408C	1129.3	5083.21	0.222162	-2.1703	4.36e-11	3.02e-10	TRUE	ADE8	PurN_trans
YDR409W	120.39	93.8152	1.28327	0.35982	0.096954	0.15259	FALSE	SIZ1	PINIT
YDR410C	183.65	798.133	0.230099	-2.1197	2.12e-14	2.08e-13	TRUE	STE14	PPMT_MeTrfase
YDR411C	1054.81	1171.08	0.900713	-0.15086	0.52158	0.62143	FALSE	DFM1	DER1
YDR412W	256.955	242.368	1.06018	0.084313	0.93119	0.97064	FALSE	RRP17	Nucleolar_protein_12
YDR413C	1.02364	8.83289	0.115889	-3.1092	0.0083612	0.017318	TRUE
YDR414C	138.469	955.12	0.144976	-2.7861	9.18e-20	1.54e-18	TRUE	ERD1	EXS_C
YDR415C	815.896	814.218	1.00206	0.0029697	0.87495	0.92613	FALSE		Peptidase_M28
YDR416W	263.636	400.603	0.658099	-0.60362	0.031421	0.05679	FALSE	SYF1	TPR-like_helical
YDR417C	1.90198	3.09334	0.614865	-0.70166	0.78474	0.85067	FALSE
YDR418W	5903.13	24878.9	0.237274	-2.0754	2.92e-16	3.55e-15	TRUE	RPL12B	Ribosomal_L11_CS
YDR419W	265.444	209.77	1.2654	0.3396	0.17348	0.25046	FALSE	RAD30	DNA_repair_prot_UmuC-like_N
YDR420W	414.832	353.731	1.17273	0.22987	0.18343	0.26254	FALSE	HKR1
YDR421W	188.063	83.3897	2.25523	1.1733	0.00030819	0.00083716	TRUE	ARO80	Zn2-C6_fun-type_DNA-bd
YDR422C	332.148	218.75	1.5184	0.60255	0.024269	0.045135	TRUE	SIP1	Ig_E-set
YDR423C	134.707	81.0373	1.66228	0.73317	0.0049333	0.010742	TRUE	CAD1	Yap1_redox_dom
YDR424C	354.224	452.455	0.782894	-0.35311	0.21406	0.2995	FALSE	DYN2	Dynein_light_1/2_CS
YDR425W	119.396	36.3955	3.2805	1.7139	0.00066197	0.0016921	TRUE	SNX41	Phox
YDR426C	0.77004	22.8703	0.0336698	-4.8924	5.68e-08	2.69e-07	TRUE
YDR427W	1187.83	2472.03	0.48051	-1.0574	0.026073	0.048175	TRUE	RPN9	WHTH_trsnscrt_rep_DNA-bd
YDR428C	239.609	258.098	0.928364	-0.10724	0.6362	0.72738	FALSE	BNA7	AB_hydrolase_3
YDR429C	1930.42	3963.29	0.487075	-1.0378	6.1e-05	0.00018571	TRUE	TIF35	eIF3g_N
YDR430C	636.938	723.213	0.880706	-0.18327	0.73432	0.81203	FALSE	CYM1	Peptidase_M16C_assoc
YDR431W	1.97809	2.52042	0.784823	-0.34956	0.87311	0.9251	FALSE
YDR432W	2803.95	3481.63	0.805355	-0.3123	0.71495	0.79505	FALSE	NPL3	Nucleotide-bd_a/b_plait
YDR433W	1085.83	1365.29	0.795306	-0.33042	0.68388	0.76908	FALSE
YDR434W	703.053	1209.26	0.581389	-0.78242	0.0039753	0.0088353	TRUE	GPI17	PtdIno-glycan_biosynth_class_S
YDR435C	2063.01	848.476	2.43143	1.2818	1.76e-07	7.73e-07	TRUE	PPM1	LCM_MeTrfase_euk
YDR436W	2184.59	468.987	4.65811	2.2197	2.16e-19	3.56e-18	TRUE	PPZ2	PPPtase_PPZ
YDR437W	33.8467	33.2095	1.01919	0.027418	0.95474	0.98985	FALSE	GPI19	PIG-P
YDR438W	1290.6	305.666	4.22227	2.078	1.79e-13	1.58e-12	TRUE	THI74	DMT
YDR439W	65.7223	72.2237	0.909984	-0.13609	0.65225	0.74211	FALSE	LRS4	Monopolin_cplx_su-Lrs4
YDR440W	17.3788	96.8112	0.179512	-2.4778	3.39e-08	1.65e-07	TRUE	DOT1	Histone_H3-K79_MeTrfase
YDR441C	692.116	438.45	1.57855	0.6586	0.035988	0.064088	FALSE	APT2	PRibTrfase
YDR442W	5.30036	3.93095	1.34837	0.43121	0.84645	0.90203	FALSE
YDR443C	354.002	182.376	1.94106	0.95684	5.54e-05	0.0001699	TRUE	SSN2	Mediator_Med13_fun
YDR444W	244.8	301.427	0.812137	-0.3002	0.17507	0.2522	FALSE		Lipase_YDL109c
YDR445C	1.29573	10.1663	0.127453	-2.972	0.059609	0.099821	FALSE
YDR446W	0.253598	0	NA	Inf	0.87348	0.9251	FALSE	ECM11
YDR447C	3836.94	21299.7	0.18014	-2.4728	3.75e-06	1.38e-05	TRUE	RPS17B	Ribosomal_S17e_CS
YDR448W	45.402	60.0247	0.756388	-0.4028	0.26639	0.36031	FALSE	ADA2	SANT_eukarya
YDR449C	30.0496	238.822	0.125824	-2.9905	4.29e-10	2.64e-09	TRUE	UTP6	U3_snoRNA_assoc-6
YDR450W	7655.67	32962.4	0.232255	-2.1062	6.93e-16	8e-15	TRUE	RPS18A	Ribosomal_S13_CS
YDR451C	11.041	119.223	0.0926076	-3.4327	2.95e-18	4.35e-17	TRUE	YHP1	Homeobox_CS
YDR452W	606.104	427.149	1.41895	0.50483	0.15004	0.22194	FALSE	PPN1	EndopolyPtase_N1
YDR453C	675.145	345.904	1.95183	0.96483	8.88e-05	0.00026411	TRUE	TSA2	Peroxiredoxin_AhpC-typ
YDR454C	4169.93	6441.63	0.647342	-0.6274	0.014028	0.027547	TRUE	GUK1	Guanylate_kinase_CS
YDR455C	0.906084	0.701069	1.29243	0.37009	0.81396	0.87438	FALSE
YDR456W	3627.33	2259.38	1.60545	0.68298	0.027715	0.050837	FALSE	NHX1	Cation/H_exchanger_CPA1
YDR457W	1620.03	1124.22	1.44102	0.52709	0.044074	0.076465	FALSE	TOM1	DUF4414
YDR458C	268.274	66.1815	4.05361	2.0192	5.5e-12	4.18e-11	TRUE	HEH2	HeH/LEM_domain
YDR459C	1160.28	646.808	1.79386	0.84306	0.0011475	0.0028132	TRUE	PFA5	Znf_DHHC_palmitoyltrfase
YDR460W	357.504	122.998	2.90657	1.5393	2.15e-07	9.33e-07	TRUE	TFB3	Znf_RING_CS
YDR461C-A	159.958	42.3745	3.77486	1.9164	0.020214	0.038303	TRUE
YDR461W	36.496	9.43294	3.86899	1.952	7.83e-05	0.00023494	TRUE	MFA1
YDR462W	402.681	259.464	1.55197	0.6341	0.09212	0.14611	FALSE	MRPL28	Ribosomal_L28/L40_mit
YDR463W	368.524	134.995	2.72991	1.4489	5.61e-08	2.65e-07	TRUE	STP1	Znf_C2H2-like
YDR464C-A	0	0.324585	0	#NAME?	1	1	FALSE
YDR464W	130.384	44.2678	2.94535	1.5584	1.62e-06	6.28e-06	TRUE	SPP41	DUF3020
YDR465C	717.733	2120.99	0.338396	-1.5632	6.26e-09	3.39e-08	TRUE	RMT2	RMT2_dom
YDR466W	223.429	69.1874	3.22933	1.6912	1.08e-08	5.62e-08	TRUE	PKH3	Protein_kinase_ATP_BS
YDR467C	11.4121	26.9546	0.423383	-1.24	0.0096926	0.019763	TRUE
YDR468C	200.911	235.008	0.854912	-0.22615	0.32315	0.42115	FALSE	TLG1	Syntaxin-6_N
YDR469W	57.5745	69.8725	0.823993	-0.2793	0.24168	0.33196	FALSE	SDC1	Dpy-30_motif
YDR470C	479.384	279.996	1.71211	0.77577	0.00063942	0.0016403	TRUE	UGO1	Mt_carrier_dom
YDR471W	3604.75	22047.4	0.1635	-2.6126	7.77e-22	1.53e-20	TRUE	RPL27B	Ribosomal_L27e_CS
YDR472W	377.296	589.7	0.639811	-0.64428	0.027524	0.050593	FALSE	TRS31	NO_sig/Golgi_transp_ligand-bd
YDR473C	138.873	27.0061	5.14227	2.3624	7.05e-11	4.77e-10	TRUE	PRP3	Pre-mRNA_splic_Prp3
YDR475C	684.495	330.739	2.06959	1.0493	2.13e-05	6.96e-05	TRUE	JIP4	Rossmann-like_a/b/a_fold
YDR476C	2706.01	1940.37	1.39458	0.47983	0.29288	0.38835	FALSE
YDR477W	521.32	429.215	1.21459	0.28047	0.18314	0.26218	FALSE	SNF1	Protein_kinase_ATP_BS
YDR478W	33.4757	35.8386	0.934068	-0.098401	0.67208	0.75912	FALSE	SNM1	Rpr2
YDR479C	764.888	288.793	2.64857	1.4052	4.64e-08	2.22e-07	TRUE	PEX29	Pex24p
YDR480W	44.1962	66.5476	0.664128	-0.59047	0.07413	0.12074	FALSE	DIG2
YDR481C	7051.03	2509.4	2.80984	1.4905	1.13e-10	7.45e-10	TRUE	PHO8	Alkaline_phosphatase_AS
YDR482C	549.979	369.962	1.48658	0.572	0.38868	0.48919	FALSE	CWC21	mRNA_splic_Cwf21
YDR483W	4148.05	3976.95	1.04302	0.060771	0.85843	0.91256	FALSE	KRE2	Glyco_trans_15
YDR484W	120.823	76.5508	1.57833	0.6584	0.20305	0.28692	FALSE	VPS52	Vps52
YDR485C	122.506	55.6135	2.20282	1.1393	0.00022458	0.00062245	TRUE	VPS72	YL1_C
YDR486C	243.712	139.561	1.74628	0.80428	0.0039798	0.0088423	TRUE	VPS60	Snf7
YDR487C	2981.52	4362.22	0.683486	-0.54902	0.012042	0.024015	TRUE	RIB3	DHBP_synth_RibB-like_a/b_dom
YDR488C	49.0492	161.162	0.304348	-1.7162	0.0096791	0.019748	TRUE	PAC11	WD40_repeat_CS
YDR489W	130.269	255.495	0.509869	-0.9718	0.00057304	0.0014839	TRUE	SLD5	GINS_complex
YDR490C	1325.28	432.825	3.06192	1.6144	3.2e-10	2.01e-09	TRUE	PKH1	Protein_kinase_ATP_BS
YDR491C	2.2709	2.75238	0.825069	-0.27741	0.67918	0.76511	FALSE
YDR492W	19321.6	3958.5	4.88103	2.2872	8.28e-07	3.33e-06	TRUE	IZH1	HlyIII-related
YDR493W	228.421	407.157	0.561014	-0.83389	0.006746	0.014225	TRUE	MZM1
YDR494W	2022.82	923.56	2.19024	1.1311	8.55e-06	2.97e-05	TRUE	RSM28
YDR495C	90.7317	39.5954	2.29147	1.1963	0.010104	0.020513	TRUE	VPS3	Citron
YDR496C	278.667	532.469	0.52335	-0.93415	0.013163	0.026065	TRUE	PUF6	ARM-type_fold
YDR497C	17308.1	4239.24	4.08282	2.0296	4.31e-07	1.79e-06	TRUE	ITR1	MFS_dom
YDR498C	780.712	517.989	1.5072	0.59187	0.021772	0.040875	TRUE	SEC20	Sec20
YDR499W	49.1297	44.1073	1.11387	0.15558	0.91134	0.9545	FALSE	LCD1	DNA_damage_chkpnt_Lcd1
YDR500C	5938.25	18138.9	0.327377	-1.611	1.02e-11	7.5e-11	TRUE	RPL37B	Ribosomal_L37e_CS
YDR501W	2.43692	17.2434	0.141325	-2.8229	0.0018107	0.0042896	TRUE	PLM2	SMAD_FHA_domain
YDR502C	26722.4	16674.9	1.60256	0.68038	0.0064907	0.013735	TRUE	SAM2	S-AdoMet_synthetase_sfam
YDR503C	117.99	305.84	0.38579	-1.3741	3.25e-07	1.38e-06	TRUE	LPP1	P_Acid_Pase/Cl_peroxidase_N
YDR504C	115.895	18.7353	6.18591	2.629	0.07126	0.11673	FALSE	SPG3
YDR505C	1323.48	162.784	8.13028	3.0233	1.15e-06	4.52e-06	TRUE	PSP1	PSP1_C
YDR506C	152.793	20.5411	7.43841	2.895	1.67e-17	2.28e-16	TRUE	GMC1	Cu-oxidase_3
YDR507C	23.6611	91.9819	0.257237	-1.9588	3.56e-08	1.72e-07	TRUE	GIN4	Protein_kinase_ATP_BS
YDR508C	115.602	300.338	0.384907	-1.3774	0.049052	0.083882	FALSE	GNP1	AA-permease_dom
YDR509W	0.389643	0.521014	0.747854	-0.41917	0.96713	0.9989	FALSE
YDR510C-A	2.06567	1.1103	1.86045	0.89566	1	1	FALSE
YDR510W	624.789	909.992	0.686587	-0.54249	0.0043124	0.0095006	TRUE	SMT3	SUMO
YDR511W	427.334	212.878	2.00741	1.0053	0.00034405	0.00092533	TRUE	SDH7	ACN9
YDR512C	807.724	737.051	1.09589	0.1321	0.77445	0.84217	FALSE	EMI1	DUF3128
YDR513W	13530.9	10701.3	1.26441	0.33846	0.37292	0.473	FALSE	GRX2	Glutaredoxin_subgr
YDR514C	184.75	478.577	0.38604	-1.3732	8.07e-08	3.74e-07	TRUE		RNaseH-like_dom
YDR515W	26.423	44.7696	0.590198	-0.76073	0.13817	0.20714	FALSE	SLF1	WHTH_trsnscrt_rep_DNA-bd
YDR516C	9812.29	1593.9	6.15614	2.622	3.6e-25	9.07e-24	TRUE	EMI2	Hexokinase_C
YDR517W	3251.42	1200.08	2.70933	1.4379	3.36e-09	1.89e-08	TRUE	GRH1	GRASP55/65_PDZ
YDR518W	320.088	461.311	0.693867	-0.52727	0.071939	0.11758	FALSE	EUG1	Thioredoxin_domain
YDR519W	1474.93	2056.24	0.717295	-0.47936	0.027429	0.050439	FALSE	FPR2	PPIase_FKBP
YDR520C	151.811	158.009	0.960776	-0.057729	1	1	FALSE	URC2	Zn2-C6_fun-type_DNA-bd
YDR521W	0.516442	1.41851	0.364072	-1.4577	0.7546	0.82705	FALSE
YDR522C	1.01439	2.0078	0.505225	-0.985	0.96947	1	FALSE	SPS2
YDR523C	59.7925	76.3323	0.783319	-0.35233	0.39601	0.49739	FALSE	SPS1	Protein_kinase_ATP_BS
YDR524C	399.593	272.878	1.46437	0.55028	0.065529	0.10843	FALSE	AGE1	ArfGAP
YDR524C-A	5.83743	8.57658	0.680625	-0.55507	0.24928	0.34076	FALSE
YDR524C-B	40285.3	79239	0.508402	-0.97596	0.0025124	0.0058152	TRUE
YDR524W-C	0.126799	1.09393	0.115912	-3.1089	0.75357	0.82647	FALSE
YDR525W	1.89975	4.36732	0.434992	-1.2009	0.44086	0.54235	FALSE	API2
YDR525W-A	1078.74	397.692	2.71251	1.4396	0.0019428	0.0045762	TRUE	SNA2	PMP3
YDR526C	3.85944	19.6955	0.195956	-2.3514	0.0030994	0.007049	TRUE
YDR527W	391	317.569	1.23123	0.3001	0.33164	0.42981	FALSE	RBA50	RNA_pol_II_AP1_N
YDR528W	10.2339	33.6974	0.303701	-1.7193	0.0020385	0.0047835	TRUE	HLR1
YDR529C	9875.96	3973.44	2.48549	1.3135	1.11e-07	5.03e-07	TRUE	QCR7	Cyt-d_ubiquinol_oxidase_14kDa
YDR530C	2465.57	803.173	3.06978	1.6181	4.52e-11	3.13e-10	TRUE	APA2	ATP_adenylylTrfase_C
YDR531W	486.602	2810.21	0.173155	-2.5299	1.03e-11	7.56e-11	TRUE	CAB1	Type_II_PanK
YDR532C	54.6119	16.7028	3.26963	1.7091	6.57e-05	0.00019941	TRUE	KRE28
YDR533C	4546.51	4124.35	1.10236	0.14059	0.82862	0.88722	FALSE	HSP31	ThiJ/PfpI
YDR534C	191.582	30.1517	6.35392	2.6676	8.63e-12	6.42e-11	TRUE	FIT1
YDR535C	128.351	9.91883	12.9401	3.6938	2.54e-19	4.12e-18	TRUE
YDR536W	302.242	12.3027	24.5671	4.6187	2.89e-37	1.48e-35	TRUE	STL1	MFS_dom
YDR537C	5.99197	17.5671	0.34109	-1.5518	0.0077181	0.016134	TRUE
YDR538W	1687.29	1614.81	1.04489	0.063346	0.91664	0.95901	FALSE	PAD1	PAD1
YDR539W	664.495	959.818	0.692313	-0.5305	0.036742	0.065048	FALSE	FDC1	Split_barrel_FMN-bd-related
YDR540C	39.2693	8.2955	4.73381	2.243	6.27e-06	2.24e-05	TRUE	IRC4	DUF1706
YDR541C	934.674	1699.31	0.550032	-0.86241	0.000474	0.0012436	TRUE		NAD(P)-bd_dom
YDR542W	77.7618	123.097	0.63171	-0.66267	0.010883	0.02193	TRUE	PAU10	SRP1_TIP1
YDR543C	2.04727	2.06768	0.99013	-0.01431	0.75501	0.82736	FALSE		DUF468
YDR544C	2.97175	6.46775	0.459472	-1.122	0.14644	0.21747	FALSE
YDR545C-A	37.833	57.4384	0.658672	-0.60237	0.30425	0.40074	FALSE
YDR545W	3750.35	4628.39	0.810293	-0.30348	0.48998	0.59067	FALSE	YRF1-1	DEAD-like_helicase
YEL001C	1057.54	2580.64	0.409799	-1.287	2.54e-07	1.09e-06	TRUE	IRC22
YEL002C	2280.98	3758.33	0.606913	-0.72044	0.00099079	0.0024567	TRUE	WBP1	OligosaccharylTrfase_su_Wbp1
YEL003W	24.9358	60.6269	0.4113	-1.2817	0.091275	0.14484	FALSE	GIM4	Prefoldin
YEL004W	86.0356	72.6614	1.18406	0.24374	0.86993	0.92254	FALSE	YEA4	UAA
YEL005C	116.731	53.6745	2.17479	1.1209	0.0023147	0.005388	TRUE	VAB2
YEL006W	1343.16	901.45	1.49	0.57531	0.018461	0.035276	TRUE	YEA6	Mt_carrier_dom
YEL007W	390.555	410.028	0.952509	-0.070196	0.96629	0.99835	FALSE	MIT1	Gluconate_transp_1/Pac2
YEL008C-A	1.37406	2.91328	0.471654	-1.0842	0.53014	0.62957	FALSE
YEL008W	7.23933	3.63912	1.98931	0.99227	0.70383	0.78575	FALSE
YEL009C	14913.2	14244.8	1.04692	0.066146	0.92996	0.96992	FALSE	GCN4	Znf_C2H2/integrase_DNA-bd
YEL009C-A	1.02364	1.23846	0.826542	-0.27484	1	1	FALSE
YEL010W	2.3977	0.897499	2.67154	1.4177	0.29992	0.39559	FALSE
YEL011W	22348.4	1264.13	17.6788	4.1439	5.27e-53	6.27e-51	TRUE	GLC3	Glycoside_hydrolase_SF
YEL012W	1259.21	178.518	7.0537	2.8184	1.19e-13	1.08e-12	TRUE	UBC8	UBQ-conjugating_AS
YEL013W	1590.61	1378.32	1.15402	0.20666	0.54338	0.64129	FALSE	VAC8	Vac8
YEL014C	0	0	NA	NA	NA	NA	NA
YEL015W	455.162	560.281	0.812382	-0.29977	0.27271	0.36704	FALSE	EDC3	DFDF
YEL016C	157.923	196.194	0.804933	-0.31306	0.44846	0.55056	FALSE	NPP2	E-NPP
YEL017C-A	1378.03	3757.52	0.366739	-1.4472	3.12e-08	1.52e-07	TRUE	PMP2	ATPase_proteolipid
YEL017W	235.106	727.655	0.323101	-1.6299	3.56e-09	2e-08	TRUE	GTT3
YEL018C-A	0.126799	3.94733	0.0321227	-4.9603	0.048657	0.083272	FALSE
YEL018W	55.207	86.7821	0.636156	-0.65255	0.044943	0.077688	FALSE	EAF5	EAF5
YEL019C	15.2139	9.67051	1.57323	0.65373	0.36526	0.46463	FALSE	MMS21	Nse2(Mms21)
YEL020C	705.785	494.7	1.42669	0.51268	0.044732	0.077385	FALSE		Thiamin_PyroP_enz_TPP-bd_dom
YEL020C-B	8.31143	10.5924	0.784663	-0.34986	0.41625	0.51821	FALSE
YEL020W-A	374.69	1299.7	0.28829	-1.7944	2.91e-11	2.05e-10	TRUE	TIM9	Tim8/9/10/13_Znf-like
YEL021W	696.031	1584.97	0.439144	-1.1872	1.14e-06	4.51e-06	TRUE	URA3	OMPdecase_AS
YEL022W	88.6638	283.973	0.312226	-1.6793	9.59e-09	5.06e-08	TRUE	GEA2	SEC7_alpha_orthog
YEL023C	59.1724	86.8771	0.681104	-0.55405	0.16937	0.24569	FALSE		DUF2235
YEL024W	20675.1	4202.93	4.91921	2.2984	5.38e-14	5.08e-13	TRUE	RIP1	Rieske_2Fe-2S
YEL025C	473.601	484.112	0.978287	-0.03167	0.96318	0.99576	FALSE		WD40_repeat_dom
YEL026W	1399.76	7841.72	0.178502	-2.486	2.67e-12	2.1e-11	TRUE	SNU13	Ribosomal_L7Ae/L8/Nhp2
YEL027W	17558.4	24048.2	0.730137	-0.45376	0.012039	0.024015	TRUE	VMA3	ATPase_V0-cplx_csu_euk
YEL028W	250.641	165.208	1.51712	0.60133	0.030252	0.054935	FALSE
YEL029C	726.601	1729.87	0.420032	-1.2514	4.51e-06	1.64e-05	TRUE	BUD16	HMP-P_kinase-1
YEL030C-A	3.81098	7.56168	0.503986	-0.98854	0.47903	0.58111	FALSE
YEL030W	110.649	63.7561	1.73551	0.79536	0.014487	0.028353	TRUE	ECM10	Heat_shock_70_CS
YEL031W	1827.71	7413.18	0.246549	-2.0201	7.44e-15	7.67e-14	TRUE	SPF1	ATPase_cation_domN
YEL032C-A	0	0	NA	NA	NA	NA	NA
YEL032W	776.856	867.606	0.895401	-0.15939	0.91914	0.96132	FALSE	MCM3	MCM_CS
YEL033W	14954.4	17236.5	0.867598	-0.2049	0.13029	0.19692	FALSE	MTC7
YEL034C-A	79.9082	34.5326	2.31399	1.2104	0.098229	0.15441	FALSE
YEL034W	63913	53910.7	1.18553	0.24554	0.76375	0.83318	FALSE	HYP2	Transl_elong_IF5A_C
YEL035C	60.2055	28.318	2.12605	1.0882	0.0019474	0.0045838	TRUE	UTR5
YEL036C	434.645	845.966	0.513785	-0.96076	0.050605	0.086357	FALSE	ANP1	Anp1
YEL037C	865.753	1814.88	0.477031	-1.0678	0.004041	0.008957	TRUE	RAD23	Ubiquitin_supergroup
YEL038W	5151.55	2064.79	2.49495	1.319	0.0021276	0.0049738	TRUE	UTR4	Enolase-phosphatase_E1
YEL039C	7087.93	111.41	63.6201	5.9914	3.25e-19	5.24e-18	TRUE	CYC7	Cyt_c_dom
YEL040W	129.142	3237.48	0.0398897	-4.6478	4.01e-54	4.94e-52	TRUE	UTR2	Glyco_hydro_16_CRH1_prd
YEL041W	586.023	173.931	3.36929	1.7524	1.48e-11	1.07e-10	TRUE	YEF1	ATP-NAD_kinase_PpnK-typ_a/b
YEL042W	2654.88	3594.07	0.738683	-0.43697	0.058711	0.098545	FALSE	GDA1	Guanosine_diphosphatase
YEL043W	316.676	292.288	1.08344	0.11562	0.45278	0.55472	FALSE		Ig-like_fold
YEL044W	1076.87	1202.06	0.895852	-0.15867	0.6264	0.7192	FALSE	IES6	YL1_C
YEL045C	86.2736	73.6745	1.17101	0.22775	0.69737	0.78054	FALSE
YEL046C	3856.11	2619.15	1.47227	0.55805	0.107	0.16621	FALSE	GLY1	Threonine_aldolase
YEL047C	970.233	2808.44	0.345471	-1.5334	5.02e-09	2.76e-08	TRUE	FRD1	Flavocytochrome_c
YEL048C	54.4739	135.518	0.401968	-1.3148	0.0047173	0.010323	TRUE	TCA17	Longin-like
YEL049W	114.232	90.0583	1.26842	0.34304	0.48171	0.58359	FALSE	PAU2	SRP1_TIP1
YEL050C	790.524	1112.37	0.710668	-0.49275	0.05987	0.10015	FALSE	RML2	Ribosomal_L2_CS
YEL050W-A	0.126799	1.04203	0.121685	-3.0388	0.60431	0.69949	FALSE
YEL051W	1017.3	2724.53	0.373384	-1.4213	1.16e-08	6.01e-08	TRUE	VMA8	ATPase_V1/A1-cplx_dsu
YEL052W	2258.46	771.951	2.92565	1.5488	3.61e-09	2.02e-08	TRUE	AFG1	ATPase_AFG1-like
YEL053C	127.516	183.628	0.694422	-0.52612	0.50627	0.60662	FALSE	MAK10	NatC_a_AcTrfase
YEL053W-A	2.53374	5.51315	0.459582	-1.1216	0.84286	0.89864	FALSE
YEL054C	7366.79	27742.7	0.26554	-1.913	2.44e-13	2.13e-12	TRUE	RPL12A	Ribosomal_L11_CS
YEL055C	399.548	951.553	0.419891	-1.2519	0.00040854	0.0010854	TRUE	POL5	DNA-dir_DNA_pol_B_CS
YEL056W	698.05	638.159	1.09385	0.12942	0.53582	0.63493	FALSE	HAT2	Histone-bd_RBBP4
YEL057C	42.234	63.0343	0.670016	-0.57773	0.17784	0.25537	FALSE
YEL058W	4371.16	6116.16	0.714691	-0.48461	0.051932	0.088276	FALSE	PCM1	PAGM
YEL059C-A	72.8673	195.01	0.373659	-1.4202	2.65e-07	1.13e-06	TRUE	SOM1	Mitochondr_Som1
YEL059W	28.1247	120.167	0.234047	-2.0951	6.38e-09	3.45e-08	TRUE	HHY1
YEL060C	16901.5	5258.53	3.2141	1.6844	1.17e-06	4.59e-06	TRUE	PRB1	Peptidase_S8_Ser-AS
YEL061C	8.1383	6.97801	1.16628	0.22191	0.91072	0.95404	FALSE	CIN8	Kinesin_motor_CS
YEL062W	260.855	181.406	1.43796	0.52402	0.148	0.21942	FALSE	NPR2	NPR2
YEL063C	3221.18	3175.97	1.01423	0.020388	0.88947	0.93748	FALSE	CAN1	AA-permease_dom
YEL064C	686.318	415.674	1.65109	0.72342	0.0058171	0.01243	TRUE	AVT2	AA_transpt_TM
YEL065W	377.663	363.326	1.03946	0.055834	0.82877	0.88723	FALSE	SIT1	MFS_dom_general_subst_transpt
YEL066W	2481.49	835.092	2.97152	1.5712	0.0001641	0.00046527	TRUE	HPA3	Acyl_CoA_acyltransferase
YEL067C	64.657	63.5381	1.01761	0.025186	0.98621	1	FALSE
YEL068C	237.066	232.616	1.01913	0.02734	0.72255	0.80187	FALSE
YEL069C	478.877	28.1004	17.0416	4.091	5.18e-36	2.51e-34	TRUE	HXT13	MFS_dom
YEL070W	8673.45	838.879	10.3393	3.3701	6.91e-38	3.65e-36	TRUE	DSF1	Mannitol_DH_CS
YEL071W	2845.51	16648.8	0.170913	-2.5487	9.02e-22	1.77e-20	TRUE	DLD3	Vanillyl_alc_oxidase_C-sub2
YEL072W	555.007	828.239	0.670105	-0.57754	0.036131	0.064274	FALSE	RMD6	Acyl_CoA_acyltransferase
YEL073C	1063.63	168.047	6.32938	2.6621	2.18e-17	2.92e-16	TRUE
YEL074W	0	0	NA	NA	NA	NA	NA		DUF468
YEL075C	21.0213	32.8682	0.639564	-0.64484	0.15365	0.22636	FALSE
YEL075W-A	30.1141	60.1082	0.500998	-0.99712	0.018614	0.035528	TRUE
YEL076C	47.2533	64.2008	0.736022	-0.44218	0.17628	0.25359	FALSE
YEL076C-A	75.2626	95.8856	0.784921	-0.34938	0.33624	0.43465	FALSE
YEL077C	1667.55	2064.78	0.807617	-0.30826	0.34247	0.44066	FALSE		DEAD-like_helicase
YEL077W-A	18.8866	33.1193	0.570259	-0.81031	0.14583	0.21684	FALSE
YER001W	349.34	2107.43	0.165766	-2.5928	1.06e-20	1.9e-19	TRUE	MNN1	Alpha_mannosyltransferase
YER002W	189.618	111.585	1.69932	0.76496	0.014105	0.027682	TRUE	NOP16	Ribosome_biogenesis_Nop16
YER003C	655.741	3115.38	0.210485	-2.2482	1.49e-17	2.03e-16	TRUE	PMI40	Pmannose_isomerase-type1_CS
YER004W	3250.95	3737.8	0.869749	-0.20133	0.31782	0.41545	FALSE	FMP52	NAD(P)-bd_dom
YER005W	851.395	1133.75	0.750958	-0.4132	0.095902	0.15116	FALSE	YND1	GDA1_CD39_NTPase
YER006C-A	1.02364	2.20423	0.464397	-1.1066	0.70855	0.78914	FALSE
YER006W	1216.46	3322.5	0.366126	-1.4496	3.92e-08	1.89e-07	TRUE	NUG1	GTP-bd_ortho_bundle
YER007C-A	258.399	796.408	0.324455	-1.6239	3.58e-09	2.01e-08	TRUE	TMA20	Transl_RNA-bd_prd
YER007W	151.507	170.302	0.889636	-0.16871	0.57247	0.66903	FALSE	PAC2	Leu-rich_rpt
YER008C	241.247	167.047	1.44419	0.53026	0.020782	0.039254	TRUE	SEC3	Exocyst_Exoc1
YER009W	7303.88	13523.4	0.540092	-0.88872	8.53e-05	0.00025444	TRUE	NTF2	Nuclear_transport_factor_2_euk
YER010C	1361.88	697.936	1.95129	0.96443	0.0001419	0.00040711	TRUE		RNase_E_inh/diMeMenaQ_MeTrfase
YER011W	3818.54	5034.96	0.758406	-0.39896	0.042029	0.073329	FALSE	TIR1	SRP1_TIP1
YER012W	826.718	2558.29	0.323152	-1.6297	5.64e-11	3.86e-10	TRUE	PRE1	Proteasome_suB-type
YER013W	168.037	155.022	1.08396	0.11631	0.90056	0.94598	FALSE	PRP22	RNA-binding_domain_S1
YER014C-A	0.98442	8.70473	0.11309	-3.1445	0.0028846	0.0066088	TRUE	BUD25
YER014W	178.899	167.624	1.06726	0.093915	0.98524	1	FALSE	HEM14	Protoporphyrinogen_oxidase
YER015W	1154.51	160.771	7.18109	2.8442	3.47e-10	2.16e-09	TRUE	FAA2	AMP-binding_CS
YER016W	53.5863	231.276	0.231699	-2.1097	1.36e-10	8.88e-10	TRUE	BIM1	EB1_C
YER017C	876.26	650.465	1.34713	0.42989	0.04047	0.070969	FALSE	AFG3	Pept_M41_FtsH_extracell
YER018C	1163.25	555.961	2.09232	1.0651	0.0039281	0.0087393	TRUE	SPC25
YER019C-A	2471.77	5154.44	0.479541	-1.0603	0.00072293	0.0018343	TRUE	SBH2	Sec61_beta_euk
YER019W	1599.19	2504.41	0.638549	-0.64713	0.16068	0.23538	FALSE	ISC1	Endo/exonuclease/phosphatase
YER020W	1923.69	601.903	3.19601	1.6763	4.19e-08	2.02e-07	TRUE	GPA2	GproteinA_insert
YER021W	2202.29	4252.69	0.517858	-0.94937	0.0035312	0.0079455	TRUE	RPN3	26S_Psome_reg_C
YER022W	111.405	138.07	0.806874	-0.30959	0.35768	0.45615	FALSE	SRB4	Mediator_Med17
YER023C-A	4.75618	16.9866	0.279996	-1.8365	0.017623	0.033786	TRUE
YER023W	4025.9	4384.14	0.918289	-0.12298	0.3474	0.44547	FALSE	PRO3	NAD(P)-bd_dom
YER024W	726.475	575.066	1.26329	0.33718	0.11636	0.17847	FALSE	YAT2	Carn_acyl_trans
YER025W	2907.52	4938.06	0.588797	-0.76416	0.0033119	0.0074906	TRUE	GCD11	TIF2_gsu_C
YER026C	21207.5	2741.13	7.73678	2.9517	2.43e-28	7.68e-27	TRUE	CHO1	CDP-diaglyc--ser_O-PTrfase_fun
YER027C	881.015	827.829	1.06425	0.089835	0.56318	0.66041	FALSE	GAL83	Ig_E-set
YER028C	653.732	366.493	1.78375	0.83491	0.0010683	0.0026358	TRUE	MIG3	Znf_C2H2-like
YER029C	444.633	196.085	2.26756	1.1811	0.035428	0.063264	FALSE	SMB1	LSM-related_domain
YER030W	94.2708	25.2139	3.73885	1.9026	0.0018213	0.0043101	TRUE	CHZ1	Histone_chaperone_domain_CHZ
YER031C	1241.15	1805.42	0.687456	-0.54066	0.0089683	0.01847	TRUE	YPT31	Small_GTPase_Ras
YER032W	45.7569	34.1589	1.33953	0.42173	0.28369	0.37869	FALSE	FIR1
YER033C	120.632	58.8738	2.049	1.0349	0.0029747	0.0067861	TRUE	ZRG8
YER034W	18.9649	30.2467	0.627006	-0.67345	0.20928	0.29382	FALSE
YER035W	614.506	238.08	2.58109	1.368	0.012472	0.024804	TRUE	EDC2
YER036C	6315.79	7601.41	0.83087	-0.26731	0.25336	0.34561	FALSE	ARB1	ABC_transporter_CS
YER037W	578.841	12.363	46.8204	5.5491	5.36e-58	8.16e-56	TRUE	PHM8	HAD-like_dom
YER038C	157.296	162.626	0.967226	-0.048075	0.79236	0.85711	FALSE	KRE29	DNA_repair_Nse5/Nse6
YER038W-A	2.30087	5.03287	0.45717	-1.1292	0.81916	0.8791	FALSE
YER039C	625.399	274.319	2.27982	1.1889	9.62e-06	3.32e-05	TRUE	HVG1	UAA
YER039C-A	266.337	107.143	2.48581	1.3137	0.008432	0.017454	TRUE
YER040W	263.815	200.956	1.3128	0.39265	0.047372	0.081263	FALSE	GLN3	Znf_NHR/GATA
YER041W	336.48	117.327	2.86789	1.52	4.94e-08	2.36e-07	TRUE	YEN1	5-3_exonuclease_C
YER042W	3577.17	1017.22	3.51662	1.8142	9.43e-12	6.98e-11	TRUE	MXR1	Peptide_Met_Sox_Rdtase_MsrA
YER043C	25582.2	24592.9	1.04022	0.056895	0.98277	1	FALSE	SAH1	S-Ado-L-homoCys_hydrolase_CS
YER044C	11417.3	11154.2	1.02359	0.033636	0.58172	0.67778	FALSE	ERG28	Erg28
YER044C-A	4.35739	6.61228	0.658985	-0.60168	0.81142	0.87277	FALSE	MEI4	MEI4
YER045C	802.271	378.331	2.12055	1.0844	1.49e-05	5.02e-05	TRUE	ACA1	bZIP
YER046W	819.175	534.442	1.53277	0.61614	0.056436	0.09519	FALSE	SPO73	Ferlin/Peroxisome_membrane
YER046W-A	0.380397	2.13596	0.178092	-2.4893	0.51081	0.61138	FALSE
YER047C	232.706	108.484	2.14508	1.101	7.37e-05	0.00022237	TRUE	SAP1	ATPase_AAA_CS
YER048C	1390.68	631.168	2.20334	1.1397	1.21e-05	4.11e-05	TRUE	CAJ1	DnaJ_X
YER048W-A	924.65	953.424	0.96982	-0.044211	0.9106	0.95404	FALSE	ISD11	Complex1_LYR
YER049W	1155.09	4761.24	0.242602	-2.0433	2.45e-13	2.14e-12	TRUE	TPA1	Oxoglutarate/Fe-dep_Oase_C
YER050C	308.838	228.552	1.35128	0.43433	0.17041	0.24698	FALSE	RSM18	Ribosomal_S18
YER051W	505.699	221.941	2.27853	1.1881	7.94e-05	0.0002379	TRUE	JHD1	Znf_RING/FYVE/PHD
YER052C	368.177	4106.36	0.0896602	-3.4794	6.75e-35	3.07e-33	TRUE	HOM3	Aspartate_kinase_CS
YER053C	5488.47	454.201	12.0838	3.595	1.29e-41	8.81e-40	TRUE	PIC2	Mt_carrier_dom
YER053C-A	724.016	94.3682	7.67224	2.9396	1.61e-23	3.61e-22	TRUE
YER054C	474.442	23.5254	20.1672	4.3339	5.45e-43	3.96e-41	TRUE	GIP2	Pase-1_int
YER055C	1241.18	20039.3	0.0619375	-4.013	5.59e-44	4.4e-42	TRUE	HIS1	ATP_PRibTrfase_CS
YER056C	17094.5	16902.9	1.01134	0.016262	0.70347	0.78563	FALSE	FCY2	Pur-cyt_permease
YER056C-A	589.542	2959.61	0.199196	-2.3277	9.23e-19	1.42e-17	TRUE	RPL34A	Ribosomal_L34e_CS
YER057C	5078.82	6441.62	0.788438	-0.34293	0.10066	0.15778	FALSE	HMF1	YjgF-like_CS
YER058W	119.466	178.713	0.668478	-0.58105	0.41614	0.51817	FALSE	PET117
YER059W	188.651	152.017	1.24098	0.31148	0.29104	0.38672	FALSE	PCL6	Cyclin_PHO80-like
YER060W	1320.57	142.037	9.29738	3.2168	2.3e-31	8.83e-30	TRUE	FCY21	Pur-cyt_permease
YER060W-A	2171.46	733.987	2.95844	1.5648	1.25e-08	6.41e-08	TRUE	FCY22	Pur-cyt_permease
YER061C	415.475	639.31	0.64988	-0.62175	0.044284	0.076732	FALSE	CEM1	Ketoacyl_synth_AS
YER062C	449.85	253.823	1.7723	0.82562	0.00058257	0.001508	TRUE	GPP2	HAD-like_dom
YER063W	841.426	680.876	1.2358	0.30544	0.34642	0.44447	FALSE	THO1	SAP_DNA-bd
YER064C	535.138	189.224	2.82807	1.4998	6.25e-09	3.38e-08	TRUE	VHR2	DUF352
YER065C	715.081	480.587	1.48793	0.57331	0.011631	0.023273	TRUE	ICL1	Isocitrate_lyase_ph_CS
YER066C-A	13.3925	7.68984	1.74159	0.8004	0.10561	0.16429	FALSE
YER066W	1648.94	228.182	7.22643	2.8533	2.83e-26	7.71e-25	TRUE	RRT13	G-protein_beta_WD-40_rep
YER067C-A	10.3286	12.5155	0.825266	-0.27707	0.34033	0.43864	FALSE
YER067W	10267.8	1728.47	5.94038	2.5706	6.17e-24	1.42e-22	TRUE	RGI1	DUF2578
YER068C-A	1.15044	0.521014	2.20807	1.1428	0.6822	0.76764	FALSE
YER068W	174.903	181.232	0.965074	-0.051289	0.80002	0.86338	FALSE	MOT2	Znf_RING/FYVE/PHD
YER069W	1902.77	3338.32	0.56998	-0.81102	0.0023429	0.0054518	TRUE	ARG5,6	AGPR_AS
YER070W	206.2	2441.07	0.0844712	-3.5654	4.42e-37	2.22e-35	TRUE	RNR1	Ribncl_Rdtase_lsu_N
YER071C	54.8379	183.83	0.298308	-1.7451	4.19e-07	1.74e-06	TRUE	TDA2	Tctex
YER072W	2341.28	1883.5	1.24305	0.31388	0.39858	0.50002	FALSE	VTC1	DUF202
YER073W	318.057	277.074	1.14791	0.19901	0.42182	0.52365	FALSE	ALD5	Ald_DH_C
YER074W	7016.02	36439.4	0.19254	-2.3768	2.04e-20	3.64e-19	TRUE	RPS24A	Ribosomal_S24e_CS
YER074W-A	245.536	481.602	0.509832	-0.97191	0.0046752	0.010248	TRUE	YOS1	Yos1
YER075C	274.001	185.586	1.47641	0.5621	0.07547	0.12274	FALSE	PTP3	Tyr_Pase_AS
YER076C	543.809	451.142	1.2054	0.26952	0.21971	0.30636	FALSE
YER076W-A	65.2981	45.0268	1.45021	0.53626	0.11275	0.17394	FALSE
YER077C	175.627	243.345	0.72172	-0.47049	0.082187	0.13235	FALSE		Pentatricopeptide_repeat
YER078C	567.45	833.899	0.680477	-0.55538	0.095103	0.15008	FALSE	ICP55	Aminopep_P_N
YER078W-A	4.25823	2.40864	1.7679	0.82203	0.8513	0.90631	FALSE
YER079C-A	0.389643	2.24774	0.173349	-2.5283	0.411	0.51275	FALSE
YER079W	321.954	50.9296	6.32154	2.6603	3.66e-18	5.33e-17	TRUE
YER080W	262.117	188.653	1.38941	0.47447	0.035822	0.06388	FALSE	AIM9	Kinase-like_dom
YER081W	1248.55	4172.41	0.29924	-1.7406	1.12e-10	7.36e-10	TRUE	SER3	NAD(P)-bd_dom
YER082C	69.5032	225.036	0.308853	-1.695	1.95e-07	8.53e-07	TRUE	UTP7	WD40_repeat_CS
YER083C	2852.72	1829.77	1.55906	0.64067	0.081672	0.13155	FALSE	GET2	GET_GET2
YER084W	565.997	93.6338	6.04479	2.5957	2.69e-06	1.01e-05	TRUE
YER084W-A	4.16141	1.6912	2.46062	1.299	0.40448	0.50606	FALSE
YER085C	11.2162	3.22989	3.47264	1.796	0.043479	0.075536	FALSE
YER086W	1895.05	9706.59	0.195234	-2.3567	3.09e-19	4.99e-18	TRUE	ILV1	Thr_deHydtase_1
YER087C-A	6.42306	65.0584	0.0987276	-3.3404	0.00060568	0.0015616	TRUE
YER087C-B	924.29	2401.3	0.384913	-1.3774	0.00037533	0.0010045	TRUE	SBH1	Sec61_beta_euk
YER087W	144.222	182.913	0.788471	-0.34287	0.16582	0.24174	FALSE	AIM10	aa-tRNA-synth_II
YER088C	2870.66	751.647	3.81916	1.9333	7.17e-15	7.42e-14	TRUE	DOT6	Tscrpt_reg_HTH_Myb-type
YER088C-A	392.379	410.666	0.955469	-0.065719	1	1	FALSE
YER088W-B	3.87784	19.1525	0.202472	-2.3042	0.11047	0.17099	FALSE
YER089C	1652.2	1492.36	1.1071	0.14679	0.55837	0.65571	FALSE	PTC2	Protein_Pase_2C
YER090C-A	0.389643	0.913873	0.426364	-1.2298	0.59551	0.69167	FALSE
YER090W	894.476	2184.33	0.409498	-1.2881	2.77e-06	1.04e-05	TRUE	TRP2	Anth_synth_I
YER091C	41377.9	49112.2	0.842518	-0.24722	0.39893	0.50027	FALSE	MET6	Cbl-indep_Met_Synth_N
YER091C-A	0.779285	0.717444	1.0862	0.11929	0.93203	0.97077	FALSE
YER092W	174.687	227.645	0.767367	-0.38201	0.069912	0.11475	FALSE	IES5	INO80_Ies5
YER093C	93.7773	86.5309	1.08374	0.11602	0.36701	0.4665	FALSE	TSC11	ARM-type_fold
YER093C-A	188.545	185.241	1.01784	0.025507	1	1	FALSE	AIM11
YER094C	2671.48	6496.11	0.411244	-1.2819	4.72e-07	1.95e-06	TRUE	PUP3	Proteasome_suB-type
YER095W	3541.13	5667.46	0.624819	-0.67849	0.02384	0.044402	TRUE	RAD51	DNA_recomb_RecA/RadB_ATP-bd
YER096W	1586.65	150.142	10.5677	3.4016	6.34e-35	2.92e-33	TRUE	SHC1	TPR-like_helical
YER097W	4.59951	7.54253	0.60981	-0.71357	0.28217	0.37729	FALSE
YER098W	145.367	69.4577	2.09289	1.0655	7.85e-05	0.00023551	TRUE	UBP9	Pept_C19ubi-hydrolase_C_CS
YER099C	2483.98	1610.72	1.54216	0.62495	0.02079	0.039257	TRUE	PRS2	Rib-P_diPkinase
YER100W	419.844	402.426	1.04328	0.061131	0.78721	0.85293	FALSE	UBC6	UBQ-conjugating_enzyme/RWD
YER101C	214.666	144.467	1.48591	0.57135	0.0418	0.073027	FALSE	AST2	NAD(P)-bd_dom
YER102W	23603.5	84313.7	0.279949	-1.8368	9.49e-13	7.89e-12	TRUE	RPS8B	Ribosomal_S8e/biogenesis_NSA2
YER103W	272.49	376.575	0.723601	-0.46673	0.14382	0.21448	FALSE	SSA4	Heat_shock_70_CS
YER104W	141.637	54.7764	2.58573	1.3706	0.00016558	0.00046844	TRUE	RTT105
YER105C	717.279	868.535	0.82585	-0.27605	0.35295	0.45126	FALSE	NUP157	Nucleoporin_Nup133/Nup155_N
YER106W	4.42415	1.22208	3.62017	1.8561	0.23848	0.3283	FALSE	MAM1	Monopolin_cplx_su_Mam1
YER107C	663.619	1442.24	0.460131	-1.1199	4.68e-05	0.00014557	TRUE	GLE2	G-protein_beta_WD-40_rep
YER107W-A	1.11122	0.8456	1.31412	0.3941	0.9858	1	FALSE
YER110C	2631.62	8323.33	0.316174	-1.6612	1.82e-11	1.3e-10	TRUE	KAP123	HEAT_type_2
YER111C	37.4709	22.2211	1.68627	0.75384	0.14737	0.21868	FALSE	SWI4	Ankyrin_rpt-contain_dom
YER112W	83.3338	70.8471	1.17625	0.23419	0.64849	0.73873	FALSE	LSM4	LSM-related_domain
YER113C	217.333	290.587	0.747909	-0.41907	0.29708	0.3928	FALSE	TMN3	EMP70
YER114C	525.636	431.631	1.21779	0.28426	0.21044	0.29513	FALSE	BOI2	SAM/pointed
YER115C	170.301	119.156	1.42922	0.51523	0.040677	0.071257	FALSE	SPR6
YER116C	224.157	52.8171	4.24403	2.0854	4.91e-07	2.02e-06	TRUE	SLX8	Znf_C3HC4_RING-type
YER117W	8642.05	43157.2	0.200246	-2.3202	6.64e-15	6.93e-14	TRUE	RPL23B	Ribosomal_L14_dom
YER118C	126.199	463.504	0.272272	-1.8769	2.05e-10	1.31e-09	TRUE	SHO1	SH3_domain
YER119C	1548.93	502.669	3.08141	1.6236	1.52e-05	5.1e-05	TRUE	AVT6	AA_transpt_TM
YER119C-A	26.534	2.6925	9.8548	3.3008	3.09e-06	1.15e-05	TRUE
YER120W	2594.56	2251.11	1.15257	0.20485	0.28354	0.37857	FALSE	SCS2	Vesicle-associated_membrane
YER121W	1975.08	11.2523	175.527	7.4555	2.7e-18	4e-17	TRUE
YER122C	398.355	616.809	0.645832	-0.63077	0.02073	0.039179	TRUE	GLO3	ArfGAP
YER123W	208.564	131.66	1.58411	0.66368	0.020871	0.039399	TRUE	YCK3	Kinase-like_dom
YER124C	163.635	227.709	0.718616	-0.47671	0.23012	0.31877	FALSE	DSE1	WD40_repeat_dom
YER125W	2653.79	1639.87	1.61829	0.69447	0.10982	0.17015	FALSE	RSP5	E3_ub_ligase_SMURF1
YER126C	235.69	873.785	0.269735	-1.8904	5.58e-13	4.75e-12	TRUE	NSA2	Ribosomal_S8e/biogenesis_NSA2
YER127W	62.8453	332.385	0.189074	-2.403	1.38e-15	1.54e-14	TRUE	LCP5	Sas10/Utp3/C1D
YER128W	27.8641	37.0422	0.752224	-0.41076	0.69337	0.77723	FALSE	VFA1	DUF1742_fun
YER129W	317.08	278.868	1.13703	0.18527	0.34579	0.44382	FALSE	SAK1	Ca/CaM-dep_Ca-dep_prot_Kinase
YER130C	48.8093	187.348	0.260528	-1.9405	2.94e-09	1.66e-08	TRUE	COM2	Znf_C2H2-like
YER131W	2000.55	10991.3	0.182012	-2.4579	8.49e-21	1.55e-19	TRUE	RPS26B	Ribosomal_S26e
YER132C	67.1495	102.356	0.656041	-0.60814	0.19808	0.28093	FALSE	PMD1	Kelch-typ_b-propeller
YER133W	1092.28	742.463	1.47116	0.55695	0.10312	0.16098	FALSE	GLC7	Ser/Thr-sp_prot-phosphatase
YER133W-A	0.253598	0.324585	0.781299	-0.35605	1	1	FALSE
YER134C	377.445	315.81	1.19516	0.25721	0.26513	0.3589	FALSE		MDP_1_eu
YER135C	6.97862	3.55447	1.96334	0.97331	0.26151	0.35444	FALSE
YER136W	3350.83	1257.3	2.66509	1.4142	3.06e-06	1.14e-05	TRUE	GDI1	GDP_dissociation_inhibitor
YER137C	28.5371	22.3146	1.27885	0.35485	0.65684	0.74603	FALSE		Znf_CCHC
YER137W-A	0	0.196429	0	#NAME?	1	1	FALSE
YER138W-A	7.2944	13.7891	0.528998	-0.91867	0.86008	0.91363	FALSE
YER139C	193.075	175.288	1.10147	0.13943	0.69032	0.77458	FALSE	RTR1	DUF408
YER140W	482.244	410.674	1.17427	0.23177	0.34667	0.44467	FALSE	EMP65	Membrane_Tatp1/CMV_rcpt
YER141W	14609.2	4333.2	3.37146	1.7534	9.49e-12	7.02e-11	TRUE	COX15	HemeA_syn
YER142C	510.076	282.274	1.80702	0.85361	0.0017504	0.0041573	TRUE	MAG1	HTH_base_excis_C
YER143W	1476.95	971.485	1.5203	0.60436	0.011909	0.023777	TRUE	DDI1	Peptidase_aspartic
YER144C	382.119	401.065	0.952761	-0.069813	0.82461	0.88365	FALSE	UBP5	Pept_C19ubi-hydrolase_C_CS
YER145C	3509.51	1173.76	2.98996	1.5801	2.35e-09	1.34e-08	TRUE	FTR1	CHP00145
YER145C-A	8.82767	8.0743	1.0933	0.1287	0.94076	0.97799	FALSE
YER146W	836.386	2172.98	0.384902	-1.3774	8.93e-05	0.00026563	TRUE	LSM5	LSM-related_domain
YER147C	853.648	564.708	1.51166	0.59614	0.026809	0.049382	TRUE	SCC4	Cohesin_loading_factor
YER147C-A	0.126799	0.324585	0.390649	-1.3561	1	1	FALSE
YER148W	1081.09	1434.72	0.75352	-0.40828	0.083873	0.1346	FALSE	SPT15	Beta2_adaptin/TBP_C_dom
YER148W-A	0.887593	7.30259	0.121545	-3.0404	0.13442	0.20269	FALSE
YER149C	392.554	293.187	1.33892	0.42107	0.12233	0.186	FALSE	PEA2
YER150W	37950.6	413.7	91.7346	6.5194	2.34e-20	4.14e-19	TRUE	SPI1
YER151C	91.8805	178.391	0.515052	-0.95721	0.000727	0.0018424	TRUE	UBP3	Pept_C19ubi-hydrolase_C_CS
YER152C	1730.63	1211.19	1.42887	0.51488	0.19066	0.27164	FALSE		PyrdxlP-dep_Trfase_major_dom
YER152W-A	0.126799	0.982147	0.129104	-2.9534	0.51405	0.61403	FALSE
YER153C	103.795	115.596	0.897911	-0.15536	0.95942	0.99336	FALSE	PET122	PET122
YER154W	247.431	430	0.575422	-0.79731	0.25729	0.34985	FALSE	OXA1	Membrane_insertion_OxaA/YidC
YER155C	412.582	321.121	1.28482	0.36156	0.11956	0.18272	FALSE	BEM2	Ras_GEF_dom
YER156C	2434.02	3565.52	0.682655	-0.55077	0.060465	0.101	FALSE		Met-dep_prot_hydro
YER157W	115.878	360.998	0.320993	-1.6394	3.02e-05	9.64e-05	TRUE	COG3	COG_su3
YER158C	2213.66	999.548	2.21466	1.1471	4.28e-06	1.56e-05	TRUE
YER158W-A	1.03288	7.60241	0.135863	-2.8798	0.042466	0.073915	FALSE
YER159C	252.397	96.8482	2.60611	1.3819	7.99e-05	0.00023944	TRUE	BUR6	Histone-fold
YER161C	297.656	134.218	2.21771	1.1491	0.0026211	0.0060454	TRUE	SPT2	Chromatin_SPT2
YER162C	612.723	155.512	3.94004	1.9782	1.53e-12	1.24e-11	TRUE	RAD4	Rad4_beta-hairpin_dom3
YER163C	1295.31	900.049	1.43916	0.52523	0.29147	0.38719	FALSE	GCG1	Butirosin_synth_BtrG-like
YER164W	237.135	172.97	1.37096	0.45519	0.056843	0.095827	FALSE	CHD1	DUF4208
YER165C-A	0	0	NA	NA	NA	NA	NA
YER165W	3810.76	5492.37	0.693828	-0.52735	0.071924	0.11758	FALSE	PAB1	Nucleotide-bd_a/b_plait
YER166W	554.832	450.959	1.23034	0.29905	0.20617	0.29038	FALSE	DNF1	PLip_transp_ATPase_DNF-type
YER167W	281.273	158.948	1.76959	0.82341	0.0013679	0.0033016	TRUE	BCK2
YER168C	453.339	593.426	0.763936	-0.38848	0.33659	0.43502	FALSE	CCA1	PolA_pol_head_dom
YER169W	502.967	209.223	2.40398	1.2654	7.93e-07	3.2e-06	TRUE	RPH1	Znf_C2H2-like
YER170W	125.808	146.19	0.86058	-0.21662	0.4499	0.55222	FALSE	ADK2	Adenylate_kinase_lid-dom
YER171W	290.585	462.674	0.628056	-0.67103	0.022782	0.042612	TRUE	RAD3	Helic_SF1/SF2_ATP-bd_DinG/Rad3
YER172C	531.475	386.194	1.37619	0.46068	0.062818	0.10442	FALSE	BRR2	Ig_E-set
YER172C-A	0	2.01578	0	#NAME?	0.20643	0.29062	FALSE
YER173W	116.886	132.731	0.880622	-0.18341	0.76689	0.83562	FALSE	RAD24	Checkpoint_prot_Rad24_fun/met
YER174C	716.276	1454.73	0.492378	-1.0222	3.21e-05	0.0001022	TRUE	GRX4	Thioredoxin_domain
YER175C	251.368	190.13	1.32209	0.40282	0.056912	0.095919	FALSE	TMT1
YER175W-A	0.253598	0.8456	0.299903	-1.7374	0.91209	0.95496	FALSE
YER176W	93.8125	140.381	0.66827	-0.5815	0.020992	0.039593	TRUE	ECM32	DEAD-like_helicase
YER177W	4554.06	6641.96	0.68565	-0.54446	0.029566	0.053825	FALSE	BMH1	14-3-3_domain
YER178W	13847.6	7659.05	1.80801	0.8544	0.0007688	0.0019371	TRUE	PDA1	Pyrv_DH_E1_asu_subgrp-y
YER179W	249.689	32.7133	7.63264	2.9322	2.82e-12	2.22e-11	TRUE	DMC1	DNA_recomb_RecA/RadB_ATP-bd
YER180C	45.6092	114.626	0.397895	-1.3295	0.00063365	0.0016273	TRUE	ISC10
YER180C-A	27.6658	18.5661	1.49013	0.57543	0.37375	0.47387	FALSE	SLO1	DUF2205_coiled-coil
YER181C	14.2224	11.0451	1.28767	0.36476	0.53718	0.63596	FALSE
YER182W	721.19	326.702	2.20749	1.1424	0.0036907	0.0082787	TRUE	FMP10
YER183C	369.397	557.758	0.662289	-0.59447	0.009658	0.019723	TRUE	FAU1	FTHF_cligase-like
YER184C	268.008	276.786	0.968286	-0.046495	1	1	FALSE	TOG1	Transcription_factor_fun
YER185W	84.5605	94.9088	0.890966	-0.16656	0.37461	0.47468	FALSE	PUG1	RTA1
YER186C	165.91	64.9323	2.55512	1.3534	2.64e-05	8.53e-05	TRUE
YER187W	51.417	44.5162	1.15502	0.20792	0.93873	0.97635	FALSE
YER188C-A	0.98442	0	NA	Inf	0.48337	0.58507	FALSE		DUF468
YER188W	7.55277	9.67287	0.78082	-0.35694	0.97096	1	FALSE
YER189W	27.9102	47.7109	0.584987	-0.77352	0.055695	0.09411	FALSE
YER190C-A	23.1909	38.0707	0.609154	-0.71512	0.32258	0.42057	FALSE
YER190C-B	33.0976	53.0547	0.623839	-0.68075	0.27651	0.37108	FALSE
YER190W	3504.74	4210.69	0.832343	-0.26475	0.62978	0.72168	FALSE	YRF1-2	DEAD-like_helicase
YFL001W	68.39	230.094	0.297226	-1.7504	1.87e-08	9.42e-08	TRUE	DEG1	PsdUridine_synth_cat_dom
YFL002C	171.062	187.887	0.910449	-0.13535	0.55856	0.65582	FALSE	SPB4	DUF4217
YFL003C	19.5366	8.86841	2.20294	1.1394	0.13427	0.2025	FALSE	MSH4	DNA_mismatch_repair_MutS_clamp
YFL004W	1720.61	1224.74	1.40488	0.49044	0.086876	0.13867	FALSE	VTC2	VTC_domain
YFL005W	2452.24	3511.59	0.698328	-0.51802	0.02869	0.05242	FALSE	SEC4	Small_GTPase_ARF
YFL007W	1751.1	2221.68	0.788188	-0.34339	0.2473	0.33862	FALSE	BLM10	DUF3437
YFL008W	238.874	42.5335	5.61615	2.4896	8.59e-14	7.86e-13	TRUE	SMC1	SMC
YFL009W	1339.03	1026.98	1.30384	0.38277	0.11965	0.18277	FALSE	CDC4	G-protein_beta_WD-40_rep
YFL010C	571.293	1266.72	0.451001	-1.1488	0.00059171	0.0015304	TRUE	WWM1	WW_Rsp5_WWP
YFL010W-A	15.1469	32.6526	0.46388	-1.1082	0.037147	0.065652	FALSE	AUA1
YFL011W	6.82195	4.3837	1.55621	0.63804	0.34853	0.4464	FALSE	HXT10	MFS_dom
YFL012W	3.05019	2.34876	1.29864	0.377	1	1	FALSE
YFL012W-A	1.89975	0.392859	4.83571	2.2737	0.75539	0.82747	FALSE
YFL013C	222.278	92.3783	2.40617	1.2667	0.0018419	0.0043541	TRUE	IES1
YFL013W-A	2.23168	3.39357	0.657622	-0.60467	1	1	FALSE
YFL014W	3203.23	31.9491	100.26	6.6476	3.88e-10	2.4e-09	TRUE	HSP12	Heat_shock_protein_9/12_fun
YFL015C	0	0	NA	NA	NA	NA	NA
YFL015W-A	3.57577	0.521014	6.8631	2.7789	0.32127	0.41911	FALSE
YFL016C	273.945	491.192	0.557714	-0.8424	0.011036	0.022198	TRUE	MDJ1	Heat_shock_DnaJ_CS
YFL017C	186.613	296.621	0.62913	-0.66857	0.0072643	0.015244	TRUE	GNA1	Acyl_CoA_acyltransferase
YFL017W-A	137.283	299.217	0.458805	-1.124	1.6e-05	5.35e-05	TRUE	SMX2	LSM-related_domain
YFL018C	1609.94	1416.36	1.13668	0.18482	0.43697	0.53868	FALSE	LPD1	Pyr_nucl-diS_OxRdtase_FAD/NAD
YFL019C	1.41328	1.1103	1.27288	0.34809	1	1	FALSE
YFL020C	289.753	195.747	1.48024	0.56583	0.10792	0.16748	FALSE	PAU5	SRP1_TIP1
YFL021C-A	5.58383	9.75793	0.572235	-0.80532	0.2223	0.30941	FALSE
YFL021W	779.511	860.855	0.905508	-0.1432	0.92992	0.96992	FALSE	GAT1	DUF1752_fun
YFL022C	1246.81	4609.61	0.270481	-1.8864	4.88e-12	3.74e-11	TRUE	FRS2	aa-tRNA-synth_II
YFL023W	42.9467	118.405	0.362711	-1.4631	1.04e-05	3.57e-05	TRUE	BUD27	DUF3835
YFL024C	58.6884	21.9245	2.67684	1.4205	0.00054402	0.0014155	TRUE	EPL1	Enhancer_polycomb
YFL025C	196.49	531.533	0.369666	-1.4357	1.05e-07	4.75e-07	TRUE	BST1	PGAP1-like
YFL026W	205.289	222.336	0.923329	-0.11508	0.41833	0.52002	FALSE	STE2	GPCR_STE2
YFL027C	189.503	324.943	0.58319	-0.77796	0.0047916	0.010458	TRUE	GYP8	RabGAP/TBC_dom
YFL028C	1499.73	2389.46	0.627645	-0.67198	0.0077867	0.016267	TRUE	CAF16	ATPase_AAA+_core
YFL029C	171.461	250.068	0.685656	-0.54444	0.036625	0.064923	FALSE	CAK1	Kinase-like_dom
YFL030W	5862.53	406.329	14.428	3.8508	8.03e-17	1.03e-15	TRUE	AGX1	SP_NH2Trfase/AEP_transaminase
YFL031C-A	0.993666	0	NA	Inf	0.69031	0.77458	FALSE
YFL031W	3246.2	8349.6	0.388785	-1.363	0.046508	0.080055	FALSE	HAC1	bZIP
YFL032W	234.519	650.526	0.360507	-1.4719	0.15343	0.22608	FALSE
YFL033C	548.897	341.894	1.60546	0.68299	0.0093222	0.019121	TRUE	RIM15	Kinase-like_dom
YFL034C-A	95.6654	861.065	0.111101	-3.1701	2.18e-14	2.14e-13	TRUE	RPL22B	Ribosomal_L22e
YFL034C-B	22.8265	63.5513	0.359182	-1.4772	0.0012738	0.0030961	TRUE	MOB2	Mob1_phocein
YFL034W	431.77	196.819	2.19374	1.1334	2.45e-05	7.95e-05	TRUE		DUF726
YFL036W	945.666	607.127	1.55761	0.63933	0.022155	0.041559	TRUE	RPO41	DNA-dir_RNA_pol_helix_hairpin
YFL037W	1543.72	5934.09	0.260145	-1.9426	7.95e-09	4.24e-08	TRUE	TUB2	Tubulin_C
YFL038C	2384.82	1864.62	1.27899	0.355	0.52194	0.62163	FALSE	YPT1	Small_GTP-bd_dom
YFL039C	31946.5	50009	0.638815	-0.64653	0.0029315	0.0066976	TRUE	ACT1	Actin/actin-like_CS
YFL040W	20.6318	7.14169	2.88892	1.5305	0.027701	0.050837	FALSE		MFS_dom
YFL041W	2026.7	1038.2	1.95213	0.96505	8.29e-05	0.00024775	TRUE	FET5	Cu-oxidase_3
YFL041W-A	215.03	77.5995	2.77102	1.4704	1.83e-06	7.03e-06	TRUE
YFL042C	772.772	271.474	2.84658	1.5092	3.96e-09	2.2e-08	TRUE		GRAM
YFL044C	786.816	439.808	1.789	0.83915	0.0011574	0.0028344	TRUE	OTU1	Znf_C2H2-like
YFL045C	9303.82	28123.5	0.33082	-1.5959	9.35e-11	6.22e-10	TRUE	SEC53	HAD-like_dom
YFL046W	85.0099	83.3478	1.01994	0.028487	0.93081	0.97043	FALSE	FMP32	DUF1640
YFL047W	92.3576	299.121	0.308763	-1.6954	1.16e-08	6.01e-08	TRUE	RGD2	Rho_GTPase_activation_prot
YFL048C	892.162	1273.74	0.700426	-0.5137	0.050811	0.086687	FALSE	EMP47	L-typ_lectin_fun
[truncated: 4,601 more rows]

## Sheet: H5IvsH5M.Differential_analysis_
Gene_id	readcount_AL2M	readcount_AL2I	ratio	log2FoldChange	pval	padj	significant	Associated Gene Name	Interpro Short Description
Q0010	0	0	NA	NA	NA	NA	NA
Q0017	0	0	NA	NA	NA	NA	NA
Q0032	0	0	NA	NA	NA	NA	NA
Q0045	1425.27	1692.86	0.841933	-0.24822	0.8035	0.95821	FALSE	COX1	Cyt_c_Oxase_su1_dom
Q0050	315.503	531.231	0.593909	-0.75169	0.3153	0.7032	FALSE	AI1	Domain_X
Q0055	322.341	542.938	0.593698	-0.7522	0.32201	0.70716	FALSE	AI2	Domain_X
Q0060	328.879	553.217	0.594485	-0.75029	0.32816	0.71319	FALSE	AI3	Cyt_c_Oxase_su1_dom
Q0065	1061.37	1344.47	0.789434	-0.34111	0.69034	0.9178	FALSE	AI4	Cyt_c_Oxase_su1_dom
Q0070	1218.97	1469.41	0.829561	-0.26958	0.77111	0.94927	FALSE	AI5_ALPHA	Cyt_c_Oxase_su1_dom
Q0075	0	0.450198	0	#NAME?	0.9015	0.98571	FALSE	AI5_BETA	Endonuc_LAG/HNH
Q0080	0	0	NA	NA	NA	NA	NA	ATP8	ATPase_F0-cplx_su8_mt_fun
Q0085	17.3921	44.5018	0.390817	-1.3554	0.10454	0.42638	FALSE	ATP6	ATPase_F0-cplx_asu_AS
Q0092	0	0	NA	NA	NA	NA	NA
Q0105	67.6764	146.732	0.461224	-1.1165	0.13301	0.48551	FALSE	COB	Cyt_b/b6
Q0110	5.48019	15.8869	0.34495	-1.5355	0.3942	0.76017	FALSE	BI2	Cyt_b/b6
Q0115	6.4908	17.207	0.37722	-1.4065	0.39806	0.762	FALSE	BI3	Cyt_b/b6
Q0120	59.4912	94.4598	0.629804	-0.66702	0.19947	0.58317	FALSE	BI4	Cyt_b/b6
Q0130	476.714	1392.32	0.342389	-1.5463	0.13014	0.48176	FALSE	OLI1	ATPase_F0-cplx_csu_DDCD_BS
Q0140	0	0	NA	NA	NA	NA	NA	VAR1	Ribosomal_VAR1
Q0142	0	0	NA	NA	NA	NA	NA
Q0143	0	0	NA	NA	NA	NA	NA
Q0144	0	0	NA	NA	NA	NA	NA
Q0160	1.01061	4.09851	0.24658	-2.0199	0.49866	0.81983	FALSE	SCEI	Cyt_b/b6
Q0182	0	0	NA	NA	NA	NA	NA
Q0250	34.6065	67.3023	0.514195	-0.95961	0.49606	0.81866	FALSE	COX2	Cyt_c_oxidase_su2-like_TM_dom
Q0255	0.838159	2.18984	0.382748	-1.3855	0.63716	0.88917	FALSE		NUMOD1
Q0275	83.2137	83.4833	0.996771	-0.004666	0.96411	1	FALSE	COX3	Cyt_c/ubiquinol_Oxase_su3
Q0297	0	1.08982	0	#NAME?	0.57436	0.862	FALSE
YAL001C	833.513	1992.91	0.418238	-1.2576	0.027476	0.19757	FALSE	TFC3	TFIIIC_Bblock-bd
YAL002W	1278.25	1414.05	0.903959	-0.14567	0.60795	0.87569	FALSE	VPS8	Vps8_central_dom
YAL003W	4585.56	6625.09	0.692151	-0.53084	0.50121	0.82232	FALSE	EFB1	EF-1_beta_acid_region_euk
YAL004W	1.16155	1.50944	0.769524	-0.37796	1	1	FALSE		Glutamate_DH_NAD-spec
YAL005C	22450.1	34711	0.646772	-0.62867	0.30306	0.69378	FALSE	SSA1	Heat_shock_70_CS
YAL007C	861.039	1637.22	0.525914	-0.9271	0.17337	0.54702	FALSE	ERP2	GOLD
YAL008W	576.519	249.641	2.30939	1.2075	0.16422	0.53303	FALSE	FUN14	FUN14
YAL009W	173.371	114.106	1.51939	0.60349	0.33823	0.72254	FALSE	SPO7	Spore/nuc_morph_Spo7
YAL010C	188.475	254.315	0.741107	-0.43225	0.44198	0.79083	FALSE	MDM10	DUF3722
YAL011W	351.998	280.032	1.257	0.32998	0.43746	0.7889	FALSE	SWC3
YAL012W	4566.79	22532.9	0.202673	-2.3028	4.06e-06	0.0002785	TRUE	CYS3	PyrdxlP-dep_Trfase_major_dom
YAL013W	564.675	493.202	1.14491	0.19524	0.93626	0.99759	FALSE	DEP1	Sds3
YAL014C	756.942	719.34	1.05227	0.07351	0.90999	0.98699	FALSE	SYN8	T_SNARE_dom
YAL015C	218.532	119.094	1.83495	0.87574	0.19044	0.57186	FALSE	NTG1	HTH_base_excis_C
YAL016C-A	2.31972	1.50944	1.5368	0.61993	0.64111	0.89097	FALSE
YAL016C-B	0	0	NA	NA	NA	NA	NA
YAL016W	2330.19	2752.22	0.846661	-0.24014	0.77126	0.94927	FALSE	TPD3	HEAT_type_2
YAL017W	3829.39	2943.68	1.30089	0.37949	0.58048	0.86476	FALSE	PSK1	Kinase-like_dom
YAL018C	166.821	6.70206	24.8911	4.6376	0.00077643	0.016718	TRUE	LDS1
YAL019W	1040.88	2159.83	0.481927	-1.0531	0.031681	0.21636	FALSE	FUN30	DEAD-like_helicase
YAL019W-A	11.228	20.5725	0.545779	-0.87361	0.24231	0.63518	FALSE
YAL020C	288.549	166.383	1.73424	0.79431	0.29292	0.68461	FALSE	ATS1	Reg_csome_cond/b-lactamase_inh
YAL021C	3239.23	4375.46	0.740318	-0.43378	0.27681	0.67036	FALSE	CCR4	Leu-rich_rpt_4
YAL022C	1235.22	1139.13	1.08436	0.11685	0.98639	1	FALSE	FUN26	MFS_dom_general_subst_transpt
YAL023C	5738.91	12978.5	0.442185	-1.1773	0.014094	0.13038	FALSE	PMT2	GlyclTrfase_39_like
YAL024C	287.109	1045.23	0.274686	-1.8641	0.00028068	0.0078904	TRUE	LTE1	Ras_GEF_dom
YAL025C	390.828	429.17	0.910659	-0.13502	0.94701	1	FALSE	MAK16	Mak16
YAL026C	1641.55	2341.49	0.70107	-0.51237	0.32614	0.71117	FALSE	DRS2	ATPase_cation_domN
YAL026C-A	220.42	233.835	0.94263	-0.085237	0.99531	1	FALSE
YAL027W	178.548	183.16	0.974821	-0.03679	0.92101	0.99131	FALSE	SAW1	Saw1
YAL028W	307.223	330.849	0.928589	-0.10689	0.49893	0.81999	FALSE	FRT2	HPH_family
YAL029C	1153.77	2816.12	0.409702	-1.2874	0.010503	0.10759	FALSE	MYO4	Dil_domain
YAL030W	394.896	316.32	1.2484	0.32009	0.41346	0.77377	FALSE	SNC1	Synaptobrevin_met/fun
YAL031C	1221.95	759.587	1.6087	0.6859	0.28408	0.67816	FALSE	GIP4	GIP4
YAL031W-A	2.77355	1.56042	1.77744	0.8298	0.86612	0.97658	FALSE
YAL032C	554.915	333.911	1.66187	0.73281	0.28107	0.67443	FALSE	PRP45	SKI-int_prot_SKIP
YAL033W	117.151	179.15	0.653928	-0.6128	0.2914	0.68331	FALSE	POP5	RNase_P/MRP_subunit
YAL034C	2609.02	1218.02	2.14202	1.099	0.2581	0.65295	FALSE	FUN19	Homeodomain-like
YAL034C-B	0	0.2302	0	#NAME?	0.9012	0.98571	FALSE
YAL034W-A	50.8425	121.003	0.420176	-1.2509	0.041959	0.25599	FALSE	MTW1	Centromere_Mis12
YAL035W	5947.62	9112.63	0.65268	-0.61555	0.27519	0.66945	FALSE	FUN12	TIF_IF2_dom3
YAL036C	258.947	418.377	0.618931	-0.69215	0.39423	0.76017	FALSE	RBG1	TGS-like
YAL037C-A	10.8969	2.93142	3.71727	1.8942	0.14197	0.49982	FALSE
YAL037C-B	7.31004	18.1567	0.402608	-1.3126	0.059084	0.31273	FALSE
YAL037W	91.6731	116.268	0.788467	-0.34288	0.4711	0.80761	FALSE
YAL038W	133702	752775	0.177612	-2.4932	1.16e-06	0.00010052	TRUE	CDC19	Pyrv_Knase_AS
YAL039C	1779.85	454.479	3.91624	1.9695	0.00041049	0.010257	TRUE	CYC3	Cyt_C/C1_haem_lyase
YAL040C	36924.9	24664.6	1.49708	0.58215	0.71979	0.92942	FALSE	CLN3	Cyclin-like
YAL041W	954.833	1225.36	0.779229	-0.35988	0.29827	0.68935	FALSE	CDC24	PH_type
YAL042C-A	4.57851	0.2302	19.8893	4.3139	0.074853	0.35479	FALSE
YAL042W	2367.58	2230.87	1.06128	0.085806	0.74454	0.93851	FALSE	ERV46	DUF1692
YAL043C	1435.19	1047.05	1.3707	0.45491	0.56908	0.85998	FALSE	PTA1	DUF3453
YAL044C	1163.73	754.975	1.54142	0.62426	0.29484	0.68564	FALSE	GCV3	GCV_H_sub
YAL044W-A	587.92	322.99	1.82024	0.86413	0.19549	0.57799	FALSE		BolA
YAL045C	1.07234	2.23062	0.480737	-1.0567	0.74777	0.93986	FALSE
YAL046C	166.298	44.7101	3.71948	1.8951	0.2868	0.68003	FALSE	AIM1	BolA
YAL047C	170.34	216.418	0.787089	-0.3454	0.39125	0.75742	FALSE	SPC72	Mto2p-binding
YAL047W-A	1.71575	1.32002	1.29979	0.37827	0.76688	0.94861	FALSE
YAL048C	599.418	432.683	1.38535	0.47025	0.56517	0.85833	FALSE	GEM1	Small_GTPase_Miro
YAL049C	2176.19	1440.28	1.51094	0.59545	0.29511	0.68582	FALSE	AIM2	Dienelactn_hydro
YAL051W	814.285	695.312	1.17111	0.22787	0.90181	0.98571	FALSE	OAF1	Aflatoxin_BRP
YAL053W	5647.64	5826.98	0.969222	-0.045101	0.66321	0.90416	FALSE	FLC2	DUF907_fun
YAL054C	10747	224.182	47.9388	5.5831	1.1e-12	5.14e-10	TRUE	ACS1	DUF4009
YAL055W	79.9148	76.1239	1.0498	0.070114	0.72169	0.92942	FALSE	PEX22	Peroxin-22
YAL056C-A	3.65373	4.27181	0.855311	-0.22548	0.87314	0.9793	FALSE
YAL056W	1152.55	703.288	1.6388	0.71264	0.17908	0.55537	FALSE	GPB2	Kelch-typ_b-propeller
YAL058W	239.772	224.42	1.06841	0.095466	0.93951	0.99812	FALSE	CNE1	Calret/calnex_CS
YAL059C-A	0.880176	2.01062	0.437763	-1.1918	0.63669	0.8891	FALSE
YAL059W	134.018	111.872	1.19796	0.26058	0.43402	0.78805	FALSE	ECM1	Ribosome_bgen_Alb1
YAL060W	5992.56	2063	2.90478	1.5384	0.10398	0.42543	FALSE	BDH1	NAD(P)-bd_dom
YAL061W	2006.3	186.608	10.7514	3.4265	0.00018527	0.0056996	TRUE	BDH2	NAD(P)-bd_dom
YAL062W	230.702	16.3312	14.1264	3.8203	0.066145	0.33108	FALSE	GDH3	NAD(P)-bd_dom
YAL063C	6878.26	8434.3	0.815511	-0.29422	0.32873	0.71398	FALSE	FLO9	Flocculin_t3_rpt
YAL063C-A	0	0	NA	NA	NA	NA	NA
YAL064C-A	2.47326	0.920799	2.68599	1.4255	0.76521	0.94754	FALSE	TDA8	PA14
YAL064W	1.35372	0.900396	1.50347	0.5883	0.78462	0.95418	FALSE
YAL064W-B	18.6221	7.94053	2.3452	1.2297	0.09734	0.4117	FALSE
YAL065C	278.857	239.376	1.16494	0.22025	0.97484	1	FALSE
YAL066W	1.71575	0.639623	2.68243	1.4235	0.54264	0.84832	FALSE
YAL067C	52.9458	10.7233	4.93747	2.3038	0.053476	0.29326	FALSE	SEO1	MFS_dom_general_subst_transpt
YAL067W-A	0.214468	0	NA	Inf	1	1	FALSE
YAL068C	143.686	78.3003	1.83507	0.87583	0.44434	0.79181	FALSE	PAU8	SRP1_TIP1
YAL068W-A	41.6495	25.4415	1.63707	0.71111	0.70786	0.92444	FALSE		DUF468
YAL069W	41.6495	25.4415	1.63707	0.71111	0.70786	0.92444	FALSE
YAR002C-A	1455.36	1866.97	0.779529	-0.35933	0.81707	0.96306	FALSE	ERP1	GOLD
YAR002W	531.413	944.05	0.562908	-0.82903	0.061384	0.31942	FALSE	NUP60
YAR003W	317.399	309.815	1.02448	0.034893	0.80071	0.95786	FALSE	SWD1	WD40_repeat_CS
YAR007C	1113.44	2078.7	0.535641	-0.90066	0.06603	0.33101	FALSE	RFA1	NA-bd_OB-fold-like
YAR008W	150.715	230.427	0.654068	-0.61249	0.32435	0.70991	FALSE	SEN34	tRNA_splic_SEN34
YAR014C	574.807	716.595	0.802136	-0.31808	0.48303	0.81038	FALSE	BUD14	SH3_domain
YAR015W	1483.24	2264.61	0.654965	-0.61051	0.25576	0.65134	FALSE	ADE1	SAICAR_synthetase_CS
YAR018C	62.339	194.546	0.320433	-1.6419	0.0056456	0.070673	FALSE	KIN3	Protein_kinase_ATP_BS
YAR019C	1712.36	989.54	1.73046	0.79115	0.33879	0.72256	FALSE	CDC15	Protein_kinase_ATP_BS
YAR019W-A	1.48156	2.64004	0.56119	-0.83344	0.86431	0.97577	FALSE
YAR020C	101.512	48.9819	2.07245	1.0513	0.063953	0.32586	FALSE	PAU7	SRP1_TIP1
YAR023C	168.578	104.042	1.62028	0.69624	0.20229	0.58742	FALSE		DUP
YAR027W	291.814	241.018	1.21076	0.27591	0.638	0.88967	FALSE	UIP3	DUP
YAR028W	43.0408	47.5132	0.905871	-0.14262	0.84559	0.97351	FALSE		DUP
YAR029W	21.9944	28.7518	0.764977	-0.38651	0.41241	0.77334	FALSE		DUP
YAR030C	12.7405	2.64004	4.82585	2.2708	0.017019	0.14866	FALSE
YAR031W	11.638	11.4547	1.01601	0.022912	0.93214	0.99581	FALSE	PRM9	DUP
YAR033W	160.771	154.294	1.04198	0.059321	0.83611	0.972	FALSE	MST28	DUP
YAR035C-A	0	0	NA	NA	NA	NA	NA
YAR035W	1046.1	319.969	3.26939	1.709	0.0041608	0.058109	FALSE	YAT1	Carn_acyl_trans
YAR042W	2194.03	2016.15	1.08823	0.12198	0.92618	0.99351	FALSE	SWH1	Ankyrin_rpt-contain_dom
YAR047C	0	0	NA	NA	NA	NA	NA
YAR050W	8566.81	9888.56	0.866336	-0.207	0.41419	0.77446	FALSE	FLO1	PA14
YAR053W	0	0	NA	NA	NA	NA	NA
YAR060C	14.7197	18.6026	0.791267	-0.33776	0.68646	0.91731	FALSE
YAR064W	37.8271	9.30132	4.06685	2.0239	0.010886	0.11065	FALSE
YAR066W	221.945	131.679	1.68551	0.75318	0.13306	0.48551	FALSE
YAR068W	39186.2	58947.8	0.664761	-0.58909	0.2196	0.60921	FALSE
YAR069C	12.8587	0.2302	55.859	5.8037	0.029669	0.20784	FALSE
YAR070C	9.622	3.63219	2.64909	1.4055	0.21191	0.59985	FALSE
YAR071W	651.442	665.538	0.97882	-0.030885	1	1	FALSE	PHO11	Histidine_acid_Pase_euk
YAR073W	9712.8	2728.46	3.55981	1.8318	0.0095	0.10026	FALSE	IMD1	IMP_DH/GMP_Rdtase_CS
YAR075W	2756.89	699.513	3.94116	1.9786	0.047404	0.27433	FALSE		Aldolase_TIM
YBL001C	893.14	753.809	1.18484	0.24469	0.56298	0.8578	FALSE	ECM15	Thiamin/HMP-bd-like_put
YBL002W	818.116	12460.2	0.0656586	-3.9289	1.62e-11	6.22e-09	TRUE	HTB2	Histone-fold
YBL003C	351.198	1736.93	0.202194	-2.3062	0.18898	0.57013	FALSE	HTA2	Histone-fold
YBL004W	1512.73	2339.18	0.646695	-0.62884	0.19305	0.57524	FALSE	UTP20	ARM-type_fold
YBL005W	993.071	736.742	1.34792	0.43074	0.58419	0.86699	FALSE	PDR3	Transcription_factor_fun
YBL006C	802.846	532.506	1.50768	0.59233	0.24672	0.64076	FALSE	LDB7	CRC_RSC_Rsc14
YBL006W-A	9.38264	2.01062	4.66654	2.2224	0.082564	0.37571	FALSE
YBL007C	2733.52	3842.16	0.711452	-0.49116	0.20422	0.58832	FALSE	SLA1	SHD1
YBL008W	233.674	273.045	0.855808	-0.22464	0.75976	0.94564	FALSE	HIR1	WD40_repeat_CS
YBL008W-A	3.78157	4.01104	0.942791	-0.084989	0.96887	1	FALSE
YBL009W	235.797	519.729	0.453693	-1.1402	0.039067	0.24614	FALSE	ALK2	DUF3635
YBL010C	202.445	290.525	0.696825	-0.52113	0.25188	0.64822	FALSE
YBL011W	3403.46	1943.53	1.75118	0.80833	0.12348	0.46877	FALSE	SCT1	Acyltransferase
YBL012C	0.45124	0.2302	1.96021	0.97101	1	1	FALSE
YBL013W	223.463	174.345	1.28173	0.35809	0.73576	0.93517	FALSE	FMT1	Met_tRNA_Form_TA-like
YBL014C	344.522	476.089	0.723649	-0.46664	0.27485	0.66945	FALSE	RRN6	RNA_pol_I-sp_TIF_RRN6-like
YBL015W	9811.3	2449.4	4.00559	2.002	0.00084307	0.017969	TRUE	ACH1	AcetylCoA_hyd_C
YBL016W	92.1911	30.8643	2.98698	1.5787	0.04507	0.26554	FALSE	FUS3	Protein_kinase_ATP_BS
YBL017C	2899.78	3709.5	0.781718	-0.35528	0.53533	0.84252	FALSE	PEP1	Neuraminidase
YBL018C	30.574	27.0401	1.13069	0.17721	0.56771	0.85907	FALSE	POP8	RNase_P/MRP_POP8
YBL019W	199.36	168.102	1.18594	0.24603	0.48149	0.81038	FALSE	APN2	AP_endonuclease_F1_CS
YBL020W	1005.59	1265.59	0.79456	-0.33177	0.62911	0.88638	FALSE	RFT1	RFT1
YBL021C	197.814	102.492	1.93004	0.94863	0.17309	0.54651	FALSE	HAP3	Histone-fold
YBL022C	2645.53	2438.1	1.08508	0.1178	0.91166	0.98722	FALSE	PIM1	Ribosomal_S5_D2-typ_fold
YBL023C	315.219	463.997	0.679357	-0.55776	0.27885	0.67133	FALSE	MCM2	MCM_CS
YBL024W	1198.36	2169.12	0.552464	-0.85605	0.081323	0.37405	FALSE	NCL1	RCMT_NCL1
YBL025W	75.2148	42.7504	1.75939	0.81508	0.26815	0.66246	FALSE	RRN10	UAF_Rrn10
YBL026W	337.737	356.298	0.947908	-0.077181	0.9797	1	FALSE	LSM2	U6_snRNA_Lsm2
YBL027W	8321.47	6992.45	1.19006	0.25104	0.56365	0.85784	FALSE	RPL19B	Ribosomal_L19/L19e_CS
YBL028C	231.155	326.411	0.708172	-0.49783	0.5931	0.87048	FALSE		UPF0642
YBL029C-A	464.88	150.821	3.08233	1.624	0.0089103	0.096054	FALSE
YBL029W	420.853	917.637	0.458627	-1.1246	0.018279	0.15645	FALSE
YBL030C	43672.7	12948.8	3.37273	1.7539	0.0016381	0.03001	TRUE	PET9	Mt_carrier_dom
YBL031W	62.5766	323.697	0.193318	-2.3709	2.38e-05	0.0011199	TRUE	SHE1
YBL032W	1166.19	2019.37	0.577503	-0.7921	0.13336	0.48551	FALSE	HEK2	KH_type_1
YBL033C	1105.13	724.349	1.52569	0.60946	0.29402	0.68516	FALSE	RIB1	GTP_CycHdrlaseII_RibA
YBL034C	495.329	1183.95	0.418371	-1.2571	0.0067032	0.079488	FALSE	STU1	CLASP_N_dom
YBL035C	149.013	521.611	0.28568	-1.8075	0.00062444	0.014274	TRUE	POL12	DNA_pol_alpha_bsu
YBL036C	155.833	158.917	0.980592	-0.028275	0.8639	0.97564	FALSE		UPF0001
YBL037W	718.346	1113.01	0.645409	-0.63171	0.17429	0.54828	FALSE	APL3	AP2_complex_asu
YBL038W	970.444	660.724	1.46876	0.5546	0.29947	0.69138	FALSE	MRPL16	Ribosomal_L16_CS
YBL039C	637.941	1181.83	0.539789	-0.88953	0.067459	0.33458	FALSE	URA7	GATASE_1
YBL039C-A	205.154	388.283	0.528363	-0.9204	0.045013	0.26544	FALSE
YBL039W-B	134.846	89.1101	1.51325	0.59765	0.23535	0.62857	FALSE
YBL040C	816.738	1089.22	0.749836	-0.41535	0.49576	0.81835	FALSE	ERD2	ER_ret_rcpt
YBL041W	1187.04	1145.37	1.03639	0.05156	0.77384	0.9499	FALSE	PRE7	Proteasome_suB-type
YBL042C	771.29	606.761	1.27116	0.34615	0.50838	0.82658	FALSE	FUI1	NCS1
YBL043W	5910.01	1206.39	4.89894	2.2925	0.014061	0.13026	FALSE	ECM13
YBL044W	1.24479	0.2302	5.40744	2.4349	0.71761	0.92942	FALSE
YBL045C	22840.6	7655.41	2.98359	1.577	0.0052056	0.067097	FALSE	COR1	Pept_M16_N
YBL046W	338.322	317.194	1.06661	0.093033	0.85887	0.97551	FALSE	PSY4	PPP4R2
YBL047C	13271.7	11567.6	1.14732	0.19826	0.99655	1	FALSE	EDE1	EF_HAND_2
YBL048W	470.175	25.6631	18.321	4.1954	0.019061	0.16208	FALSE	RRT1
YBL049W	2049.53	154.665	13.2514	3.7281	1.76e-06	0.00014319	TRUE	MOH1	Yippee
YBL050W	758.569	509.713	1.48823	0.57359	0.36411	0.74025	FALSE	SEC17	TPR-like_helical
YBL051C	6375.39	8595.61	0.741703	-0.43109	0.40069	0.76457	FALSE	PIN4	Nucleotide-bd_a/b_plait
YBL052C	373.024	959.225	0.388881	-1.3626	0.01779	0.15327	FALSE	SAS3	Acyl_CoA_acyltransferase
YBL053W	3.95741	1.73964	2.27484	1.1858	0.39471	0.76017	FALSE
YBL054W	517.79	417.443	1.24038	0.31079	0.87931	0.98019	FALSE	TOD6	Tscrpt_reg_HTH_Myb-type
YBL055C	234.221	222.529	1.05254	0.073877	0.74934	0.94111	FALSE		DNase_TatD-rel_CS
YBL056W	3934.49	3116.19	1.2626	0.3364	0.49012	0.81566	FALSE	PTC3	Protein_Pase_2C
YBL057C	461.271	275.276	1.67567	0.74474	0.38907	0.75483	FALSE	PTH2	Pep_tRNA_hydro_II_dom
YBL058W	1196.12	884.701	1.352	0.4351	0.37967	0.74997	FALSE	SHP1	SEP_domain
YBL059C-A	248.259	108.237	2.29367	1.1977	0.27256	0.66729	FALSE	CMC2	Cyt_c_biogenesis_Cmc1-like
YBL059W	181.311	131.372	1.38014	0.46481	0.66661	0.90649	FALSE
YBL060W	280.783	183.83	1.52741	0.61108	0.36538	0.74175	FALSE	YEL1	SEC7_alpha_orthog
YBL061C	719.887	636.379	1.13122	0.17788	0.69879	0.9213	FALSE	SKT5	TPR-like_helical
YBL062W	1.67632	3.32044	0.504848	-0.98608	0.62174	0.88378	FALSE
YBL063W	354.374	928.566	0.381635	-1.3897	0.0063465	0.07651	FALSE	KIP1	Kinesin_motor_CS
YBL064C	1834.22	520.485	3.52406	1.8172	0.19548	0.57799	FALSE	PRX1	Peroxiredoxin_AhpC-typ
YBL065W	7.88654	1.591	4.95698	2.3095	0.09876	0.41381	FALSE
YBL066C	1719.12	986.664	1.74236	0.80104	0.3528	0.73326	FALSE	SEF1	Transcription_factor_fun
YBL067C	492.697	596.674	0.825738	-0.27624	0.56838	0.85949	FALSE	UBP13	Pept_C19ubi-hydrolase_C_CS
YBL068W	532.288	408.912	1.30172	0.38042	0.51305	0.83067	FALSE	PRS4	Rib-P_diPkinase
YBL068W-A	85.4978	124.021	0.68938	-0.53663	0.1859	0.56599	FALSE		ADH_SF_Zn-type
YBL069W	170.545	239.699	0.711497	-0.49107	0.32129	0.70716	FALSE	AST1	NAD(P)-bd_dom
YBL070C	1.3117	0.639623	2.05074	1.0361	0.66239	0.90379	FALSE
YBL071C	3.04896	1.73964	1.75263	0.80952	0.62779	0.88576	FALSE
YBL071C-B	6.01288	2.37927	2.5272	1.3375	0.16969	0.54197	FALSE
YBL071W-A	105.868	48.2505	2.19413	1.1336	0.072174	0.34817	FALSE	KTI11	Znf_DHP
YBL072C	18837.4	13102.4	1.4377	0.52377	0.36867	0.74347	FALSE	RPS8A	Ribosomal_S8e/biogenesis_NSA2
YBL073W	0.236771	0	NA	Inf	1	1	FALSE
YBL074C	46.9365	56.1868	0.835365	-0.25952	0.84222	0.97337	FALSE	AAR2	AAR2
YBL075C	221.303	154.751	1.43006	0.51607	0.26122	0.65576	FALSE	SSA3	Heat_shock_70_CS
YBL076C	5431.26	10963.4	0.4954	-1.0133	0.040219	0.24958	FALSE	ILS1	Rossmann-like_a/b/a_fold
YBL077W	0.214468	0	NA	Inf	1	1	FALSE
YBL078C	926.086	638.57	1.45025	0.5363	0.34234	0.72604	FALSE	ATG8	Atg8_ubiquitin-like
YBL079W	1079.77	1310.05	0.824216	-0.27891	0.44625	0.79191	FALSE	NUP170	Nucleoporin_Nup133/Nup155_N
YBL080C	330.875	272.089	1.21605	0.28221	0.5582	0.85579	FALSE	PET112	Asn/Gln_amidotransferase
YBL081W	4168	3194.57	1.30472	0.38374	0.89477	0.98543	FALSE
YBL082C	1590.86	1867.23	0.85199	-0.23109	0.61972	0.88253	FALSE	ALG3	Glycosyltransferase_ALG3
YBL083C	816.561	1031.13	0.79191	-0.33659	0.39531	0.7602	FALSE
YBL084C	1208.78	675.786	1.7887	0.83891	0.19142	0.57348	FALSE	CDC27	TPR_repeat
YBL085W	1160.57	2793.25	0.415491	-1.2671	0.009663	0.10162	FALSE	BOI1	SAM/pointed
YBL086C	603.59	621.55	0.971105	-0.042301	0.70241	0.92283	FALSE		Oestrogen-resp_Fam102A/B_N
YBL087C	4605.98	2475.91	1.86032	0.89555	0.38407	0.75244	FALSE	RPL23A	Ribosomal_L14_dom
YBL088C	633.702	1195.75	0.529963	-0.91604	0.06028	0.31612	FALSE	TEL1	TAN
YBL089W	730.369	836.355	0.873276	-0.19549	0.72712	0.93169	FALSE	AVT5	AA_transpt_TM
YBL090W	447.211	182.553	2.44976	1.2926	0.27674	0.67036	FALSE	MRP21	Ribosomal_S21
YBL091C	2353.61	3663	0.642535	-0.63815	0.17416	0.54828	FALSE	MAP2	Pept_M24A_MAP2_BS
YBL091C-A	211.286	271.547	0.778081	-0.36201	0.45996	0.7989	FALSE	SCS22	PapD-like
YBL092W	12242.6	8547.62	1.43228	0.51832	0.35677	0.7352	FALSE	RPL32	Ribosomal_L32e_CS
YBL093C	413.733	329.747	1.2547	0.32734	0.4022	0.7661	FALSE	ROX3	Mediator_Med19_fun
YBL094C	16.1546	5.38204	3.00158	1.5857	0.35983	0.73799	FALSE
YBL095W	1673.09	289.531	5.77864	2.5307	0.098139	0.41294	FALSE		Thioestr_supf
YBL096C	13.8206	4.71184	2.93316	1.5525	0.17312	0.54651	FALSE
YBL097W	102.279	362.884	0.281851	-1.827	0.0004354	0.010756	TRUE	BRN1	Condensin_barren_su2
YBL098W	8904.96	2159.74	4.12316	2.0438	0.00016706	0.0052637	TRUE	BNA4	Rng_hydrolase-like
YBL099W	30188.2	33969.2	0.888694	-0.17024	0.9794	1	FALSE	ATP1	ATPase_F1/A1-cplx_a_su_N
YBL100C	0.45124	0.639623	0.705478	-0.50333	1	1	FALSE
YBL100W-C	0.643404	0	NA	Inf	0.74669	0.93906	FALSE
YBL101C	1927.25	1139.05	1.69198	0.75872	0.30673	0.69653	FALSE	ECM21	Arrestin_C-like
YBL102W	748.656	600.315	1.2471	0.31858	0.51402	0.83113	FALSE	SFT2	Vesicle_transpt_SFT2
YBL103C	733.869	701.797	1.0457	0.064469	0.82427	0.96571	FALSE	RTG3	TF_RTG3
YBL104C	328.485	572.132	0.574142	-0.80052	0.14044	0.49838	FALSE	SEA4	WD40_repeat_dom
YBL105C	1581.29	1697.26	0.931668	-0.10211	0.60922	0.87615	FALSE	PKC1	Pkinase_C
YBL106C	216.289	250.231	0.864357	-0.2103	0.61676	0.88155	FALSE	SRO77	WD40_repeat_CS
YBL107C	502.062	311.92	1.60958	0.68669	0.14326	0.5015	FALSE	MIX23	Caffeine_induced_death_Cid2
YBL107W-A	24.0551	27.5965	0.871673	-0.19814	0.79043	0.95496	FALSE
YBL108C-A	128.818	126.518	1.01818	0.025996	0.9108	0.98719	FALSE	PAU9	SRP1_TIP1
YBL108W	0.643404	0.450198	1.42916	0.51517	0.9752	1	FALSE
YBL109W	59.0206	32.4146	1.8208	0.86458	0.54934	0.85015	FALSE
YBL111C	1194.2	1256.36	0.950517	-0.073216	0.80594	0.9588	FALSE		DEAD-like_helicase
YBL112C	273.975	312.523	0.876655	-0.18992	0.68553	0.91731	FALSE		Helicase_C
YBL113C	3919.36	4164.32	0.941177	-0.087462	0.59793	0.87262	FALSE
YBL113W-A	239.842	204.029	1.17552	0.23331	0.90449	0.98614	FALSE
YBR001C	1339.35	224.266	5.97217	2.5783	7.51e-06	0.00045351	TRUE	NTH2	Glyco_hydro_37_CS
YBR002C	159.937	472.971	0.338153	-1.5643	0.0054908	0.069631	FALSE	RER2	UPP_synth-like_CS
YBR003W	968.631	897.979	1.07868	0.10927	0.78135	0.95322	FALSE	COQ1	Polyprenyl_synth-rel
YBR004C	526.892	615.238	0.856404	-0.22364	0.68708	0.91731	FALSE	GPI18	GPI_Mannosyltransferase_2-like
YBR005W	326.808	156.673	2.08593	1.0607	0.096746	0.41062	FALSE	RCR1	Chitin_synth_reg_RCR
YBR006W	1900.65	843.616	2.25298	1.1718	0.12104	0.46382	FALSE	UGA2	Ald_DH_C
YBR007C	646.341	1597.84	0.40451	-1.3058	0.0069748	0.081523	FALSE	DSF2	TPR-like_helical
YBR008C	363.027	569.571	0.63737	-0.6498	0.18908	0.57013	FALSE	FLR1	MFS_dom
YBR009C	715.134	2362.48	0.302704	-1.724	0.0066393	0.07888	FALSE	HHF1	Histone_H4_CS
YBR010W	2563.13	6699.61	0.382579	-1.3862	0.013935	0.12946	FALSE	HHT1	Histone-fold
YBR011C	16665.4	25773.4	0.646615	-0.62902	0.14038	0.49838	FALSE	IPP1	Pyrophosphatase
YBR012C	57.6627	38.7759	1.48708	0.57248	0.27516	0.66945	FALSE
YBR013C	43.9417	27.0401	1.62506	0.70049	0.15007	0.51324	FALSE
YBR014C	562.593	350.512	1.60506	0.68263	0.19158	0.5737	FALSE	GRX7	Glutaredoxin_subgr
YBR015C	4837.73	3246.88	1.48996	0.57528	0.294	0.68516	FALSE	MNN2	Alpha_mannosyltransferase
YBR016W	4502.25	1398.5	3.21934	1.6868	0.087811	0.38775	FALSE
YBR017C	1042.78	1555.04	0.670584	-0.57651	0.26554	0.66023	FALSE	KAP104	ARM-type_fold
YBR018C	55.8775	6.47186	8.63391	3.11	3.02e-05	0.0013402	TRUE	GAL7	GalP_UDPtransf1_His-AS
YBR019C	11.1551	4.47144	2.49476	1.3189	0.25676	0.65206	FALSE	GAL10	Epimerase_C
YBR020W	111.896	77.5603	1.4427	0.52877	0.37184	0.74607	FALSE	GAL1	Ribosomal_S5_D2-typ_fold
YBR021W	562.89	770.903	0.73017	-0.4537	0.50013	0.82079	FALSE	FUR4	NCS1
YBR022W	141.109	102.914	1.37113	0.45537	0.44801	0.79226	FALSE	POA1	A1pp
YBR023C	2531.22	2801.82	0.903418	-0.14653	0.73646	0.9353	FALSE	CHS3	Chitin_synth_fng
YBR024W	471.942	334.376	1.41141	0.49714	0.3118	0.70089	FALSE	SCO2	Synth_of_cyt-c-oxidase_Sco1/2
YBR025C	7296.5	7459.47	0.978152	-0.031869	0.85727	0.97494	FALSE	OLA1	TGS-like_dom
YBR026C	1037.15	350.246	2.96121	1.5662	0.030323	0.21106	FALSE	ETR1	NAD(P)-bd_dom
YBR027C	25.975	14.2943	1.81715	0.86168	0.22118	0.61046	FALSE
YBR028C	336.701	676.271	0.497879	-1.0061	0.047049	0.27276	FALSE	YPK3	Pkinase_C
YBR029C	3960.97	4479.13	0.884317	-0.17736	0.5333	0.84036	FALSE	CDS1	PC_Trfase_euk
YBR030W	379.334	423.244	0.896252	-0.15802	0.80608	0.9588	FALSE	RKM3	SET_dom
YBR031W	63190.2	56617	1.1161	0.15846	0.77509	0.95057	FALSE	RPL4A	Ribos_L4_C_dom
YBR032W	35.2343	23.5243	1.49779	0.58283	0.38714	0.75412	FALSE
YBR033W	390.833	136.279	2.86788	1.52	0.0071346	0.082401	FALSE	EDS1	Zn2-C6_fun-type_DNA-bd
YBR034C	1443.79	1522.18	0.948502	-0.076277	0.93442	0.99654	FALSE	HMT1	Arg_MeTrfase
YBR035C	2996.24	2761.96	1.08482	0.11746	0.82967	0.96877	FALSE	PDX3	Pyridox_Oxase_CS
YBR036C	4861.45	4041.68	1.20283	0.26643	0.60642	0.87569	FALSE	CSG2	EF_Hand_1_Ca_BS
YBR037C	697.277	311.796	2.23632	1.1611	0.2973	0.68784	FALSE	SCO1	Synth_of_cyt-c-oxidase_Sco1/2
YBR038W	517.711	2580.56	0.20062	-2.3175	6.32e-06	0.00039618	TRUE	CHS2	Chitin_synth_N
YBR039W	6987.24	5281.89	1.32287	0.40367	0.51854	0.83343	FALSE	ATP3	ATPase_F1_gsu_dom
YBR040W	34.3934	5.51028	6.24167	2.6419	0.00033138	0.0088576	TRUE	FIG1	M_fusion_mating_FIG1
YBR041W	1791.8	2703.93	0.662665	-0.59365	0.27144	0.66603	FALSE	FAT1	AMP-binding_CS
YBR042C	169.328	509.785	0.332155	-1.5901	0.0082104	0.09048	FALSE	CST26	Acyltransferase
YBR043C	681.895	472.475	1.44324	0.52931	0.31186	0.70089	FALSE	QDR3	MFS_dom
YBR044C	750.912	478.429	1.56954	0.65034	0.24342	0.63631	FALSE	TCM62	Cpn60/TCP-1
YBR045C	374.305	98.9007	3.78465	1.9202	0.00086362	0.018288	TRUE	GIP1
YBR046C	1824.42	593.686	3.07304	1.6197	0.032978	0.22128	FALSE	ZTA1	PKS_ER
YBR047W	434.85	344.367	1.26275	0.33657	0.50459	0.82457	FALSE	FMP23
YBR048W	8461.25	6983.92	1.21153	0.27683	0.47584	0.80954	FALSE	RPS11B	Ribosomal_S17_CS
YBR049C	941.876	2052.56	0.458879	-1.1238	0.022905	0.179	FALSE	REB1	Tscrpt_reg_HTH_Myb-type
YBR050C	1820.33	68.0934	26.7328	4.7405	2.44e-13	1.45e-10	TRUE	REG2	DUF1752_fun
YBR051W	2.83528	1.81099	1.56559	0.64671	0.72009	0.92942	FALSE
YBR052C	1936.14	744.006	2.60231	1.3798	0.29297	0.68461	FALSE	RFS1	Flavodoxin/NO_synth
YBR053C	670.26	749.736	0.893996	-0.16166	0.78314	0.95365	FALSE		SGL
YBR054W	628.572	376.486	1.66958	0.73948	0.27931	0.6722	FALSE	YRO2	Rhodopsin_arc/bac/fun
YBR055C	573.355	865.346	0.662573	-0.59385	0.27596	0.67018	FALSE	PRP6	TPR_repeat
YBR056C-B	1.612	2.70122	0.596767	-0.74476	0.4381	0.78943	FALSE
YBR056W	815.253	673.76	1.21001	0.27501	0.51516	0.83183	FALSE		Glycoside_hydrolase_SF
YBR056W-A	257.133	115.395	2.22828	1.1559	0.047979	0.27643	FALSE
YBR057C	1183.48	798.07	1.48293	0.56845	0.38184	0.75148	FALSE	MUM2
YBR058C	948.235	908.035	1.04427	0.062498	0.97652	1	FALSE	UBP14	Pept_C19ubi-hydrolase_C_CS
YBR058C-A	277.216	296.524	0.934886	-0.097138	0.92713	0.99372	FALSE	TSC3
YBR059C	1211.24	1593.45	0.760132	-0.39568	0.31597	0.70366	FALSE	AKL1	Kinase-like_dom
YBR060C	469.377	790.966	0.593422	-0.75287	0.13239	0.4848	FALSE	ORC2	AT_hook_DNA-bd_motif
YBR061C	307.272	390.065	0.787747	-0.3442	0.45489	0.79544	FALSE	TRM7	rRNA-MeTfrase_E
YBR062C	193.43	166.895	1.159	0.21288	0.58986	0.869	FALSE		Znf_RING/FYVE/PHD
YBR063C	106.774	161.482	0.661213	-0.59681	0.37607	0.74802	FALSE
YBR064W	3.76186	0	NA	Inf	0.06201	0.32123	FALSE
YBR065C	123.76	207.085	0.597631	-0.74267	0.16343	0.53295	FALSE	ECM2
YBR066C	176.166	140.643	1.25258	0.3249	0.54387	0.84866	FALSE	NRG2	Znf_C2H2-like
YBR067C	21406.1	14176.6	1.50996	0.59451	0.49277	0.81653	FALSE	TIP1	SRP1_TIP1
YBR068C	436.343	72.356	6.0305	2.5923	4.62e-05	0.0018592	TRUE	BAP2	AA-permease_dom
YBR069C	476.544	134.729	3.53705	1.8225	0.026512	0.19469	FALSE	TAT1	AA-permease_dom
YBR070C	256.679	297.473	0.862866	-0.21279	0.94333	0.99991	FALSE	ALG14	Oligosacch_biosynth_Alg14
YBR071W	205.678	439.825	0.467636	-1.0965	0.020971	0.17226	FALSE
YBR072C-A	0.710314	0	NA	Inf	0.7266	0.93124	FALSE
YBR072W	471.263	225.971	2.08551	1.0604	0.044344	0.26316	FALSE	HSP26	HSP20-like_chaperone
YBR073W	162.977	261.794	0.622539	-0.68376	0.12058	0.46348	FALSE	RDH54	DUF2439
YBR074W	1730.65	2430.38	0.712089	-0.48987	0.29974	0.69144	FALSE	PFF1	Peptidase_M28
YBR076C-A	227.61	169.089	1.3461	0.42878	0.40004	0.76362	FALSE
YBR076W	52.2349	4.68123	11.1584	3.4801	5.88e-06	0.00037952	TRUE	ECM8
YBR077C	332.461	336.738	0.987299	-0.018441	0.89367	0.98471	FALSE	SLM4	GSE/EGO_complex_su-SLM4
YBR078W	21094.2	47177	0.447129	-1.1612	0.021712	0.17569	FALSE	ECM33
YBR079C	3779.04	5231.17	0.722408	-0.46911	0.2823	0.67616	FALSE	RPG1	PCI_dom
YBR080C	1694.06	2059.82	0.822432	-0.28203	0.58515	0.86755	FALSE	SEC18	Asp_de-COase-like_fold
YBR081C	1179.12	2148.52	0.548806	-0.86563	0.090972	0.39568	FALSE	SPT7	Bromodomain_CS
YBR082C	5090.14	6402.41	0.795036	-0.33091	0.31303	0.70167	FALSE	UBC4	UBQ-conjugating_AS
YBR083W	743.36	416.85	1.78328	0.83453	0.3103	0.69857	FALSE	TEC1	TEA/ATTS
YBR084C-A	6175.96	5629.09	1.09715	0.13376	0.60306	0.87438	FALSE	RPL19A	Ribosomal_L19/L19e_CS
YBR084W	839.796	1187.07	0.707451	-0.4993	0.34711	0.72928	FALSE	MIS1	THF_DH/CycHdrlase_CS
YBR085C-A	1311.45	348.22	3.76615	1.9131	0.21187	0.59985	FALSE
YBR085W	34.1875	334.189	0.1023	-3.2891	3.28e-07	3.69e-05	TRUE	AAC3	Mt_carrier_dom
YBR086C	6815.07	9790.08	0.69612	-0.52259	0.23057	0.62386	FALSE	IST2	Anoctamin
YBR087W	258.123	508.152	0.507964	-0.9772	0.082162	0.3754	FALSE	RFC5	Rep_factor-C
YBR088C	943.755	2955.56	0.319315	-1.6469	0.0032697	0.049022	TRUE	POL30	Pr_cel_nuc_antig_CS
YBR089C-A	2048.76	1305.56	1.56925	0.65008	0.21432	0.60275	FALSE	NHP6B	HMG_superfamily
YBR089W	2.47067	2.46082	1.004	0.0057619	1	1	FALSE
YBR090C	914.392	577.652	1.58295	0.66261	0.28063	0.67389	FALSE
YBR091C	154.298	77.6521	1.98704	0.99062	0.38241	0.75168	FALSE	TIM12	Tim8/9/10/13_Znf-like
YBR092C	3346.84	23688.7	0.141284	-2.8233	2.74e-07	3.25e-05	TRUE	PHO3	Histidine_acid_Pase_euk
YBR093C	489.761	1179.02	0.415397	-1.2674	0.026874	0.19601	FALSE	PHO5	Histidine_acid_Pase_euk
YBR094W	214.266	370.248	0.578708	-0.78909	0.13438	0.48756	FALSE	PBY1	ATP_grasp_subdomain_2
YBR095C	689.182	437.322	1.57592	0.65619	0.17246	0.54618	FALSE	RXT2	RXT2_N
YBR096W	1141.9	483.698	2.36078	1.2393	0.13758	0.49252	FALSE
YBR097W	225.973	476.893	0.473845	-1.0775	0.059199	0.31273	FALSE	VPS15	HEAT_type_2
YBR098W	235.957	372.516	0.633415	-0.65878	0.18577	0.56599	FALSE	MMS4	ERCC4_domain
YBR099C	32.2915	24.276	1.33018	0.41162	0.4805	0.81019	FALSE
YBR101C	645.421	774.579	0.833254	-0.26317	0.65292	0.89799	FALSE	FES1	ARM-type_fold
YBR102C	291.908	577.802	0.505204	-0.98506	0.051114	0.28639	FALSE	EXO84	Cullin_repeat-like_dom
YBR103C-A	0.236771	0.4604	0.514274	-0.95939	0.85178	0.97351	FALSE
YBR103W	323.459	609.657	0.530559	-0.91442	0.13209	0.48397	FALSE	SIF2	WD40_repeat_dom
YBR104W	111.172	472.33	0.23537	-2.087	0.00057405	0.013276	TRUE	YMC2	Mt_carrier_dom
YBR105C	5124.09	2563.38	1.99896	0.99925	0.20824	0.59489	FALSE	VID24	Vacuolar_import/degrad_Vid24
YBR106W	4193.49	3330.11	1.25927	0.33258	0.40489	0.7673	FALSE	PHO88	Phosphate_transporter_Pho88
YBR107C	110.341	118.616	0.930234	-0.10433	0.87584	0.98019	FALSE	IML3
YBR108W	2503.95	1569.09	1.5958	0.67428	0.56136	0.85762	FALSE	AIM3
YBR109C	1233.76	1154.67	1.0685	0.095584	0.68111	0.9146	FALSE	CMD1	EF_HAND_2
YBR109W-A	5.57876	17.7999	0.313415	-1.6739	0.19075	0.57207	FALSE
YBR110W	901.444	1280.39	0.704036	-0.50628	0.32289	0.70834	FALSE	ALG1	ALG1-like
YBR111C	1070.38	1018.66	1.05078	0.071462	0.69888	0.9213	FALSE	YSA1	NUDIX_hydrolase_CS
YBR111W-A	71.4613	132.348	0.53995	-0.8891	0.14548	0.50549	FALSE	SUS1	TF_enhancer_of_yellow_2
YBR112C	3675.62	4840.39	0.759366	-0.39713	0.31594	0.70366	FALSE	CYC8	TPR_repeat
YBR113W	0.38692	0.639623	0.604919	-0.72519	1	1	FALSE
YBR114W	932.096	501.548	1.85844	0.89409	0.11953	0.46176	FALSE	RAD16	Znf_C3HC4_RING-type
YBR115C	7482.84	8422.89	0.888394	-0.17073	0.62937	0.88655	FALSE	LYS2	AMP-binding_CS
YBR116C	35.9056	16.5352	2.17147	1.1187	0.45636	0.7969	FALSE
YBR117C	124.242	49.9596	2.48686	1.3143	0.26872	0.66312	FALSE	TKL2	Transketolase_BS
YBR118W	266519	237688	1.1213	0.16517	0.596	0.87208	FALSE	TEF2	Transl_elong_EF1A/Init_IF2_C
YBR119W	351.245	334.224	1.05093	0.071663	0.89161	0.98396	FALSE	MUD1	U1_snRNP_A/U2_snRNP_B''
YBR120C	449.04	249.628	1.79884	0.84707	0.22109	0.61046	FALSE	CBP6
YBR121C	5351.3	6412.08	0.834566	-0.2609	0.6984	0.9213	FALSE	GRS1	aa-tRNA-synth_II
YBR121C-A	174.528	162.796	1.07207	0.10039	0.54927	0.85015	FALSE
YBR122C	903.84	501.937	1.8007	0.84856	0.2404	0.63324	FALSE	MRPL36
YBR123C	291.125	428.282	0.679749	-0.55693	0.26377	0.65791	FALSE	TFC1	TF_IIIC_su-5
YBR124W	8.66456	2.28159	3.79759	1.9251	0.15917	0.52694	FALSE
YBR125C	460.346	375.617	1.22557	0.29346	0.65937	0.90118	FALSE	PTC4	Protein_Pase_2C
YBR126C	8982.59	4292.67	2.09254	1.0653	0.042877	0.25917	FALSE	TPS1	Trehalose_OtsA
YBR126W-A	612.98	372.252	1.64668	0.71956	0.35657	0.7352	FALSE
YBR126W-B	602.359	371.801	1.62011	0.69609	0.36254	0.73922	FALSE
YBR127C	7811.67	24505.4	0.318773	-1.6494	0.0011777	0.022928	TRUE	VMA2	ATPase_a/bsu_AS
YBR128C	115.042	138.769	0.829016	-0.27053	0.64209	0.89192	FALSE	ATG14	Autophagy-related_protein_14
YBR129C	367.468	256.496	1.43265	0.51868	0.24058	0.63345	FALSE	OPY1	UCP013217_Opy1
YBR130C	421.85	984.608	0.428445	-1.2228	0.012366	0.12019	FALSE	SHE3
YBR131C-A	0	0	NA	NA	NA	NA	NA
YBR131W	109.78	202.845	0.541202	-0.88576	0.093087	0.40074	FALSE	CCZ1	DUF1712_fun
YBR132C	2456.42	558.035	4.40191	2.1381	0.00022534	0.0066501	TRUE	AGP2	AA-permease_dom
YBR133C	861.504	1457.22	0.591197	-0.75829	0.11211	0.44509	FALSE	HSL7	Arg_MeTrfase
YBR134W	19.9543	0.680398	29.3274	4.8742	0.00050491	0.012062	TRUE
YBR135W	543.035	590.571	0.91951	-0.12106	0.57375	0.862	FALSE	CKS1	Cyclin-dep_kinase_reg-sub
YBR136W	411.617	448.228	0.918321	-0.12293	0.68051	0.91454	FALSE	MEC1	Mec1
YBR137W	302.231	215.687	1.40125	0.48671	0.49833	0.81971	FALSE		UPF0303
YBR138C	250.418	484.525	0.516832	-0.95223	0.059713	0.31382	FALSE
YBR139W	5653.63	8116.68	0.696544	-0.52171	0.3051	0.696	FALSE		Peptidase_S10_AS
YBR140C	4124.11	5230.09	0.788536	-0.34275	0.36316	0.73922	FALSE	IRA1	RasGAP_CS
YBR141C	44.2062	66.5558	0.664197	-0.59032	0.31381	0.70188	FALSE	BMT2	DUF3321
YBR141W-A	11.8499	8.2217	1.4413	0.52737	0.57013	0.86014	FALSE
YBR142W	562.958	763.376	0.737459	-0.43937	0.37548	0.74748	FALSE	MAK5	RNA_helicase_DEAD_Q_motif
YBR143C	2807.83	3075.57	0.912947	-0.1314	0.98922	1	FALSE	SUP45	Release_factor_eRF1/aRF1_N
YBR144C	3.2463	6.50243	0.499244	-1.0022	0.25325	0.64824	FALSE
YBR145W	3408.09	2835.84	1.20179	0.26519	0.63334	0.88735	FALSE	ADH5	NAD(P)-bd_dom
YBR146W	1931.54	1168.82	1.65255	0.72469	0.17012	0.54307	FALSE	MRPS9	Ribosomal_S9_CS
YBR147W	4361.44	1628.96	2.67743	1.4208	0.0096894	0.10162	FALSE	RTC2	CTNS
YBR148W	536.633	229.945	2.33374	1.2226	0.042193	0.25694	FALSE	YSW1
YBR149W	8721.28	3559.71	2.45	1.2928	0.023319	0.17977	FALSE	ARA1	NADP_OxRdtase_dom
YBR150C	286.469	318.776	0.898652	-0.15417	0.77815	0.95122	FALSE	TBS1	ARM-like
YBR151W	3301.59	1500.32	2.20059	1.1379	0.056658	0.30281	FALSE	APD1	Thioredoxin-like_fold
YBR152W	191.531	113.556	1.68666	0.75417	0.24485	0.63824	FALSE	SPP381
YBR153W	256.69	220.342	1.16496	0.22028	0.61605	0.88092	FALSE	RIB7	DHFR-like_dom
YBR154C	403.722	801.247	0.503867	-0.98888	0.11576	0.45318	FALSE	RPB5	RNA_pol_subH/Rpb5_CS
YBR155W	123.055	323.929	0.379883	-1.3964	0.013741	0.12785	FALSE	CNS1	Elongated_TPR_rpt_dom
YBR156C	238.054	696.807	0.341635	-1.5495	0.0017522	0.031556	TRUE	SLI15	Inner_centromere_prot_ARK-bd
YBR157C	229.03	44.7696	5.11575	2.3549	0.00083968	0.017955	TRUE	ICS2
YBR158W	326.742	770.788	0.423906	-1.2382	0.014301	0.13193	FALSE	AMN1
YBR159W	1145.12	1282.63	0.892797	-0.1636	0.9269	0.99369	FALSE	IFA38	Sc_DH/Rdtase_CS
YBR160W	320.257	254.586	1.25795	0.33108	0.62424	0.88495	FALSE	CDC28	Protein_kinase_ATP_BS
YBR161W	155.052	246.926	0.627928	-0.67133	0.28802	0.68036	FALSE	CSH1	GlycoTrfase_DXD_sugar-bd_CS
YBR162C	4733.21	16527.4	0.286386	-1.804	0.00059363	0.013681	TRUE	TOS1	DUF2403_glycine-rich
YBR162W-A	281.809	420.836	0.66964	-0.57854	0.40507	0.7673	FALSE	YSY6	ER_stress-assoc_Ramp4
YBR163W	383.892	426.474	0.900154	-0.15176	0.74027	0.9353	FALSE	EXO5	Defects_morphology_1-like_mit
YBR164C	244.308	331.017	0.738053	-0.4382	0.61234	0.87831	FALSE	ARL1	Small_GTPase_ARF
YBR165W	413.136	277.327	1.48971	0.57503	0.31746	0.70449	FALSE	UBS1	UBQ-conjugating_enzyme/RWD
YBR166C	234.793	347.202	0.676243	-0.56439	0.51767	0.83341	FALSE	TYR1	NAD(P)-bd_dom
YBR167C	234.315	151.174	1.54997	0.63224	0.16834	0.54057	FALSE	POP7	RNase_P/MRP_POP7
YBR168W	449.899	207.898	2.16404	1.1137	0.049707	0.2824	FALSE	PEX32	Pex24p
YBR169C	820.538	760.427	1.07905	0.10976	0.75418	0.94305	FALSE	SSE2	Heat_shock_70_CS
YBR170C	556.128	345.375	1.61021	0.68725	0.13645	0.49105	FALSE	NPL4	PolyUb_recognition_cplx_Npl4
YBR171W	528.968	558.493	0.947133	-0.07836	0.89306	0.98455	FALSE	SEC66	Sec62/63_Sec66
YBR172C	2228.62	1657.84	1.3443	0.42685	0.4822	0.81038	FALSE	SMY2	GYF
YBR173C	1747.32	1426.33	1.22504	0.29283	0.83621	0.972	FALSE	UMP1	UMP1
YBR174C	17.6278	16.8469	1.04635	0.065368	0.73625	0.9353	FALSE
YBR175W	162.227	199.63	0.812638	-0.29931	0.90373	0.98592	FALSE	SWD3	WD40_repeat_CS
YBR176W	153.33	143.834	1.06602	0.09224	0.54162	0.8475	FALSE	ECM31	Pyrv/PenolPyrv_Kinase
YBR177C	7338.59	4975.79	1.47486	0.56058	0.23647	0.62976	FALSE	EHT1	AB-Hydro_YheT
YBR178W	1.71575	0.4604	3.72664	1.8979	0.74821	0.94006	FALSE
YBR179C	1582.08	1036.94	1.52572	0.60949	0.31684	0.70383	FALSE	FZO1	Dynamin_GTPase
YBR180W	36.3568	5.28008	6.88566	2.7836	0.0001053	0.0037121	TRUE	DTR1	MFS_dom
YBR181C	8933.58	9034.85	0.988791	-0.016263	0.7544	0.94307	FALSE	RPS6B	Ribosomal_S6e_CS
YBR182C	642.4	430.677	1.4916	0.57687	0.46702	0.80495	FALSE	SMP1	TF_MADSbox
YBR182C-A	59.1697	18.505	3.1975	1.6769	0.014537	0.13335	FALSE
YBR183W	2393.42	686.224	3.48781	1.8023	0.036861	0.23686	FALSE	YPC1	Ceramidase
YBR184W	19.209	41.308	0.465017	-1.1046	0.10745	0.43472	FALSE
YBR185C	837.342	324.057	2.58393	1.3696	0.1582	0.52588	FALSE	MBA1	Mt_IM_Mba1
YBR186W	31.6714	8.6617	3.65649	1.8705	0.011971	0.11794	FALSE	PCH2	ATPase_AAA_core
YBR187W	581.593	894.563	0.650143	-0.62117	0.62991	0.88675	FALSE	GDT1	UPF0016
YBR188C	167.021	139.782	1.19486	0.25685	0.44718	0.79191	FALSE	NTC20
YBR189W	8502.29	6353.64	1.33818	0.42027	0.46124	0.80029	FALSE	RPS9B	Ribosomal_S4/S9
YBR190W	16.6325	6.80993	2.44239	1.2883	0.34762	0.72928	FALSE
YBR191W	10966.5	13452.8	0.815182	-0.29481	0.46141	0.80029	FALSE	RPL21A	Ribosomal_L21e_CS
YBR191W-A	213.196	93.5252	2.27956	1.1888	0.38152	0.75148	FALSE
YBR192W	441.013	390.876	1.12827	0.17411	0.65512	0.89911	FALSE	RIM2	Mt_carrier_dom
YBR193C	133.191	160.409	0.830316	-0.26827	0.54024	0.84677	FALSE	MED8	Mediatior_Med8_fun
YBR194W	85.6909	39.3382	2.17831	1.1232	0.087715	0.38759	FALSE	AIM4
YBR195C	72.558	151.73	0.478203	-1.0643	0.1059	0.42994	FALSE	MSI1	Histone-bd_RBBP4
YBR196C	16128.9	64677.2	0.249375	-2.0036	0.00033121	0.0088576	TRUE	PGI1	G6P_Isomerase_C
YBR196C-A	26.6245	46.894	0.56776	-0.81665	0.15405	0.52031	FALSE
YBR196C-B	10.7166	19.5438	0.548339	-0.86686	0.35446	0.73483	FALSE
YBR197C	87.1048	139.799	0.62307	-0.68253	0.2096	0.5965	FALSE
YBR198C	996.162	1088.56	0.915116	-0.12797	0.70968	0.92484	FALSE	TAF5	G-protein_beta_WD-40_rep
YBR199W	1605.42	1433.57	1.11987	0.16334	0.58921	0.86835	FALSE	KTR4	Glyco_trans_15
YBR200W	673.242	496.093	1.35709	0.44052	0.36762	0.74278	FALSE	BEM1	Phox
YBR200W-A	7.46019	0	NA	Inf	0.0035908	0.05147	FALSE
YBR201C-A	1291.53	1234.09	1.04654	0.065634	0.95387	1	FALSE
YBR201W	174.533	206.915	0.843499	-0.24554	0.83646	0.972	FALSE	DER1	DER1
YBR202W	1419.97	1484.93	0.956252	-0.064538	0.88545	0.98179	FALSE	MCM7	MCM_CS
YBR203W	4466.91	3345.26	1.33529	0.41716	0.57311	0.86164	FALSE	COS111	F-box_dom_cyclin-like
YBR204C	327.761	247.247	1.32564	0.40669	0.31628	0.70366	FALSE	LDH1	AB_hydrolase_1
YBR205W	825.179	705.423	1.16977	0.22622	0.45877	0.79836	FALSE	KTR3	Glyco_trans_15
YBR206W	406.47	395.92	1.02665	0.037939	0.95806	1	FALSE
YBR207W	1584.2	1223.59	1.29471	0.37263	0.37557	0.74748	FALSE	FTH1	FTR1
YBR208C	3931.6	1926.55	2.04075	1.0291	0.063798	0.32572	FALSE	DUR1,2	Arg_repress_C-like
YBR209W	0.838159	0.450198	1.86176	0.89666	0.95959	1	FALSE
YBR210W	351.53	406.503	0.864765	-0.20962	0.81983	0.96456	FALSE	ERV15	Cornichon
YBR211C	650.484	367.616	1.76947	0.82332	0.14007	0.49813	FALSE	AME1
YBR212W	6406.22	2598.59	2.46527	1.3017	0.065084	0.32912	FALSE	NGR1	Nucleotide-bd_a/b_plait
YBR213W	99.7035	163.351	0.610364	-0.71226	0.14333	0.5015	FALSE	MET8	Siroheme_synth_dom_3
YBR214W	11861.3	9868.73	1.20191	0.26533	0.94777	1	FALSE	SDS24	Ssd23
YBR215W	652.499	738.487	0.883562	-0.1786	0.62621	0.88495	FALSE	HPC2	HPC2
YBR216C	620.293	653.078	0.9498	-0.074305	0.8816	0.98019	FALSE	YBP1	Kinetochor-assoc/Alf4/glomulin
YBR217W	112.741	84.191	1.33911	0.42127	0.42415	0.78166	FALSE	ATG12	Autophagy-rel_prot_12
YBR218C	9375.62	7655.54	1.22469	0.29241	0.67642	0.91339	FALSE	PYC2	PreATP-grasp-like
YBR219C	680.41	520.464	1.30731	0.38661	0.62553	0.88495	FALSE		Acetyl-CoA_trnpstr_1
YBR220C	1471.6	1118.44	1.31576	0.3959	0.43578	0.78888	FALSE		Acetyl-CoA_trnpstr_1
YBR221C	8949.67	10034.4	0.891901	-0.16504	0.88152	0.98019	FALSE	PDB1	Transketolase-like_C
YBR221W-A	2.45095	0	NA	Inf	0.14929	0.51182	FALSE
YBR222C	6482.65	4664.45	1.3898	0.47488	0.47942	0.81019	FALSE	PCS60	DUF4009
YBR223C	427.202	228.524	1.8694	0.90257	0.15075	0.51459	FALSE	TDP1	Tyr-DNA_phospho
YBR223W-A	0.988307	0	NA	Inf	0.66134	0.90273	FALSE
YBR224W	19.516	11.5115	1.69534	0.76158	0.24624	0.64076	FALSE
YBR225W	1477.33	637.093	2.31886	1.2134	0.10374	0.42474	FALSE
YBR226C	3.95223	2.18984	1.8048	0.85184	0.42124	0.77977	FALSE
YBR227C	412.675	717.826	0.574895	-0.79863	0.12082	0.46358	FALSE	MCX1	Clp_ATPase_C
YBR228W	150.827	82.2008	1.83486	0.87567	0.32277	0.70832	FALSE	SLX1	UvrC_N
YBR229C	1209.03	2165.88	0.558216	-0.84111	0.094047	0.40327	FALSE	ROT2	Glyco_hydro_31_N_dom
YBR230C	4777.7	385.951	12.3791	3.6298	4.27e-05	0.0017412	TRUE	OM14
YBR230W-A	95.5905	30.6723	3.11651	1.6399	0.36537	0.74175	FALSE
YBR231C	177.145	73.4345	2.41229	1.2704	0.024857	0.18685	FALSE	SWC5	BCNT
YBR232C	0.815856	0	NA	Inf	0.69879	0.9213	FALSE
YBR233W	639.678	659.818	0.969477	-0.044722	0.77622	0.95092	FALSE	PBP2	KH_type_1
YBR233W-A	51.4806	90.7283	0.567414	-0.81753	0.16631	0.53709	FALSE	DAD3	DASH_Dad3
YBR234C	4150.71	4388.68	0.945776	-0.08043	0.79032	0.95496	FALSE	ARC40	WD40_repeat_dom
YBR235W	1524.02	1846.83	0.82521	-0.27717	0.50497	0.82457	FALSE	VHC1	AA-permease_dom
YBR236C	317.406	322.575	0.983976	-0.023305	0.82849	0.96877	FALSE	ABD1	mRNA_G-N7_MeTrfase
YBR237W	387.913	443.584	0.874497	-0.19348	0.87916	0.98019	FALSE	PRP5	RNA_helicase_DEAD_Q_motif
YBR238C	2164.58	4727.89	0.457832	-1.1271	0.0215	0.17462	FALSE
YBR239C	1425.33	703.147	2.02707	1.0194	0.34287	0.72604	FALSE	ERT1	PAS_fold
YBR240C	1388.83	3009.6	0.461467	-1.1157	0.01653	0.14608	FALSE	THI2	Zn2-C6_fun-type_DNA-bd
YBR241C	3956.16	942.863	4.19591	2.069	0.00054938	0.012797	TRUE		MFS_dom
YBR242W	1018.96	323.895	3.14596	1.6535	0.0023914	0.040095	TRUE		Metal-dep_PHydrolase_HD_sub
YBR243C	730.86	1122.26	0.651238	-0.61874	0.24668	0.64076	FALSE	ALG7	Glycosyl_transferase_4
YBR244W	432.073	114.667	3.76807	1.9138	0.0069601	0.081497	FALSE	GPX2	Thioredoxin-like_fold
YBR245C	967.566	2035.64	0.475314	-1.073	0.039354	0.24614	FALSE	ISW1	SANT_eukarya
YBR246W	730.03	1086.8	0.671727	-0.57405	0.22152	0.61114	FALSE	RRT2	WD40_repeat_dom
YBR247C	274.557	483.636	0.567694	-0.81682	0.14672	0.50696	FALSE	ENP1	Bystin
YBR248C	516.97	1716.93	0.301101	-1.7317	0.0012908	0.024544	TRUE	HIS7	GATASE_1
YBR249C	15900.6	15342.7	1.03636	0.051524	0.95845	1	FALSE	ARO4	Aldolase_TIM
YBR250W	54.2701	14.0539	3.86156	1.9492	0.026677	0.19528	FALSE	SPO23	Arrestin-like_N
YBR251W	775.289	507.716	1.52701	0.61071	0.3296	0.71466	FALSE	MRPS5	Ribosomal_S5_D2-typ_fold
YBR252W	189.418	258.015	0.734135	-0.44588	0.68998	0.91763	FALSE	DUT1	dUTP_pyroPase_sf
YBR253W	212.77	175.392	1.21311	0.27871	0.68863	0.91731	FALSE	SRB6	Mediator_Med22_fun
YBR254C	54.5964	111.782	0.48842	-1.0338	0.077078	0.36237	FALSE	TRS20	Longin-like
YBR255C-A	310.635	141.574	2.19415	1.1337	0.032697	0.22041	FALSE
YBR255W	446.402	556.628	0.801975	-0.31837	0.44476	0.79181	FALSE	MTC4
YBR256C	1636.43	633.985	2.58117	1.368	0.18413	0.56454	FALSE	RIB5	Lumazine-bd_dom
YBR257W	116.061	126.669	0.916253	-0.12618	0.86352	0.97555	FALSE	POP4	Rof/RNase_P-like
YBR258C	63.291	52.8036	1.19861	0.26137	0.65535	0.89911	FALSE	SHG1	COMPASS_Shg1_budding_yeast
YBR259W	155.757	208.358	0.747546	-0.41977	0.45421	0.79538	FALSE		Cullin_homology
YBR260C	1168.93	1108.36	1.05464	0.076753	0.87962	0.98019	FALSE	RGD1	Rho_GTPase_activation_prot
YBR261C	258.33	375.629	0.687727	-0.54009	0.22886	0.62154	FALSE	TAE1	DUF858_MeTrfase_lik
YBR262C	502.97	164.602	3.05567	1.6115	0.19418	0.57683	FALSE	MIC12
YBR263W	2787.93	2353.07	1.1848	0.24465	0.71055	0.92499	FALSE	SHM1	Ser_HO-MeTrfase_PLP_BS
YBR264C	100.816	69.9494	1.44127	0.52734	0.4726	0.80794	FALSE	YPT10	Small_GTP-bd_dom
YBR265W	1502.02	1992.68	0.753765	-0.40781	0.38429	0.75262	FALSE	TSC10	NAD(P)-bd_dom
YBR266C	0	1.35059	0	#NAME?	0.49141	0.81635	FALSE	SLM6
YBR267W	468.553	407.511	1.14979	0.20137	0.66773	0.90657	FALSE	REI1	Znf_C2H2-like
YBR268W	397.52	238.823	1.6645	0.73509	0.17092	0.54457	FALSE	MRPL37	Ribosomal_L37_mit
YBR269C	756.349	298.599	2.53299	1.3408	0.06206	0.32124	FALSE	SDH8	DUF1674
YBR270C	344.23	236.603	1.45488	0.5409	0.40704	0.76787	FALSE	BIT2	HbrB
YBR271W	71.8136	102.581	0.700066	-0.51444	0.51559	0.83193	FALSE	EFM2	Nicotinamide_N-MeTfrase_put
YBR272C	224.998	171.534	1.31168	0.39142	0.48321	0.81038	FALSE	HSM3	ARM-type_fold
YBR273C	630.431	603.086	1.04534	0.063975	0.94963	1	FALSE	UBX7	UBX
YBR274W	610.508	396.486	1.5398	0.62274	0.16808	0.54027	FALSE	CHK1	Ca/CaM-dep_Ca-dep_prot_Kinase
YBR275C	415.242	1191.9	0.348385	-1.5212	0.0024655	0.040916	TRUE	RIF1
YBR276C	1098.02	1337.27	0.82109	-0.28439	0.65123	0.89758	FALSE	PPS1	DUSP
YBR277C	8.6552	6.17031	1.40272	0.48822	0.57696	0.86261	FALSE
YBR278W	381.946	379.967	1.00521	0.0074971	0.932	0.99581	FALSE	DPB3	Histone-fold
YBR279W	1196.45	1602.94	0.746412	-0.42196	0.36063	0.73838	FALSE	PAF1	RNA_pol_II-assoc_Paf1
YBR280C	473.279	197.877	2.39178	1.2581	0.020765	0.17143	FALSE	SAF1	Reg_csome_cond/b-lactamase_inh
YBR281C	666.153	673.333	0.989337	-0.015466	0.89904	0.98571	FALSE	DUG2	G-protein_beta_WD-40_rep
YBR282W	386.421	266.88	1.44792	0.53398	0.26957	0.66446	FALSE	MRPL27	Ribosomal_L27/L41_mit
YBR283C	5010.45	7704.61	0.650318	-0.62078	0.20941	0.5965	FALSE	SSH1	SecY_su_dom
YBR284W	567.146	159.773	3.5497	1.8277	0.0016041	0.02947	TRUE		AMP_deaminase
YBR285W	2465.55	1397.48	1.76428	0.81908	0.18255	0.56133	FALSE
YBR286W	41990.6	40848.1	1.02797	0.039799	0.91145	0.98722	FALSE	APE3	Peptidase_M28
YBR287W	4628	2337.74	1.97969	0.98527	0.1953	0.57799	FALSE		Auxin_eff
YBR288C	250.926	422.445	0.593985	-0.7515	0.24979	0.64495	FALSE	APM3	Clathrin_mu_CS
YBR289W	408.504	638.649	0.639639	-0.64467	0.11757	0.45738	FALSE	SNF5	SNF5
YBR290W	1616.73	1206.5	1.34002	0.42225	0.54054	0.84677	FALSE	BSD2	NEDD4/BSD2
YBR291C	527.362	295.49	1.7847	0.83568	0.30891	0.69762	FALSE	CTP1	Mt_carrier_dom
YBR292C	24.0224	7.07498	3.39541	1.7636	0.21763	0.60658	FALSE
YBR293W	119.106	57.5111	2.071	1.0503	0.18067	0.55729	FALSE	VBA2	MFS_dom
YBR294W	251.622	150.89	1.66759	0.73777	0.19524	0.57799	FALSE	SUL1	S04_transporter_CS
YBR295W	413.297	606.462	0.681489	-0.55324	0.28648	0.6799	FALSE	PCA1	ATPase_P-typ_cyto_domA
YBR296C	253.991	5.97068	42.5397	5.4107	0.00037595	0.009578	TRUE	PHO89	Phos_transporter
YBR296C-A	1.72092	2.74199	0.627618	-0.67204	0.44718	0.79191	FALSE
YBR297W	2451.49	972.005	2.5221	1.3346	0.015057	0.1362	FALSE	MAL33	Maltose_ferment_reg_DNA-bd
YBR298C	5355.48	1196.53	4.47585	2.1622	0.026898	0.19601	FALSE	MAL31	MFS_dom
YBR298C-A	0	0	NA	NA	NA	NA	NA
YBR299W	981.435	137.564	7.13437	2.8348	0.023673	0.18164	FALSE	MAL32	Glycoside_hydrolase_SF
YBR300C	7.69178	4.46124	1.72414	0.78587	0.46401	0.80257	FALSE
YBR301W	62.6283	50.2059	1.24743	0.31896	0.57341	0.86189	FALSE	PAU24	SRP1_TIP1
YBR302C	9614.89	9871.1	0.974045	-0.03794	0.82127	0.96522	FALSE	COS2	DUP
YCL001W	1111.38	1482.3	0.749765	-0.41549	0.36647	0.74266	FALSE	RER1	Rer1
YCL001W-A	3.13896	3.28987	0.954131	-0.06774	0.97503	1	FALSE		Transl_rel_pelota-like
YCL001W-B	4.85391	4.78319	1.01479	0.021176	0.84158	0.97337	FALSE		eRF1_3
YCL002C	555.58	447.535	1.24142	0.312	0.53212	0.84031	FALSE
YCL004W	493.743	411.433	1.20006	0.2631	0.79681	0.95569	FALSE	PGS1	PLD-like_dom
YCL005W	802.031	804.603	0.996802	-0.0046206	0.69551	0.9213	FALSE	LDB16
YCL005W-A	800.958	934.943	0.856693	-0.22315	0.98827	1	FALSE	VMA9	ATPase_V0-cplx_esu
YCL007C	10.0836	6.63068	1.52075	0.60478	0.40416	0.76648	FALSE
YCL008C	953.448	1161.91	0.82059	-0.28527	0.38646	0.75412	FALSE	STP22	Steadiness_box
YCL009C	17653.3	24790.6	0.712097	-0.48985	0.17193	0.54563	FALSE	ILV6	Acetolactate_synth_ssu_C
YCL010C	381.861	203.191	1.87932	0.91021	0.19213	0.57411	FALSE	SGF29	SGF29_tudor-like_dom
YCL011C	1555.01	1073.4	1.44867	0.53473	0.22636	0.61796	FALSE	GBP2	Nucleotide-bd_a/b_plait
YCL012C	331.627	238.633	1.38969	0.47477	0.40088	0.76471	FALSE		DUF2015
YCL014W	497.794	1887.59	0.263719	-1.9229	0.00025363	0.0072552	TRUE	BUD3	DUF3507
YCL016C	193.338	140.448	1.37659	0.46109	0.41252	0.77334	FALSE	DCC1	Sister_chromatid_cohesion_DCC1
YCL017C	3858.57	2586.71	1.49169	0.57695	0.31648	0.70366	FALSE	NFS1	Aminotrans_V_PyrdxlP_BS
YCL018W	8676.51	22300.9	0.389065	-1.3619	0.00622	0.075264	FALSE	LEU2	IsoPropMal-DH-like_dom
YCL021W-A	86.7356	35.1056	2.47071	1.3049	0.067905	0.33649	FALSE
YCL022C	0.45124	0	NA	Inf	0.90812	0.98629	FALSE
YCL023C	0.665708	0	NA	Inf	0.73976	0.9353	FALSE
YCL024W	389.01	1108.2	0.351028	-1.5103	0.0033016	0.049387	TRUE	KCC4	Protein_kinase_ATP_BS
YCL025C	380.447	291.918	1.30327	0.38213	0.35374	0.73408	FALSE	AGP1	AA-permease_dom
YCL026C-A	148.119	41.856	3.53878	1.8233	0.0021511	0.037016	TRUE	FRM2	Nitroreductase-like
YCL026C-B	1525.39	1854.73	0.822434	-0.28203	0.44918	0.79305	FALSE	HBN1	Nitroreductase-like
YCL027W	75.3425	16.4069	4.59213	2.1992	0.021805	0.17579	FALSE	FUS1	SH3_domain
YCL028W	1630.85	1587.52	1.0273	0.038853	0.85692	0.97486	FALSE	RNQ1	TPR-like_helical
YCL029C	247.621	366.895	0.674909	-0.56724	0.16298	0.53264	FALSE	BIK1	CAP-Gly_domain
YCL030C	11803	15393.4	0.766757	-0.38316	0.35147	0.73184	FALSE	HIS4	PRib-ATP_PPHydrolase-like
YCL031C	838.328	898.259	0.933281	-0.099616	0.81376	0.96182	FALSE	RRP7	RRP7
YCL032W	396.907	351.111	1.13043	0.17688	0.85997	0.97555	FALSE	STE50	SAM_Ste50p
YCL033C	235.932	107.813	2.18835	1.1298	0.26175	0.65663	FALSE	MXR2	Mss4-like
YCL034W	965.87	561.741	1.71942	0.78192	0.32192	0.70716	FALSE	LSB5	ENTH_VHS
YCL035C	844.656	723.564	1.16735	0.22324	0.58287	0.86693	FALSE	GRX1	Glutaredoxin_subgr
YCL036W	321.936	94.2074	3.41731	1.7729	0.0016728	0.030306	TRUE	GFD2	RNaseH-like_dom
YCL037C	2911.62	3360.06	0.866538	-0.20666	0.52145	0.83437	FALSE	SRO9	WHTH_trsnscrt_rep_DNA-bd
YCL038C	798.822	656.121	1.21749	0.28391	0.35039	0.7318	FALSE	ATG22	Atg22-like
YCL039W	1893.15	1782.12	1.0623	0.08719	0.73242	0.93315	FALSE	GID7	WD40_repeat_dom
YCL040W	29285.7	13827	2.11802	1.0827	0.053057	0.29276	FALSE	GLK1	Hexokinase_C
YCL041C	614.425	937.583	0.655329	-0.60971	0.83817	0.97278	FALSE
YCL042W	4059.96	1875.13	2.16517	1.1145	0.041373	0.25358	FALSE
YCL043C	40543.9	62515.1	0.648546	-0.62472	0.13361	0.48574	FALSE	PDI1	Thioredoxin_CS
YCL044C	1249.91	1629	0.767285	-0.38217	0.29723	0.68784	FALSE	MGR1	i-AAA_Mgr1
YCL045C	2110.3	3991.73	0.528668	-0.91956	0.054783	0.2969	FALSE	EMC1	EMC1
YCL046W	0.214468	1.08982	0.196792	-2.3453	0.85659	0.97486	FALSE
YCL047C	217.684	265.278	0.820589	-0.28527	0.45819	0.79836	FALSE	POF1	Rossmann-like_a/b/a_fold
YCL048W	69.0767	12.5606	5.49947	2.4593	0.00014553	0.004722	TRUE	SPS22
YCL048W-A	51.8306	3.52006	14.7243	3.8801	0.0060153	0.073744	FALSE
YCL049C	293.683	158.406	1.85398	0.89063	0.18736	0.56759	FALSE
YCL050C	3348.55	5357.93	0.62497	-0.67814	0.098048	0.41283	FALSE	APA1	ATP_adenylylTrfase_C
YCL051W	945.635	885.351	1.06809	0.095033	0.92541	0.99304	FALSE	LRE1
YCL052C	1327.48	975.883	1.36028	0.44391	0.51154	0.83012	FALSE	PBN1	PIG-X/PBN1
YCL054W	468.632	936.869	0.50021	-0.99939	0.083531	0.37806	FALSE	SPB1	rRNA_MeTfrase_Spb1_DUF3381
YCL054W-A	0.214468	0	NA	Inf	1	1	FALSE	-	-
YCL055W	216.873	172.909	1.25426	0.32684	0.49551	0.81835	FALSE	KAR4	MT-A70
YCL056C	129.901	79.9616	1.62454	0.70003	0.29758	0.68822	FALSE	PEX34
YCL057C-A	1208.07	448.513	2.6935	1.4295	0.13348	0.48551	FALSE	MIC10	DUF543
YCL057W	1939.11	2594.31	0.747447	-0.41996	0.43029	0.78565	FALSE	PRD1	Neurolysin/TOP_N
YCL058C	134.813	100.417	1.34254	0.42496	0.32663	0.71151	FALSE	FYV5
YCL058W-A	65.2971	83.4774	0.782213	-0.35437	0.75372	0.94305	FALSE	ADF1
YCL059C	757.5	802.143	0.944345	-0.082614	0.98356	1	FALSE	KRR1	rRNA_assembly_KRR1
YCL061C	465.711	1808.01	0.257582	-1.9569	0.00021325	0.0063507	TRUE	MRC1	Repl_chkpnt_MRC1_dom
YCL063W	304.036	694.399	0.437841	-1.1915	0.013454	0.12662	FALSE	VAC17
YCL064C	162.325	82.1251	1.97656	0.98299	0.11379	0.44923	FALSE	CHA1	PyrdxlP-dep_enz_bsu
YCL065W	18.9136	12.0492	1.5697	0.65048	0.37246	0.74607	FALSE
YCL066W	19.148	6.66128	2.87453	1.5233	0.072565	0.34843	FALSE	HMLALPHA1	Alpha_box
YCL067C	496.308	358.672	1.38374	0.46857	0.43987	0.78999	FALSE	HMLALPHA2	Homeodomain-like
YCL068C	168.378	153.423	1.09747	0.13419	0.8482	0.97351	FALSE		Ras_GEF
YCL069W	65.6783	172.477	0.380795	-1.3929	0.015457	0.13905	FALSE	VBA3	MFS_dom
YCL073C	159.102	113.467	1.40219	0.48768	0.70377	0.92317	FALSE	GEX1	MFS_dom_general_subst_transpt
YCL076W	7.26544	0.4604	15.7807	3.9801	0.033547	0.22287	FALSE
YCR001W	0.601388	0	NA	Inf	0.87093	0.97832	FALSE
YCR002C	919.005	896.285	1.02535	0.036116	0.77262	0.94964	FALSE	CDC10	Septin
YCR003W	482.987	477.586	1.01131	0.016224	0.90646	0.98629	FALSE	MRPL32	Ribosomal_zn-bd_dom
YCR004C	6129.25	1958.2	3.13004	1.6462	0.089957	0.39376	FALSE	YCP4	Flavoprotein_WrbA
YCR005C	19585.6	24372.2	0.803605	-0.31544	0.52255	0.83577	FALSE	CIT2	Citrate_synthase_AS
YCR006C	131.343	44.4756	2.95315	1.5623	0.075337	0.35605	FALSE
YCR007C	216.904	98.7928	2.19554	1.1346	0.045396	0.26721	FALSE		DUP
YCR008W	3580.69	1579.96	2.26632	1.1804	0.23025	0.62362	FALSE	SAT4	Protein_kinase_ATP_BS
YCR009C	1232.5	1728.49	0.71305	-0.48793	0.36809	0.74278	FALSE	RVS161	Arfaptin_homology_dom
YCR010C	4646.91	7.44955	623.784	9.2849	0.0030232	0.047059	TRUE	ADY2	Grp1_Fun34_YaaH
YCR011C	4636.14	4416.59	1.04971	0.069993	0.84435	0.97351	FALSE	ADP1	ABC_transporter_CS
YCR012W	44490.7	182409	0.243907	-2.0356	0.0090537	0.097279	FALSE	PGK1	Phosphoglycerate_kinase_CS
YCR013C	13.6875	3.49966	3.9111	1.9676	0.016493	0.146	FALSE
YCR014C	260.09	510.015	0.509964	-0.97153	0.079676	0.36865	FALSE	POL4	DNA_pol_X
YCR015C	82.6115	136.883	0.603519	-0.72853	0.45224	0.79438	FALSE		HAD-like_dom
YCR016W	202.324	321.995	0.628346	-0.67037	0.47639	0.80954	FALSE		DUF2373
YCR017C	2802.92	4677.04	0.599294	-0.73866	0.19927	0.58306	FALSE	CWH43	Frag1/DRAM/Sfk1
YCR018C	23.1859	23.0113	1.00759	0.010904	0.81063	0.9603	FALSE	SRD1	Znf_NHR/GATA
YCR018C-A	74.586	47.3035	1.57675	0.65696	0.3469	0.72928	FALSE
YCR019W	219.704	154.241	1.42442	0.51038	0.34502	0.72823	FALSE	MAK32	Carb/pur_kinase
YCR020C	5223.31	12458.5	0.419258	-1.2541	0.022218	0.17648	FALSE	PET18	PET18/PM36
YCR020C-A	92.6176	50.5702	1.83147	0.873	0.31502	0.70313	FALSE	MAK31	LSM-related_domain
YCR020W-B	41.4641	74.5227	0.556395	-0.84582	0.23429	0.62831	FALSE	HTL1
YCR021C	620.418	472.574	1.31285	0.3927	0.71925	0.92942	FALSE	HSP30	Rhodopsin_arc/bac/fun
YCR022C	56.2952	31.8887	1.76537	0.81997	0.24135	0.63395	FALSE
YCR023C	898.56	1096.74	0.819299	-0.28754	0.74669	0.93906	FALSE		MFS_dom
YCR024C	595.213	505.876	1.1766	0.23462	0.81766	0.96329	FALSE	SLM5	aa-tRNA-synt_II-like
YCR024C-A	1443.71	3452.64	0.418147	-1.2579	0.040178	0.24957	FALSE	PMP1	ATPase_proteolipid
YCR024C-B	3656.29	8287.73	0.441169	-1.1806	0.050349	0.28382	FALSE
YCR025C	16.6156	15.9626	1.04091	0.057844	1	1	FALSE
YCR026C	980.912	971.749	1.00943	0.013541	0.9481	1	FALSE	NPP1	E-NPP
YCR027C	363.941	346.872	1.04921	0.069301	0.88	0.98019	FALSE	RHB1	Small_GTPase_Ras
YCR028C	461.723	295.023	1.56504	0.6462	0.26759	0.66208	FALSE	FEN2	MFS_dom_general_subst_transpt
YCR028C-A	882.366	873.645	1.00998	0.014329	0.73016	0.93246	FALSE	RIM1	NA-bd_OB-fold-like
YCR030C	6612.67	6335.34	1.04377	0.06181	0.78594	0.95455	FALSE	SYP1	Muniscin_C-term_mu_dom
YCR031C	12125.3	9921.4	1.22214	0.2894	0.45928	0.79836	FALSE	RPS14A	Ribosomal_S11_CS
YCR032W	555.305	770.338	0.720858	-0.47221	0.40395	0.76648	FALSE	BPH1	PH-BEACH_dom
YCR033W	2432.32	3108.06	0.782585	-0.35368	0.38708	0.75412	FALSE	SNT1	Tscrpt_reg_HTH_Myb-type
YCR034W	1321.62	3079.56	0.429157	-1.2204	0.01762	0.15221	FALSE	ELO2	GNS1_SUR4
YCR035C	337.516	543.84	0.620616	-0.68823	0.31644	0.70366	FALSE	RRP43	Ribosomal_S5_D2-typ_fold
YCR036W	469.97	389.695	1.206	0.27023	0.51679	0.83304	FALSE	RBK1	Carb/pur_kinase
YCR037C	1547.82	1064.93	1.45344	0.53947	0.3614	0.73865	FALSE	PHO87	Divalent_ion_symporter
YCR038C	534.277	479.055	1.11527	0.1574	0.86278	0.97555	FALSE	BUD5	Ras_GEF_dom
YCR038W-A	1.48156	0.680398	2.1775	1.1227	0.79208	0.95496	FALSE
YCR039C	497.642	363.87	1.36764	0.45168	0.45033	0.79322	FALSE	MATALPHA2	Homeodomain-like
YCR040W	19.148	6.66128	2.87453	1.5233	0.072565	0.34843	FALSE	MATALPHA1	Alpha_box
YCR041W	18.9136	12.0492	1.5697	0.65048	0.37246	0.74607	FALSE
YCR042C	506.322	717.551	0.705625	-0.50303	0.3207	0.70667	FALSE	TAF2
YCR043C	461.741	480.597	0.960764	-0.057746	0.96568	1	FALSE
YCR044C	1057.58	1408.36	0.750926	-0.41326	0.40869	0.76992	FALSE	PER1	Per1
YCR045C	104.243	3.40199	30.6418	4.9374	5.55e-09	1.03e-06	TRUE	RRT12	Peptidase_S8_Ser-AS
YCR045W-A	98.5111	287.545	0.342594	-1.5454	0.003081	0.047505	TRUE
YCR046C	418.017	250.41	1.66933	0.73927	0.18963	0.57125	FALSE	IMG1	Translation_prot_SH3-like
YCR047C	431.496	185.065	2.3316	1.2213	0.01353	0.12678	FALSE	BUD23	Unchr_MeTrfase_Williams-Beuren
YCR047W-A	24.3839	18.454	1.32133	0.40199	0.82302	0.96542	FALSE
YCR048W	606.798	1480.4	0.409888	-1.2867	0.012977	0.12302	FALSE	ARE1	Oat_ACAT_DAG_ARE
YCR049C	0.236771	0.4604	0.514274	-0.95939	0.85178	0.97351	FALSE
YCR050C	1.612	0.450198	3.58064	1.8402	0.65198	0.89785	FALSE
YCR051W	196.88	103.675	1.89901	0.92524	0.10438	0.42618	FALSE		Ankyrin_rpt-contain_dom
YCR052W	351.991	675.421	0.521143	-0.94025	0.043141	0.25956	FALSE	RSC6	SWIB_MDM2_domain
YCR053W	2887.44	5720.77	0.504728	-0.98642	0.04856	0.27879	FALSE	THR4	Thr_synthase
YCR054C	141.132	178.345	0.791346	-0.33762	0.63412	0.8875	FALSE	CTR86	Ataxin-10_domain
YCR057C	687.898	960.37	0.716284	-0.4814	0.35932	0.73783	FALSE	PWP2	G-protein_beta_WD-40_rep
YCR059C	770.792	648.763	1.18809	0.24865	0.67821	0.91352	FALSE	YIH1	Impact
YCR060W	195.292	112.335	1.73847	0.79782	0.23289	0.62738	FALSE	TAH1	TPR-contain
YCR061W	1902.1	2748.96	0.691933	-0.5313	0.18746	0.56759	FALSE		Uncharacterised_YCR061W_C
YCR063W	77.6214	102.852	0.754694	-0.40604	0.28439	0.67866	FALSE	BUD31	BUD31/G10-rel_CS
YCR064C	10.1075	10.11	0.999755	-0.00035398	0.74065	0.93561	FALSE
YCR065W	508.515	1108.79	0.458622	-1.1246	0.016693	0.14673	FALSE	HCM1	TF_fork_head_CS
YCR066W	173.231	220.2	0.786697	-0.34612	0.45732	0.79794	FALSE	RAD18	Znf_C3HC4_RING-type
YCR067C	1993.76	3649.14	0.546364	-0.87206	0.052479	0.29104	FALSE	SED4	WD40_repeat_dom
YCR068W	977.201	622.842	1.56894	0.64979	0.39781	0.76193	FALSE	ATG15	Lipase_3
YCR069W	2259.93	3435.82	0.657756	-0.60437	0.133	0.48551	FALSE	CPR4	Cyclophilin-like_PPIase_dom
YCR071C	403.395	175.157	2.30305	1.2035	0.070693	0.34433	FALSE	IMG2	Ribosomal_L49/IMG2
YCR072C	128.11	207.273	0.618071	-0.69416	0.19883	0.58257	FALSE	RSA4	G-protein_beta_WD-40_rep
YCR073C	82.744	328.143	0.252158	-1.9876	0.00030035	0.0083003	TRUE	SSK22	Protein_kinase_ATP_BS
YCR073W-A	642.596	409.852	1.56787	0.64881	0.19216	0.57411	FALSE	SOL2	Glc/Gal-6P_isomerase
YCR075C	421.52	350.597	1.20229	0.26579	0.62198	0.88378	FALSE	ERS1	CTNS
YCR075W-A	63.4874	79.5888	0.797693	-0.32609	0.84655	0.97351	FALSE		DUF3215
YCR076C	314.716	194.19	1.62066	0.69658	0.17209	0.54563	FALSE	FUB1	PI31_Prot_Reg
YCR077C	2873.54	4682.77	0.613641	-0.70453	0.10262	0.42227	FALSE	PAT1	Topo_II-assoc_PAT1
YCR079W	1307.43	1076.2	1.21486	0.28079	0.78746	0.95496	FALSE	PTC6	Protein_Pase_2C
YCR081C-A	5.26314	4.24124	1.24094	0.31144	0.90757	0.98629	FALSE
YCR081W	294.592	465.583	0.632738	-0.66032	0.15977	0.52749	FALSE	SRB8	Mediator_Med12
YCR082W	252.398	161.998	1.55803	0.63973	0.29171	0.68335	FALSE	AHC2
YCR083W	352.432	111.521	3.16024	1.66	0.10664	0.43225	FALSE	TRX3	Thioredoxin_CS
YCR084C	7932.99	16381.2	0.484275	-1.0461	0.014933	0.13583	FALSE	TUP1	G-protein_beta_WD-40_rep
YCR085W	4.38376	3.75026	1.16892	0.22517	0.85094	0.97351	FALSE
YCR086W	107.634	116.555	0.923461	-0.11488	0.78934	0.95496	FALSE	CSM1	Monopolin_cplx_su-Csm1/Pcs1
YCR087C-A	224.651	223.195	1.00653	0.0093849	0.95232	1	FALSE		Znf_C2H2_LYAR
YCR087W	26.1347	23.9846	1.08964	0.12385	0.81211	0.96109	FALSE
YCR088W	1339.83	2515.72	0.532584	-0.90892	0.0593	0.31273	FALSE	ABP1	Actin-bd_cofilin/tropomyosin
YCR089W	2311.83	1930.36	1.19762	0.26017	0.96037	1	FALSE	FIG2	Flocculin_t3_rpt
YCR090C	211.385	211.446	0.999711	-0.00041691	0.85669	0.97486	FALSE		DUF866_euk
YCR091W	1448.05	578.714	2.50219	1.3232	0.039347	0.24614	FALSE	KIN82	Kinase-like_dom
YCR092C	152.999	350.891	0.43603	-1.1975	0.031459	0.21535	FALSE	MSH3	DNA_mismatch_repair_MutS_N
YCR093W	3931.41	6984.92	0.562843	-0.8292	0.066018	0.33101	FALSE	CDC39	CCR4-Not_Not1su_DUF3819
YCR094W	271.402	292.005	0.929443	-0.10556	0.84726	0.97351	FALSE	CDC50	DUF284_TM_euk
YCR095C	261.996	243.345	1.07664	0.10654	0.53369	0.84055	FALSE	OCA4	Tyr_Pase_SIW14-like
YCR095W-A	10.7047	5.12126	2.09025	1.0637	0.35587	0.7352	FALSE
YCR096C	432.432	291.7	1.48245	0.56799	0.35478	0.73518	FALSE	HMRA2	Homeodomain-like
YCR097W	123.459	106.091	1.16371	0.21873	0.51775	0.83341	FALSE	HMRA1	Homeobox_CS
YCR097W-A	5.47242	0	NA	Inf	0.083716	0.37811	FALSE
YCR098C	932.836	1790.23	0.521069	-0.94045	0.086101	0.38384	FALSE	GIT1	MFS_dom
YCR099C	54.4333	111.834	0.486732	-1.0388	0.12206	0.46627	FALSE
YCR100C	95.2522	147.017	0.647899	-0.62616	0.3697	0.74398	FALSE		Neuraminidase
YCR101C	56.9856	91.3841	0.623584	-0.68134	0.27842	0.67133	FALSE		WD40/YVTN_repeat-like_dom
YCR102C	547.758	153.219	3.57501	1.8379	0.096909	0.41095	FALSE		NAD(P)-bd_dom
YCR102W-A	55.1801	30.4463	1.81237	0.85788	0.17061	0.54413	FALSE		DUP
YCR104W	113.579	80.9275	1.40346	0.48899	0.34888	0.73045	FALSE	PAU3	SRP1_TIP1
YCR105W	79.6892	13.63	5.84659	2.5476	0.06238	0.32205	FALSE	ADH7	NAD(P)-bd_dom
YCR106W	398.323	443.223	0.898698	-0.15409	0.80739	0.9588	FALSE	RDS1	Zn2-C6_fun-type_DNA-bd
YCR107W	3207.77	976.071	3.28641	1.7165	0.046322	0.27016	FALSE	AAD3	NADP_OxRdtase_dom
YCR108C	7.91561	3.14122	2.51992	1.3334	0.37734	0.74928	FALSE
YDL001W	321.93	338.565	0.950867	-0.072684	0.78936	0.95496	FALSE	RMD1	DUF155
YDL002C	400.755	396.96	1.00956	0.013726	0.73697	0.9353	FALSE	NHP10	HMG_superfamily
YDL003W	201.504	1462.85	0.137748	-2.8599	2.58e-07	3.11e-05	TRUE	MCD1	Rad21/Rec8_C
YDL004W	4139.71	2519.58	1.64302	0.71635	0.13507	0.48828	FALSE	ATP16	ATPase_F1-cplx_dsu/esu_N
YDL005C	2323.54	894.619	2.59724	1.377	0.016724	0.14681	FALSE	MED2	Mediator_Med2_fun
YDL006W	292.538	216.768	1.34954	0.43247	0.27293	0.66743	FALSE	PTC1	Protein_Pase_2C
YDL007C-A	13.6995	1.8212	7.52225	2.9112	0.05422	0.29567	FALSE
YDL007W	2445.95	2295.49	1.06555	0.091598	0.80311	0.95799	FALSE	RPT2	26S_Psome_P45
YDL008W	185.928	126.688	1.46761	0.55347	0.42563	0.78267	FALSE	APC11	Apc11
YDL009C	7.92935	8.8452	0.896458	-0.15769	0.71817	0.92942	FALSE
YDL010W	373.65	465.955	0.801902	-0.3185	0.65319	0.89799	FALSE	GRX6	Glutaredoxin_subgr
YDL011C	1.80416	1.1306	1.59576	0.67425	0.94524	1	FALSE
YDL012C	659.047	872.892	0.755015	-0.40542	0.31987	0.70598	FALSE
YDL013W	614.771	461.887	1.331	0.41251	0.47484	0.80927	FALSE	SLX5
YDL014W	4131.12	5041.66	0.819396	-0.28737	0.663	0.90416	FALSE	NOP1	Fibrillarin_CS
YDL015C	2380.34	3331.86	0.714416	-0.48516	0.48901	0.81484	FALSE	TSC13	3-oxo-5_a-steroid_4-DH_C
YDL016C	526.31	640.295	0.82198	-0.28283	0.42786	0.78379	FALSE
YDL017W	165.922	136.499	1.21555	0.28161	0.59313	0.87048	FALSE	CDC7	Kinase-like_dom
YDL018C	222.148	162.449	1.36749	0.45153	0.35297	0.73337	FALSE	ERP3	GOLD
YDL019C	3574.42	3787.43	0.943757	-0.083512	0.79014	0.95496	FALSE	OSH2	Ankyrin_rpt-contain_dom
YDL020C	3211.52	1032.28	3.11108	1.6374	0.0042912	0.059674	FALSE	RPN4	Znf_C2H2-like
YDL021W	472.835	2251.01	0.210054	-2.2512	3e-05	0.0013402	TRUE	GPM2	His_Pase_superF_clade-1
YDL022C-A	17.4434	1.08982	16.0058	4.0005	0.00014947	0.0048259	TRUE
YDL022W	5508.76	7480.36	0.73643	-0.44138	0.34566	0.72888	FALSE	GPD1	G3P_DH_NAD-dep_euk
YDL023C	17.7796	4.85029	3.66567	1.8741	0.029802	0.20855	FALSE
YDL024C	431.472	68.8536	6.26651	2.6477	7.47e-06	0.00045351	TRUE	DIA3	Histidine_acid_Pase_euk
YDL025C	3189.01	1664.38	1.91604	0.93812	0.1755	0.54949	FALSE	RTK1	Protein_kinase_ATP_BS
YDL025W-A	5.02975	5.46951	0.919598	-0.12092	0.88689	0.98205	FALSE
YDL026W	6.33289	2.89064	2.19082	1.1315	0.43598	0.78888	FALSE
YDL027C	1224.42	883.522	1.38584	0.47076	0.55237	0.85227	FALSE
YDL028C	391.882	790.636	0.495655	-1.0126	0.03316	0.22204	FALSE	MPS1	Protein_kinase_ATP_BS
YDL029W	1145.52	1450.12	0.78995	-0.34017	0.78343	0.95365	FALSE	ARP2	Actin/actin-like_CS
YDL030W	203.017	216.171	0.939149	-0.090574	0.99354	1	FALSE	PRP9	DUF3449
YDL031W	680.779	909.53	0.748496	-0.41793	0.5362	0.84308	FALSE	DBP10	RNA_helicase_DEAD_Q_motif
YDL032W	2.27771	1.8212	1.25067	0.3227	1	1	FALSE
YDL033C	292.801	256.011	1.1437	0.19371	0.98745	1	FALSE	SLM3	Adenine_a_hdrlase_dom
YDL034W	0	0.2302	0	#NAME?	0.9012	0.98571	FALSE
YDL035C	1579.24	1440.35	1.09643	0.13281	0.99923	1	FALSE	GPR1	Glucose_rcpt_Git3_N
YDL036C	151.677	330.922	0.458346	-1.1255	0.056162	0.30197	FALSE	PUS9	PsdUridine_synth_cat_dom
YDL037C	11218.2	8171.43	1.37286	0.45718	0.63658	0.8891	FALSE	BSC1	Uncharacterised_Flo11-rel_N
YDL039C	16453.1	13743.1	1.19719	0.25965	0.97684	1	FALSE	PRM7
YDL040C	1912.1	3565.67	0.536252	-0.89902	0.077471	0.36324	FALSE	NAT1	Alpha-AcTfrase15_NatA
YDL041W	0.38692	0.639623	0.604919	-0.72519	1	1	FALSE
YDL042C	1029.66	342.373	3.00741	1.5885	0.0071384	0.082401	FALSE	SIR2	Sirtuin_cat_small_dom
YDL043C	195.44	124.69	1.5674	0.64837	0.20967	0.5965	FALSE	PRP11	Znf_C2H2-like
YDL044C	203.127	159.661	1.27224	0.34737	0.41325	0.77377	FALSE	MTF2
YDL045C	539.751	376.718	1.43277	0.51881	0.36689	0.74266	FALSE	FAD1	Rossmann-like_a/b/a_fold
YDL045W-A	292.871	167.244	1.75116	0.80831	0.19034	0.57186	FALSE	MRP10	Ribosomal_MRP10_mt
YDL046W	6721.9	7319	0.918418	-0.12278	0.69181	0.91932	FALSE	NPC2	Ig_E-set
YDL047W	1791.06	1418.19	1.26291	0.33676	0.59314	0.87048	FALSE	SIT4	Ser/Thr-sp_prot-phosphatase
YDL048C	3529.14	5864.78	0.601752	-0.73276	0.10241	0.42189	FALSE	STP4	Znf_C2H2-like
YDL049C	358.798	431.801	0.830934	-0.2672	0.69677	0.9213	FALSE	KNH1	CW_beta-glucan_synthesis
YDL050C	8.28799	3.09024	2.68199	1.4233	0.1204	0.46328	FALSE
YDL051W	952.959	943.974	1.00952	0.013666	0.82599	0.96682	FALSE	LHP1	Nucleotide-bd_a/b_plait
YDL052C	3277.46	5257.09	0.623436	-0.68169	0.19695	0.57913	FALSE	SLC1	AGP_acyltrans
YDL053C	989.5	890.306	1.11142	0.1524	0.92603	0.99351	FALSE	PBP4
YDL054C	4078.21	2169.22	1.88003	0.91076	0.14932	0.51182	FALSE	MCH1	MFS_dom_general_subst_transpt
YDL055C	8449.12	32774.5	0.257795	-1.9557	0.0005141	0.012237	TRUE	PSA1	Hexapep_transf_CS
YDL056W	796.728	1544.5	0.51585	-0.95498	0.039181	0.24614	FALSE	MBP1	Ankyrin_rpt-contain_dom
YDL057W	104.405	91.1742	1.14512	0.1955	0.70862	0.92484	FALSE
YDL058W	1392.98	2832.88	0.49172	-1.0241	0.064217	0.32669	FALSE	USO1	Vesicle_P115-like
YDL059C	109.966	415.176	0.264866	-1.9167	0.0016013	0.02947	TRUE	RAD59	DNA_repair_RAD59_fun
YDL060W	404.709	739.741	0.547096	-0.87013	0.096633	0.41058	FALSE	TSR1	AARP2CN
YDL061C	3713.15	3798.59	0.977508	-0.03282	0.68757	0.91731	FALSE	RPS29B	Ribosomal_S14_CS
YDL062W	1.67632	0	NA	Inf	0.33431	0.7197	FALSE
YDL063C	187.292	328.217	0.570637	-0.80936	0.13834	0.4941	FALSE	SYO1	ARM-type_fold
YDL064W	233.84	208.856	1.11963	0.16302	0.50591	0.82486	FALSE	UBC9	UBQ-conjugating_AS
YDL065C	613.766	610.45	1.00543	0.0078154	0.86684	0.97675	FALSE	PEX19	Pex19
YDL066W	6860.61	12854.7	0.533703	-0.90589	0.040695	0.25086	FALSE	IDP1	IsoPropMal-DH-like_dom
YDL067C	8338.17	4202.83	1.98394	0.98837	0.086928	0.3862	FALSE	COX9	Cyt_c_oxidase_su7a_fun
YDL068W	3.02924	1.55022	1.95407	0.96648	0.70296	0.92285	FALSE
YDL069C	105.729	91.0068	1.16177	0.21632	0.62572	0.88495	FALSE	CBS1
YDL070W	2401.18	3620.28	0.663259	-0.59235	0.21343	0.60201	FALSE	BDF2	Bromodomain_CS
YDL071C	15.1862	11.6135	1.30764	0.38696	0.61863	0.88244	FALSE
YDL072C	2169.29	2489.9	0.871236	-0.19886	0.68979	0.91756	FALSE	YET3	Bap31
YDL073W	338.445	565.081	0.598931	-0.73954	0.15255	0.51805	FALSE		UPF0592
YDL074C	790.793	1218.44	0.649023	-0.62366	0.24651	0.64076	FALSE	BRE1	E3_ubiquit_lig_BRE1
YDL075W	3471.57	2912.08	1.19213	0.25354	0.57714	0.86261	FALSE	RPL31A	Ribosomal_L31e_dom
YDL076C	533.288	554.264	0.962154	-0.05566	0.87461	0.9797	FALSE	RXT3	Histone_deAc_Rxt3
YDL077C	466.776	558.847	0.835248	-0.25972	0.54174	0.8475	FALSE	VAM6	VPS39/TGF_beta_rcpt-assoc_2
YDL078C	4851.91	1904.28	2.5479	1.3493	0.18788	0.56835	FALSE	MDH3	Lactate/malate_DH_C
YDL079C	5308.26	1051.5	5.04829	2.3358	5.28e-05	0.0020857	TRUE	MRK1	Protein_kinase_ATP_BS
YDL080C	1111.88	1656.87	0.671073	-0.57546	0.27195	0.66678	FALSE	THI3	Pyruvt_ip_decrb
YDL081C	20783.1	11979.2	1.73493	0.79487	0.24308	0.63594	FALSE	RPP1A	Ribosomal_60S
YDL082W	2983.91	4214.77	0.707964	-0.49825	0.48618	0.81221	FALSE	RPL13A	Ribosomal_L13e_CS
YDL083C	6782.6	4498.49	1.50775	0.5924	0.40336	0.7663	FALSE	RPS16B	Ribosomal_S9_CS
YDL084W	4158.26	6560.29	0.633853	-0.65778	0.32722	0.71207	FALSE	SUB2	RNA_helicase_DEAD_Q_motif
YDL085C-A	158.797	277.623	0.571987	-0.80595	0.17296	0.54651	FALSE		Uncharacterised_SERF
YDL085W	6231.38	209.451	29.751	4.8949	8.41e-14	6.09e-11	TRUE	NDE2	Pyr_nucl-diS_OxRdtase_FAD/NAD
YDL086C-A	100.425	36.1563	2.77753	1.4738	0.097668	0.41203	FALSE
YDL086W	4975.67	2733.04	1.82056	0.86438	0.08569	0.38307	FALSE		Dienelactn_hydro
YDL087C	219.122	134.85	1.62493	0.70038	0.30603	0.69653	FALSE	LUC7	LUC7-rel
YDL088C	1078.46	1076.26	1.00204	0.0029467	0.71029	0.92499	FALSE	ASM4	MPPN
YDL089W	409.837	339.379	1.20761	0.27215	0.61333	0.87903	FALSE	NUR1	DUF2418
YDL090C	369.996	361.257	1.02419	0.034486	0.99624	1	FALSE	RAM1	FTB
YDL091C	749.731	660.477	1.13514	0.18286	0.84052	0.97337	FALSE	UBX3	Thioredoxin-like_fold
YDL092W	701.255	727.173	0.964358	-0.052359	0.73149	0.93277	FALSE	SRP14	Signal_recog_particle_SRP9/14
YDL093W	365.394	936.897	0.390005	-1.3584	0.016413	0.14584	FALSE	PMT5	GlyclTrfase_39_like
YDL094C	1.43955	3.09024	0.465837	-1.1021	0.62776	0.88576	FALSE
YDL095W	3225.81	6335.23	0.509186	-0.97374	0.070191	0.34287	FALSE	PMT1	GlyclTrfase_39_like
YDL096C	2.02122	1.78042	1.13525	0.18301	1	1	FALSE	OPI6
YDL097C	1972.45	1836.56	1.07399	0.10298	0.83872	0.97298	FALSE	RPN6	PAM
YDL098C	98.3119	89.8541	1.09413	0.12978	0.78911	0.95496	FALSE	SNU23	Znf_C2H2-like
YDL099W	875.965	886.746	0.987842	-0.017648	0.99437	1	FALSE	BUG1
YDL100C	1659.62	2293.74	0.723544	-0.46685	0.3859	0.75377	FALSE	GET3	Anion-transp_ATPase-like_dom
YDL101C	117.739	455.181	0.258663	-1.9509	0.0010472	0.021082	TRUE	DUN1	Protein_kinase_ATP_BS
YDL102W	420.758	583.659	0.720898	-0.47213	0.36326	0.73922	FALSE	POL3	Znf-C4pol
YDL103C	409.605	614.882	0.666152	-0.58608	0.40187	0.7661	FALSE	QRI1	UDPGP_trans
YDL104C	89.5999	64.2377	1.39482	0.48008	0.36738	0.74278	FALSE	QRI7	Peptidase_M22_subgr
YDL105W	140.14	287.075	0.488163	-1.0346	0.039087	0.24614	FALSE	NSE4	Nse4
YDL106C	957.971	955.808	1.00226	0.0032608	0.76142	0.94662	FALSE	PHO2	Homeobox_CS
YDL107W	181.276	152.074	1.19202	0.25341	0.45057	0.79322	FALSE	MSS2	TPR-like_helical
YDL108W	239.039	248.135	0.963344	-0.053877	0.81369	0.96182	FALSE	KIN28	Protein_kinase_ATP_BS
YDL109C	214.191	222.781	0.961441	-0.05673	0.79601	0.95538	FALSE		Lipase_YDL109c
YDL110C	12155.3	3017.71	4.028	2.0101	0.00033812	0.008964	TRUE	TMA17
YDL111C	734.606	752.312	0.976464	-0.034361	0.81717	0.96306	FALSE	RRP42	Ribosomal_S5_D2-typ_fold
YDL112W	539.048	963.263	0.559606	-0.83752	0.088946	0.39119	FALSE	TRM3	tRNA_mtfrase_TRM3
YDL113C	757.827	433.676	1.74745	0.80525	0.15668	0.52376	FALSE	ATG20	Phox
YDL114W	36.1502	9.27075	3.89938	1.9632	0.0046347	0.062453	FALSE		Sc_DH/Rdtase_CS
YDL114W-A	1.45926	4.23104	0.344894	-1.5358	0.36936	0.74389	FALSE
YDL115C	452.163	299.491	1.50977	0.59433	0.16413	0.53303	FALSE	IWR1	TF_Iwr1
YDL116W	530.603	723.701	0.73318	-0.44776	0.42716	0.78339	FALSE	NUP84	Nup84_Nup100
YDL117W	515.985	823.022	0.626939	-0.6736	0.14858	0.51073	FALSE	CYK3	Transglutaminase-like
YDL118W	5.2245	2.25102	2.32095	1.2147	0.57725	0.86261	FALSE
YDL119C	239.667	225.321	1.06367	0.089053	0.79852	0.95641	FALSE		Mt_carrier_dom
YDL120W	626.402	310.661	2.01635	1.0117	0.054831	0.2969	FALSE	YFH1	Frataxin_CS
YDL121C	198.119	229.052	0.864953	-0.20931	0.87897	0.98019	FALSE
YDL122W	1552.55	1913.62	0.811317	-0.30166	0.58906	0.86835	FALSE	UBP1	Pept_C19ubi-hydrolase_C_CS
YDL123W	2216.85	1330.85	1.66574	0.73616	0.33772	0.72184	FALSE	SNA4	PMP3
YDL124W	9517.45	6012.82	1.58286	0.66253	0.34704	0.72928	FALSE		NADP_OxRdtase_dom
YDL125C	6300.4	3724.07	1.69181	0.75856	0.28322	0.67687	FALSE	HNT1	Histidine_triad_CS
YDL126C	9597.51	8422.26	1.13954	0.18845	0.58455	0.86699	FALSE	CDC48	Asp_de-COase-like_fold
YDL127W	271.831	308.848	0.880146	-0.18419	0.46882	0.80612	FALSE	PCL2	Cyclin-like
YDL128W	2498.2	2009.38	1.24327	0.31414	0.68608	0.91731	FALSE	VCX1	NaCa_Exmemb
YDL129W	168.783	87.695	1.92466	0.9446	0.14481	0.50397	FALSE
YDL130W	5014.51	4377.12	1.14562	0.19613	0.55877	0.85607	FALSE	RPP1B	Ribosomal_60S
YDL130W-A	1420.25	605.056	2.3473	1.231	0.018695	0.15959	FALSE	STF1	ATPase_inhibitor_IATP_mt
YDL131W	12547	6651.81	1.88625	0.91552	0.1136	0.44923	FALSE	LYS21	Aldolase_TIM
YDL132W	1573.43	1853.23	0.849019	-0.23613	0.58614	0.86769	FALSE	CDC53	Cullin_neddylation_domain
YDL133C-A	1698.33	655.4	2.59128	1.3737	0.4165	0.77506	FALSE	RPL41B	Ribosomal_L41
YDL133W	894.578	350.098	2.55522	1.3534	0.0092172	0.098387	FALSE	SRF1
YDL134C	2756.78	2096.01	1.31525	0.39534	0.31763	0.70458	FALSE	PPH21	Ser/Thr-sp_prot-phosphatase
YDL135C	416.754	423.513	0.984041	-0.02321	0.72098	0.92942	FALSE	RDI1	RhoGDI_domain
YDL136W	7235.83	5655.73	1.27938	0.35545	0.53128	0.84031	FALSE	RPL35B	Ribosomal_L29_CS
YDL137W	2704.4	1735.96	1.55787	0.63958	0.38732	0.75412	FALSE	ARF2	Small_GTPase_ARF
YDL138W	1114.24	875.3	1.27298	0.34821	0.80391	0.95827	FALSE	RGT2	MFS_dom
YDL139C	200.312	207.641	0.964702	-0.051845	0.78833	0.95496	FALSE	SCM3	Centromere_Scm3_N
YDL140C	19686.3	22031.2	0.893564	-0.16236	0.56923	0.85998	FALSE	RPO21	RNA_pol_Rpb1_4
YDL141W	2119.02	4098.41	0.517035	-0.95167	0.043338	0.2601	FALSE	BPL1	Biotin-prot_ligase_N
YDL142C	657.103	400.286	1.64158	0.71509	0.23288	0.62738	FALSE	CRD1	CDP-OH_P_trans
YDL143W	2390.29	2736.8	0.873388	-0.1953	0.75963	0.94564	FALSE	CCT4	Chaperone_TCP-1
YDL144C	534.717	361.509	1.47912	0.56474	0.30599	0.69653	FALSE		NAD(P)-bd_dom
YDL145C	7148.75	11105.6	0.643709	-0.63552	0.15024	0.5133	FALSE	COP1	G-protein_beta_WD-40_rep
YDL146W	304.409	532.278	0.5719	-0.80617	0.10086	0.4182	FALSE	LDB17	DUF2013
YDL147W	2921.99	2846.23	1.02662	0.037897	0.83136	0.9691	FALSE	RPN5	WHTH_trsnscrt_rep_DNA-bd
YDL148C	618.732	676.722	0.914307	-0.12925	0.85215	0.97351	FALSE	NOP14	Nop14
YDL149W	512.956	372.793	1.37598	0.46046	0.47562	0.80954	FALSE	ATG9	Autophagy-rel_prot_9
YDL150W	659.79	710.737	0.928318	-0.10731	0.87345	0.97947	FALSE	RPC53	RNA_pol_III_Rpc4
YDL151C	0.38692	0.639623	0.604919	-0.72519	1	1	FALSE	BUD30
YDL152W	0	0	NA	NA	NA	NA	NA
YDL153C	733.834	713.309	1.02878	0.040928	0.72819	0.9323	FALSE	SAS10	Sas10_C
YDL154W	131.43	90.1269	1.45828	0.54426	0.37214	0.74607	FALSE	MSH5	DNA_mismatch_repair_MutS_core
YDL155W	639.654	812.034	0.787718	-0.34425	0.48864	0.81445	FALSE	CLB3	Cyclin_A/B/D/E
YDL156W	194.36	434.561	0.447256	-1.1608	0.024576	0.18563	FALSE	CMR1	WD40_repeat_CS
YDL157C	166.43	171.794	0.968775	-0.045767	0.68767	0.91731	FALSE
YDL158C	14.9957	9.16879	1.63551	0.70974	0.19666	0.57903	FALSE
YDL159C-B	0	0.2302	0	#NAME?	0.9012	0.98571	FALSE
YDL159W	566.618	446.001	1.27044	0.34533	0.56014	0.85723	FALSE	STE7	Protein_kinase_ATP_BS
YDL159W-A	0.214468	0	NA	Inf	1	1	FALSE
YDL160C	2268.05	3163.59	0.716922	-0.48011	0.22463	0.61531	FALSE	DHH1	RNA_helicase_DEAD_Q_motif
YDL160C-A	15.6237	6.87108	2.27384	1.1851	0.34461	0.72803	FALSE	MHF2	CENP-S_centromere_X
YDL161W	603.535	883.397	0.683198	-0.54963	0.2027	0.58777	FALSE	ENT1	Epsin-like_N
YDL162C	1.9577	1.08982	1.79635	0.84507	0.64282	0.89201	FALSE
YDL163W	0	0	NA	NA	NA	NA	NA
YDL164C	328.912	700.128	0.469789	-1.0899	0.049965	0.28288	FALSE	CDC9	DNA_ligase_ATP-dep_CS
YDL165W	310.943	221.343	1.4048	0.49036	0.25714	0.65206	FALSE	CDC36	NOT
YDL166C	132.618	160.936	0.824043	-0.27921	0.81669	0.96306	FALSE	FAP7
YDL167C	142.706	470.691	0.303183	-1.7217	0.00085398	0.018142	TRUE	NRP1	Nucleotide-bd_a/b_plait
YDL168W	2505.18	880.9	2.84388	1.5079	0.15634	0.52376	FALSE	SFA1	NAD(P)-bd_dom
YDL169C	296.016	72.5717	4.07895	2.0282	0.073047	0.35005	FALSE	UGX2
YDL170W	1480.56	1817.12	0.814782	-0.29551	0.4403	0.78999	FALSE	UGA3	DUF3468
YDL171C	15733.5	22847.3	0.688638	-0.53818	0.31861	0.705	FALSE	GLT1	Pyr_nucl-diS_OxRdtase_FAD/NAD
YDL172C	13.1136	4.94204	2.65349	1.4079	0.23519	0.62857	FALSE
YDL173W	1059.48	1088.74	0.973129	-0.039297	0.96966	1	FALSE	PAR32	DUF3602
YDL174C	23529.8	3495.5	6.73145	2.7509	4.8e-06	0.00031922	TRUE	DLD1	Vanillyl_alc_oxidase_C-sub2
YDL175C	187.331	132.197	1.41706	0.5029	0.23245	0.62723	FALSE	AIR2	PolA_Pol_cplx_Air1/2_su
YDL176W	326.057	382.989	0.851347	-0.23218	0.65822	0.90011	FALSE
YDL177C	82.1782	90.115	0.911926	-0.13301	0.88971	0.98284	FALSE		Impact
YDL178W	2582.42	974.15	2.65095	1.4065	0.007617	0.0858	FALSE	DLD2	Vanillyl_alc_oxidase_C-sub2
YDL179W	185.447	362.815	0.511132	-0.96823	0.067246	0.33416	FALSE	PCL9	Cyclin-like
YDL180W	1830.91	1111.68	1.64697	0.71981	0.21943	0.60921	FALSE
YDL181W	1194.08	436.073	2.73827	1.4533	0.0074091	0.084144	FALSE	INH1	ATPase_inhibitor_IATP_mt
YDL182W	16840.2	5686.17	2.96161	1.5664	0.0063209	0.076343	FALSE	LYS20	Aldolase_TIM
YDL183C	562.606	188.918	2.97804	1.5744	0.0053437	0.068337	FALSE		DUF2343
YDL184C	600.35	224.539	2.6737	1.4188	0.39466	0.76017	FALSE	RPL41A	Ribosomal_L41
YDL185C-A	0.214468	0.2302	0.931661	-0.10212	1	1	FALSE
YDL185W	14556.9	51820.2	0.280911	-1.8318	0.0028942	0.046264	TRUE	VMA1	ATPase_F1_bsu/V1_C
YDL186W	11.783	2.42004	4.86893	2.2836	0.026354	0.19378	FALSE
YDL187C	73.0984	91.5864	0.798137	-0.32529	0.39722	0.76167	FALSE
YDL188C	984.713	1150.72	0.855735	-0.22476	0.77893	0.9518	FALSE	PPH22	Ser/Thr-sp_prot-phosphatase
YDL189W	229.78	393.325	0.584199	-0.77547	0.13121	0.48347	FALSE	RBS1	R3H_ss-bd
YDL190C	2327.54	2392.5	0.972848	-0.039714	0.76015	0.94595	FALSE	UFD2	Ub_conjug_fac_E4_core
YDL191W	7914.2	5494.85	1.44029	0.52636	0.47903	0.81019	FALSE	RPL35A	Ribosomal_L29_CS
YDL192W	1973.91	2764.13	0.714114	-0.48577	0.59019	0.8691	FALSE	ARF1	Small_GTPase_ARF
YDL193W	426	299.434	1.42268	0.50861	0.28526	0.67876	FALSE	NUS1	UPP_synth-like
YDL194W	997.018	435.232	2.29077	1.1958	0.034191	0.22578	FALSE	SNF3	MFS_dom
YDL195W	13577.3	17612.1	0.770909	-0.37537	0.32957	0.71466	FALSE	SEC31	Sec31
YDL196W	24.4542	25.1458	0.972494	-0.040239	0.83695	0.972	FALSE
YDL197C	553.238	594.985	0.929835	-0.10495	0.61895	0.88251	FALSE	ASF2
YDL198C	6025.87	4779.7	1.26072	0.33425	0.49265	0.81653	FALSE	GGC1	Mt_carrier_dom
YDL199C	891.214	646.843	1.37779	0.46236	0.54317	0.84832	FALSE		MFS_dom
YDL200C	73.2074	41.4422	1.76649	0.82089	0.26207	0.65663	FALSE	MGT1	MethylDNA_cys_MeTrfase_DNA-bd
YDL201W	391.426	382.344	1.02375	0.033868	0.97028	1	FALSE	TRM8	tRNA_(Gua-N-7)_MeTrfase_euk
YDL202W	610.805	453.634	1.34647	0.42918	0.41189	0.77299	FALSE	MRPL11	Ribosomal_L10/acidic_P0
YDL203C	417.006	362.012	1.15191	0.20403	0.74632	0.93906	FALSE	ACK1	TPR-like_helical
YDL204W	6521.36	1169.59	5.57575	2.4792	0.0054983	0.069631	FALSE	RTN2	Reticulon
YDL205C	2039.16	2252.69	0.905209	-0.14368	0.66717	0.90649	FALSE	HEM3	Porphobilin_deaminase_cofac_BS
YDL206W	787.922	539.777	1.45972	0.54569	0.33052	0.7157	FALSE		NaCa_Exmemb
YDL207W	481.284	551.049	0.873396	-0.19529	0.57732	0.86261	FALSE	GLE1	GLE1
YDL208W	834.434	1046.13	0.797638	-0.32619	0.63087	0.88675	FALSE	NHP2	Ribosomal_L7Ae/L8/Nhp2
YDL209C	81.2839	134.38	0.604882	-0.72527	0.35823	0.7368	FALSE	CWC2	Nucleotide-bd_a/b_plait
YDL210W	741.871	345.116	2.14963	1.1041	0.078374	0.36642	FALSE	UGA4	Amoino_acid_permease_CS
YDL211C	172.874	307.468	0.562251	-0.83071	0.083842	0.37842	FALSE
YDL212W	2122.47	1407.85	1.5076	0.59226	0.44574	0.79191	FALSE	SHR3	Shr3_AAP_chap
YDL213C	699.53	569.841	1.22759	0.29583	0.47654	0.80954	FALSE	NOP6	Nucleotide-bd_a/b_plait
YDL214C	1463.57	79.6483	18.3754	4.1997	3.3e-06	0.00023172	TRUE	PRR2	Protein_kinase_ATP_BS
YDL215C	5396.9	1285.28	4.19902	2.0701	0.0084001	0.091768	FALSE	GDH2	Glu_DH_NAD-dep
YDL216C	138.693	185.816	0.746401	-0.42198	0.40539	0.7673	FALSE	RRI1	Mov34_MPN_PAD1
YDL217C	132.354	82.9821	1.59497	0.67353	0.22445	0.61531	FALSE	TIM22	Tim17/Tim22/Tim23/PMP24
YDL218W	76.9075	80.7291	0.952662	-0.069964	0.52997	0.84016	FALSE		MARVEL-like_dom
YDL219W	60.0716	99.5377	0.603507	-0.72856	0.36643	0.74266	FALSE	DTD1	DTD-like_dom
YDL220C	435.21	630.58	0.690174	-0.53497	0.19568	0.57799	FALSE	CDC13	NA-bd_OB-fold-like
YDL221W	29.2007	4.03144	7.24325	2.8566	0.0017563	0.031556	TRUE
YDL222C	390.721	65.6614	5.95055	2.573	0.074717	0.35471	FALSE	FMP45	SUR7/PalI
YDL223C	1394.06	127.725	10.9146	3.4482	0.010993	0.1112	FALSE	HBT1
YDL224C	3438.3	3388.26	1.01477	0.021148	0.69681	0.9213	FALSE	WHI4	Nucleotide-bd_a/b_plait
YDL225W	1120.75	1355.53	0.826803	-0.27438	0.6353	0.888	FALSE	SHS1	Septin
YDL226C	333.317	452.094	0.737274	-0.43973	0.55779	0.85579	FALSE	GCS1	ArfGAP
YDL227C	6.31317	0.2302	27.4248	4.7774	0.022947	0.17902	FALSE	HO	Homing_endonuc
YDL228C	2.31972	2.87024	0.808198	-0.30722	1	1	FALSE		Glutamate_DH_NAD-spec
YDL229W	48862.8	76392.7	0.639626	-0.6447	0.24948	0.64443	FALSE	SSB1	Heat_shock_70_CS
YDL230W	321.457	212.008	1.51625	0.60051	0.2278	0.62077	FALSE	PTP1	Non-rcpt_Tyr_Pase_T1_fun
YDL231C	2933.99	3954.53	0.74193	-0.43064	0.36553	0.74175	FALSE	BRE4	Brefeldin_A-sensitivity_4
YDL232W	266.587	311.622	0.855481	-0.22519	0.8476	0.97351	FALSE	OST4	Oligosaccaryltransferase
[truncated: 5,571 more rows]
