# Supplementary material for: Yeast Assimilable Nitrogen Concentrations Influence Yeast Gene Expression and Hydrogen Sulfide Production During Cider Fermentation
Source: Front Microbiol. 2020 Jun 24;11:1264. doi: 10.3389/fmicb.2020.01264 (PMC7326769; doi:10.3389/fmicb.2020.01264)
Supplement: Supplementary file 2 [file Table_2.XLSX]

## Sheet: L9IvsL9M.Differential_analysis_
Gene_id	readcount_CL1M	readcount_CL1I	ratio	log2FoldChange	pval	padj	significant	Associated Gene Name	Interpro Short Description
Q0010	0	0	NA	NA	NA	NA	NA
Q0017	0	0	NA	NA	NA	NA	NA
Q0032	0	0	NA	NA	NA	NA	NA
Q0045	328.574	404.448	0.812402	-0.29974	0.54242	0.80646	FALSE	COX1	Cyt_c_Oxase_su1_dom
Q0050	42.572	127.562	0.333735	-1.5832	0.0075247	0.056596	FALSE	AI1	Domain_X
Q0055	46.3741	133.378	0.34769	-1.5241	0.0095467	0.067012	FALSE	AI2	Domain_X
Q0060	48.0846	141.314	0.340267	-1.5553	0.0076674	0.057273	FALSE	AI3	Cyt_c_Oxase_su1_dom
Q0065	159.096	248.939	0.639098	-0.64589	0.22565	0.52515	FALSE	AI4	Cyt_c_Oxase_su1_dom
Q0070	191.641	278.061	0.689207	-0.53699	0.30996	0.61641	FALSE	AI5_ALPHA	Cyt_c_Oxase_su1_dom
Q0075	2.59128	9.75771	0.265563	-1.9129	0.075022	0.27696	FALSE	AI5_BETA	Endonuc_LAG/HNH
Q0080	0	0	NA	NA	NA	NA	NA	ATP8	ATPase_F0-cplx_su8_mt_fun
Q0085	9.984	20.8231	0.479467	-1.0605	0.16152	0.44033	FALSE	ATP6	ATPase_F0-cplx_asu_AS
Q0092	0	0	NA	NA	NA	NA	NA
Q0105	24.9973	36.8198	0.678908	-0.55871	0.41623	0.71382	FALSE	COB	Cyt_b/b6
Q0110	4.91357	11.1096	0.442282	-1.177	0.19784	0.49448	FALSE	BI2	Cyt_b/b6
Q0115	5.35397	11.5337	0.464203	-1.1072	0.22303	0.52183	FALSE	BI3	Cyt_b/b6
Q0120	11.6963	22.1925	0.527037	-0.92402	0.17017	0.45425	FALSE	BI4	Cyt_b/b6
Q0130	244.846	142.138	1.7226	0.78459	0.22138	0.52115	FALSE	OLI1	ATPase_F0-cplx_csu_DDCD_BS
Q0140	0	0	NA	NA	NA	NA	NA	VAR1	Ribosomal_VAR1
Q0142	0	0	NA	NA	NA	NA	NA
Q0143	0	0	NA	NA	NA	NA	NA
Q0144	0	0	NA	NA	NA	NA	NA
Q0160	10.077	3.2346	3.11538	1.6394	0.12287	0.37773	FALSE	SCEI	Cyt_b/b6
Q0182	0	0.212157	0	#NAME?	1	1	FALSE
Q0250	9.38036	9.44813	0.992827	-0.010386	1	1	FALSE	COX2	Cyt_c_oxidase_su2-like_TM_dom
Q0255	0	1.52029	0	#NAME?	0.44159	0.73478	FALSE		NUMOD1
Q0275	16.8242	29.0956	0.578239	-0.79026	0.26116	0.56909	FALSE	COX3	Cyt_c/ubiquinol_Oxase_su3
Q0297	0.992935	4.56937	0.217303	-2.2022	0.18873	0.47929	FALSE
YAL001C	402.312	876.586	0.458953	-1.1236	0.033813	0.16461	FALSE	TFC3	TFIIIC_Bblock-bd
YAL002W	571.475	784.826	0.728155	-0.45768	0.40885	0.70738	FALSE	VPS8	Vps8_central_dom
YAL003W	5633.13	4728.7	1.19127	0.25249	0.64583	0.86467	FALSE	EFB1	EF-1_beta_acid_region_euk
YAL004W	0.440398	0.141365	3.11533	1.6394	0.98754	1	FALSE		Glutamate_DH_NAD-spec
YAL005C	3372.9	5076.18	0.664456	-0.58975	0.31482	0.62286	FALSE	SSA1	Heat_shock_70_CS
YAL007C	308.101	1186.39	0.259695	-1.9451	0.00031226	0.0047687	TRUE	ERP2	GOLD
YAL008W	890.142	600.393	1.4826	0.56813	0.36974	0.68065	FALSE	FUN14	FUN14
YAL009W	356.669	347.665	1.0259	0.036888	0.98078	1	FALSE	SPO7	Spore/nuc_morph_Spo7
YAL010C	114.818	209.232	0.548757	-0.86576	0.11616	0.36438	FALSE	MDM10	DUF3722
YAL011W	225.499	150.833	1.49503	0.58017	0.27015	0.57722	FALSE	SWC3
YAL012W	1938.27	24365.5	0.0795498	-3.652	0.20832	0.50594	FALSE	CYS3	PyrdxlP-dep_Trfase_major_dom
YAL013W	376.08	274.663	1.36924	0.45338	0.38045	0.68799	FALSE	DEP1	Sds3
YAL014C	733.13	616.681	1.18883	0.24954	0.56689	0.81786	FALSE	SYN8	T_SNARE_dom
YAL015C	276.8	239.882	1.1539	0.20652	0.67811	0.88532	FALSE	NTG1	HTH_base_excis_C
YAL016C-A	3.36172	5.24952	0.640386	-0.64299	0.49713	0.77444	FALSE
YAL016C-B	0	0.291693	0	#NAME?	1	1	FALSE
YAL016W	2726.08	3418.58	0.797428	-0.32657	0.57173	0.82048	FALSE	TPD3	HEAT_type_2
YAL017W	2413.96	1994.55	1.21028	0.27534	0.60975	0.83966	FALSE	PSK1	Kinase-like_dom
YAL018C	1.04581	3.41986	0.305805	-1.7093	0.30633	0.61332	FALSE	LDS1
YAL019W	109.238	196.928	0.554708	-0.8502	0.60016	0.83424	FALSE	FUN30	DEAD-like_helicase
YAL019W-A	0.440398	2.35974	0.18663	-2.4217	0.41149	0.70968	FALSE
YAL020C	685.211	496.266	1.38073	0.46544	0.42787	0.7219	FALSE	ATS1	Reg_csome_cond/b-lactamase_inh
YAL021C	1258.32	1155.59	1.0889	0.12287	0.67801	0.88532	FALSE	CCR4	Leu-rich_rpt_4
YAL022C	958.828	1763.27	0.543779	-0.87891	0.095495	0.324	FALSE	FUN26	MFS_dom_general_subst_transpt
YAL023C	769.634	3689.08	0.208625	-2.261	0.03267	0.16127	FALSE	PMT2	GlyclTrfase_39_like
YAL024C	32.2488	148.743	0.216808	-2.2055	0.00016478	0.0028619	TRUE	LTE1	Ras_GEF_dom
YAL025C	507.464	643.479	0.788626	-0.34259	1	1	FALSE	MAK16	Mak16
YAL026C	411.499	825.063	0.498748	-1.0036	0.065839	0.25323	FALSE	DRS2	ATPase_cation_domN
YAL026C-A	94.3126	112.517	0.838208	-0.25462	0.59393	0.83133	FALSE
YAL027W	260.224	286.007	0.909854	-0.13629	0.69943	0.89757	FALSE	SAW1	Saw1
YAL028W	183.611	190.914	0.961749	-0.056268	0.95559	1	FALSE	FRT2	HPH_family
YAL029C	322.741	861.087	0.374806	-1.4158	0.011088	0.073991	FALSE	MYO4	Dil_domain
YAL030W	1112.74	817.762	1.36072	0.44437	0.47955	0.76179	FALSE	SNC1	Synaptobrevin_met/fun
YAL031C	1002.37	497.627	2.01431	1.0103	0.06463	0.25074	FALSE	GIP4	GIP4
YAL031W-A	0	2.16551	0	#NAME?	0.24721	0.55201	FALSE
YAL032C	766.807	342.437	2.23927	1.163	0.038153	0.17796	FALSE	PRP45	SKI-int_prot_SKIP
YAL033W	362.451	459.801	0.788279	-0.34322	0.47332	0.75705	FALSE	POP5	RNase_P/MRP_subunit
YAL034C	2332.22	576.383	4.04631	2.0166	0.00069488	0.0089729	TRUE	FUN19	Homeodomain-like
YAL034C-B	0	1.42283	0	#NAME?	0.3932	0.69697	FALSE
YAL034W-A	24.4831	93.7766	0.261078	-1.9374	0.00081781	0.010216	TRUE	MTW1	Centromere_Mis12
YAL035W	1551.64	1775.7	0.873819	-0.19459	1	1	FALSE	FUN12	TIF_IF2_dom3
YAL036C	344.013	420.641	0.81783	-0.29013	0.98607	1	FALSE	RBG1	TGS-like
YAL037C-A	13.9639	14.4581	0.965817	-0.050178	0.90684	0.99054	FALSE
YAL037C-B	2.15089	6.30208	0.341298	-1.5509	0.51769	0.79022	FALSE
YAL037W	103.174	213.503	0.483245	-1.0492	0.21504	0.51403	FALSE
YAL038W	16271.9	170689	0.0953309	-3.3909	0.063826	0.24848	FALSE	CDC19	Pyrv_Knase_AS
YAL039C	1690	523.801	3.22643	1.6899	0.0031465	0.029438	TRUE	CYC3	Cyt_C/C1_haem_lyase
YAL040C	3796.73	4472.96	0.848818	-0.23647	0.83799	0.96129	FALSE	CLN3	Cyclin-like
YAL041W	304.897	452.191	0.674266	-0.56861	0.3453	0.65545	FALSE	CDC24	PH_type
YAL042C-A	0.440398	3.69429	0.119211	-3.0684	0.15522	0.43053	FALSE
YAL042W	2972.88	2985.23	0.995864	-0.0059797	0.95815	1	FALSE	ERV46	DUF1692
YAL043C	612.008	543.555	1.12594	0.17113	0.60982	0.83966	FALSE	PTA1	DUF3453
YAL044C	721.113	1520.14	0.474373	-1.0759	0.097059	0.32675	FALSE	GCV3	GCV_H_sub
YAL044W-A	845.921	598.122	1.41429	0.50008	0.39164	0.69683	FALSE		BolA
YAL045C	2.86844	1.29043	2.22286	1.1524	0.55735	0.81231	FALSE
YAL046C	267.298	270.249	0.989081	-0.015839	0.92565	0.99689	FALSE	AIM1	BolA
YAL047C	106.436	138.892	0.766319	-0.38398	0.48883	0.76755	FALSE	SPC72	Mto2p-binding
YAL047W-A	3.1967	8.78495	0.363884	-1.4585	0.18078	0.46973	FALSE
YAL048C	298.187	316.752	0.94139	-0.087136	0.97841	1	FALSE	GEM1	Small_GTPase_Miro
YAL049C	6353.05	3545.88	1.79167	0.84131	0.14148	0.40966	FALSE	AIM2	Dienelactn_hydro
YAL051W	606.988	408.83	1.4847	0.57017	0.28364	0.59168	FALSE	OAF1	Aflatoxin_BRP
YAL053W	2055.73	3269.26	0.628805	-0.66932	0.21211	0.51055	FALSE	FLC2	DUF907_fun
YAL054C	1866.4	643.52	2.90029	1.5362	0.0068236	0.052734	FALSE	ACS1	DUF4009
YAL055W	246.902	85.8147	2.87715	1.5246	0.013349	0.084141	FALSE	PEX22	Peroxin-22
YAL056C-A	2.42627	7.68923	0.315541	-1.6641	0.17094	0.45443	FALSE
YAL056W	3117.27	2214.3	1.40779	0.49343	0.38447	0.69105	FALSE	GPB2	Kelch-typ_b-propeller
YAL058W	183.983	304.189	0.604829	-0.7254	0.19595	0.49108	FALSE	CNE1	Calret/calnex_CS
YAL059C-A	1.71049	4.72844	0.361745	-1.467	0.28648	0.59514	FALSE
YAL059W	711.873	423.16	1.68228	0.75042	0.30846	0.61476	FALSE	ECM1	Ribosome_bgen_Alb1
YAL060W	3958.67	5424.31	0.729801	-0.45443	0.3703	0.68079	FALSE	BDH1	NAD(P)-bd_dom
YAL061W	47142.4	3199.61	14.7338	3.8811	2.04e-10	2.08e-08	TRUE	BDH2	NAD(P)-bd_dom
YAL062W	563.545	207.837	2.71147	1.4391	0.011334	0.075261	FALSE	GDH3	NAD(P)-bd_dom
YAL063C	333.812	303.392	1.10027	0.13785	0.75003	0.92464	FALSE	FLO9	Flocculin_t3_rpt
YAL063C-A	0	0	NA	NA	NA	NA	NA
YAL064C-A	0	0	NA	NA	NA	NA	NA	TDA8	PA14
YAL064W	0	0.291693	0	#NAME?	1	1	FALSE
YAL064W-B	50.2029	13.3983	3.74697	1.9057	0.002591	0.025293	TRUE
YAL065C	38.7433	36.0849	1.07367	0.10255	0.99927	1	FALSE
YAL066W	10.7544	19.6022	0.548633	-0.86609	0.22498	0.52439	FALSE
YAL067C	113.623	676.49	0.16796	-2.5738	0.20896	0.50684	FALSE	SEO1	MFS_dom_general_subst_transpt
YAL067W-A	0	0	NA	NA	NA	NA	NA
YAL068C	241.073	129.436	1.86249	0.89723	0.11395	0.36125	FALSE	PAU8	SRP1_TIP1
YAL068W-A	0.992935	2.20963	0.449367	-1.154	0.70763	0.90225	FALSE		DUF468
YAL069W	0.992935	2.20963	0.449367	-1.154	0.70763	0.90225	FALSE
YAR002C-A	1006.1	3590.24	0.280231	-1.8353	0.00047998	0.0067311	TRUE	ERP1	GOLD
YAR002W	345.317	629.412	0.548634	-0.86608	0.26939	0.57653	FALSE	NUP60
YAR003W	257.542	801.731	0.321233	-1.6383	0.0018762	0.019797	TRUE	SWD1	WD40_repeat_CS
YAR007C	272.121	1158.13	0.234965	-2.0895	0.00024945	0.0039482	TRUE	RFA1	NA-bd_OB-fold-like
YAR008W	126.791	348.815	0.363492	-1.46	0.0069996	0.0537	FALSE	SEN34	tRNA_splic_SEN34
YAR014C	369.477	540.014	0.6842	-0.54751	0.40184	0.70224	FALSE	BUD14	SH3_domain
YAR015W	1122.04	1946.28	0.576506	-0.79459	0.48982	0.76818	FALSE	ADE1	SAICAR_synthetase_CS
YAR018C	28.3217	442.363	0.0640238	-3.9652	2.87e-11	3.68e-09	TRUE	KIN3	Protein_kinase_ATP_BS
YAR019C	1123.31	490.869	2.28841	1.1943	0.026737	0.14027	FALSE	CDC15	Protein_kinase_ATP_BS
YAR019W-A	2.7563	2.86381	0.962461	-0.055201	1	1	FALSE
YAR020C	223.34	85.3819	2.61577	1.3872	0.016394	0.099168	FALSE	PAU7	SRP1_TIP1
YAR023C	310.67	263.257	1.1801	0.23891	0.72661	0.91418	FALSE		DUP
YAR027W	554.524	856.166	0.647683	-0.62664	0.19856	0.49533	FALSE	UIP3	DUP
YAR028W	64.3627	77.5432	0.830024	-0.26878	0.62994	0.85392	FALSE		DUP
YAR029W	26.5591	32.8347	0.808873	-0.30601	0.54562	0.80826	FALSE		DUP
YAR030C	8.55067	8.97944	0.95225	-0.070588	0.94112	1	FALSE
YAR031W	3.30884	21.8477	0.15145	-2.7231	0.0014325	0.01586	TRUE	PRM9	DUP
YAR033W	108.553	211.404	0.513485	-0.9616	0.075691	0.27839	FALSE	MST28	DUP
YAR035C-A	0	0.212157	0	#NAME?	1	1	FALSE
YAR035W	473.667	139.226	3.40214	1.7664	0.0018973	0.019923	TRUE	YAT1	Carn_acyl_trans
YAR042W	729.171	417.556	1.74628	0.80429	0.084482	0.29964	FALSE	SWH1	Ankyrin_rpt-contain_dom
YAR047C	0	0	NA	NA	NA	NA	NA
YAR050W	657.961	448.875	1.4658	0.55169	0.27212	0.57943	FALSE	FLO1	PA14
YAR053W	0	0	NA	NA	NA	NA	NA
YAR060C	1.15795	2.65143	0.436727	-1.1952	0.5449	0.80793	FALSE
YAR064W	35.8649	3.27019	10.9672	3.4551	4.88e-06	0.00014343	TRUE
YAR066W	55.0444	8.06898	6.82173	2.7701	2.55e-05	0.00058524	TRUE
YAR068W	203.664	51.0485	3.98962	1.9963	0.00056854	0.0077078	TRUE
YAR069C	1.48621	8.87323	0.167494	-2.5778	0.031131	0.15604	FALSE
YAR070C	1.59835	6.36299	0.251195	-1.9931	0.1139	0.36125	FALSE
YAR071W	598.598	317.081	1.88784	0.91674	0.098984	0.3305	FALSE	PHO11	Histidine_acid_Pase_euk
YAR073W	968.52	3107.88	0.311634	-1.6821	0.077769	0.28363	FALSE	IMD1	IMP_DH/GMP_Rdtase_CS
YAR075W	391.313	1187.24	0.329598	-1.6012	0.064619	0.25074	FALSE		Aldolase_TIM
YBL001C	3092.83	2207.94	1.40077	0.48622	0.45571	0.74479	FALSE	ECM15	Thiamin/HMP-bd-like_put
YBL002W	980.714	6080.21	0.161296	-2.6322	7.88e-07	2.85e-05	TRUE	HTB2	Histone-fold
YBL003C	876.586	7536.69	0.116309	-3.104	9.13e-09	5.67e-07	TRUE	HTA2	Histone-fold
YBL004W	1293.62	1194.77	1.08274	0.11468	0.74582	0.92464	FALSE	UTP20	ARM-type_fold
YBL005W	547.672	509.9	1.07408	0.1031	0.84826	0.96475	FALSE	PDR3	Transcription_factor_fun
YBL006C	1642.06	826.619	1.98647	0.99021	0.09199	0.31539	FALSE	LDB7	CRC_RSC_Rsc14
YBL006W-A	16.2543	34.1408	0.476095	-1.0707	0.2437	0.548	FALSE
YBL007C	1616.79	1772.19	0.912313	-0.1324	0.85771	0.96968	FALSE	SLA1	SHD1
YBL008W	180.109	320.938	0.561194	-0.83343	0.12629	0.38338	FALSE	HIR1	WD40_repeat_CS
YBL008W-A	0.552537	3.25275	0.169868	-2.5575	0.36786	0.67936	FALSE
YBL009W	332.839	395.671	0.841202	-0.24948	0.79775	0.94426	FALSE	ALK2	DUF3635
YBL010C	73.5095	211.607	0.347388	-1.5254	0.0053187	0.044169	TRUE
YBL011W	1150.71	542.119	2.12261	1.0858	0.02979	0.15117	FALSE	SCT1	Acyltransferase
YBL012C	0.992935	2.20066	0.451198	-1.1482	0.66657	0.8799	FALSE
YBL013W	101.084	49.7147	2.03328	1.0238	0.060101	0.23898	FALSE	FMT1	Met_tRNA_Form_TA-like
YBL014C	271.047	264.198	1.02592	0.036922	0.79645	0.94413	FALSE	RRN6	RNA_pol_I-sp_TIF_RRN6-like
YBL015W	4112.92	902.077	4.55939	2.1888	7.99e-05	0.0015791	TRUE	ACH1	AcetylCoA_hyd_C
YBL016W	52.1604	10.6583	4.89386	2.291	0.0023723	0.023582	TRUE	FUS3	Protein_kinase_ATP_BS
YBL017C	1515.18	1892.71	0.800535	-0.32096	0.58298	0.82465	FALSE	PEP1	Neuraminidase
YBL018C	88.1491	153.735	0.573382	-0.80243	0.16987	0.45425	FALSE	POP8	RNase_P/MRP_POP8
YBL019W	275.959	288.952	0.955034	-0.066377	0.84554	0.96371	FALSE	APN2	AP_endonuclease_F1_CS
YBL020W	681.896	1449.65	0.470387	-1.0881	0.058105	0.23331	FALSE	RFT1	RFT1
YBL021C	423.035	235.101	1.79938	0.8475	0.12526	0.38155	FALSE	HAP3	Histone-fold
YBL022C	859.351	1061.7	0.809407	-0.30506	0.6215	0.8478	FALSE	PIM1	Ribosomal_S5_D2-typ_fold
YBL023C	213.458	608.06	0.351048	-1.5103	0.0057144	0.046319	TRUE	MCM2	MCM_CS
YBL024W	546.265	1011.08	0.540277	-0.88823	0.69277	0.89388	FALSE	NCL1	RCMT_NCL1
YBL025W	153.755	145.692	1.05534	0.077709	1	1	FALSE	RRN10	UAF_Rrn10
YBL026W	697.507	785.093	0.888439	-0.17066	0.67349	0.88335	FALSE	LSM2	U6_snRNA_Lsm2
YBL027W	19721.8	10894.6	1.81023	0.85618	0.1229	0.37773	FALSE	RPL19B	Ribosomal_L19/L19e_CS
YBL028C	702.914	465.144	1.51117	0.59567	0.4663	0.75205	FALSE		UPF0642
YBL029C-A	750.837	241.305	3.11157	1.6376	0.0060068	0.048116	TRUE
YBL029W	87.9696	170.612	0.515611	-0.95564	0.08819	0.30753	FALSE
YBL030C	34365.1	19710.8	1.74346	0.80196	0.11492	0.36264	FALSE	PET9	Mt_carrier_dom
YBL031W	21.4833	104.036	0.206499	-2.2758	0.00018664	0.0031694	TRUE	SHE1
YBL032W	547.533	1125.11	0.486651	-1.039	0.06847	0.25974	FALSE	HEK2	KH_type_1
YBL033C	1810.5	540.867	3.3474	1.743	0.0017981	0.019159	TRUE	RIB1	GTP_CycHdrlaseII_RibA
YBL034C	76.2786	212.772	0.358499	-1.48	0.0070641	0.054004	FALSE	STU1	CLASP_N_dom
YBL035C	25.7432	177.445	0.145077	-2.7851	3.28e-06	0.00010128	TRUE	POL12	DNA_pol_alpha_bsu
YBL036C	726.026	706.509	1.02762	0.039313	0.9537	1	FALSE		UPF0001
YBL037W	214.751	441.536	0.486372	-1.0399	0.068264	0.25941	FALSE	APL3	AP2_complex_asu
YBL038W	714.313	854.801	0.835648	-0.25903	0.60307	0.83546	FALSE	MRPL16	Ribosomal_L16_CS
YBL039C	314.525	1108.36	0.283774	-1.8172	0.55399	0.81163	FALSE	URA7	GATASE_1
YBL039C-A	32.516	182.944	0.177738	-2.4922	0.45631	0.74558	FALSE
YBL039W-B	569.893	309.16	1.84336	0.88234	0.17068	0.45443	FALSE
YBL040C	669.44	1388.86	0.482006	-1.0529	0.043395	0.19303	FALSE	ERD2	ER_ret_rcpt
YBL041W	2657.54	1915.32	1.38752	0.47251	0.40365	0.7025	FALSE	PRE7	Proteasome_suB-type
YBL042C	1223.23	886.112	1.38045	0.46513	0.30812	0.61436	FALSE	FUI1	NCS1
YBL043W	1862.61	695.391	2.67851	1.4214	0.010008	0.069062	FALSE	ECM13
YBL044W	5.34759	5.74418	0.930957	-0.10321	0.85586	0.96878	FALSE
YBL045C	13457.4	7968.31	1.68887	0.75605	0.13104	0.39089	FALSE	COR1	Pept_M16_N
YBL046W	279.77	330.446	0.846644	-0.24017	0.62774	0.85306	FALSE	PSY4	PPP4R2
YBL047C	3849.66	4061.77	0.947781	-0.077375	0.92631	0.99744	FALSE	EDE1	EF_HAND_2
YBL048W	968.328	459.756	2.10618	1.0746	0.079762	0.28784	FALSE	RRT1
YBL049W	3386	1472.98	2.29874	1.2008	0.049536	0.21017	FALSE	MOH1	Yippee
YBL050W	2532.57	2135.94	1.18569	0.24573	0.7582	0.92609	FALSE	SEC17	TPR-like_helical
YBL051C	626.516	492.736	1.2715	0.34654	0.42993	0.72377	FALSE	PIN4	Nucleotide-bd_a/b_plait
YBL052C	87.8812	186.189	0.472	-1.0831	0.056864	0.2311	FALSE	SAS3	Acyl_CoA_acyltransferase
YBL053W	1.04581	1.44076	0.725877	-0.4622	1	1	FALSE
YBL054W	343.785	271.325	1.26706	0.34149	0.60051	0.83424	FALSE	TOD6	Tscrpt_reg_HTH_Myb-type
YBL055C	473.382	352.322	1.34361	0.42611	0.36451	0.67538	FALSE		DNase_TatD-rel_CS
YBL056W	4570.63	3041.42	1.5028	0.58765	0.26449	0.57242	FALSE	PTC3	Protein_Pase_2C
YBL057C	606.633	625.479	0.96987	-0.044137	0.88627	0.98272	FALSE	PTH2	Pep_tRNA_hydro_II_dom
YBL058W	1561.1	1370.08	1.13943	0.18831	0.74267	0.9237	FALSE	SHP1	SEP_domain
YBL059C-A	285.115	275.175	1.03612	0.051194	0.97041	1	FALSE	CMC2	Cyt_c_biogenesis_Cmc1-like
YBL059W	87.5245	127.117	0.688533	-0.5384	0.33195	0.63976	FALSE
YBL060W	450.967	168.472	2.67681	1.4205	0.0099804	0.069016	FALSE	YEL1	SEC7_alpha_orthog
YBL061C	812.924	367.339	2.21301	1.146	0.030036	0.15197	FALSE	SKT5	TPR-like_helical
YBL062W	1.59835	2.28916	0.698224	-0.51824	0.92118	0.99529	FALSE
YBL063W	115.311	184.679	0.624386	-0.67949	0.20086	0.49879	FALSE	KIP1	Kinesin_motor_CS
YBL064C	4950.02	3146.2	1.57333	0.65382	0.29984	0.60666	FALSE	PRX1	Peroxiredoxin_AhpC-typ
YBL065W	8.2689	6.10667	1.35408	0.43731	0.86618	0.97203	FALSE
YBL066C	556.835	427.306	1.30313	0.38198	0.38729	0.69249	FALSE	SEF1	Transcription_factor_fun
YBL067C	279.531	592.157	0.472055	-1.083	0.055796	0.22755	FALSE	UBP13	Pept_C19ubi-hydrolase_C_CS
YBL068W	653.851	416.609	1.56946	0.65027	0.36645	0.6781	FALSE	PRS4	Rib-P_diPkinase
YBL068W-A	28.7057	47.3032	0.606844	-0.7206	0.3615	0.67238	FALSE		ADH_SF_Zn-type
YBL069W	84.4776	158.508	0.532954	-0.90792	0.14906	0.42206	FALSE	AST1	NAD(P)-bd_dom
YBL070C	4.90719	4.65787	1.05353	0.075227	1	1	FALSE
YBL071C	0	1.78532	0	#NAME?	0.29844	0.60647	FALSE
YBL071C-B	6.55842	2.51007	2.61285	1.3856	0.21615	0.51517	FALSE
YBL071W-A	193.549	67.9265	2.84939	1.5107	0.0040899	0.036041	TRUE	KTI11	Znf_DHP
YBL072C	32438.4	19793	1.63888	0.71271	0.31132	0.61803	FALSE	RPS8A	Ribosomal_S8e/biogenesis_NSA2
YBL073W	0	0.141365	0	#NAME?	1	1	FALSE
YBL074C	89.9636	103.483	0.869357	-0.20198	0.71233	0.90387	FALSE	AAR2	AAR2
YBL075C	346.557	263.376	1.31583	0.39597	0.41992	0.71679	FALSE	SSA3	Heat_shock_70_CS
YBL076C	2604.94	5845.79	0.445609	-1.1661	0.3073	0.61414	FALSE	ILS1	Rossmann-like_a/b/a_fold
YBL077W	0.552537	0.565459	0.977148	-0.033351	1	1	FALSE
YBL078C	1815.66	865.327	2.09824	1.0692	0.081287	0.29157	FALSE	ATG8	Atg8_ubiquitin-like
YBL079W	1100.17	775.492	1.41867	0.50454	0.26285	0.57026	FALSE	NUP170	Nucleoporin_Nup133/Nup155_N
YBL080C	94.5134	203.115	0.465319	-1.1037	0.045381	0.19906	FALSE	PET112	Asn/Gln_amidotransferase
YBL081W	274.209	236.217	1.16083	0.21516	0.6227	0.84844	FALSE
YBL082C	1607.8	2571.28	0.625292	-0.6774	0.22215	0.52183	FALSE	ALG3	Glycosyltransferase_ALG3
YBL083C	771.92	1116.6	0.691311	-0.53259	0.34754	0.65691	FALSE
YBL084C	1622.36	359.403	4.51404	2.1744	0.00010566	0.0019799	TRUE	CDC27	TPR_repeat
YBL085W	274.07	509.594	0.53782	-0.89481	0.11643	0.36466	FALSE	BOI1	SAM/pointed
YBL086C	786.248	486.957	1.61462	0.69119	0.19838	0.49533	FALSE		Oestrogen-resp_Fam102A/B_N
YBL087C	6476.1	5125.79	1.26343	0.33735	0.64801	0.86591	FALSE	RPL23A	Ribosomal_L14_dom
YBL088C	202.084	370.136	0.545973	-0.8731	0.13539	0.3977	FALSE	TEL1	TAN
YBL089W	773.244	1492.73	0.518006	-0.94896	0.059499	0.2373	FALSE	AVT5	AA_transpt_TM
YBL090W	426.428	542.924	0.785428	-0.34845	0.4935	0.77135	FALSE	MRP21	Ribosomal_S21
YBL091C	1462.09	2169.37	0.673968	-0.56925	0.34202	0.65156	FALSE	MAP2	Pept_M24A_MAP2_BS
YBL091C-A	347.744	294.001	1.1828	0.2422	0.75527	0.92549	FALSE	SCS22	PapD-like
YBL092W	19758.2	8812.97	2.24194	1.1647	0.082727	0.29543	FALSE	RPL32	Ribosomal_L32e_CS
YBL093C	994.365	711.699	1.39717	0.48251	0.41041	0.70894	FALSE	ROX3	Mediator_Med19_fun
YBL094C	18.5649	14.9985	1.23778	0.30775	0.57982	0.82334	FALSE
YBL095W	4386.5	1005.32	4.36328	2.1254	0.00023602	0.0037909	TRUE		Thioestr_supf
YBL096C	45.021	18.3128	2.45844	1.2977	0.045269	0.19879	FALSE
YBL097W	21.4368	62.9364	0.340611	-1.5538	0.011961	0.078154	FALSE	BRN1	Condensin_barren_su2
YBL098W	620.56	1940.53	0.319789	-1.6448	0.14342	0.41272	FALSE	BNA4	Rng_hydrolase-like
YBL099W	17237.9	14488	1.1898	0.25072	0.55459	0.81164	FALSE	ATP1	ATPase_F1/A1-cplx_a_su_N
YBL100C	0	0.291693	0	#NAME?	1	1	FALSE
YBL100W-C	11.5231	0.212157	54.3141	5.7633	1.35e-05	0.00033224	TRUE
YBL101C	1817.63	479.138	3.79353	1.9235	0.015011	0.092605	FALSE	ECM21	Arrestin_C-like
YBL102W	1998.87	1419.74	1.40791	0.49356	0.3966	0.69879	FALSE	SFT2	Vesicle_transpt_SFT2
YBL103C	460.031	401.861	1.14475	0.19503	0.64389	0.86359	FALSE	RTG3	TF_RTG3
YBL104C	206.277	322.495	0.639628	-0.64469	0.25785	0.565	FALSE	SEA4	WD40_repeat_dom
YBL105C	856.629	930.202	0.920906	-0.11887	0.91965	0.99437	FALSE	PKC1	Pkinase_C
YBL106C	361.913	229.528	1.57677	0.65697	0.18903	0.47971	FALSE	SRO77	WD40_repeat_CS
YBL107C	187.702	299.071	0.627618	-0.67204	0.20433	0.50206	FALSE	MIX23	Caffeine_induced_death_Cid2
YBL107W-A	28.2561	24.5956	1.14883	0.20016	0.92436	0.99661	FALSE
YBL108C-A	173.723	63.2475	2.74672	1.4577	0.012043	0.078378	FALSE	PAU9	SRP1_TIP1
YBL108W	0.440398	0.212157	2.07582	1.0537	1	1	FALSE
YBL109W	1.98587	5.17046	0.38408	-1.3805	0.38652	0.69237	FALSE
YBL111C	591.27	1409.43	0.41951	-1.2532	0.026758	0.14027	FALSE		DEAD-like_helicase
YBL112C	118.244	298.664	0.39591	-1.3368	0.021167	0.11899	FALSE		Helicase_C
YBL113C	1626	2110.15	0.770564	-0.37601	0.53677	0.80263	FALSE
YBL113W-A	85.3055	152.314	0.560065	-0.83633	0.14474	0.41469	FALSE
YBR001C	2466.44	426.803	5.77887	2.5308	1.59e-05	0.00038787	TRUE	NTH2	Glyco_hydro_37_CS
YBR002C	211.172	286.911	0.736018	-0.44219	0.67757	0.88515	FALSE	RER2	UPP_synth-like_CS
YBR003W	915.052	843.34	1.08503	0.11774	0.83581	0.96129	FALSE	COQ1	Polyprenyl_synth-rel
YBR004C	408.352	1679	0.243211	-2.0397	0.00020835	0.0034659	TRUE	GPI18	GPI_Mannosyltransferase_2-like
YBR005W	965.74	1570.24	0.615026	-0.70128	0.19331	0.48709	FALSE	RCR1	Chitin_synth_reg_RCR
YBR006W	3155.72	13927.4	0.226583	-2.1419	0.14268	0.41231	FALSE	UGA2	Ald_DH_C
YBR007C	138.867	194.31	0.714671	-0.48465	0.41173	0.70968	FALSE	DSF2	TPR-like_helical
YBR008C	391.331	610.609	0.640886	-0.64186	0.26528	0.57263	FALSE	FLR1	MFS_dom
YBR009C	5169.9	6583.57	0.785274	-0.34873	0.44555	0.73778	FALSE	HHF1	Histone_H4_CS
YBR010W	11960.9	10115.9	1.18238	0.2417	0.7432	0.92384	FALSE	HHT1	Histone-fold
YBR011C	7921.79	14472.5	0.547367	-0.86942	0.41588	0.71348	FALSE	IPP1	Pyrophosphatase
YBR012C	71.7497	81.7319	0.877867	-0.18793	0.64335	0.86358	FALSE
YBR013C	61.5251	78.637	0.782394	-0.35403	0.46827	0.7528	FALSE
YBR014C	1467.67	520.144	2.82166	1.4965	0.010748	0.072681	FALSE	GRX7	Glutaredoxin_subgr
YBR015C	4793.67	3257.42	1.47161	0.5574	0.23839	0.54185	FALSE	MNN2	Alpha_mannosyltransferase
YBR016W	3980.04	1350.91	2.94619	1.5589	0.0042698	0.037324	TRUE
YBR017C	363.89	813.489	0.44732	-1.1606	0.35208	0.66222	FALSE	KAP104	ARM-type_fold
YBR018C	10.9177	28.3158	0.385568	-1.3749	0.081935	0.29308	FALSE	GAL7	GalP_UDPtransf1_His-AS
YBR019C	24.4029	36.1572	0.67491	-0.56723	0.36974	0.68065	FALSE	GAL10	Epimerase_C
YBR020W	123.953	124.171	0.998251	-0.0025252	0.99699	1	FALSE	GAL1	Ribosomal_S5_D2-typ_fold
YBR021W	386.522	623.49	0.619934	-0.68981	0.72282	0.91153	FALSE	FUR4	NCS1
YBR022W	164.691	250.954	0.656259	-0.60766	0.22736	0.52713	FALSE	POA1	A1pp
YBR023C	1104.33	1715.35	0.643794	-0.63533	0.26674	0.57463	FALSE	CHS3	Chitin_synth_fng
YBR024W	847.667	442.545	1.91544	0.93767	0.10954	0.35293	FALSE	SCO2	Synth_of_cyt-c-oxidase_Sco1/2
YBR025C	7660.98	5457.18	1.40383	0.48937	0.45482	0.74479	FALSE	OLA1	TGS-like_dom
YBR026C	4255.58	756.227	5.62738	2.4925	2.31e-05	0.00053594	TRUE	ETR1	NAD(P)-bd_dom
YBR027C	44.9965	24.5504	1.83282	0.87407	0.18754	0.47818	FALSE
YBR028C	141.943	316.628	0.448295	-1.1575	0.045819	0.19959	FALSE	YPK3	Pkinase_C
YBR029C	1438.78	1749.49	0.8224	-0.28209	0.86312	0.97139	FALSE	CDS1	PC_Trfase_euk
YBR030W	392.479	268.752	1.46038	0.54634	0.2331	0.53385	FALSE	RKM3	SET_dom
YBR031W	74269.9	61932.7	1.1992	0.26208	0.57505	0.82235	FALSE	RPL4A	Ribos_L4_C_dom
YBR032W	88.6133	91.1564	0.972102	-0.04082	0.86764	0.97248	FALSE
YBR033W	445.991	305.668	1.45907	0.54505	0.30918	0.61529	FALSE	EDS1	Zn2-C6_fun-type_DNA-bd
YBR034C	1210.28	1662.25	0.728098	-0.4578	0.86953	0.97276	FALSE	HMT1	Arg_MeTrfase
YBR035C	2270.3	2984.07	0.760807	-0.3944	0.43504	0.7289	FALSE	PDX3	Pyridox_Oxase_CS
YBR036C	5514.51	6874.34	0.802188	-0.31799	0.58605	0.82719	FALSE	CSG2	EF_Hand_1_Ca_BS
YBR037C	800.448	607.177	1.31831	0.39869	0.57707	0.8231	FALSE	SCO1	Synth_of_cyt-c-oxidase_Sco1/2
YBR038W	172.723	2388.56	0.0723128	-3.7896	1.9e-11	2.59e-09	TRUE	CHS2	Chitin_synth_N
YBR039W	4306.41	3362.14	1.28085	0.3571	0.47826	0.76093	FALSE	ATP3	ATPase_F1_gsu_dom
YBR040W	6.83202	3.64142	1.8762	0.90781	0.29235	0.60129	FALSE	FIG1	M_fusion_mating_FIG1
YBR041W	966.86	1738.44	0.556164	-0.84642	0.10887	0.35159	FALSE	FAT1	AMP-binding_CS
YBR042C	113.151	523.833	0.216006	-2.2109	6.41e-05	0.0013303	TRUE	CST26	Acyltransferase
YBR043C	1810.07	3590.32	0.504152	-0.98807	0.25041	0.55597	FALSE	QDR3	MFS_dom
YBR044C	404.751	575.348	0.703488	-0.5074	0.36052	0.67132	FALSE	TCM62	Cpn60/TCP-1
YBR045C	494.975	218.696	2.2633	1.1784	0.034647	0.16721	FALSE	GIP1
YBR046C	4305.79	1069.94	4.02431	2.0087	0.0006486	0.0085273	TRUE	ZTA1	PKS_ER
YBR047W	717.027	472.442	1.5177	0.60189	0.33741	0.64559	FALSE	FMP23
YBR048W	7733.18	6352.12	1.21742	0.28382	0.66107	0.87563	FALSE	RPS11B	Ribosomal_S17_CS
YBR049C	968.868	1026.41	0.943939	-0.083235	0.99028	1	FALSE	REB1	Tscrpt_reg_HTH_Myb-type
YBR050C	1579.53	77.4319	20.3989	4.3504	1.7e-12	3.17e-10	TRUE	REG2	DUF1752_fun
YBR051W	1.98587	5.03758	0.394211	-1.343	0.33	0.63799	FALSE
YBR052C	6602.46	3619.14	1.82432	0.86736	0.15661	0.43274	FALSE	RFS1	Flavodoxin/NO_synth
YBR053C	1093.6	1786.27	0.612227	-0.70786	0.25106	0.55668	FALSE		SGL
YBR054W	139.689	64.9346	2.15123	1.1052	0.057432	0.23206	FALSE	YRO2	Rhodopsin_arc/bac/fun
YBR055C	209.156	347.401	0.602058	-0.73203	0.39515	0.69737	FALSE	PRP6	TPR_repeat
YBR056C-B	0	1.42283	0	#NAME?	0.3932	0.69697	FALSE
YBR056W	1564.36	1848.91	0.8461	-0.2411	0.55862	0.81276	FALSE		Glycoside_hydrolase_SF
YBR056W-A	268.916	480.485	0.559676	-0.83734	0.10496	0.34309	FALSE
YBR057C	702.53	436.079	1.61101	0.68797	0.19784	0.49448	FALSE	MUM2
YBR058C	436.852	443.179	0.985723	-0.020745	0.90777	0.99077	FALSE	UBP14	Pept_C19ubi-hydrolase_C_CS
YBR058C-A	494.064	529.616	0.932872	-0.10025	0.80025	0.94561	FALSE	TSC3
YBR059C	596.883	733.213	0.814066	-0.29678	0.62604	0.85174	FALSE	AKL1	Kinase-like_dom
YBR060C	152.425	314.061	0.485333	-1.043	0.079565	0.28761	FALSE	ORC2	AT_hook_DNA-bd_motif
YBR061C	441.229	433.981	1.0167	0.023898	0.81419	0.95354	FALSE	TRM7	rRNA-MeTfrase_E
YBR062C	453.89	314.661	1.44247	0.52854	0.43048	0.72425	FALSE		Znf_RING/FYVE/PHD
YBR063C	273.632	172.062	1.59031	0.66931	0.20616	0.5037	FALSE
YBR064W	2.20376	5.81497	0.378981	-1.3998	0.20597	0.50348	FALSE
YBR065C	208.506	132.989	1.56784	0.64878	0.22268	0.52183	FALSE	ECM2
YBR066C	432.328	88.2424	4.89932	2.2926	8.91e-05	0.0017337	TRUE	NRG2	Znf_C2H2-like
YBR067C	12296.8	7634.34	1.61073	0.68771	0.21119	0.50944	FALSE	TIP1	SRP1_TIP1
YBR068C	207.165	336.582	0.615496	-0.70018	0.62645	0.8519	FALSE	BAP2	AA-permease_dom
YBR069C	494.11	300.817	1.64256	0.71594	0.22739	0.52713	FALSE	TAT1	AA-permease_dom
YBR070C	148.271	846.494	0.175159	-2.5133	2.65e-06	8.56e-05	TRUE	ALG14	Oligosacch_biosynth_Alg14
YBR071W	90.1687	320.117	0.281674	-1.8279	0.0029331	0.027963	TRUE
YBR072C-A	0	0.777834	0	#NAME?	0.75587	0.92549	FALSE
YBR072W	802.782	291.995	2.7493	1.4591	0.0091374	0.064837	FALSE	HSP26	HSP20-like_chaperone
YBR073W	51.0326	174.368	0.292672	-1.7726	0.0023621	0.023582	TRUE	RDH54	DUF2439
YBR074W	1374.87	2088.42	0.658329	-0.60312	0.29106	0.60043	FALSE	PFF1	Peptidase_M28
YBR076C-A	509.916	544.905	0.935789	-0.095745	0.78844	0.93959	FALSE
YBR076W	6.66062	2.35077	2.83337	1.5025	0.35234	0.66244	FALSE	ECM8
YBR077C	705.736	694.139	1.01671	0.023904	0.94035	1	FALSE	SLM4	GSE/EGO_complex_su-SLM4
YBR078W	13136.1	26222.7	0.500946	-0.99727	0.079704	0.28779	FALSE	ECM33
YBR079C	1092.8	2210.06	0.494467	-1.0161	0.63745	0.85974	FALSE	RPG1	PCI_dom
YBR080C	1480.06	2127.65	0.695632	-0.5236	0.32944	0.63728	FALSE	SEC18	Asp_de-COase-like_fold
YBR081C	349.722	468.082	0.747139	-0.42055	0.45862	0.74729	FALSE	SPT7	Bromodomain_CS
YBR082C	2918.84	2140.11	1.36387	0.44771	0.40518	0.70406	FALSE	UBC4	UBQ-conjugating_AS
YBR083W	389.853	187.607	2.07803	1.0552	0.050989	0.21438	FALSE	TEC1	TEA/ATTS
YBR084C-A	12217.2	6703.27	1.82257	0.86597	0.18788	0.4784	FALSE	RPL19A	Ribosomal_L19/L19e_CS
YBR084W	765.468	1241.99	0.616324	-0.69824	0.77262	0.93405	FALSE	MIS1	THF_DH/CycHdrlase_CS
YBR085C-A	8389.64	3164.21	2.65142	1.4068	0.018766	0.10877	FALSE
YBR085W	182.402	343.666	0.530754	-0.91388	0.12027	0.37294	FALSE	AAC3	Mt_carrier_dom
YBR086C	3292.71	3423.82	0.961707	-0.056331	1	1	FALSE	IST2	Anoctamin
YBR087W	173.135	666.241	0.259869	-1.9441	0.00038503	0.0056618	TRUE	RFC5	Rep_factor-C
YBR088C	209.796	957.694	0.219063	-2.1906	4.24e-05	0.00093123	TRUE	POL30	Pr_cel_nuc_antig_CS
YBR089C-A	5941.91	2128.68	2.79135	1.481	0.010756	0.072681	FALSE	NHP6B	HMG_superfamily
YBR089W	3.68998	3.61497	1.02075	0.029628	1	1	FALSE
YBR090C	2863.62	1043	2.74556	1.4571	0.012014	0.078378	FALSE
YBR091C	307.12	212.019	1.44855	0.53461	0.36253	0.67353	FALSE	TIM12	Tim8/9/10/13_Znf-like
YBR092C	1838.62	17166.8	0.107104	-3.2229	0.2427	0.54793	FALSE	PHO3	Histidine_acid_Pase_euk
YBR093C	555.937	1536.32	0.361863	-1.4665	0.42103	0.7174	FALSE	PHO5	Histidine_acid_Pase_euk
YBR094W	299.747	345.662	0.867169	-0.20562	0.84395	0.96371	FALSE	PBY1	ATP_grasp_subdomain_2
YBR095C	845.022	408.39	2.06915	1.049	0.053231	0.2211	FALSE	RXT2	RXT2_N
YBR096W	1824.02	2563.67	0.711488	-0.49109	0.31492	0.62286	FALSE
YBR097W	165.065	486.157	0.33953	-1.5584	0.0047345	0.040433	TRUE	VPS15	HEAT_type_2
YBR098W	93.4822	124.579	0.750384	-0.4143	0.43619	0.73008	FALSE	MMS4	ERCC4_domain
YBR099C	66.7123	55.108	1.21057	0.27569	0.57353	0.82162	FALSE
YBR101C	796.681	587.891	1.35515	0.43845	0.38842	0.6937	FALSE	FES1	ARM-type_fold
YBR102C	275.003	370.495	0.742258	-0.43001	0.48403	0.76569	FALSE	EXO84	Cullin_repeat-like_dom
YBR103C-A	0.440398	0.724751	0.607654	-0.71868	1	1	FALSE
YBR103W	558.686	772.961	0.722787	-0.46836	0.38379	0.69087	FALSE	SIF2	WD40_repeat_dom
YBR104W	257.161	452.749	0.568	-0.81604	0.44764	0.7391	FALSE	YMC2	Mt_carrier_dom
YBR105C	8160.62	2237.07	3.64791	1.8671	0.00060523	0.0081196	TRUE	VID24	Vacuolar_import/degrad_Vid24
YBR106W	5663.34	6155.37	0.920065	-0.12019	0.86249	0.97139	FALSE	PHO88	Phosphate_transporter_Pho88
YBR107C	162.28	209.762	0.773638	-0.37027	0.4956	0.7726	FALSE	IML3
YBR108W	781.287	334.013	2.33909	1.2259	0.032608	0.16121	FALSE	AIM3
YBR109C	2978.59	3050.14	0.976541	-0.034247	0.89882	0.98777	FALSE	CMD1	EF_HAND_2
YBR109W-A	29.1177	26.0903	1.11603	0.15838	0.86372	0.97139	FALSE
YBR110W	782.524	1200.4	0.651885	-0.61731	0.22677	0.52637	FALSE	ALG1	ALG1-like
YBR111C	2353.52	2499.5	0.941596	-0.08682	0.78058	0.93775	FALSE	YSA1	NUDIX_hydrolase_CS
YBR111W-A	109.879	187.577	0.585783	-0.77156	0.16305	0.44338	FALSE	SUS1	TF_enhancer_of_yellow_2
YBR112C	598.624	688.412	0.869572	-0.20162	0.81309	0.95282	FALSE	CYC8	TPR_repeat
YBR113W	0	0.424094	0	#NAME?	0.9954	1	FALSE
YBR114W	1986.43	497.557	3.99237	1.9972	0.00037815	0.005579	TRUE	RAD16	Znf_C3HC4_RING-type
YBR115C	3931.34	6825.07	0.576015	-0.79582	0.16708	0.44965	FALSE	LYS2	AMP-binding_CS
YBR116C	61.2543	50.0326	1.22429	0.29194	0.68541	0.88824	FALSE
YBR117C	186.695	114.55	1.62981	0.70471	0.23185	0.53273	FALSE	TKL2	Transketolase_BS
YBR118W	364725	225392	1.61818	0.69438	0.14406	0.41384	FALSE	TEF2	Transl_elong_EF1A/Init_IF2_C
YBR119W	213.477	137.257	1.55531	0.6372	0.2517	0.55693	FALSE	MUD1	U1_snRNP_A/U2_snRNP_B''
YBR120C	363.53	340.43	1.06786	0.094719	0.95884	1	FALSE	CBP6
YBR121C	4161.18	4997.07	0.832724	-0.26409	0.82256	0.95613	FALSE	GRS1	aa-tRNA-synth_II
YBR121C-A	258.108	323.376	0.798165	-0.32524	0.72947	0.91463	FALSE
YBR122C	965.907	946.578	1.02042	0.029162	0.98986	1	FALSE	MRPL36
YBR123C	242.124	316.697	0.764529	-0.38736	0.50226	0.77854	FALSE	TFC1	TF_IIIC_su-5
YBR124W	4.74217	1.91772	2.47282	1.3062	0.36667	0.67831	FALSE
YBR125C	965.511	432.216	2.23386	1.1595	0.022753	0.125	FALSE	PTC4	Protein_Pase_2C
YBR126C	26044.7	9144.3	2.84819	1.51	0.0076103	0.056977	FALSE	TPS1	Trehalose_OtsA
YBR126W-A	2632.71	749.656	3.51189	1.8122	0.001904	0.019962	TRUE
YBR126W-B	2592.07	741.402	3.49618	1.8058	0.0019883	0.020613	TRUE
YBR127C	8611.33	16832	0.511604	-0.9669	0.10438	0.34212	FALSE	VMA2	ATPase_a/bsu_AS
YBR128C	195.333	300.323	0.650411	-0.62058	0.21708	0.51621	FALSE	ATG14	Autophagy-related_protein_14
YBR129C	530.959	524.735	1.01186	0.017012	0.97841	1	FALSE	OPY1	UCP013217_Opy1
YBR130C	220.164	307.261	0.716537	-0.48089	0.59364	0.83133	FALSE	SHE3
YBR131C-A	0.440398	0	NA	Inf	0.74889	0.92464	FALSE
YBR131W	82.4946	97.8661	0.842933	-0.24651	0.79119	0.94082	FALSE	CCZ1	DUF1712_fun
YBR132C	2623.35	405.052	6.47658	2.6952	7.53e-05	0.0014977	TRUE	AGP2	AA-permease_dom
YBR133C	585.827	1050.27	0.557788	-0.84221	0.13081	0.39071	FALSE	HSL7	Arg_MeTrfase
YBR134W	2.7563	1.90897	1.44387	0.52994	0.95235	1	FALSE
YBR135W	537.531	316.104	1.70049	0.76595	0.16883	0.45288	FALSE	CKS1	Cyclin-dep_kinase_reg-sub
YBR136W	266.81	228.009	1.17017	0.22672	0.6854	0.88824	FALSE	MEC1	Mec1
YBR137W	1002.09	1471.71	0.680905	-0.55448	0.3077	0.61436	FALSE		UPF0303
YBR138C	149.14	343.675	0.433955	-1.2044	0.020729	0.11744	FALSE
YBR139W	6423.68	10223.9	0.628297	-0.67048	0.34944	0.6591	FALSE		Peptidase_S10_AS
YBR140C	1992.47	2284.66	0.872107	-0.19742	0.73974	0.92199	FALSE	IRA1	RasGAP_CS
YBR141C	103.08	61.4134	1.67846	0.74714	0.26501	0.57263	FALSE	BMT2	DUF3321
YBR141W-A	17.1432	19.3734	0.884885	-0.17644	0.70849	0.90235	FALSE
YBR142W	552.929	617.153	0.895934	-0.15854	0.91061	0.99207	FALSE	MAK5	RNA_helicase_DEAD_Q_motif
YBR143C	3001.56	3493.53	0.859176	-0.21897	1	1	FALSE	SUP45	Release_factor_eRF1/aRF1_N
YBR144C	1.15795	7.25643	0.159576	-2.6477	0.047075	0.20303	FALSE
YBR145W	1916.34	2173.45	0.881703	-0.18164	0.69516	0.89535	FALSE	ADH5	NAD(P)-bd_dom
YBR146W	1597.52	1263.61	1.26425	0.33828	0.53043	0.79963	FALSE	MRPS9	Ribosomal_S9_CS
YBR147W	9441.3	5634.02	1.67576	0.74482	0.27816	0.58645	FALSE	RTC2	CTNS
YBR148W	702.955	324.321	2.16746	1.116	0.058641	0.23489	FALSE	YSW1
YBR149W	23452.3	12549.1	1.86885	0.90215	0.10878	0.35159	FALSE	ARA1	NADP_OxRdtase_dom
YBR150C	380.295	238.273	1.59605	0.6745	0.19312	0.4868	FALSE	TBS1	ARM-like
YBR151W	3657.93	1821.83	2.00783	1.0056	0.080407	0.28937	FALSE	APD1	Thioredoxin-like_fold
YBR152W	93.5744	52.1371	1.79478	0.84381	0.12388	0.37892	FALSE	SPP381
YBR153W	348.539	340.497	1.02362	0.033679	0.91326	0.99244	FALSE	RIB7	DHFR-like_dom
YBR154C	554.721	756.89	0.732895	-0.44832	0.82794	0.95727	FALSE	RPB5	RNA_pol_subH/Rpb5_CS
YBR155W	99.9174	184.77	0.540767	-0.88692	0.66693	0.8799	FALSE	CNS1	Elongated_TPR_rpt_dom
YBR156C	29.1014	78.6041	0.370227	-1.4335	0.020821	0.11771	FALSE	SLI15	Inner_centromere_prot_ARK-bd
YBR157C	196.616	30.1827	6.5142	2.7036	7.84e-06	0.0002167	TRUE	ICS2
YBR158W	70.4853	831.201	0.0847994	-3.5598	5.42e-10	4.91e-08	TRUE	AMN1
YBR159W	835.445	2971.07	0.281194	-1.8304	0.00059438	0.0080082	TRUE	IFA38	Sc_DH/Rdtase_CS
YBR160W	196.064	356.829	0.549462	-0.86391	0.11302	0.35965	FALSE	CDC28	Protein_kinase_ATP_BS
YBR161W	205.863	309.847	0.664402	-0.58987	0.25693	0.56393	FALSE	CSH1	GlycoTrfase_DXD_sugar-bd_CS
YBR162C	889.201	10389.9	0.0855831	-3.5465	2.86e-10	2.75e-08	TRUE	TOS1	DUF2403_glycine-rich
YBR162W-A	549.622	813.765	0.675406	-0.56617	0.27556	0.58326	FALSE	YSY6	ER_stress-assoc_Ramp4
YBR163W	460.401	642.394	0.716696	-0.48057	0.3843	0.69105	FALSE	EXO5	Defects_morphology_1-like_mit
YBR164C	311.337	850.925	0.365881	-1.4506	0.0064356	0.050562	FALSE	ARL1	Small_GTPase_ARF
YBR165W	389.034	300.284	1.29555	0.37357	0.50968	0.784	FALSE	UBS1	UBQ-conjugating_enzyme/RWD
YBR166C	383.433	847.824	0.452256	-1.1448	0.036457	0.17315	FALSE	TYR1	NAD(P)-bd_dom
YBR167C	448.399	232.279	1.93043	0.94892	0.11618	0.36438	FALSE	POP7	RNase_P/MRP_POP7
YBR168W	562.122	237.245	2.36938	1.2445	0.035183	0.16894	FALSE	PEX32	Pex24p
YBR169C	448.774	537.043	0.835638	-0.25905	0.63426	0.85773	FALSE	SSE2	Heat_shock_70_CS
YBR170C	882.152	585.33	1.5071	0.59178	0.28211	0.58963	FALSE	NPL4	PolyUb_recognition_cplx_Npl4
YBR171W	536.941	535.123	1.0034	0.0048915	0.95847	1	FALSE	SEC66	Sec62/63_Sec66
YBR172C	348.693	356.149	0.979066	-0.030522	0.81544	0.95382	FALSE	SMY2	GYF
YBR173C	1022.3	1156.73	0.883781	-0.17824	0.7568	0.92549	FALSE	UMP1	UMP1
YBR174C	19.7984	21.2028	0.933761	-0.098875	0.8446	0.96371	FALSE
YBR175W	125.841	764.269	0.164655	-2.6025	1.65e-06	5.52e-05	TRUE	SWD3	WD40_repeat_CS
YBR176W	212.391	154	1.37917	0.4638	0.36205	0.67321	FALSE	ECM31	Pyrv/PenolPyrv_Kinase
YBR177C	8531.27	6979.53	1.22233	0.28963	0.64674	0.86476	FALSE	EHT1	AB-Hydro_YheT
YBR178W	3.80211	4.55166	0.835325	-0.25959	0.84527	0.96371	FALSE
YBR179C	599.149	482.338	1.24218	0.31287	0.53842	0.80363	FALSE	FZO1	Dynamin_GTPase
YBR180W	43.0891	52.4901	0.820899	-0.28472	0.74873	0.92464	FALSE	DTR1	MFS_dom
YBR181C	16726.7	17307.4	0.966452	-0.04923	0.89696	0.98685	FALSE	RPS6B	Ribosomal_S6e_CS
YBR182C	809.018	1179.79	0.685732	-0.54428	0.32868	0.63641	FALSE	SMP1	TF_MADSbox
YBR182C-A	35.9323	44.7473	0.803007	-0.31652	0.5704	0.81983	FALSE
YBR183W	8901.71	5726.73	1.55441	0.63637	0.29736	0.6056	FALSE	YPC1	Ceramidase
YBR184W	17.4779	23.8185	0.733795	-0.44655	0.44805	0.7391	FALSE
YBR185C	442.268	489.104	0.904241	-0.14522	0.76654	0.93084	FALSE	MBA1	Mt_IM_Mba1
YBR186W	2.25664	13.8656	0.162751	-2.6193	0.018379	0.10749	FALSE	PCH2	ATPase_AAA_core
YBR187W	843.191	3372.35	0.25003	-1.9998	0.025123	0.13439	FALSE	GDT1	UPF0016
YBR188C	258.394	130.321	1.98275	0.9875	0.084583	0.29965	FALSE	NTC20
YBR189W	10102.3	10320.4	0.978867	-0.030815	0.90032	0.98837	FALSE	RPS9B	Ribosomal_S4/S9
YBR190W	82.4605	33.3571	2.47205	1.3057	0.13117	0.39094	FALSE
YBR191W	12438.9	8979.2	1.3853	0.4702	0.54717	0.80983	FALSE	RPL21A	Ribosomal_L21e_CS
YBR191W-A	1492.38	845.54	1.765	0.81967	0.24505	0.54943	FALSE
YBR192W	100.397	303.983	0.330272	-1.5983	0.21702	0.51621	FALSE	RIM2	Mt_carrier_dom
YBR193C	126.982	200.586	0.633054	-0.6596	0.2228	0.52183	FALSE	MED8	Mediatior_Med8_fun
YBR194W	96.1774	116.82	0.823298	-0.28051	0.63043	0.85433	FALSE	AIM4
YBR195C	131.884	163.595	0.806163	-0.31086	0.58275	0.82465	FALSE	MSI1	Histone-bd_RBBP4
YBR196C	4719.81	20574.8	0.229398	-2.1241	0.061824	0.24257	FALSE	PGI1	G6P_Isomerase_C
YBR196C-A	34.9394	42.8655	0.815094	-0.29496	0.64462	0.86404	FALSE
YBR196C-B	12.4568	17.747	0.701909	-0.51064	0.55094	0.81096	FALSE
YBR197C	67.6598	86.9704	0.777963	-0.36223	0.67738	0.88515	FALSE
YBR198C	331.862	382.025	0.868693	-0.20308	0.81977	0.95547	FALSE	TAF5	G-protein_beta_WD-40_rep
YBR199W	2439.9	2098.31	1.16279	0.21759	0.73682	0.92013	FALSE	KTR4	Glyco_trans_15
YBR200W	938.962	729.76	1.28667	0.36365	0.51753	0.79016	FALSE	BEM1	Phox
YBR200W-A	0	0	NA	NA	NA	NA	NA
YBR201C-A	714.045	514.709	1.38728	0.47226	0.46484	0.75018	FALSE
YBR201W	365.066	289.135	1.26261	0.33641	0.61061	0.84001	FALSE	DER1	DER1
YBR202W	1043.62	1367.25	0.763295	-0.38969	0.56396	0.81562	FALSE	MCM7	MCM_CS
YBR203W	6568.5	1913.36	3.43296	1.7795	0.0015722	0.017208	TRUE	COS111	F-box_dom_cyclin-like
YBR204C	452.083	416.761	1.08475	0.11737	1	1	FALSE	LDH1	AB_hydrolase_1
YBR205W	696.572	898.687	0.7751	-0.36755	0.54098	0.8052	FALSE	KTR3	Glyco_trans_15
YBR206W	288.892	403.952	0.715164	-0.48365	0.40513	0.70406	FALSE
YBR207W	1406.78	1168.78	1.20363	0.26739	0.5997	0.83408	FALSE	FTH1	FTR1
YBR208C	3357.73	24474.3	0.137194	-2.8657	0.057225	0.23206	FALSE	DUR1,2	Arg_repress_C-like
YBR209W	0	0.424094	0	#NAME?	0.9954	1	FALSE
YBR210W	309.253	830.035	0.372578	-1.4244	0.0059627	0.047826	TRUE	ERV15	Cornichon
YBR211C	1271.63	759.524	1.67425	0.74351	0.20518	0.50275	FALSE	AME1
YBR212W	4616.18	2320.09	1.98966	0.99252	0.065788	0.25323	FALSE	NGR1	Nucleotide-bd_a/b_plait
YBR213W	71.9878	114.447	0.629007	-0.66885	0.77749	0.93594	FALSE	MET8	Siroheme_synth_dom_3
YBR214W	11758.8	4885.15	2.40704	1.2673	0.030089	0.15205	FALSE	SDS24	Ssd23
YBR215W	184.882	147.453	1.25383	0.32635	0.55273	0.81106	FALSE	HPC2	HPC2
YBR216C	880.73	888.556	0.991193	-0.012762	0.96771	1	FALSE	YBP1	Kinetochor-assoc/Alf4/glomulin
YBR217W	238.014	118.279	2.0123	1.0088	0.086546	0.30398	FALSE	ATG12	Autophagy-rel_prot_12
YBR218C	4285.54	3807.56	1.12553	0.17061	0.58828	0.82837	FALSE	PYC2	PreATP-grasp-like
YBR219C	385.613	427.476	0.902068	-0.14869	0.82398	0.95668	FALSE		Acetyl-CoA_trnpstr_1
YBR220C	1061.78	1282.02	0.828214	-0.27192	0.6733	0.88335	FALSE		Acetyl-CoA_trnpstr_1
YBR221C	9833.38	17549.5	0.560323	-0.83567	0.12371	0.37857	FALSE	PDB1	Transketolase-like_C
YBR221W-A	0.440398	1.35226	0.325676	-1.6185	0.79578	0.94368	FALSE
YBR222C	2717.69	4127.88	0.658374	-0.60302	0.26296	0.57026	FALSE	PCS60	DUF4009
YBR223C	448.88	189.648	2.36691	1.243	0.023432	0.12754	FALSE	TDP1	Tyr-DNA_phospho
YBR223W-A	0	0	NA	NA	NA	NA	NA
YBR224W	15.3827	9.47389	1.62369	0.69928	0.39383	0.69697	FALSE
YBR225W	1342.62	412.211	3.25711	1.7036	0.003438	0.031621	TRUE
YBR226C	11.4046	16.9245	0.673849	-0.5695	0.4445	0.73699	FALSE
YBR227C	374.427	720.566	0.519629	-0.94445	0.07463	0.27613	FALSE	MCX1	Clp_ATPase_C
YBR228W	769.21	530.818	1.4491	0.53516	0.39064	0.69544	FALSE	SLX1	UvrC_N
YBR229C	589.959	785.76	0.750813	-0.41347	0.44729	0.73894	FALSE	ROT2	Glyco_hydro_31_N_dom
YBR230C	30030.3	1288.67	23.3033	4.5425	2.86e-13	6.91e-11	TRUE	OM14
YBR230W-A	389.442	268.348	1.45126	0.5373	0.4217	0.71766	FALSE
YBR231C	249.361	143.82	1.73384	0.79397	0.18809	0.47864	FALSE	SWC5	BCNT
YBR232C	1.71049	0.353521	4.83843	2.2745	0.47749	0.76039	FALSE
YBR233W	495.29	217.563	2.27654	1.1868	0.03013	0.15207	FALSE	PBP2	KH_type_1
YBR233W-A	86.6097	173.021	0.500572	-0.99835	0.052714	0.21967	FALSE	DAD3	DASH_Dad3
YBR234C	5992.77	9632.15	0.622163	-0.68464	0.17421	0.46067	FALSE	ARC40	WD40_repeat_dom
YBR235W	2688.31	3143.05	0.855319	-0.22547	0.67407	0.88354	FALSE	VHC1	AA-permease_dom
YBR236C	293.517	536.896	0.546692	-0.8712	0.10242	0.338	FALSE	ABD1	mRNA_G-N7_MeTrfase
YBR237W	391.623	290.275	1.34915	0.43205	0.42898	0.72283	FALSE	PRP5	RNA_helicase_DEAD_Q_motif
YBR238C	209.591	821.965	0.254988	-1.9715	0.28766	0.59626	FALSE
YBR239C	228.789	178.33	1.28295	0.35947	0.3987	0.70015	FALSE	ERT1	PAS_fold
YBR240C	340.115	607.529	0.559832	-0.83693	0.28535	0.59374	FALSE	THI2	Zn2-C6_fun-type_DNA-bd
YBR241C	5903.88	1648.15	3.58212	1.8408	0.0011801	0.013722	TRUE		MFS_dom
YBR242W	1908	1015.02	1.87976	0.91055	0.076418	0.28039	FALSE		Metal-dep_PHydrolase_HD_sub
YBR243C	213.116	969.306	0.219864	-2.1853	5.87e-05	0.0012303	TRUE	ALG7	Glycosyl_transferase_4
YBR244W	663.824	1427.94	0.464881	-1.1051	0.40319	0.70233	FALSE	GPX2	Thioredoxin-like_fold
YBR245C	252.303	686.764	0.36738	-1.4447	0.010578	0.072082	FALSE	ISW1	SANT_eukarya
YBR246W	570.873	994.824	0.573843	-0.80127	0.14498	0.41495	FALSE	RRT2	WD40_repeat_dom
YBR247C	300.972	473.874	0.63513	-0.65488	0.83804	0.96129	FALSE	ENP1	Bystin
YBR248C	285.2	1260.5	0.226259	-2.144	0.014131	0.088181	FALSE	HIS7	GATASE_1
YBR249C	4461.89	8597.49	0.518975	-0.94626	0.49932	0.77691	FALSE	ARO4	Aldolase_TIM
YBR250W	19.1209	27.1691	0.703775	-0.50681	0.47385	0.75715	FALSE	SPO23	Arrestin-like_N
YBR251W	560.734	409.48	1.36938	0.45352	0.4052	0.70406	FALSE	MRPS5	Ribosomal_S5_D2-typ_fold
YBR252W	138.192	479.855	0.287987	-1.7959	0.00090475	0.011132	TRUE	DUT1	dUTP_pyroPase_sf
YBR253W	493.856	517.127	0.954999	-0.066429	0.79686	0.94426	FALSE	SRB6	Mediator_Med22_fun
YBR254C	117.509	314.64	0.373472	-1.4209	0.0086769	0.062384	FALSE	TRS20	Longin-like
YBR255C-A	466.66	289.853	1.60999	0.68705	0.25132	0.55668	FALSE
YBR255W	276.529	320.208	0.863592	-0.21158	0.7128	0.90397	FALSE	MTC4
YBR256C	2065.77	2077.47	0.99437	-0.008146	0.86958	0.97276	FALSE	RIB5	Lumazine-bd_dom
YBR257W	383.659	214.313	1.79018	0.84011	0.15386	0.4282	FALSE	POP4	Rof/RNase_P-like
YBR258C	74.4276	112.179	0.663471	-0.59189	0.23668	0.53927	FALSE	SHG1	COMPASS_Shg1_budding_yeast
YBR259W	158.512	219.184	0.723193	-0.46755	0.42172	0.71766	FALSE		Cullin_homology
YBR260C	354.909	433.334	0.819021	-0.28803	0.67548	0.88432	FALSE	RGD1	Rho_GTPase_activation_prot
YBR261C	128.855	336.588	0.382826	-1.3852	0.012169	0.078962	FALSE	TAE1	DUF858_MeTrfase_lik
YBR262C	1284.01	621.726	2.06524	1.0463	0.079088	0.28668	FALSE	MIC12
YBR263W	3216.43	2100.18	1.5315	0.61495	0.15835	0.43496	FALSE	SHM1	Ser_HO-MeTrfase_PLP_BS
YBR264C	342.276	359.957	0.950882	-0.072662	0.79741	0.94426	FALSE	YPT10	Small_GTP-bd_dom
YBR265W	2080.92	1941.76	1.07167	0.099856	0.8393	0.96143	FALSE	TSC10	NAD(P)-bd_dom
YBR266C	0	0.565678	0	#NAME?	0.91467	0.99244	FALSE	SLM6
YBR267W	931.943	501.493	1.85834	0.89401	0.19952	0.49665	FALSE	REI1	Znf_C2H2-like
YBR268W	375.057	360.15	1.04139	0.058512	0.89437	0.986	FALSE	MRPL37	Ribosomal_L37_mit
YBR269C	2104.56	693.256	3.03576	1.6021	0.0047454	0.040451	TRUE	SDH8	DUF1674
YBR270C	620.261	252.892	2.45267	1.2944	0.023136	0.12662	FALSE	BIT2	HbrB
YBR271W	178.479	225.254	0.792345	-0.3358	0.81314	0.95282	FALSE	EFM2	Nicotinamide_N-MeTfrase_put
YBR272C	393.021	532.269	0.738387	-0.43755	0.40307	0.70233	FALSE	HSM3	ARM-type_fold
YBR273C	835.773	767.793	1.08854	0.1224	0.80351	0.94709	FALSE	UBX7	UBX
YBR274W	660.236	518.178	1.27415	0.34953	0.54612	0.80882	FALSE	CHK1	Ca/CaM-dep_Ca-dep_prot_Kinase
YBR275C	91.9686	301.482	0.305055	-1.7129	0.002136	0.021794	TRUE	RIF1
YBR276C	479.103	698.26	0.686139	-0.54343	0.33055	0.63848	FALSE	PPS1	DUSP
YBR277C	0	2.21837	0	#NAME?	0.20453	0.50217	FALSE
YBR278W	343.56	410.571	0.836787	-0.25707	0.52142	0.79351	FALSE	DPB3	Histone-fold
YBR279W	540.58	408.813	1.32232	0.40307	0.4314	0.72504	FALSE	PAF1	RNA_pol_II-assoc_Paf1
YBR280C	612.38	431.338	1.41972	0.50561	0.37147	0.68188	FALSE	SAF1	Reg_csome_cond/b-lactamase_inh
YBR281C	311.217	563.02	0.552763	-0.85527	0.16978	0.45425	FALSE	DUG2	G-protein_beta_WD-40_rep
YBR282W	229.063	335.533	0.682682	-0.55071	0.26233	0.57022	FALSE	MRPL27	Ribosomal_L27/L41_mit
YBR283C	4312.86	6149.77	0.701303	-0.51189	0.41181	0.70968	FALSE	SSH1	SecY_su_dom
YBR284W	319.53	152.834	2.0907	1.064	0.065227	0.25183	FALSE		AMP_deaminase
YBR285W	6794.11	1214.8	5.59277	2.4836	3.81e-05	0.00085435	TRUE
YBR286W	63452	26275.6	2.41486	1.2719	0.019983	0.11421	FALSE	APE3	Peptidase_M28
YBR287W	11062.7	15142.7	0.730564	-0.45292	0.38386	0.69087	FALSE		Auxin_eff
YBR288C	303.453	546.822	0.554938	-0.8496	0.12446	0.38032	FALSE	APM3	Clathrin_mu_CS
YBR289W	273.168	214.548	1.27323	0.34849	0.47378	0.75715	FALSE	SNF5	SNF5
YBR290W	1182.1	682.076	1.7331	0.79335	0.17582	0.46328	FALSE	BSD2	NEDD4/BSD2
YBR291C	1455.21	2520.84	0.577271	-0.79268	0.17082	0.45443	FALSE	CTP1	Mt_carrier_dom
YBR292C	27.7227	24.1557	1.14767	0.1987	0.65394	0.8717	FALSE
YBR293W	406.98	265.005	1.53574	0.61894	0.22423	0.52372	FALSE	VBA2	MFS_dom
YBR294W	575.566	7244.46	0.0794491	-3.6538	0.26968	0.57678	FALSE	SUL1	S04_transporter_CS
YBR295W	357.054	485.449	0.735513	-0.44318	0.45111	0.74191	FALSE	PCA1	ATPase_P-typ_cyto_domA
YBR296C	51.2685	20.4067	2.51234	1.329	0.034645	0.16721	FALSE	PHO89	Phos_transporter
YBR296C-A	2.9742	3.4203	0.869571	-0.20162	0.82854	0.95745	FALSE
YBR297W	2867.45	2461.48	1.16493	0.22024	0.70843	0.90235	FALSE	MAL33	Maltose_ferment_reg_DNA-bd
YBR298C	19290.2	5586.73	3.45286	1.7878	0.0016017	0.017496	TRUE	MAL31	MFS_dom
YBR298C-A	0	0.433058	0	#NAME?	1	1	FALSE
YBR299W	1821.98	611.513	2.97945	1.575	0.0061029	0.048651	TRUE	MAL32	Glycoside_hydrolase_SF
YBR300C	11.2942	12.9399	0.872818	-0.19625	0.9377	1	FALSE
YBR301W	75.8492	25.5688	2.96647	1.5687	0.010906	0.073315	FALSE	PAU24	SRP1_TIP1
YBR302C	10798.3	12673.4	0.852048	-0.23099	0.57438	0.82217	FALSE	COS2	DUP
YCL001W	1350.41	1379.86	0.978661	-0.031118	0.88806	0.98337	FALSE	RER1	Rer1
YCL001W-A	2.15089	5.50627	0.390625	-1.3561	0.30283	0.61009	FALSE		Transl_rel_pelota-like
YCL001W-B	2.7563	7.06172	0.390316	-1.3573	0.21303	0.51111	FALSE		eRF1_3
YCL002C	943.361	633.919	1.48814	0.57351	0.25758	0.56483	FALSE
YCL004W	310.569	210.657	1.47429	0.56002	0.25809	0.56514	FALSE	PGS1	PLD-like_dom
YCL005W	925.841	1058.06	0.875033	-0.19259	0.70415	0.90034	FALSE	LDB16
YCL005W-A	1962.26	1253.87	1.56496	0.64613	0.26084	0.5687	FALSE	VMA9	ATPase_V0-cplx_esu
YCL007C	1.43333	2.08575	0.687201	-0.54119	1	1	FALSE
YCL008C	677.999	661.496	1.02495	0.03555	0.87581	0.97684	FALSE	STP22	Steadiness_box
YCL009C	10466.6	14231.5	0.735453	-0.44329	0.50263	0.77859	FALSE	ILV6	Acetolactate_synth_ssu_C
YCL010C	614.112	404.653	1.51763	0.60182	0.27907	0.58756	FALSE	SGF29	SGF29_tudor-like_dom
YCL011C	1816.18	1509.65	1.20305	0.26669	0.51874	0.79121	FALSE	GBP2	Nucleotide-bd_a/b_plait
YCL012C	1045.36	319.097	3.27599	1.7119	0.0024368	0.02404	TRUE		DUF2015
YCL014W	70.8228	233.989	0.302676	-1.7242	0.0028677	0.027501	TRUE	BUD3	DUF3507
YCL016C	286.778	247.911	1.15678	0.21011	0.71221	0.90387	FALSE	DCC1	Sister_chromatid_cohesion_DCC1
YCL017C	4065.98	4249.37	0.956844	-0.063645	0.95047	1	FALSE	NFS1	Aminotrans_V_PyrdxlP_BS
YCL018W	1629.96	10959.6	0.148724	-2.7493	0.097284	0.32677	FALSE	LEU2	IsoPropMal-DH-like_dom
YCL021W-A	12.1832	19.4176	0.62743	-0.67247	0.31043	0.61717	FALSE
YCL022C	0	1.64395	0	#NAME?	0.34715	0.65682	FALSE
YCL023C	1.43333	5.72691	0.25028	-1.9984	0.27255	0.57967	FALSE
YCL024W	36.7265	133.409	0.275294	-1.861	0.0013873	0.015464	TRUE	KCC4	Protein_kinase_ATP_BS
YCL025C	849.946	663.831	1.28037	0.35656	0.55911	0.81311	FALSE	AGP1	AA-permease_dom
YCL026C-A	61.6401	93.5184	0.659122	-0.60138	0.36308	0.67407	FALSE	FRM2	Nitroreductase-like
YCL026C-B	1938.15	3506.09	0.552795	-0.85518	0.20218	0.50056	FALSE	HBN1	Nitroreductase-like
YCL027W	52.3282	12.1519	4.30616	2.1064	0.0073172	0.055547	FALSE	FUS1	SH3_domain
YCL028W	1659.73	1642.08	1.01075	0.015426	0.8463	0.96413	FALSE	RNQ1	TPR-like_helical
YCL029C	186.278	229.197	0.812739	-0.29914	0.6427	0.86332	FALSE	BIK1	CAP-Gly_domain
YCL030C	1338.11	4000.84	0.334458	-1.5801	0.1056	0.34462	FALSE	HIS4	PRib-ATP_PPHydrolase-like
YCL031C	576.434	387.676	1.4869	0.5723	0.23316	0.53385	FALSE	RRP7	RRP7
YCL032W	618.978	623.72	0.992397	-0.011011	0.95393	1	FALSE	STE50	SAM_Ste50p
YCL033C	582.551	445.045	1.30897	0.38843	0.5759	0.82292	FALSE	MXR2	Mss4-like
YCL034W	3925.35	2486.43	1.57871	0.65875	0.28325	0.59144	FALSE	LSB5	ENTH_VHS
YCL035C	913.36	1604.72	0.56917	-0.81307	0.090468	0.31197	FALSE	GRX1	Glutaredoxin_subgr
YCL036W	659.673	255.529	2.5816	1.3683	0.0099051	0.068568	FALSE	GFD2	RNaseH-like_dom
YCL037C	70.6855	202.247	0.3495	-1.5166	0.63779	0.85984	FALSE	SRO9	WHTH_trsnscrt_rep_DNA-bd
YCL038C	1128.86	1763.02	0.640301	-0.64318	0.32427	0.63244	FALSE	ATG22	Atg22-like
YCL039W	1526.72	704.658	2.16662	1.1154	0.050266	0.21204	FALSE	GID7	WD40_repeat_dom
YCL040W	49691.9	21677.4	2.29233	1.1968	0.041599	0.18909	FALSE	GLK1	Hexokinase_C
YCL041C	359.557	1023.66	0.351247	-1.5094	0.0047133	0.040335	TRUE
YCL042W	4876.3	2223.4	2.19318	1.133	0.059279	0.23663	FALSE
YCL043C	7040.61	21243	0.331431	-1.5932	0.0033489	0.030888	TRUE	PDI1	Thioredoxin_CS
YCL044C	430.882	506.512	0.850684	-0.2333	0.73712	0.92013	FALSE	MGR1	i-AAA_Mgr1
YCL045C	1161.16	3027.86	0.383492	-1.3827	0.011108	0.073991	FALSE	EMC1	EMC1
YCL046W	0.992935	5.0284	0.197466	-2.3403	0.14332	0.41267	FALSE
YCL047C	193.005	297.49	0.648777	-0.62421	0.23752	0.54061	FALSE	POF1	Rossmann-like_a/b/a_fold
YCL048W	26.2447	33.5049	0.783308	-0.35235	0.51782	0.79024	FALSE	SPS22
YCL048W-A	279.022	422.107	0.661022	-0.59723	0.57845	0.82334	FALSE
YCL049C	1727.67	1359.83	1.2705	0.3454	0.5494	0.81019	FALSE
YCL050C	874.073	1641.98	0.532328	-0.90961	0.12319	0.37819	FALSE	APA1	ATP_adenylylTrfase_C
YCL051W	657.641	602.46	1.09159	0.12643	0.77595	0.93589	FALSE	LRE1
YCL052C	2125.07	1944.93	1.09262	0.12779	0.86024	0.97044	FALSE	PBN1	PIG-X/PBN1
YCL054W	458.889	596.269	0.769601	-0.37782	1	1	FALSE	SPB1	rRNA_MeTfrase_Spb1_DUF3381
YCL054W-A	2.09801	0.212157	9.88896	3.3058	0.28807	0.59652	FALSE	-	-
YCL055W	286.267	246.847	1.15969	0.21375	0.72387	0.91186	FALSE	KAR4	MT-A70
YCL056C	635.475	282.605	2.24864	1.169	0.052943	0.22018	FALSE	PEX34
YCL057C-A	2049.5	894.519	2.29117	1.1961	0.037898	0.17728	FALSE	MIC10	DUF543
YCL057W	577.337	1866.85	0.309258	-1.6931	0.0015621	0.017149	TRUE	PRD1	Neurolysin/TOP_N
YCL058C	119.739	107.497	1.11388	0.15559	0.90196	0.9887	FALSE	FYV5
YCL058W-A	112.131	65.0453	1.7239	0.78568	0.20959	0.50752	FALSE	ADF1
YCL059C	1225.52	634.946	1.93012	0.94869	0.16406	0.44503	FALSE	KRR1	rRNA_assembly_KRR1
YCL061C	37.9821	159.239	0.238523	-2.0678	0.0003645	0.0054021	TRUE	MRC1	Repl_chkpnt_MRC1_dom
YCL063W	66.8245	574.008	0.116417	-3.1026	4.53e-08	2.2e-06	TRUE	VAC17
YCL064C	4481.49	4771.16	0.939286	-0.090364	0.83298	0.9601	FALSE	CHA1	PyrdxlP-dep_enz_bsu
YCL065W	73.9762	52.7116	1.40341	0.48894	0.5165	0.78906	FALSE
YCL066W	57.723	14.8921	3.87607	1.9546	0.0023697	0.023582	TRUE	HMLALPHA1	Alpha_box
YCL067C	922.029	409.254	2.25295	1.1718	0.057943	0.23319	FALSE	HMLALPHA2	Homeodomain-like
YCL068C	48.9874	46.6111	1.05098	0.071738	0.84114	0.96247	FALSE		Ras_GEF
YCL069W	0.440398	2.7928	0.157691	-2.6648	0.31085	0.61763	FALSE	VBA3	MFS_dom
YCL073C	0.440398	1.85589	0.237298	-2.0752	0.55577	0.81223	FALSE	GEX1	MFS_dom_general_subst_transpt
YCL076W	1.10507	1.93542	0.570972	-0.80851	0.78047	0.93775	FALSE
YCR001W	0	0.715787	0	#NAME?	0.78265	0.93801	FALSE
YCR002C	1254.22	2195.15	0.571358	-0.80753	0.1106	0.35511	FALSE	CDC10	Septin
YCR003W	408.668	473.939	0.86228	-0.21377	0.61049	0.84001	FALSE	MRPL32	Ribosomal_zn-bd_dom
YCR004C	20813.2	9543.62	2.18085	1.1249	0.043989	0.19514	FALSE	YCP4	Flavoprotein_WrbA
YCR005C	15946.9	2851.88	5.59173	2.4833	9.94e-07	3.49e-05	TRUE	CIT2	Citrate_synthase_AS
YCR006C	179.016	77.7669	2.30196	1.2029	0.03167	0.15765	FALSE
YCR007C	178.964	107.392	1.66646	0.73678	0.19842	0.49533	FALSE		DUP
YCR008W	1204.11	678.845	1.77376	0.82681	0.086068	0.30305	FALSE	SAT4	Protein_kinase_ATP_BS
YCR009C	1585.95	2305.38	0.687933	-0.53966	0.28574	0.59416	FALSE	RVS161	Arfaptin_homology_dom
YCR010C	9239.1	41.964	220.167	7.7825	7.51e-29	4.9e-25	TRUE	ADY2	Grp1_Fun34_YaaH
YCR011C	8378.52	5210.76	1.60793	0.6852	0.24897	0.55355	FALSE	ADP1	ABC_transporter_CS
YCR012W	12224.2	89847.2	0.136056	-2.8777	0.13572	0.39823	FALSE	PGK1	Phosphoglycerate_kinase_CS
YCR013C	27.5449	9.21893	2.98787	1.5791	0.016947	0.10152	FALSE
YCR014C	220.586	245.499	0.898522	-0.15437	0.76076	0.92727	FALSE	POL4	DNA_pol_X
YCR015C	200.923	260.35	0.771739	-0.37381	0.42005	0.71679	FALSE		HAD-like_dom
YCR016W	348.972	183.344	1.90337	0.92855	0.13656	0.39914	FALSE		DUF2373
YCR017C	1899.78	4533.24	0.419079	-1.2547	0.021053	0.11855	FALSE	CWH43	Frag1/DRAM/Sfk1
YCR018C	4.19602	16.0857	0.260854	-1.9387	0.17088	0.45443	FALSE	SRD1	Znf_NHR/GATA
YCR018C-A	115.339	157.557	0.732047	-0.44999	0.44377	0.73686	FALSE
YCR019W	249.347	274.748	0.907549	-0.13995	0.74964	0.92464	FALSE	MAK32	Carb/pur_kinase
YCR020C	6162.48	12439.1	0.495412	-1.0133	0.2789	0.58756	FALSE	PET18	PET18/PM36
YCR020C-A	610.667	362.28	1.68562	0.75328	0.20204	0.50056	FALSE	MAK31	LSM-related_domain
YCR020W-B	132.519	188.195	0.704159	-0.50603	0.38011	0.68775	FALSE	HTL1
YCR021C	1965.64	931.519	2.11014	1.0773	0.053164	0.22096	FALSE	HSP30	Rhodopsin_arc/bac/fun
YCR022C	46.728	63.1746	0.739663	-0.43506	0.49544	0.7726	FALSE
YCR023C	571.791	1676.98	0.340965	-1.5523	0.0034606	0.031739	TRUE		MFS_dom
YCR024C	85.0099	235.497	0.36098	-1.47	0.0080246	0.05912	FALSE	SLM5	aa-tRNA-synt_II-like
YCR024C-A	4117.59	6163.69	0.66804	-0.58199	0.27541	0.58326	FALSE	PMP1	ATPase_proteolipid
YCR024C-B	11089.3	15290.3	0.72525	-0.46345	0.39421	0.69703	FALSE
YCR025C	21.0039	19.895	1.05574	0.078253	0.82171	0.95613	FALSE
YCR026C	543.889	693.056	0.784769	-0.34966	0.55105	0.81096	FALSE	NPP1	E-NPP
YCR027C	338.265	648.203	0.52185	-0.93829	0.071297	0.26812	FALSE	RHB1	Small_GTPase_Ras
YCR028C	742.32	1196.71	0.620301	-0.68896	0.22311	0.52183	FALSE	FEN2	MFS_dom_general_subst_transpt
YCR028C-A	2924.97	2803.38	1.04337	0.061255	0.93327	1	FALSE	RIM1	NA-bd_OB-fold-like
YCR030C	1861.99	2710.85	0.686866	-0.5419	0.35026	0.66013	FALSE	SYP1	Muniscin_C-term_mu_dom
YCR031C	17917.6	10433.6	1.7173	0.78014	0.2253	0.52472	FALSE	RPS14A	Ribosomal_S11_CS
YCR032W	602.812	564.917	1.06708	0.093669	0.83621	0.96129	FALSE	BPH1	PH-BEACH_dom
YCR033W	655.259	556.252	1.17799	0.23633	0.58817	0.82837	FALSE	SNT1	Tscrpt_reg_HTH_Myb-type
YCR034W	654.66	2569.65	0.254766	-1.9728	0.29248	0.60129	FALSE	ELO2	GNS1_SUR4
YCR035C	375.071	568.836	0.659365	-0.60085	0.30152	0.60893	FALSE	RRP43	Ribosomal_S5_D2-typ_fold
YCR036W	527.585	771.811	0.683567	-0.54884	0.25967	0.56689	FALSE	RBK1	Carb/pur_kinase
YCR037C	1086.81	914.7	1.18816	0.24873	0.49817	0.77552	FALSE	PHO87	Divalent_ion_symporter
YCR038C	314.023	218.324	1.43834	0.5244	0.34951	0.6591	FALSE	BUD5	Ras_GEF_dom
YCR038W-A	3.86137	10.0568	0.383957	-1.381	0.2169	0.51621	FALSE
YCR039C	920.924	408.264	2.25571	1.1736	0.057454	0.23206	FALSE	MATALPHA2	Homeodomain-like
YCR040W	57.723	14.8921	3.87607	1.9546	0.0023697	0.023582	TRUE	MATALPHA1	Alpha_box
YCR041W	75.6274	56.5737	1.3368	0.41878	0.59414	0.83133	FALSE
YCR042C	393.103	468.672	0.838758	-0.25367	0.69383	0.89417	FALSE	TAF2
YCR043C	1423.73	2331.93	0.610539	-0.71185	0.1458	0.4161	FALSE
YCR044C	744.544	1733.37	0.429536	-1.2192	0.02249	0.12387	FALSE	PER1	Per1
YCR045C	9.09682	9.27988	0.980274	-0.028743	0.98678	1	FALSE	RRT12	Peptidase_S8_Ser-AS
YCR045W-A	58.7369	139.876	0.41992	-1.2518	0.026577	0.13999	FALSE
YCR046C	477.703	183.941	2.59705	1.3769	0.012821	0.082045	FALSE	IMG1	Translation_prot_SH3-like
YCR047C	1257.34	415.491	3.02615	1.5975	0.0017477	0.018744	TRUE	BUD23	Unchr_MeTrfase_Williams-Beuren
YCR047W-A	0.992935	4.33906	0.228836	-2.1276	0.18312	0.47292	FALSE
YCR048W	479.702	1341.59	0.357562	-1.4837	0.0060135	0.048116	TRUE	ARE1	Oat_ACAT_DAG_ARE
YCR049C	0	0.565678	0	#NAME?	0.91467	0.99244	FALSE
YCR050C	0	0.565678	0	#NAME?	0.91467	0.99244	FALSE
YCR051W	546.252	176.607	3.09304	1.629	0.0017931	0.019137	TRUE		Ankyrin_rpt-contain_dom
YCR052W	166.204	412.719	0.402706	-1.3122	0.020787	0.11767	FALSE	RSC6	SWIB_MDM2_domain
YCR053W	2127.56	3958.79	0.537426	-0.89586	0.38903	0.6939	FALSE	THR4	Thr_synthase
YCR054C	248.124	262.084	0.946733	-0.07897	0.95197	1	FALSE	CTR86	Ataxin-10_domain
YCR057C	370.047	687.233	0.53846	-0.89309	0.78405	0.93864	FALSE	PWP2	G-protein_beta_WD-40_rep
YCR059C	662.862	552.202	1.2004	0.26351	0.52687	0.79831	FALSE	YIH1	Impact
YCR060W	225.025	139.983	1.60752	0.68483	0.22252	0.52183	FALSE	TAH1	TPR-contain
YCR061W	397.288	672.935	0.590382	-0.76028	0.34005	0.64839	FALSE		Uncharacterised_YCR061W_C
YCR063W	35.7492	30.9087	1.15661	0.2099	0.55774	0.81231	FALSE	BUD31	BUD31/G10-rel_CS
YCR064C	1.43333	14.0009	0.102374	-3.2881	0.009742	0.068016	FALSE
YCR065W	117.2	280.724	0.417491	-1.2602	0.031657	0.15765	FALSE	HCM1	TF_fork_head_CS
YCR066W	127.746	146.015	0.874886	-0.19283	0.81589	0.95382	FALSE	RAD18	Znf_C3HC4_RING-type
YCR067C	454.17	2154.48	0.210803	-2.246	3.83e-05	0.00085497	TRUE	SED4	WD40_repeat_dom
YCR068W	719.129	1186.04	0.606326	-0.72183	0.41536	0.71335	FALSE	ATG15	Lipase_3
YCR069W	1238	2385.06	0.519064	-0.94602	0.076451	0.28039	FALSE	CPR4	Cyclophilin-like_PPIase_dom
YCR071C	218.509	233.372	0.93631	-0.094942	0.8156	0.95382	FALSE	IMG2	Ribosomal_L49/IMG2
YCR072C	92.2834	272.925	0.338127	-1.5644	0.52742	0.79831	FALSE	RSA4	G-protein_beta_WD-40_rep
YCR073C	99.8436	272.071	0.366977	-1.4462	0.031314	0.15659	FALSE	SSK22	Protein_kinase_ATP_BS
YCR073W-A	1465.73	746.715	1.96291	0.97299	0.079337	0.28726	FALSE	SOL2	Glc/Gal-6P_isomerase
YCR075C	596.519	1299.63	0.458992	-1.1235	0.08415	0.29904	FALSE	ERS1	CTNS
YCR075W-A	200.931	233.665	0.859909	-0.21774	0.52499	0.79745	FALSE		DUF3215
YCR076C	565.636	399.1	1.41728	0.50312	0.43677	0.73068	FALSE	FUB1	PI31_Prot_Reg
YCR077C	1974.58	1905.2	1.03642	0.051606	0.7926	0.94116	FALSE	PAT1	Topo_II-assoc_PAT1
YCR079W	2912.39	1714.87	1.69832	0.76411	0.19137	0.48349	FALSE	PTC6	Protein_Pase_2C
YCR081C-A	2.59128	8.3961	0.30863	-1.6961	0.13716	0.40019	FALSE
YCR081W	122.438	259.417	0.471972	-1.0832	0.053749	0.22212	FALSE	SRB8	Mediator_Med12
YCR082W	1008.79	343.078	2.94042	1.556	0.0082405	0.059974	FALSE	AHC2
YCR083W	1256.35	533.032	2.35698	1.2369	0.037217	0.1751	FALSE	TRX3	Thioredoxin_CS
YCR084C	2280.64	5312.86	0.429268	-1.22	0.033301	0.16291	FALSE	TUP1	G-protein_beta_WD-40_rep
YCR085W	5.45795	5.2054	1.04852	0.068351	0.98135	1	FALSE
YCR086W	127.231	105.042	1.21123	0.27648	0.67543	0.88432	FALSE	CSM1	Monopolin_cplx_su-Csm1/Pcs1
YCR087C-A	313.037	355.566	0.880389	-0.18379	0.97898	1	FALSE		Znf_C2H2_LYAR
YCR087W	17.1287	15.4757	1.10681	0.14641	0.92451	0.99661	FALSE
YCR088W	1051.38	1393.57	0.754452	-0.4065	0.52188	0.79403	FALSE	ABP1	Actin-bd_cofilin/tropomyosin
YCR089W	652.84	487.566	1.33898	0.42113	0.37597	0.68512	FALSE	FIG2	Flocculin_t3_rpt
YCR090C	379.437	503.06	0.754257	-0.40687	0.4101	0.70881	FALSE		DUF866_euk
YCR091W	1690.32	417.855	4.04524	2.0162	0.00041069	0.0059647	TRUE	KIN82	Kinase-like_dom
YCR092C	93.4105	287.939	0.324411	-1.6241	0.0051888	0.043435	TRUE	MSH3	DNA_mismatch_repair_MutS_N
YCR093W	1149.51	1347.81	0.852877	-0.22959	0.81639	0.95424	FALSE	CDC39	CCR4-Not_Not1su_DUF3819
YCR094W	209.854	292.771	0.716784	-0.48039	0.3771	0.68557	FALSE	CDC50	DUF284_TM_euk
YCR095C	252.779	257.889	0.980185	-0.028874	0.88684	0.98284	FALSE	OCA4	Tyr_Pase_SIW14-like
YCR095W-A	20.3939	9.16492	2.22521	1.1539	0.1218	0.37642	FALSE
YCR096C	804.944	364.384	2.20906	1.1434	0.065156	0.25183	FALSE	HMRA2	Homeodomain-like
YCR097W	177.406	180.644	0.98208	-0.026087	0.79049	0.94082	FALSE	HMRA1	Homeobox_CS
YCR097W-A	16.7557	7.95425	2.10651	1.0749	0.29865	0.60662	FALSE
YCR098C	235.994	283.42	0.832667	-0.26419	0.64724	0.86506	FALSE	GIT1	MFS_dom
YCR099C	114.02	141.904	0.803505	-0.31562	0.56153	0.81408	FALSE
YCR100C	151.128	218.052	0.693081	-0.5289	0.32788	0.63566	FALSE		Neuraminidase
YCR101C	86.7552	123.998	0.699652	-0.51529	0.37018	0.68074	FALSE		WD40/YVTN_repeat-like_dom
YCR102C	1366.25	734.845	1.85923	0.89471	0.10517	0.34361	FALSE		NAD(P)-bd_dom
YCR102W-A	10.5784	30.6053	0.345641	-1.5327	0.01848	0.1077	FALSE		DUP
YCR104W	308.939	102.158	3.02413	1.5965	0.0078312	0.058004	FALSE	PAU3	SRP1_TIP1
YCR105W	61.2306	42.6617	1.43526	0.52131	0.45922	0.74733	FALSE	ADH7	NAD(P)-bd_dom
YCR106W	152.323	228.968	0.665259	-0.58801	0.32475	0.63244	FALSE	RDS1	Zn2-C6_fun-type_DNA-bd
YCR107W	1128.48	630.173	1.79075	0.84056	0.14549	0.41572	FALSE	AAD3	NADP_OxRdtase_dom
YCR108C	6.28764	5.93037	1.06024	0.084398	0.99972	1	FALSE
YDL001W	247.605	277.483	0.892327	-0.16436	0.83629	0.96129	FALSE	RMD1	DUF155
YDL002C	575.535	495.809	1.1608	0.21512	0.77937	0.93751	FALSE	NHP10	HMG_superfamily
YDL003W	38.9147	346.398	0.112341	-3.154	3.55e-08	1.79e-06	TRUE	MCD1	Rad21/Rec8_C
YDL004W	3466.19	3344.85	1.03628	0.05141	0.97068	1	FALSE	ATP16	ATPase_F1-cplx_dsu/esu_N
YDL005C	2462.11	210.041	11.7221	3.5512	1.61e-09	1.2e-07	TRUE	MED2	Mediator_Med2_fun
YDL006W	1145.54	437.332	2.61938	1.3892	0.011844	0.0776	FALSE	PTC1	Protein_Pase_2C
YDL007C-A	0.992935	0.91898	1.08048	0.11167	1	1	FALSE
YDL007W	1871.93	2422.64	0.772683	-0.37205	0.47692	0.75984	FALSE	RPT2	26S_Psome_P45
YDL008W	115.195	347.452	0.331542	-1.5927	0.0026795	0.025935	TRUE	APC11	Apc11
YDL009C	2.26303	10.137	0.223243	-2.1633	0.033276	0.16291	FALSE
YDL010W	349.487	493.486	0.7082	-0.49777	0.33031	0.6384	FALSE	GRX6	Glutaredoxin_subgr
YDL011C	0	0.777834	0	#NAME?	0.75587	0.92549	FALSE
YDL012C	87.4607	243.279	0.359508	-1.4759	0.0080375	0.05912	FALSE
YDL013W	649.684	409.837	1.58523	0.66469	0.21262	0.51077	FALSE	SLX5
YDL014W	5606.56	6707.2	0.835902	-0.25859	0.99435	1	FALSE	NOP1	Fibrillarin_CS
YDL015C	2304.91	6199.46	0.371792	-1.4274	0.0073306	0.055584	FALSE	TSC13	3-oxo-5_a-steroid_4-DH_C
YDL016C	445.26	1125.27	0.395692	-1.3376	0.012452	0.080398	FALSE
YDL017W	89.8433	147.124	0.610663	-0.71155	0.20265	0.50075	FALSE	CDC7	Kinase-like_dom
YDL018C	398.235	336.488	1.1835	0.24306	0.75548	0.92549	FALSE	ERP3	GOLD
YDL019C	1837.23	1396.43	1.31566	0.39579	0.45542	0.74479	FALSE	OSH2	Ankyrin_rpt-contain_dom
YDL020C	6543.13	1073.61	6.0945	2.6075	6e-06	0.00017155	TRUE	RPN4	Znf_C2H2-like
YDL021W	262.47	634.53	0.413644	-1.2735	0.18482	0.47534	FALSE	GPM2	His_Pase_superF_clade-1
YDL022C-A	100.424	24.7199	4.06248	2.0224	0.001134	0.013372	TRUE
YDL022W	13098.5	8056.91	1.62575	0.70111	0.21602	0.51505	FALSE	GPD1	G3P_DH_NAD-dep_euk
YDL023C	12.3429	0.565459	21.828	4.4481	0.00042915	0.0061548	TRUE
YDL024C	1311.26	184.663	7.10081	2.828	1.58e-06	5.32e-05	TRUE	DIA3	Histidine_acid_Pase_euk
YDL025C	1061.53	501.111	2.11836	1.0829	0.050216	0.21204	FALSE	RTK1	Protein_kinase_ATP_BS
YDL025W-A	0	2.06783	0	#NAME?	0.20869	0.50665	FALSE
YDL026W	3.03168	6.30964	0.480484	-1.0574	0.3442	0.65361	FALSE
YDL027C	1297.88	722.114	1.79733	0.84586	0.14317	0.41267	FALSE
YDL028C	269.78	365.229	0.738659	-0.43702	0.41987	0.71679	FALSE	MPS1	Protein_kinase_ATP_BS
YDL029W	1494.1	2390.82	0.624931	-0.67823	0.19464	0.48874	FALSE	ARP2	Actin/actin-like_CS
YDL030W	473.914	302.069	1.56889	0.64975	0.22858	0.52825	FALSE	PRP9	DUF3449
YDL031W	894.888	657.513	1.36102	0.44469	0.46353	0.74953	FALSE	DBP10	RNA_helicase_DEAD_Q_motif
YDL032W	2.15089	3.04929	0.705373	-0.50354	0.79772	0.94426	FALSE
YDL033C	145.552	132.398	1.09935	0.13665	0.68754	0.88975	FALSE	SLM3	Adenine_a_hdrlase_dom
YDL034W	0.440398	0.919199	0.479111	-1.0616	1	1	FALSE
YDL035C	538.49	374.436	1.43814	0.5242	0.31314	0.62048	FALSE	GPR1	Glucose_rcpt_Git3_N
YDL036C	162.697	257.161	0.632668	-0.66048	0.2795	0.58757	FALSE	PUS9	PsdUridine_synth_cat_dom
YDL037C	81.2763	261.129	0.31125	-1.6839	0.53101	0.79989	FALSE	BSC1	Uncharacterised_Flo11-rel_N
YDL039C	283.971	321.238	0.883987	-0.1779	0.96422	1	FALSE	PRM7
YDL040C	732.69	1604.47	0.456657	-1.1308	0.048183	0.2064	FALSE	NAT1	Alpha-AcTfrase15_NatA
YDL041W	0.992935	1.41387	0.702284	-0.50987	0.94047	1	FALSE
YDL042C	1724.87	336.294	5.12907	2.3587	1.14e-05	0.00028819	TRUE	SIR2	Sirtuin_cat_small_dom
YDL043C	412.308	306.999	1.34303	0.42549	0.37385	0.68403	FALSE	PRP11	Znf_C2H2-like
YDL044C	180.001	150.806	1.19359	0.25531	0.63894	0.86103	FALSE	MTF2
YDL045C	972.974	590.631	1.64735	0.72014	0.2024	0.50075	FALSE	FAD1	Rossmann-like_a/b/a_fold
YDL045W-A	283.669	195.852	1.44839	0.53445	0.34752	0.65691	FALSE	MRP10	Ribosomal_MRP10_mt
YDL046W	19723.1	10921	1.80598	0.85278	0.12292	0.37773	FALSE	NPC2	Ig_E-set
YDL047W	2891.01	866.381	3.33688	1.7385	0.00085503	0.0106	TRUE	SIT4	Ser/Thr-sp_prot-phosphatase
YDL048C	1171.31	695.122	1.68504	0.75278	0.10646	0.34658	FALSE	STP4	Znf_C2H2-like
YDL049C	207.208	138.253	1.49876	0.58377	0.1825	0.47168	FALSE	KNH1	CW_beta-glucan_synthesis
YDL050C	0.992935	1.28147	0.774843	-0.36802	1	1	FALSE
YDL051W	1332.92	903.594	1.47513	0.56084	0.42944	0.72343	FALSE	LHP1	Nucleotide-bd_a/b_plait
YDL052C	406.586	1140.71	0.356433	-1.4883	0.0062989	0.049728	TRUE	SLC1	AGP_acyltrans
YDL053C	271.435	261.566	1.03773	0.053432	0.86105	0.97083	FALSE	PBP4
YDL054C	2421.12	2328.65	1.03971	0.056185	0.93501	1	FALSE	MCH1	MFS_dom_general_subst_transpt
YDL055C	2699.64	14900.9	0.181173	-2.4646	6.85e-06	0.00019333	TRUE	PSA1	Hexapep_transf_CS
YDL056W	246.903	271.813	0.908358	-0.13867	0.81513	0.95382	FALSE	MBP1	Ankyrin_rpt-contain_dom
YDL057W	244.056	387.315	0.630124	-0.66629	0.31602	0.6236	FALSE
YDL058W	288.849	314.444	0.918601	-0.12249	0.89095	0.98494	FALSE	USO1	Vesicle_P115-like
YDL059C	175.54	689.495	0.254593	-1.9737	0.043054	0.19199	FALSE	RAD59	DNA_repair_RAD59_fun
YDL060W	432.891	822.216	0.526493	-0.92551	0.75668	0.92549	FALSE	TSR1	AARP2CN
YDL061C	10890.3	6648.87	1.63792	0.71186	0.33129	0.63921	FALSE	RPS29B	Ribosomal_S14_CS
YDL062W	0.552537	1.98851	0.277865	-1.8475	0.47975	0.76192	FALSE
YDL063C	115.244	443.69	0.259739	-1.9449	0.50504	0.78037	FALSE	SYO1	ARM-type_fold
YDL064W	492.432	442.352	1.11321	0.15473	0.76199	0.92808	FALSE	UBC9	UBQ-conjugating_AS
YDL065C	610.908	395.988	1.54274	0.6255	0.27495	0.58308	FALSE	PEX19	Pex19
YDL066W	2161.34	2933.03	0.736898	-0.44046	0.56091	0.81408	FALSE	IDP1	IsoPropMal-DH-like_dom
YDL067C	8774.29	5223.21	1.67987	0.74835	0.19931	0.49665	FALSE	COX9	Cyt_c_oxidase_su7a_fun
YDL068W	0.880796	15.1385	0.0581824	-4.1033	0.0013222	0.015048	TRUE
YDL069C	104.92	254.828	0.411731	-1.2802	0.017457	0.10349	FALSE	CBS1
YDL070W	1563.72	1155.94	1.35276	0.43591	0.36811	0.67949	FALSE	BDF2	Bromodomain_CS
YDL071C	9.97762	17.5702	0.567873	-0.81636	0.27637	0.58418	FALSE
YDL072C	2301.86	3932.81	0.585296	-0.77276	0.12205	0.37666	FALSE	YET3	Bap31
YDL073W	172.103	622.919	0.276285	-1.8558	0.00082546	0.010292	TRUE		UPF0592
YDL074C	640.38	751.258	0.85241	-0.23038	0.69029	0.89207	FALSE	BRE1	E3_ubiquit_lig_BRE1
YDL075W	9161.46	5879.12	1.5583	0.63998	0.39117	0.69618	FALSE	RPL31A	Ribosomal_L31e_dom
YDL076C	683.221	567.022	1.20493	0.26895	0.67538	0.88432	FALSE	RXT3	Histone_deAc_Rxt3
YDL077C	207.157	371.176	0.55811	-0.84138	0.13582	0.39823	FALSE	VAM6	VPS39/TGF_beta_rcpt-assoc_2
YDL078C	9237.26	5031.82	1.83577	0.87638	0.11614	0.36438	FALSE	MDH3	Lactate/malate_DH_C
YDL079C	8022.91	756.544	10.6047	3.4066	7.95e-09	5.13e-07	TRUE	MRK1	Protein_kinase_ATP_BS
YDL080C	660.744	912.048	0.724462	-0.46502	0.58566	0.82711	FALSE	THI3	Pyruvt_ip_decrb
YDL081C	24756.8	16038.1	1.54363	0.62633	0.4555	0.74479	FALSE	RPP1A	Ribosomal_60S
YDL082W	3641.86	5327.2	0.683635	-0.5487	0.82485	0.95709	FALSE	RPL13A	Ribosomal_L13e_CS
YDL083C	9813.82	6020.59	1.63004	0.70491	0.34551	0.65554	FALSE	RPS16B	Ribosomal_S9_CS
YDL084W	3737.96	6432.3	0.581123	-0.78308	0.15627	0.43251	FALSE	SUB2	RNA_helicase_DEAD_Q_motif
YDL085C-A	153.712	187.068	0.821691	-0.28333	0.60498	0.83653	FALSE		Uncharacterised_SERF
YDL085W	5036.5	223.559	22.5287	4.4937	3.78e-13	8.5e-11	TRUE	NDE2	Pyr_nucl-diS_OxRdtase_FAD/NAD
YDL086C-A	37.816	57.2115	0.660986	-0.59731	0.30092	0.60828	FALSE
YDL086W	7349.35	6427.95	1.14334	0.19326	0.74765	0.92464	FALSE		Dienelactn_hydro
YDL087C	187.981	131.669	1.42768	0.51367	0.32726	0.63539	FALSE	LUC7	LUC7-rel
YDL088C	755.042	652.799	1.15662	0.20992	0.63566	0.85843	FALSE	ASM4	MPPN
YDL089W	208.84	322.578	0.647409	-0.62725	0.22967	0.52978	FALSE	NUR1	DUF2418
YDL090C	427.14	577.134	0.740105	-0.4342	0.3786	0.6867	FALSE	RAM1	FTB
YDL091C	645.343	708.841	0.910419	-0.1354	0.7519	0.92481	FALSE	UBX3	Thioredoxin-like_fold
YDL092W	628.357	842.954	0.745423	-0.42387	0.41797	0.71556	FALSE	SRP14	Signal_recog_particle_SRP9/14
YDL093W	157.062	540.478	0.290598	-1.7829	0.0010425	0.012545	TRUE	PMT5	GlyclTrfase_39_like
YDL094C	1.21083	3.86189	0.313533	-1.6733	0.24287	0.54793	FALSE
YDL095W	977.134	2474.91	0.394816	-1.3407	0.01817	0.10655	FALSE	PMT1	GlyclTrfase_39_like
YDL096C	0.440398	1.78532	0.246678	-2.0193	0.60797	0.83808	FALSE	OPI6
YDL097C	2283.04	2331.17	0.979353	-0.030099	0.951	1	FALSE	RPN6	PAM
YDL098C	72.089	107.168	0.672675	-0.57202	0.28843	0.5969	FALSE	SNU23	Znf_C2H2-like
YDL099W	423.906	247.996	1.70933	0.77343	0.17709	0.46471	FALSE	BUG1
YDL100C	839.664	2494.62	0.33659	-1.5709	0.0033881	0.031206	TRUE	GET3	Anion-transp_ATPase-like_dom
YDL101C	46.9639	432.494	0.108589	-3.2031	1.75e-08	9.66e-07	TRUE	DUN1	Protein_kinase_ATP_BS
YDL102W	183.992	447.758	0.410919	-1.2831	0.023654	0.12833	FALSE	POL3	Znf-C4pol
YDL103C	309.475	873.121	0.354447	-1.4964	0.0048547	0.041167	TRUE	QRI1	UDPGP_trans
YDL104C	84.6409	144.548	0.585556	-0.77212	0.24818	0.55292	FALSE	QRI7	Peptidase_M22_subgr
YDL105W	106.767	123.139	0.867046	-0.20582	0.70021	0.89795	FALSE	NSE4	Nse4
YDL106C	537.7	361.008	1.48944	0.57477	0.27946	0.58757	FALSE	PHO2	Homeobox_CS
YDL107W	220.287	151.576	1.45331	0.53934	0.44119	0.73467	FALSE	MSS2	TPR-like_helical
YDL108W	324.033	298.987	1.08377	0.11606	0.81719	0.95473	FALSE	KIN28	Protein_kinase_ATP_BS
YDL109C	111.237	84.0862	1.32289	0.40369	0.44554	0.73778	FALSE		Lipase_YDL109c
YDL110C	14655.8	3848.01	3.80866	1.9293	0.0010531	0.012624	TRUE	TMA17
YDL111C	870.429	746.375	1.16621	0.22183	0.55875	0.81276	FALSE	RRP42	Ribosomal_S5_D2-typ_fold
YDL112W	556.022	754.144	0.737289	-0.4397	0.84471	0.96371	FALSE	TRM3	tRNA_mtfrase_TRM3
YDL113C	1246.27	693.176	1.79791	0.84632	0.13999	0.40663	FALSE	ATG20	Phox
YDL114W	6.44628	4.05633	1.58919	0.66829	0.66549	0.87901	FALSE		Sc_DH/Rdtase_CS
YDL114W-A	2.47915	5.64786	0.438953	-1.1879	0.42699	0.7219	FALSE
YDL115C	1095.91	581.15	1.88576	0.91515	0.1268	0.38407	FALSE	IWR1	TF_Iwr1
YDL116W	354.147	687.773	0.514918	-0.95759	0.089486	0.31012	FALSE	NUP84	Nup84_Nup100
YDL117W	143.09	776.547	0.184265	-2.4401	8.8e-06	0.00023843	TRUE	CYK3	Transglutaminase-like
YDL118W	1.10507	2.92542	0.377749	-1.4045	0.45538	0.74479	FALSE
YDL119C	260.117	212.984	1.2213	0.28841	0.71345	0.90443	FALSE		Mt_carrier_dom
YDL120W	556.78	514.499	1.08218	0.11394	0.81975	0.95547	FALSE	YFH1	Frataxin_CS
YDL121C	336.42	400.898	0.839165	-0.25297	0.86928	0.97276	FALSE
YDL122W	596.543	711.308	0.838655	-0.25385	1	1	FALSE	UBP1	Pept_C19ubi-hydrolase_C_CS
YDL123W	2442.24	983.84	2.48236	1.3117	0.016586	0.10011	FALSE	SNA4	PMP3
YDL124W	2684.83	1877.48	1.43001	0.51603	0.39997	0.70103	FALSE		NADP_OxRdtase_dom
YDL125C	4401.24	4334.97	1.01529	0.021888	0.97018	1	FALSE	HNT1	Histidine_triad_CS
YDL126C	9090.9	10337.9	0.879379	-0.18544	0.79121	0.94082	FALSE	CDC48	Asp_de-COase-like_fold
YDL127W	98.4642	95.7428	1.02842	0.040436	0.92241	0.99566	FALSE	PCL2	Cyclin-like
YDL128W	7040.32	6274.35	1.12208	0.16617	0.74748	0.92464	FALSE	VCX1	NaCa_Exmemb
YDL129W	543.198	142.301	3.81725	1.9325	0.00037431	0.0055348	TRUE
YDL130W	8157.26	8168.62	0.998609	-0.0020078	0.89091	0.98494	FALSE	RPP1B	Ribosomal_60S
YDL130W-A	1846.49	1102.87	1.67426	0.74352	0.2509	0.55668	FALSE	STF1	ATPase_inhibitor_IATP_mt
YDL131W	5278.4	5255.35	1.00439	0.0063134	0.86093	0.97083	FALSE	LYS21	Aldolase_TIM
YDL132W	1096.71	1389.46	0.789303	-0.34135	0.57022	0.81976	FALSE	CDC53	Cullin_neddylation_domain
YDL133C-A	6014.61	3336.52	1.80266	0.85013	0.31527	0.62299	FALSE	RPL41B	Ribosomal_L41
YDL133W	2595.7	560.71	4.62931	2.2108	0.00010085	0.0019118	TRUE	SRF1
YDL134C	3361.47	2037.37	1.6499	0.72238	0.18133	0.47055	FALSE	PPH21	Ser/Thr-sp_prot-phosphatase
YDL135C	518.091	732.403	0.707385	-0.49943	0.29229	0.60129	FALSE	RDI1	RhoGDI_domain
YDL136W	12437.3	8513.73	1.46085	0.54681	0.43946	0.7333	FALSE	RPL35B	Ribosomal_L29_CS
YDL137W	10137.6	6566.17	1.54391	0.62659	0.28211	0.58963	FALSE	ARF2	Small_GTPase_ARF
YDL138W	437.932	494.799	0.88507	-0.17614	0.7704	0.93326	FALSE	RGT2	MFS_dom
YDL139C	177.684	110.708	1.60498	0.68256	0.25218	0.55725	FALSE	SCM3	Centromere_Scm3_N
YDL140C	4077.53	6616.33	0.616282	-0.69834	0.24114	0.5456	FALSE	RPO21	RNA_pol_Rpb1_4
YDL141W	294.142	679.388	0.432951	-1.2077	0.034178	0.16571	FALSE	BPL1	Biotin-prot_ligase_N
YDL142C	1198.12	1082.17	1.10715	0.14685	0.90287	0.98885	FALSE	CRD1	CDP-OH_P_trans
YDL143W	1487.03	2378.84	0.625107	-0.67782	0.34374	0.65361	FALSE	CCT4	Chaperone_TCP-1
YDL144C	1099.36	875.149	1.2562	0.32907	0.56642	0.81786	FALSE		NAD(P)-bd_dom
YDL145C	1805.95	3690.3	0.489378	-1.031	0.071218	0.26798	FALSE	COP1	G-protein_beta_WD-40_rep
YDL146W	224.719	589.78	0.381022	-1.3921	0.0094312	0.066272	FALSE	LDB17	DUF2013
YDL147W	3325.44	2960.79	1.12316	0.16756	0.79934	0.94549	FALSE	RPN5	WHTH_trsnscrt_rep_DNA-bd
YDL148C	363.37	339.378	1.0707	0.098548	0.77813	0.93654	FALSE	NOP14	Nop14
YDL149W	659.489	328.294	2.00884	1.0064	0.07284	0.27227	FALSE	ATG9	Autophagy-rel_prot_9
YDL150W	373.41	371.536	1.00504	0.0072587	0.8684	0.97272	FALSE	RPC53	RNA_pol_III_Rpc4
YDL151C	0.605415	0.848407	0.71359	-0.48683	1	1	FALSE	BUD30
YDL152W	0	0.291693	0	#NAME?	1	1	FALSE
YDL153C	847.108	565.075	1.49911	0.5841	0.44723	0.73894	FALSE	SAS10	Sas10_C
YDL154W	224.425	285.668	0.785613	-0.34811	0.48402	0.76569	FALSE	MSH5	DNA_mismatch_repair_MutS_core
YDL155W	570.634	428.795	1.33078	0.41228	0.45747	0.74657	FALSE	CLB3	Cyclin_A/B/D/E
YDL156W	16.805	69.2089	0.242816	-2.0421	0.0011762	0.013721	TRUE	CMR1	WD40_repeat_CS
YDL157C	165.069	347.565	0.474931	-1.0742	0.045973	0.19999	FALSE
YDL158C	12.3609	18.8082	0.657208	-0.60558	0.48809	0.76751	FALSE
YDL159C-B	0	0	NA	NA	NA	NA	NA
YDL159W	675.019	448.577	1.5048	0.58957	0.28682	0.59547	FALSE	STE7	Protein_kinase_ATP_BS
YDL159W-A	0	0.141365	0	#NAME?	1	1	FALSE
YDL160C	652.167	1044.08	0.624634	-0.67892	0.30394	0.61136	FALSE	DHH1	RNA_helicase_DEAD_Q_motif
YDL160C-A	88.4288	60.4518	1.4628	0.54873	0.46378	0.74953	FALSE	MHF2	CENP-S_centromere_X
YDL161W	155.158	503.354	0.308248	-1.6978	0.001848	0.019563	TRUE	ENT1	Epsin-like_N
YDL162C	0.992935	0.494886	2.00639	1.0046	0.90232	0.9887	FALSE
YDL163W	0	0	NA	NA	NA	NA	NA
YDL164C	87.6825	288.183	0.304259	-1.7166	0.0025684	0.02511	TRUE	CDC9	DNA_ligase_ATP-dep_CS
YDL165W	839.703	648.16	1.29552	0.37353	0.57113	0.82033	FALSE	CDC36	NOT
YDL166C	422.57	455.28	0.928154	-0.10756	1	1	FALSE	FAP7
YDL167C	73.1678	262.31	0.278936	-1.842	0.46767	0.75226	FALSE	NRP1	Nucleotide-bd_a/b_plait
YDL168W	5476.83	3479.93	1.57383	0.65428	0.26801	0.57561	FALSE	SFA1	NAD(P)-bd_dom
YDL169C	1504.67	777.511	1.93524	0.95252	0.13208	0.39166	FALSE	UGX2
YDL170W	601.375	1630.73	0.368777	-1.4392	0.0081178	0.059351	FALSE	UGA3	DUF3468
YDL171C	5902.15	10936.3	0.539682	-0.88982	0.11456	0.36229	FALSE	GLT1	Pyr_nucl-diS_OxRdtase_FAD/NAD
YDL172C	0.440398	2.35974	0.18663	-2.4217	0.41149	0.70968	FALSE
YDL173W	1075.16	452.167	2.37781	1.2496	0.023781	0.12869	FALSE	PAR32	DUF3602
YDL174C	11143.3	3415.47	3.2626	1.706	0.0013513	0.015251	TRUE	DLD1	Vanillyl_alc_oxidase_C-sub2
YDL175C	300.456	207.778	1.44604	0.53211	0.30499	0.6126	FALSE	AIR2	PolA_Pol_cplx_Air1/2_su
YDL176W	271.945	263.021	1.03392	0.048132	0.89885	0.98777	FALSE
YDL177C	112.982	104.345	1.08277	0.11473	0.89195	0.98494	FALSE		Impact
YDL178W	1799.47	2028.89	0.886923	-0.17312	0.80347	0.94709	FALSE	DLD2	Vanillyl_alc_oxidase_C-sub2
YDL179W	88.2414	424.544	0.20785	-2.2664	5.59e-05	0.001179	TRUE	PCL9	Cyclin-like
YDL180W	1073.04	1363.88	0.786756	-0.34601	0.54415	0.80774	FALSE
YDL181W	2903.31	1031	2.81601	1.4936	0.0082956	0.060308	FALSE	INH1	ATPase_inhibitor_IATP_mt
YDL182W	4790.91	5276.17	0.908028	-0.13919	1	1	FALSE	LYS20	Aldolase_TIM
YDL183C	835.673	263.88	3.16686	1.6631	0.0036153	0.032798	TRUE		DUF2343
YDL184C	1139.81	1529.64	0.745146	-0.42441	0.75745	0.92549	FALSE	RPL41A	Ribosomal_L41
YDL185C-A	0.552537	0.716006	0.771692	-0.3739	1	1	FALSE
YDL185W	13454.1	28602.1	0.470386	-1.0881	0.046815	0.20212	FALSE	VMA1	ATPase_F1_bsu/V1_C
YDL186W	1.04581	2.22712	0.469581	-1.0906	0.69745	0.89688	FALSE
YDL187C	107.274	195.804	0.547863	-0.86811	0.094933	0.3226	FALSE
YDL188C	1405	1510.22	0.930326	-0.10419	0.90105	0.98868	FALSE	PPH22	Ser/Thr-sp_prot-phosphatase
YDL189W	186.767	307.128	0.60811	-0.7176	0.20504	0.50275	FALSE	RBS1	R3H_ss-bd
YDL190C	1159.62	1515.95	0.764944	-0.38657	0.51017	0.7842	FALSE	UFD2	Ub_conjug_fac_E4_core
YDL191W	13681.3	9322.93	1.46749	0.55335	0.43834	0.73218	FALSE	RPL35A	Ribosomal_L29_CS
YDL192W	1898.86	4292.66	0.44235	-1.1767	0.025821	0.13689	FALSE	ARF1	Small_GTPase_ARF
YDL193W	463.023	380.836	1.21581	0.28191	0.61914	0.84641	FALSE	NUS1	UPP_synth-like
YDL194W	1938.87	395.252	4.90539	2.2944	4.09e-05	0.00091046	TRUE	SNF3	MFS_dom
YDL195W	2638.67	4579.82	0.57615	-0.79548	0.17624	0.46365	FALSE	SEC31	Sec31
YDL196W	5.5126	14.0347	0.392783	-1.3482	0.093631	0.31967	FALSE
YDL197C	296.234	232.892	1.27198	0.34707	0.48762	0.76751	FALSE	ASF2
YDL198C	4872.2	12182.4	0.399938	-1.3222	0.012699	0.081425	FALSE	GGC1	Mt_carrier_dom
YDL199C	925.653	802.586	1.15334	0.20582	0.69598	0.89622	FALSE		MFS_dom
YDL200C	447.472	351.359	1.27354	0.34885	0.6347	0.85815	FALSE	MGT1	MethylDNA_cys_MeTrfase_DNA-bd
YDL201W	455.096	381.455	1.19305	0.25466	0.66626	0.87967	FALSE	TRM8	tRNA_(Gua-N-7)_MeTrfase_euk
YDL202W	285.457	218.238	1.30801	0.38737	0.43234	0.72606	FALSE	MRPL11	Ribosomal_L10/acidic_P0
YDL203C	378.838	279.617	1.35485	0.43813	0.36754	0.67897	FALSE	ACK1	TPR-like_helical
YDL204W	11456.3	905.814	12.6476	3.6608	1.12e-09	8.87e-08	TRUE	RTN2	Reticulon
YDL205C	778.142	748.936	1.039	0.055191	0.82168	0.95613	FALSE	HEM3	Porphobilin_deaminase_cofac_BS
YDL206W	835.827	733.732	1.13915	0.18795	0.80018	0.94561	FALSE		NaCa_Exmemb
YDL207W	416.763	433.88	0.960548	-0.05807	0.94248	1	FALSE	GLE1	GLE1
YDL208W	1498.14	936.826	1.59916	0.67732	0.32474	0.63244	FALSE	NHP2	Ribosomal_L7Ae/L8/Nhp2
YDL209C	148.771	59.0318	2.52019	1.3335	0.017016	0.1017	FALSE	CWC2	Nucleotide-bd_a/b_plait
YDL210W	1921.86	21180.5	0.0907374	-3.4622	0.0070473	0.053939	FALSE	UGA4	Amoino_acid_permease_CS
YDL211C	24.0792	94.3004	0.255346	-1.9695	0.001151	0.013483	TRUE
YDL212W	7716.54	6807.71	1.1335	0.18078	0.80031	0.94561	FALSE	SHR3	Shr3_AAP_chap
YDL213C	725.897	363.06	1.99938	0.99956	0.040983	0.18715	FALSE	NOP6	Nucleotide-bd_a/b_plait
YDL214C	2751.27	218.732	12.5783	3.6529	1.02e-09	8.3e-08	TRUE	PRR2	Protein_kinase_ATP_BS
YDL215C	9718.04	15802.3	0.614976	-0.7014	0.51473	0.7881	FALSE	GDH2	Glu_DH_NAD-dep
YDL216C	123.841	215.882	0.573651	-0.80176	0.1414	0.40962	FALSE	RRI1	Mov34_MPN_PAD1
YDL217C	124.184	113.21	1.09694	0.13348	0.76759	0.93137	FALSE	TIM22	Tim17/Tim22/Tim23/PMP24
YDL218W	32.401	98.3576	0.32942	-1.602	0.0092169	0.065117	FALSE		MARVEL-like_dom
YDL219W	66.548	303.11	0.21955	-2.1874	7.13e-05	0.0014488	TRUE	DTD1	DTD-like_dom
YDL220C	163.313	234.846	0.695405	-0.52407	0.39405	0.69697	FALSE	CDC13	NA-bd_OB-fold-like
YDL221W	30.1327	11.5598	2.60667	1.3822	0.054489	0.2239	FALSE
YDL222C	2100.61	84.9957	24.7144	4.6273	7.36e-14	2.29e-11	TRUE	FMP45	SUR7/PalI
YDL223C	688.604	85.0848	8.09315	3.0167	0.0017279	0.018655	TRUE	HBT1
YDL224C	1363.54	1476.94	0.923219	-0.11525	0.89076	0.98494	FALSE	WHI4	Nucleotide-bd_a/b_plait
YDL225W	356.776	444.25	0.803097	-0.31635	0.5556	0.81223	FALSE	SHS1	Septin
YDL226C	288.212	759.238	0.379607	-1.3974	0.0086394	0.062183	FALSE	GCS1	ArfGAP
YDL227C	2.9788	2.35974	1.26235	0.33611	0.83609	0.96129	FALSE	HO	Homing_endonuc
YDL228C	6.34052	2.88152	2.20041	1.1378	0.22012	0.52046	FALSE		Glutamate_DH_NAD-spec
YDL229W	41560.1	62168.3	0.66851	-0.58098	0.82627	0.95719	FALSE	SSB1	Heat_shock_70_CS
YDL230W	420.681	378.384	1.11178	0.15288	0.83549	0.96129	FALSE	PTP1	Non-rcpt_Tyr_Pase_T1_fun
YDL231C	2453.4	3539.7	0.69311	-0.52884	0.33132	0.63921	FALSE	BRE4	Brefeldin_A-sensitivity_4
YDL232W	136.727	358.024	0.381894	-1.3888	0.0075643	0.056698	FALSE	OST4	Oligosaccaryltransferase
YDL233W	627.725	218.806	2.86886	1.5205	0.0059034	0.047409	TRUE	MFG1
YDL234C	2263.67	1180.92	1.91687	0.93875	0.091114	0.31321	FALSE	GYP7	RabGAP/TBC_dom
YDL235C	298.615	639.72	0.46679	-1.0992	0.035878	0.1709	FALSE	YPD1	Sig_transdc_His_kin_Hpt_dom
YDL236W	3808.47	5134.86	0.741689	-0.43111	0.37351	0.6836	FALSE	PHO13	NPhePase-like_dom
YDL237W	2007.05	3157.72	0.635601	-0.65381	0.20676	0.50419	FALSE	AIM6	PLC-like_Pdiesterase_TIM-brl
YDL238C	409.017	1083.34	0.377553	-1.4052	0.17239	0.45696	FALSE	GUD1	Guanine_deaminase
YDL239C	199.903	753.349	0.265353	-1.914	0.12115	0.3746	FALSE	ADY3	SID
YDL240C-A	0	0.786579	0	#NAME?	0.75234	0.92481	FALSE
YDL240W	237.936	597.084	0.398496	-1.3274	0.016946	0.10152	FALSE	LRG1	Rho_GTPase_activation_prot
YDL241W	20.6792	62.3446	0.331692	-1.5921	0.01157	0.076675	FALSE
YDL242W	6.06336	13.0981	0.46292	-1.1112	0.24152	0.54592	FALSE
YDL243C	848.694	963.313	0.881016	-0.18276	0.69643	0.89626	FALSE	AAD4	NADP_OxRdtase_dom
YDL244W	32494.1	36608.8	0.887603	-0.17201	1	1	FALSE	THI13	NMT1
YDL245C	248.277	21.3966	11.6036	3.5365	1.78e-08	9.74e-07	TRUE	HXT15	MFS_dom
YDL246C	196.069	48.2272	4.06552	2.0234	0.00089333	0.011012	TRUE	SOR2	NAD(P)-bd_dom
YDL247W	48.5669	75.0972	0.646721	-0.62879	0.26768	0.57533	FALSE	MPH2	MFS_dom
YDL247W-A	45.3475	27.4153	1.6541	0.72604	0.25318	0.55865	FALSE
YDL248W	6503.47	7708.16	0.843712	-0.24518	0.56771	0.81786	FALSE	COS7	DUP
YDR001C	3178.24	2411.88	1.31774	0.39807	0.4969	0.77427	FALSE	NTH1	Glyco_hydro_37_CS
YDR002W	1610.54	2658.92	0.605713	-0.72329	0.17169	0.45558	FALSE	YRB1	PH_type
YDR003W	2560.85	934.262	2.74104	1.4547	0.012913	0.082473	FALSE	RCR2	Chitin_synth_reg_RCR
YDR003W-A	511.248	210.141	2.43288	1.2827	0.032108	0.15947	FALSE
YDR004W	921.85	818.555	1.12619	0.17145	0.79264	0.94116	FALSE	RAD57	DNA_recomb_RecA/RadB_ATP-bd
YDR005C	1458.07	999.215	1.45921	0.54519	0.3568	0.66725	FALSE	MAF1	RNA_pol_III_tscrpt_repres_MAF1
YDR006C	3401.91	915.441	3.71614	1.8938	0.00040045	0.0058288	TRUE	SOK1	Tcp11
YDR007W	2706.04	1050.6	2.57571	1.365	0.018295	0.10719	FALSE	TRP1	Aldolase_TIM
YDR008C	34.9877	32.1979	1.08665	0.11988	0.94621	1	FALSE
YDR009W	192.438	54.1063	3.55667	1.8305	0.0014282	0.01586	TRUE	GAL3	Ribosomal_S5_D2-typ_fold
YDR010C	10.0305	9.13825	1.09764	0.1344	1	1	FALSE
YDR011W	3768.3	2278.34	1.65397	0.72593	0.14897	0.42206	FALSE	SNQ2	ABC_transporter_CS
YDR012W	68657.4	58208	1.17952	0.2382	0.61798	0.84605	FALSE	RPL4B	Ribos_L4_C_dom
YDR013W	88.9714	195.963	0.454021	-1.1392	0.031571	0.15764	FALSE	PSF1	GINS_complex
YDR014W	70.9374	130.472	0.543697	-0.87913	0.10837	0.35072	FALSE	RAD61
YDR014W-A	1.54547	8.52845	0.181214	-2.4642	0.036529	0.17337	FALSE	HED1
YDR015C	0	1.35204	0	#NAME?	0.41072	0.7091	FALSE
YDR016C	389.755	337.835	1.15369	0.20625	0.86244	0.97139	FALSE	DAD1	DASH_Dad1
YDR017C	1428.14	1064.23	1.34195	0.42433	0.42011	0.71679	FALSE	KCS1	IPK
YDR018C	1249.39	370.697	3.37039	1.7529	0.0043233	0.037691	TRUE		Acyltransferase
YDR019C	229.66	731.682	0.313879	-1.6717	0.15793	0.43446	FALSE	GCV1	GCV_T_C
YDR020C	119.625	180.732	0.66189	-0.59534	0.49426	0.77172	FALSE	DAS2	Uridine_kinase-like
YDR021W	133.946	130.402	1.02717	0.038681	0.84145	0.96265	FALSE	FAL1	RNA_helicase_DEAD_Q_motif
YDR022C	176.663	441.303	0.400321	-1.3208	0.10192	0.33703	FALSE	ATG31	Autophagy-rel_p31
YDR023W	2664.81	4168.97	0.639202	-0.64566	0.38944	0.69405	FALSE	SES1	Ser-tRNA-synth_IIa_N
YDR024W	38.365	121.114	0.316768	-1.6585	0.21063	0.5089	FALSE	FYV1
YDR025W	9400.31	4547.99	2.06691	1.0475	0.10764	0.34984	FALSE	RPS11A	Ribosomal_S17_CS
YDR026C	405.337	439.118	0.923072	-0.11549	0.84212	0.9628	FALSE	NSI1	Tscrpt_reg_HTH_Myb-type
YDR027C	726.032	889.455	0.816266	-0.29289	0.55132	0.81096	FALSE	VPS54
YDR028C	1357.53	1221.8	1.11109	0.15198	0.75907	0.92662	FALSE	REG1	DUF1752_fun
YDR029W	0	1.63499	0	#NAME?	0.3249	0.63244	FALSE
YDR030C	333.439	139.82	2.38477	1.2538	0.03121	0.15631	FALSE	RAD28	G-protein_beta_WD-40_rep
YDR031W	412.004	279.856	1.4722	0.55798	0.4227	0.71801	FALSE	MIX14	UCP013232
YDR032C	15120.7	17150.2	0.88166	-0.18171	0.69483	0.89509	FALSE	PST2	Flavoprotein_WrbA
YDR033W	2163.92	6138.04	0.352542	-1.5041	0.12928	0.38795	FALSE	MRH1	Rhodopsin_arc/bac/fun
YDR034C	1902.73	1647.48	1.15493	0.20781	0.68889	0.89079	FALSE	LYS14	DUF3468
YDR034C-A	23.9206	8.38709	2.85207	1.512	0.046055	0.20022	FALSE
YDR034W-B	6684.35	319.652	20.9114	4.3862	9.04e-08	4.12e-06	TRUE
YDR035W	4939.48	3235.66	1.52658	0.6103	0.22295	0.52183	FALSE	ARO3	Aldolase_TIM
YDR036C	547.769	769.308	0.712028	-0.48999	0.3934	0.69697	FALSE	EHD3	Enoyl-CoA_hyd/isom_CS
YDR037W	5576.59	7850.82	0.710319	-0.49346	0.66988	0.88106	FALSE	KRS1	aa-tRNA-synt_II-like
YDR038C	6957.17	3475.08	2.00202	1.0015	0.054385	0.22375	FALSE	ENA5	ATPase_cation_domN
YDR039C	7295.75	2908.46	2.50846	1.3268	0.012972	0.082608	FALSE	ENA2	ATPase_cation_domN
YDR040C	7483.84	2758.72	2.71279	1.4398	0.0075516	0.056667	FALSE	ENA1	ATPase_cation_domN
YDR041W	763.868	708.324	1.07842	0.10891	0.89317	0.98518	FALSE	RSM10	Ribosomal_S10
YDR042C	8.87254	10.2701	0.863917	-0.21103	0.94446	1	FALSE
YDR043C	6244	972.788	6.41866	2.6823	2.86e-06	9.1e-05	TRUE	NRG1	Znf_C2H2-like
YDR044W	1376.93	1548.29	0.889325	-0.16922	0.79056	0.94082	FALSE	HEM13	Coprogen_oxidase_CS
YDR045C	137.536	192.812	0.713321	-0.48738	0.60291	0.83546	FALSE	RPC11	DNA-dir_RNA_pol-M_15_CS
YDR046C	44.587	30.9333	1.44139	0.52746	0.42424	0.71913	FALSE	BAP3	AA-permease_dom
YDR047W	668.516	894.89	0.747037	-0.42075	0.47071	0.75436	FALSE	HEM12	Uroporphyrinogen_deCO2ase_HemE
YDR048C	2.7563	3.25183	0.847617	-0.23852	0.78235	0.93799	FALSE
YDR049W	147.215	226.682	0.649434	-0.62275	0.2971	0.6056	FALSE	VMS1	Ankyrin_rpt-contain_dom
YDR050C	12383.3	33286.2	0.372026	-1.4265	0.26798	0.57561	FALSE	TPI1	Triosephosphate_isomerase_AS
YDR051C	932.673	823.121	1.13309	0.18027	0.74887	0.92464	FALSE	DET1	His_Pase_superF_clade-1
YDR052C	374.482	521.367	0.718269	-0.4774	0.40119	0.70194	FALSE	DBF4	Regulatory_Dfp1/Him1
YDR053W	0	0.424094	0	#NAME?	0.9954	1	FALSE
YDR054C	2589.61	744.077	3.4803	1.7992	0.0010687	0.012764	TRUE	CDC34	UBQ-conjugating_AS
YDR055W	669.524	2219.77	0.301619	-1.7292	0.0017222	0.018624	TRUE	PST1
YDR056C	1627.95	1610.81	1.01064	0.015267	0.94337	1	FALSE
YDR057W	281.694	387.664	0.726644	-0.46068	0.40692	0.70573	FALSE	YOS9	PRKCSH
YDR058C	345.2	305.741	1.12906	0.17512	0.87076	0.97345	FALSE	TGL2	PGAP1-like
YDR059C	3012.43	1374.47	2.19171	1.1321	0.06394	0.24878	FALSE	UBC5	UBQ-conjugating_AS
YDR060W	792.055	1021.12	0.77567	-0.36648	1	1	FALSE	MAK21	ARM-type_fold
YDR061W	431.034	586.838	0.734503	-0.44516	0.40191	0.70224	FALSE		ATPase_AAA+_core
YDR062W	1038.69	1737.34	0.59786	-0.74212	0.29925	0.60662	FALSE	LCB2	PyrdxlP-dep_Trfase_major_dom
YDR063W	822.775	1155.8	0.711869	-0.49032	0.31739	0.62528	FALSE	AIM7	GMF-beta
YDR064W	20758	15665.5	1.32507	0.40607	0.57415	0.82214	FALSE	RPS13	Ribosomal_S13/S15_N
YDR065W	53.7378	82.0534	0.654912	-0.61063	0.36717	0.67865	FALSE	RRG1
YDR066C	50.0567	69.8636	0.716491	-0.48098	0.35062	0.66058	FALSE	RTR2	DUF408
YDR067C	339.234	366.898	0.924601	-0.1131	0.80791	0.94943	FALSE	OCA6	Tyr_Pase_SIW14-like
YDR068W	210.149	218.102	0.963536	-0.05359	0.94499	1	FALSE	DOS2	BSD
YDR069C	755.643	537.797	1.40507	0.49064	0.3231	0.63157	FALSE	DOA4	Pept_C19ubi-hydrolase_C_CS
YDR070C	894.779	223.084	4.01094	2.0039	0.0011516	0.013483	TRUE	FMP16
YDR071C	2717.08	2065.91	1.31519	0.39528	0.49519	0.77255	FALSE	PAA1	Acyl_CoA_acyltransferase
YDR072C	3841.93	5726.3	0.670926	-0.57577	0.32102	0.62965	FALSE	IPT1	P_Acid_Pase_2/haloperoxidase
YDR073W	1269.52	385.143	3.29622	1.7208	0.0018797	0.019803	TRUE	SNF11
YDR074W	16472.6	5432.36	3.0323	1.6004	0.0032788	0.030371	TRUE	TPS2	HAD-like_dom
YDR075W	752.915	280.761	2.6817	1.4231	0.0078415	0.058004	FALSE	PPH3	Ser/Thr-sp_prot-phosphatase
YDR076W	232.477	152.92	1.52025	0.60431	0.27743	0.58548	FALSE	RAD55	DNA_recomb_RecA/RadB_ATP-bd
YDR077W	87725.8	48069.2	1.82499	0.86789	0.1011	0.33507	FALSE	SED1
YDR078C	340.062	175.85	1.93382	0.95145	0.1135	0.36061	FALSE	SHU2
YDR079C-A	179.129	156.998	1.14096	0.19025	0.84421	0.96371	FALSE	TFB5	Nuc_excision_repair_TFIIH_TTDA
YDR079W	676.785	220.01	3.07616	1.6211	0.006533	0.05102	FALSE	PET100
YDR080W	315.975	381.949	0.827271	-0.27357	0.62206	0.84792	FALSE	VPS41	WD40_repeat_dom
YDR081C	450.309	431.031	1.04473	0.063124	0.81199	0.952	FALSE	PDC2	Homeodomain-like
YDR082W	327.265	316.106	1.0353	0.050054	0.97012	1	FALSE	STN1	STN1_C
YDR083W	722.511	392.445	1.84105	0.88053	0.23357	0.53385	FALSE	RRP8	Methyltransferase-rel
YDR084C	764.105	1068.86	0.714877	-0.48423	0.30187	0.60924	FALSE	TVP23	DUF846_euk
YDR085C	87.5118	187.874	0.4658	-1.1022	0.041015	0.18717	FALSE	AFR1
YDR086C	1354.15	1527.05	0.886775	-0.17336	0.67879	0.88541	FALSE	SSS1	Prot_translocase_SecE_dom
YDR087C	372.101	563.514	0.660322	-0.59876	0.8173	0.95473	FALSE	RRP1	Nop52
YDR088C	376.983	154.499	2.44004	1.2869	0.028924	0.14805	FALSE	SLU7	Slu7
YDR089W	458.475	935.828	0.489914	-1.0294	0.057473	0.23206	FALSE		SPX_N
YDR090C	1259.64	4431.36	0.284257	-1.8147	0.025906	0.13712	FALSE		CTNS
YDR091C	2279.59	4652.76	0.489944	-1.0293	0.59018	0.82944	FALSE	RLI1	4Fe4S_Fe_S_CS
YDR092W	1106.51	877.918	1.26038	0.33386	0.58983	0.82944	FALSE	UBC13	UBQ-conjugating_AS
YDR093W	1179.91	1470.24	0.802527	-0.31738	0.67597	0.88461	FALSE	DNF2	PLip_transp_ATPase_DNF-type
YDR094W	283.969	291.937	0.972709	-0.03992	0.9545	1	FALSE
YDR095C	13.6694	10.5264	1.29858	0.37694	0.76842	0.93208	FALSE
YDR096W	3642.68	966.536	3.76879	1.9141	0.00042214	0.0060902	TRUE	GIS1	Znf_C2H2-like
YDR097C	119.039	383.385	0.310494	-1.6874	0.0028821	0.027598	TRUE	MSH6	DNA_mismatch_repair_Msh6
YDR098C	273.312	485.499	0.56295	-0.82892	0.39769	0.69966	FALSE	GRX3	Thioredoxin_domain
YDR099W	12135.5	6413.02	1.89232	0.92015	0.090916	0.31286	FALSE	BMH2	14-3-3_domain
YDR100W	1330.68	1895.94	0.701855	-0.51075	0.2736	0.58097	FALSE	TVP15	Golgi_TVP15
YDR101C	702.136	997.99	0.70355	-0.50728	0.90871	0.99115	FALSE	ARX1	Pept_M24_structural-domain
YDR102C	1.15795	4.11816	0.281182	-1.8304	0.19556	0.49067	FALSE
YDR103W	180.969	95.8823	1.88741	0.91641	0.094914	0.3226	FALSE	STE5	Scaffold_Ste5_Fus5-binding
YDR104C	495.949	269.974	1.83703	0.87737	0.11291	0.35953	FALSE	SPO71	Pleckstrin_homology
YDR105C	1033.77	1811.15	0.570783	-0.80899	0.11581	0.36438	FALSE	TMS1	TMS_TDE
YDR106W	50.0485	52.7962	0.947957	-0.077107	0.80519	0.94777	FALSE	ARP10	Actin-like
YDR107C	363.982	1211.02	0.300558	-1.7343	0.0010855	0.012847	TRUE	TMN2	EMP70
YDR108W	270.769	317.825	0.851944	-0.23117	0.69714	0.89665	FALSE	TRS85	TRAPP_III_complex_Trs85
YDR109C	160.843	199.485	0.806289	-0.31063	0.59476	0.83143	FALSE		Carb_kinase_FGGY_C
YDR110W	167.883	321.247	0.522599	-0.93622	0.26926	0.57653	FALSE	FOB1
YDR111C	167.298	315.603	0.53009	-0.91569	0.11471	0.36239	FALSE	ALT2	PyrdxlP-dep_Trfase_major_dom
YDR112W	0	1.07827	0	#NAME?	0.59522	0.83168	FALSE	IRC2
YDR113C	87.8958	319.329	0.275251	-1.8612	0.00077507	0.0097761	TRUE	PDS1	Securin_separation_inhibitor
YDR114C	5.01294	9.75705	0.513776	-0.96079	0.25234	0.55742	FALSE
YDR115W	514.081	593.699	0.865894	-0.20774	0.59083	0.82963	FALSE		Ribosomal_L34
YDR116C	769.344	503.258	1.52873	0.61233	0.25495	0.56091	FALSE	MRPL1	Ribosomal_L1_SF
YDR117C	238.294	331.752	0.718291	-0.47736	0.4137	0.71157	FALSE	TMA64	PUA-like_domain
YDR118W	106.037	205.58	0.515795	-0.95513	0.072899	0.27227	FALSE	APC4	Apc4_WD40_dom
YDR118W-A	19.7264	27.7768	0.710173	-0.49376	0.38704	0.69237	FALSE
YDR119W	1456.96	3385.27	0.430382	-1.2163	0.030773	0.1546	FALSE	VBA4	MFS_dom
YDR119W-A	37822.8	4597.03	8.22767	3.0405	5.42e-07	2.09e-05	TRUE	COX26
YDR120C	594.439	633.893	0.93776	-0.09271	0.88192	0.9799	FALSE	TRM1	TRM_MeTrfase
YDR121W	597.112	374.844	1.59296	0.67171	0.18148	0.47056	FALSE	DPB4	Histone-fold
YDR122W	1504.68	891.592	1.68764	0.75501	0.1754	0.46308	FALSE	KIN1	Protein_kinase_ATP_BS
YDR123C	456.133	163.544	2.78906	1.4798	0.0056206	0.045925	TRUE	INO2	HLH_DNA-bd
YDR124W	128.655	69.043	1.86341	0.89794	0.12503	0.38136	FALSE		DUF2841
YDR125C	136.046	134.746	1.00965	0.013854	0.95536	1	FALSE	ECM18
YDR126W	148.998	263.036	0.566455	-0.81997	0.15331	0.4271	FALSE	SWF1	Znf_DHHC_palmitoyltrfase
YDR127W	1834.2	4786.39	0.383212	-1.3838	0.11098	0.35525	FALSE	ARO1	EPSP_synthase_CS
YDR128W	1469.87	512.439	2.86839	1.5202	0.0058166	0.047001	TRUE	MTC5	WD40_repeat_CS
YDR129C	6597.93	5468.64	1.2065	0.27083	0.6202	0.84742	FALSE	SAC6	EF-hand-like_dom
YDR130C	114.695	245.223	0.467716	-1.0963	0.041898	0.18973	FALSE	FIN1
YDR131C	267.903	345.334	0.775779	-0.36628	0.46674	0.75205	FALSE		F-box_dom_cyclin-like
YDR132C	553.417	338.586	1.63449	0.70884	0.17828	0.46633	FALSE		BTB/POZ_fold
YDR133C	145655	25211.1	5.77741	2.5304	1.11e-05	0.00028444	TRUE
YDR135C	1516.88	3793.56	0.399856	-1.3224	0.014949	0.092312	FALSE	YCF1	ABC_transporter_type1
YDR136C	8.16315	18.3571	0.444685	-1.1691	0.27264	0.57969	FALSE	VPS61
YDR137W	230.173	513.465	0.448274	-1.1575	0.036908	0.17421	FALSE	RGP1	Rgp1
YDR138W	133.733	321.984	0.415341	-1.2676	0.027477	0.14268	FALSE	HPR1	THO_THOC1
YDR139C	520.719	500.49	1.04042	0.057162	0.98637	1	FALSE	RUB1	Ubiquitin_subgr
YDR140W	580.52	408.243	1.422	0.50792	0.39823	0.69996	FALSE	MTQ2	HemK-rel_arch
YDR141C	378.809	861.337	0.439792	-1.1851	0.03004	0.15197	FALSE	DOP1	ARM-type_fold
YDR142C	828.666	668.324	1.23992	0.31024	0.60444	0.83614	FALSE	PEX7	PEX7-like_WD_rpt
YDR143C	601.259	536.265	1.1212	0.16504	0.59341	0.83129	FALSE	SAN1	Znf_RING/FYVE/PHD
YDR144C	39.2394	810.18	0.0484329	-4.3679	0.014668	0.091007	FALSE	MKC7	Peptidase_aspartic
YDR145W	324.391	354.562	0.914907	-0.1283	0.87574	0.97684	FALSE	TAF12	Histone-fold
YDR146C	15.481	244.158	0.0634056	-3.9792	5.14e-11	6.09e-09	TRUE	SWI5	AT_hook_DNA-bd_motif
YDR147W	107.802	410.734	0.262463	-1.9298	0.0003195	0.0048453	TRUE	EKI1	Cho/Etha_kinase
YDR148C	5622.01	3042.97	1.84754	0.8856	0.093002	0.31835	FALSE	KGD2	CAT-like_dom
YDR149C	0.605415	0.212157	2.85362	1.5128	1	1	FALSE
YDR150W	1055.88	704.319	1.49915	0.58414	0.26516	0.57263	FALSE	NUM1	PH_dom-Mcp5-type
YDR151C	793.374	687.032	1.15479	0.20762	0.69103	0.8925	FALSE	CTH1	Znf_CCCH
YDR152W	935.758	602.655	1.55273	0.6348	0.27715	0.58508	FALSE	GIR2	UBQ-conjugating_enzyme/RWD
YDR153C	972.764	589.859	1.64915	0.72172	0.15957	0.43714	FALSE	ENT5	Epsin-like_N
YDR154C	12113.1	14959.3	0.809735	-0.30448	0.54798	0.8099	FALSE
YDR155C	18536.7	23472.8	0.789711	-0.3406	0.50612	0.7808	FALSE	CPR1	Cyclophilin-type_PPIase
YDR156W	1119.86	861.168	1.3004	0.37895	0.54283	0.80671	FALSE	RPA14	RNA_polI_RPA14
YDR157W	461.715	307.924	1.49944	0.58443	0.37296	0.68297	FALSE
YDR158W	4342.14	11509.6	0.377262	-1.4064	0.010378	0.07101	FALSE	HOM2	NAD(P)-bd_dom
YDR159W	517.923	455.748	1.13642	0.1845	0.6485	0.86639	FALSE	SAC3	CID_dom
YDR160W	694.379	627.431	1.1067	0.14627	0.74984	0.92464	FALSE	SSY1	AA-permease_dom
YDR161W	594.684	571.121	1.04126	0.058328	0.81438	0.95359	FALSE		TPR-like_helical
YDR162C	329.744	300.551	1.09713	0.13373	0.787	0.93924	FALSE	NBP2	SH3_domain
YDR163W	276.733	125.06	2.2128	1.1459	0.0536	0.222	FALSE	CWC15	Cwf_Cwc_15
YDR164C	356.789	570.503	0.625394	-0.67716	0.26183	0.5697	FALSE	SEC1	Sec1-like
YDR165W	313.823	540.875	0.580214	-0.78534	0.7417	0.92319	FALSE	TRM82	WD40_repeat_dom
YDR166C	442.099	468.985	0.942673	-0.085171	0.93119	1	FALSE	SEC5
YDR167W	825.014	607.405	1.35826	0.44176	0.40722	0.70578	FALSE	TAF10	TFIID_30kDa
YDR168W	584.486	1082.83	0.539774	-0.88957	0.10389	0.34112	FALSE	CDC37	Cdc37_Hsp90-bd
YDR169C	2212.16	550.254	4.02024	2.0073	0.0036894	0.033322	TRUE	STB3	Stb3
YDR169C-A	2.97242	5.89451	0.504269	-0.98773	0.41267	0.71063	FALSE
YDR170C	1133.25	1838.41	0.616428	-0.698	0.22247	0.52183	FALSE	SEC7	SEC7_alpha_orthog
YDR171W	2781.48	1544.09	1.80138	0.8491	0.13412	0.3954	FALSE	HSP42	HSP20-like_chaperone
YDR172W	1997.42	2000.42	0.9985	-0.0021654	0.82717	0.95719	FALSE	SUP35	Transl_elong_EF1A/Init_IF2_C
YDR173C	444.21	258.86	1.71602	0.77907	0.18167	0.47066	FALSE	ARG82	IPK
YDR174W	7851.15	3636.97	2.1587	1.1102	0.035208	0.16894	FALSE	HMO1	HMG_superfamily
YDR175C	568.719	522.779	1.08788	0.12152	0.83446	0.96106	FALSE	RSM24	Ribosomal_S24/S35_mit
YDR176W	349.291	367.748	0.949811	-0.074287	0.88775	0.98337	FALSE	NGG1	Histone_AcTrfase_su3
YDR177W	2503.5	1056.74	2.36907	1.2443	0.027482	0.14268	FALSE	UBC1	UBQ-conjugating_AS
YDR178W	7588.22	5532.39	1.3716	0.45586	0.46645	0.75205	FALSE	SDH4	Cyt_b_succ_DH_CybS
YDR179C	53.9755	39.9134	1.35232	0.43543	0.53406	0.80151	FALSE	CSN9	COP9_signalosome_su9
YDR179W-A	140.119	291.877	0.48006	-1.0587	0.048375	0.20692	FALSE		Phox_assoc
YDR180W	104.356	213.514	0.488756	-1.0328	0.078453	0.28549	FALSE	SCC2	Cohesin_HEAT
YDR181C	543.535	318.657	1.7057	0.77037	0.18239	0.47159	FALSE	SAS4	Cullin_homology
YDR182W	1304.06	1045.99	1.24671	0.31813	0.54771	0.8099	FALSE	CDC1	Metallo_PEstase_dom
YDR182W-A	101.362	73.2402	1.38396	0.46881	0.4577	0.74657	FALSE		UCP026166
YDR183C-A	44.3854	36.8673	1.20392	0.26775	0.67937	0.88541	FALSE
YDR183W	88.9667	198.977	0.447121	-1.1613	0.026804	0.14029	FALSE	PLP1	Phosducin_thioredoxin-like_dom
YDR184C	228.75	187.959	1.21702	0.28335	0.58586	0.82711	FALSE	ATC1
YDR185C	1106.51	358.882	3.08321	1.6244	0.0053068	0.044139	TRUE	UPS3	PRELI/MSF1
YDR186C	1001.47	543.419	1.8429	0.88198	0.088052	0.30722	FALSE
YDR187C	0	0.50385	0	#NAME?	1	1	FALSE
YDR188W	1059.27	1530.15	0.692266	-0.5306	0.42061	0.7174	FALSE	CCT6	Chaperone_TCP-1
YDR189W	493.28	811.516	0.60785	-0.71821	0.22155	0.52135	FALSE	SLY1	Sec1-like
YDR190C	544.651	1127.83	0.482918	-1.0501	0.29003	0.5987	FALSE	RVB1	TIP49_C
YDR191W	75.3449	114.202	0.659751	-0.60001	0.25131	0.55668	FALSE	HST4	Sirtuin_cat_small_dom
YDR192C	437.698	215.859	2.0277	1.0198	0.043948	0.19514	FALSE	NUP42
YDR193W	1.04581	1.63521	0.639561	-0.64485	0.95339	1	FALSE
YDR194C	607.248	1074.89	0.564937	-0.82384	0.17456	0.46122	FALSE	MSS116	RNA_helicase_DEAD_Q_motif
YDR194W-A	0	0	NA	NA	NA	NA	NA
YDR195W	295.24	341.448	0.864671	-0.20978	0.79105	0.94082	FALSE	REF2
YDR196C	1025.19	871.523	1.17632	0.23428	0.75668	0.92549	FALSE	CAB5	Depp_CoAkinase
YDR197W	567.02	302.848	1.87229	0.90481	0.095644	0.32417	FALSE	CBS2	ApbA_C
YDR198C	300.152	299.69	1.00154	0.002221	0.93226	1	FALSE	RKM2	Lys_MTase_YDR198C_prd
YDR199W	0	1.07827	0	#NAME?	0.59522	0.83168	FALSE
YDR200C	263.752	223.133	1.18204	0.24128	0.68921	0.89103	FALSE	VPS64	SMAD_FHA_domain
YDR201W	282.996	308.076	0.918589	-0.12251	0.77468	0.93532	FALSE	SPC19	DASH_Spc19
YDR202C	527.854	500.344	1.05498	0.077217	1	1	FALSE	RAV2
YDR203W	1.32119	0.936908	1.41016	0.49586	0.77737	0.93594	FALSE
YDR204W	462.769	648.409	0.713699	-0.48661	0.36814	0.67949	FALSE	COQ4	CoenzQ_biosynthesis_Coq4
YDR205W	953.342	1333.7	0.714811	-0.48437	0.3763	0.68512	FALSE	MSC2	Cation_efflux
YDR206W	573.704	768.69	0.746339	-0.4221	0.56128	0.81408	FALSE	EBS1	EST1
YDR207C	700.253	229.545	3.05062	1.6091	0.0065557	0.051136	FALSE	UME6	Zn2-C6_fun-type_DNA-bd
YDR208W	2306.02	1195.29	1.92925	0.94804	0.066546	0.25511	FALSE	MSS4	PInositol-4-P-5-kinase
YDR209C	0	0	NA	NA	NA	NA	NA
YDR210W	380.403	593.487	0.640962	-0.64169	0.19408	0.48836	FALSE
YDR211W	658.414	1057.6	0.622555	-0.68373	0.57678	0.8231	FALSE	GCD6	ARM-type_fold
YDR212W	1748.85	3187.27	0.548698	-0.86592	0.12366	0.37857	FALSE	TCP1	Chaperone_TCP-1
YDR213W	239.535	117.459	2.03931	1.0281	0.053681	0.22212	FALSE	UPC2	DUF3468
YDR214W	723.482	835.331	0.866102	-0.20739	0.71452	0.90494	FALSE	AHA1	START-like_dom
YDR215C	1.65123	1.21089	1.36365	0.44747	0.99688	1	FALSE
YDR216W	1723.55	297.994	5.78383	2.532	9.66e-06	0.00025389	TRUE	ADR1	Znf_C2H2-like
YDR217C	121.617	144.548	0.841364	-0.2492	0.75625	0.92549	FALSE	RAD9	Rad9_Rad53-bd_fun
YDR218C	10.1937	13.2215	0.770999	-0.3752	0.66786	0.8805	FALSE	SPR28	Septin
YDR219C	567.599	463.425	1.22479	0.29254	0.63635	0.8587	FALSE	MFB1	F-box_dom_cyclin-like
YDR220C	5.953	7.04358	0.845167	-0.24269	0.75314	0.9251	FALSE
YDR221W	178.159	431.595	0.412791	-1.2765	0.020429	0.11615	FALSE	GTB1	Glucosidase_2_bsu
YDR222W	10.5302	77.2312	0.136346	-2.8747	0.0056744	0.046196	TRUE		Oxidative_stress_survival
YDR223W	16.6464	21.2719	0.782554	-0.35374	0.57709	0.8231	FALSE	CRF1	TF_CRF1
YDR224C	3048.29	9012.44	0.338232	-1.5639	0.0029135	0.027817	TRUE	HTB1	Histone-fold
YDR225W	5382.04	12372.6	0.434998	-1.2009	0.018463	0.1077	FALSE	HTA1	Histone-fold
YDR226W	1586.06	3923.89	0.404207	-1.3068	0.039207	0.18145	FALSE	ADK1	Adenylate_kinase_lid-dom
YDR227W	256.253	290.893	0.880916	-0.18292	0.77231	0.93403	FALSE	SIR4
YDR228C	212.452	296.262	0.717109	-0.47974	0.4254	0.72054	FALSE	PCF11	CFIA_Pcf11
YDR229W	847.07	394.119	2.14928	1.1039	0.049151	0.20921	FALSE	IVY1
YDR230W	2.15089	2.09472	1.02681	0.038176	1	1	FALSE
YDR231C	1101.97	577.001	1.90983	0.93344	0.11323	0.36002	FALSE	COX20	Cox20/FAM36A
YDR232W	2978.73	3818.76	0.780026	-0.35841	0.78598	0.93921	FALSE	HEM1	PyrdxlP-dep_Trfase_major_dom
YDR233C	22453.3	29785.4	0.753836	-0.40768	0.51025	0.7842	FALSE	RTN1	ApoA/E_ApoLp
YDR234W	3677.78	6576.28	0.559248	-0.83844	0.2036	0.50196	FALSE	LYS4	Aconitase_4Fe-4S_BS
YDR235W	266.539	346.964	0.768204	-0.38044	0.48314	0.76526	FALSE	PRP42
YDR236C	328.25	813.006	0.403748	-1.3085	0.011852	0.0776	FALSE	FMN1	Riboflavin_kinase
YDR237W	592.239	623.266	0.950218	-0.073669	0.88847	0.98356	FALSE	MRPL7	Ribosomal_L5_domain
YDR238C	1732.5	3217.2	0.538512	-0.89295	0.12474	0.38083	FALSE	SEC26	Coatomer_bsu
YDR239C	416.173	290.116	1.43451	0.52055	0.2707	0.57767	FALSE
YDR240C	190.863	219.819	0.868276	-0.20377	0.81584	0.95382	FALSE	SNU56
YDR241W	22.7726	22.9355	0.992894	-0.010288	0.9741	1	FALSE	BUD26
YDR242W	366.186	1303.83	0.280854	-1.8321	0.00058298	0.0078708	TRUE	AMD2	Amidase_dom
YDR243C	351.671	186.865	1.88195	0.91223	0.098415	0.3293	FALSE	PRP28	RNA_helicase_DEAD_Q_motif
YDR244W	2586.02	691.476	3.73986	1.903	0.00092805	0.011354	TRUE	PEX5	PTS1R
YDR245W	757.367	1758.45	0.430703	-1.2152	0.02325	0.12694	FALSE	MNN10	Glyco_trans_34
YDR246W	521.851	190.754	2.73572	1.4519	0.0068919	0.052997	FALSE	TRS23	Longin-like
YDR246W-A	78.1314	35.3351	2.21116	1.1448	0.057287	0.23206	FALSE
YDR247W	2118.32	871.095	2.43179	1.282	0.027847	0.14401	FALSE	VHS1	Protein_kinase_ATP_BS
YDR248C	313.705	452.14	0.693822	-0.52736	0.29694	0.6056	FALSE		Therm_gnt_kin
YDR249C	227.081	418.459	0.542659	-0.88188	0.096444	0.32535	FALSE
YDR250C	0.880796	3.51733	0.250416	-1.9976	0.3471	0.65682	FALSE
YDR251W	1480.98	1205.52	1.2285	0.29689	0.53052	0.79963	FALSE	PAM1	ApbA_C
YDR252W	57.4796	56.7473	1.0129	0.018496	0.9464	1	FALSE	BTT1	Nas_poly-pep-assoc_cplx
YDR253C	157.666	73.3268	2.15018	1.1045	0.14111	0.40914	FALSE	MET32	Znf_C2H2-like
YDR254W	123.07	278.742	0.441521	-1.1794	0.032323	0.16029	FALSE	CHL4	CHL4
YDR255C	734.672	298.441	2.4617	1.2997	0.0254	0.13554	FALSE	RMD5	CTLH/CRA
YDR256C	1391.9	196.082	7.09856	2.8275	6.27e-07	2.35e-05	TRUE	CTA1	Catalase_clade1/3
YDR257C	230.396	304.658	0.756245	-0.40308	0.53735	0.80283	FALSE	RKM4	RuBisCo-cyt_methylase
YDR258C	716.247	543.957	1.31673	0.39696	0.53948	0.80461	FALSE	HSP78	Clp_ATPase_C
YDR259C	144.59	171.61	0.842551	-0.24716	0.69709	0.89665	FALSE	YAP6	bZIP
YDR260C	270.909	280.98	0.964157	-0.052659	0.92763	0.99846	FALSE	SWM1	Apc13p
YDR261C	176.355	911.257	0.193529	-2.3694	1.34e-05	0.00033224	TRUE	EXG2	Glyco_hydro_5_CS
YDR262W	3481.73	1120.61	3.10701	1.6355	0.0038861	0.034638	TRUE		FAS1_domain
YDR263C	30.1426	51.7542	0.582418	-0.77987	0.20151	0.50012	FALSE	DIN7	5-3_exonuclease_C
YDR264C	1059.96	1696.09	0.624945	-0.6782	0.20219	0.50056	FALSE	AKR1	Ankyrin_rpt-contain_dom
YDR265W	589.298	353.024	1.66929	0.73923	0.22318	0.52183	FALSE	PEX10	PEX10
YDR266C	230.728	496.78	0.464446	-1.1064	0.20274	0.50079	FALSE	HEL2	Znf_C2H2-like
YDR267C	556.63	738.851	0.753372	-0.40857	0.49521	0.77255	FALSE	CIA1	G-protein_beta_WD-40_rep
YDR268W	175.857	256.489	0.685631	-0.54449	0.29629	0.60549	FALSE	MSW1	Rossmann-like_a/b/a_fold
YDR269C	1.15795	0.866116	1.33695	0.41894	1	1	FALSE
YDR270W	990.364	507.742	1.95053	0.96386	0.063764	0.24848	FALSE	CCC2	ATPase_P-typ_cyto_domA
YDR271C	0.552537	5.40859	0.102159	-3.2911	0.044496	0.19632	FALSE
YDR272W	898.527	878.441	1.02287	0.032618	0.88427	0.9815	FALSE	GLO2	Hydroxyacylglutathione_Hdrlase
YDR273W	151.865	97.2092	1.56225	0.64363	0.31761	0.62535	FALSE	DON1	UBA-like
YDR274C	2.81556	6.60155	0.4265	-1.2294	0.23372	0.53403	FALSE
YDR275W	347.938	193.137	1.80151	0.8492	0.15333	0.4271	FALSE	BSC2
YDR276C	24981.2	18158.3	1.37574	0.46021	0.49373	0.77135	FALSE	PMP3	PMP3
YDR277C	6354.34	710.263	8.94646	3.1613	2.66e-08	1.4e-06	TRUE	MTH1
YDR278C	2.20376	0.777615	2.834	1.5028	0.61678	0.84567	FALSE
YDR279W	421.877	253.323	1.66537	0.73584	0.22063	0.52071	FALSE	RNH202	RNase_H2_suB
YDR280W	702.875	685.856	1.02481	0.035363	0.84906	0.96475	FALSE	RRP45	Ribosomal_S5_D2-typ_fold
YDR281C	270.653	153.068	1.76818	0.82227	0.18431	0.47506	FALSE	PHM6
YDR282C	282.028	188.915	1.49288	0.5781	0.34728	0.65682	FALSE		DUF155
YDR283C	808.137	1079.31	0.748752	-0.41744	0.45033	0.74138	FALSE	GCN2	GCN2_anticodon-bd_dom
YDR284C	5416.57	12032.4	0.450164	-1.1515	0.13291	0.39337	FALSE	DPP1	P_Acid_Pase/Cl_peroxidase_N
YDR285W	46.6449	56.4907	0.82571	-0.27629	0.60321	0.83546	FALSE	ZIP1
YDR286C	231.687	138.878	1.66828	0.73836	0.27939	0.58757	FALSE		Thioredoxin-like_fold
YDR287W	708.557	484.975	1.46102	0.54697	0.37224	0.68269	FALSE	INM2	Inositol_monoP_metal-BS
YDR288W	995.022	466.796	2.1316	1.0919	0.057593	0.23226	FALSE	NSE3	MAGE
YDR289C	238.123	256.846	0.927103	-0.1092	0.84892	0.96475	FALSE	RTT103	ENTH_VHS
YDR290W	0	0.212157	0	#NAME?	1	1	FALSE
YDR291W	342.414	447.469	0.765224	-0.38605	0.56422	0.81562	FALSE	HRQ1	DEAD/DEAH-box_helicase
YDR292C	603.435	951.167	0.634416	-0.6565	0.22873	0.52835	FALSE	SRP101	Sig_recog_part_rcpt_asu-like_N
YDR293C	6756.5	3346.85	2.01876	1.0135	0.054013	0.22278	FALSE	SSD1	RNase_II/R_CS
YDR294C	1893.6	1522.85	1.24346	0.31436	0.51357	0.78712	FALSE	DPL1	PyrdxlP-dep_Trfase_major_dom
YDR295C	294.93	249.226	1.18338	0.24292	0.62314	0.84871	FALSE	HDA2	HDA_complex_subunit-2/3
YDR296W	784.204	547.257	1.43297	0.51901	0.41156	0.70968	FALSE	MHR1	Mhr1
YDR297W	1551.78	989.112	1.56887	0.64972	0.22396	0.52328	FALSE	SUR2	Fatty_acid_hydroxylase
YDR298C	8579.9	7922.88	1.08293	0.11494	0.90398	0.98951	FALSE	ATP5	ATPase_OSCP/delta_N
YDR299W	138.641	269.538	0.514366	-0.95913	0.69846	0.89749	FALSE	BFR2	AATF
YDR300C	268.627	349.421	0.768776	-0.37937	0.84287	0.96311	FALSE	PRO1	Glutamate_5-kinase_CS
YDR301W	549.434	533.475	1.02991	0.042525	0.86276	0.97139	FALSE	CFT1	Cleavage/polyA-sp_fac_asu_C
YDR302W	542.092	561.853	0.96483	-0.051654	0.88023	0.97902	FALSE	GPI11	GPI_biosynthesis_protein_Pig-F
YDR303C	190.061	589.213	0.322567	-1.6323	0.0031637	0.029524	TRUE	RSC3	Zn2-C6_fun-type_DNA-bd
YDR304C	2167.31	2864.18	0.756694	-0.40222	0.43344	0.72772	FALSE	CPR5	Cyclophilin-type_PPIase
YDR305C	399.079	369.018	1.08146	0.11298	0.90756	0.99077	FALSE	HNT2	Histidine_triad_CS
YDR306C	2934.27	762.528	3.84808	1.9441	0.00081197	0.010175	TRUE
YDR307W	282.443	1079.16	0.261725	-1.9339	0.00028179	0.0043927	TRUE	PMT7	GlyclTrfase_39_like
YDR308C	285.911	549.889	0.519943	-0.94358	0.058883	0.23557	FALSE	SRB7	Mediator_Med21
YDR309C	732.805	572.729	1.2795	0.35558	0.44382	0.73686	FALSE	GIC2	PAK_box_Rho-bd
YDR310C	713.34	429.697	1.6601	0.73127	0.1258	0.38261	FALSE	SUM1	AT_hook_DNA-bd_motif
YDR311W	240.443	365.906	0.657118	-0.60578	0.26729	0.57523	FALSE	TFB1	TFIIH_BTF_p62_N
YDR312W	176.267	154.987	1.1373	0.18562	0.67761	0.88515	FALSE	SSF2	SSF1/SSF2
YDR313C	1526.59	533.751	2.86011	1.5161	0.0074426	0.056173	FALSE	PIB1	Znf_FYVE-rel
YDR314C	113.396	173.124	0.654998	-0.61044	0.26345	0.57112	FALSE	RAD34	Rad4_beta-hairpin_dom3
YDR315C	193.643	313.368	0.617941	-0.69446	0.146	0.41629	FALSE	IPK1	Ins_P5_2-kin
YDR316W	167.889	225.48	0.744587	-0.42549	0.37632	0.68512	FALSE	OMS1	Methyltransf_12
YDR317W	2.15089	1.34307	1.60147	0.67939	0.97068	1	FALSE	HIM1	HIM1
YDR318W	469.013	331.256	1.41586	0.50168	0.39933	0.70038	FALSE	MCM21	Centromere_CenpO
YDR319C	281.713	960.068	0.29343	-1.7689	0.00062236	0.0082825	TRUE	YFT2	FIT
YDR320C	249.038	327.325	0.760828	-0.39436	0.50278	0.77859	FALSE	SWA2	TPR_repeat
YDR320C-A	610.396	493.442	1.23702	0.30686	0.65884	0.87483	FALSE	DAD4	DASH_Dad4
YDR320W-B	0.880796	10.659	0.0826342	-3.5971	0.0084449	0.061052	FALSE
YDR321W	393.873	1439.85	0.273552	-1.8701	0.30342	0.6108	FALSE	ASP1	Asparaginase/glutaminase_CS
YDR322C-A	1975.2	2189.53	0.90211	-0.14862	0.7141	0.90473	FALSE	TIM11	ATPase_F0-cplx_esu_mt
YDR322W	377.619	719.669	0.524712	-0.9304	0.089344	0.3099	FALSE	MRPL35	PtdEtn-bd_prot_PEBP
YDR323C	44.081	179.895	0.245038	-2.0289	0.00034236	0.0051205	TRUE	PEP7	Znf_FYVE-rel
YDR324C	197.07	727.866	0.27075	-1.885	0.51368	0.78712	FALSE	UTP4	WD40_repeat_dom
YDR325W	117.192	447.316	0.26199	-1.9324	0.00055076	0.0075136	TRUE	YCG1	Cnd3_C
YDR326C	1041.81	1137.33	0.916015	-0.12656	0.86745	0.97248	FALSE	YSP2	GRAM
YDR327W	3.08456	6.3197	0.488086	-1.0348	0.43823	0.73218	FALSE
YDR328C	2207.82	1662.27	1.32819	0.40947	0.48643	0.76724	FALSE	SKP1	E3_ubiquit_lig_SCF_Skp
YDR329C	1432.59	808.857	1.77113	0.82467	0.1462	0.41651	FALSE	PEX3	Peroxin-3
YDR330W	960.575	493.15	1.94783	0.96187	0.086272	0.30344	FALSE	UBX5	Thioredoxin-like_fold
YDR331W	283.419	456.991	0.620184	-0.68923	0.23958	0.54341	FALSE	GPI8	Peptidase_C13
YDR332W	178.378	222.612	0.801298	-0.31959	0.5754	0.82266	FALSE	IRC3	DEAD-like_helicase
YDR333C	408.354	586.53	0.69622	-0.52238	0.37602	0.68512	FALSE	RQC1	bHLH_Nulp1
YDR334W	1078.59	516.347	2.08889	1.0627	0.043005	0.19199	FALSE	SWR1	Helicase/SANT-assoc_DNA-bd
YDR335W	1672.8	944.247	1.77157	0.82503	0.1003	0.33386	FALSE	MSN5	ARM-type_fold
YDR336W	385.632	262.489	1.46913	0.55497	0.36848	0.67992	FALSE		GTP_binding_domain
YDR337W	415.013	602.446	0.688881	-0.53767	0.28121	0.58921	FALSE	MRPS28	S15_NS1_RNA-bd
YDR338C	786.088	608.715	1.29139	0.36892	0.50845	0.78315	FALSE		MATE
YDR339C	781.966	503.799	1.55214	0.63426	0.28374	0.5917	FALSE	FCF1	DUF652
YDR340W	6.18189	8.42268	0.733957	-0.44623	0.77654	0.93589	FALSE
YDR341C	2850.03	2821.18	1.01023	0.01468	0.80187	0.94591	FALSE		Arg-tRNA-synth_Ia_core
YDR342C	741842	102907	7.20884	2.8498	7.39e-07	2.71e-05	TRUE	HXT7	MFS_dom
YDR343C	859653	119669	7.18358	2.8447	7.76e-07	2.83e-05	TRUE	HXT6	MFS_dom
YDR344C	140.194	124.724	1.12403	0.16868	0.62125	0.8478	FALSE
YDR345C	143768	71040.5	2.02375	1.017	0.035005	0.16844	FALSE	HXT3	MFS_dom
YDR346C	4685.37	2819.72	1.66164	0.73261	0.12867	0.38753	FALSE	SVF1	Oxidative_stress_survival
YDR347W	909.237	810.035	1.12247	0.16667	0.70587	0.90148	FALSE	MRP1	Mn/Fe_SOD_C
YDR348C	462.133	479.344	0.964094	-0.052754	0.97758	1	FALSE	PAL1	Pal1
YDR349C	1683.97	2527.95	0.666139	-0.5861	0.29804	0.60636	FALSE	YPS7	Peptidase_aspartic
YDR350C	1002.07	841.345	1.19103	0.25221	0.70389	0.90019	FALSE	ATP22	Translation_fac_ATP22_mt
YDR351W	344.845	368.07	0.936902	-0.09403	0.94465	1	FALSE	SBE2
YDR352W	1991.78	3245.65	0.613676	-0.70445	0.15054	0.4231	FALSE	YPQ2	CTNS
YDR353W	4356.28	4970.27	0.876466	-0.19023	0.7426	0.9237	FALSE	TRR1	Pyr_nucl-diS_OxRdtase_FAD/NAD
YDR354C-A	0.605415	1.21089	0.499974	-1.0001	0.85587	0.96878	FALSE
YDR354W	2152.3	3175.76	0.677727	-0.56122	0.28017	0.58814	FALSE	TRP4	Glycosyl_Trfase_fam3_N
YDR355C	0	0	NA	NA	NA	NA	NA
YDR356W	89.6516	258.115	0.347331	-1.5256	0.0044358	0.038465	TRUE	SPC110
YDR357C	219.567	179.581	1.22266	0.29002	0.71613	0.90642	FALSE	CNL1
YDR358W	844.558	645.458	1.30846	0.38787	0.50535	0.78037	FALSE	GGA1	VHS_subgr
YDR359C	301.828	236.078	1.27851	0.35446	0.37867	0.6867	FALSE	EAF1	MYB-like
YDR360W	1.76337	0.707042	2.494	1.3185	0.76075	0.92727	FALSE	OPI7
YDR361C	817.321	635.72	1.28566	0.36251	0.39022	0.69515	FALSE	BCP1	BCP1_family
YDR362C	452.499	588.061	0.769476	-0.37805	0.46304	0.74938	FALSE	TFC6	WD40_repeat_dom
YDR363W	256.107	280.659	0.912521	-0.13207	0.79146	0.94095	FALSE	ESC2	SUMO
YDR363W-A	1067.38	742.545	1.43746	0.52352	0.4286	0.72276	FALSE	SEM1	DSS1_SEM1
YDR364C	481.645	297.915	1.61672	0.69307	0.15375	0.42811	FALSE	CDC40	G-protein_beta_WD-40_rep
YDR365C	764.966	388.711	1.96795	0.9767	0.14934	0.42262	FALSE	ESF1	NUC153
YDR366C	26.5747	14.5563	1.82565	0.86841	0.26168	0.5697	FALSE
YDR367W	2011.92	1169.43	1.72043	0.78277	0.14083	0.40871	FALSE	KEI1	DUF1753_Golgi
YDR368W	900.175	1621.23	0.555241	-0.84882	0.11096	0.35525	FALSE	YPR1	NADP_OxRdtase_dom
YDR369C	172.267	255.49	0.67426	-0.56862	0.30171	0.60912	FALSE	XRS2	SMAD_FHA_domain
YDR370C	425.5	275.921	1.54211	0.6249	0.22113	0.52095	FALSE	DXO1	RAI1
YDR371C-A	1.10507	6.87576	0.16072	-2.6374	0.061495	0.24186	FALSE
YDR371W	482.231	364.566	1.32275	0.40354	0.5606	0.81408	FALSE	CTS2	Glycoside_hydrolase_SF
YDR372C	562.233	1438.75	0.390778	-1.3556	0.013283	0.084011	FALSE	VPS74	GPP34
YDR373W	207.472	625.252	0.331822	-1.5915	0.0025227	0.024716	TRUE	FRQ1	EF_HAND_2
YDR374C	0.992935	24.525	0.0404866	-4.6264	9.61e-06	0.00025373	TRUE	PHO92	YTH_domain
YDR374W-A	124.898	184.069	0.67854	-0.55949	0.25655	0.56329	FALSE	WIP1
YDR375C	393.178	534.276	0.735908	-0.4424	0.42771	0.7219	FALSE	BCS1	BCS1_N
YDR376W	487.545	620.214	0.786091	-0.34723	0.46911	0.75328	FALSE	ARH1	Adrenodoxin_Rdtase
YDR377W	4228.85	2592.62	1.63111	0.70585	0.24398	0.54805	FALSE	ATP17	ATPase_F0-cplx_fsu_mt_fun
YDR378C	616.875	633.36	0.973973	-0.038047	0.9092	0.99129	FALSE	LSM6	LSM-related_domain
YDR379C-A	146.391	172.85	0.846924	-0.2397	0.60128	0.83424	FALSE	SDH6	Complex1_LYR
YDR379W	384.59	511.418	0.752009	-0.41118	0.45508	0.74479	FALSE	RGA2	Rho_GTPase_activation_prot
YDR380W	4251.6	2164.93	1.96385	0.97368	0.22589	0.52531	FALSE	ARO10	Pyruvt_ip_decrb
YDR381C-A	208.167	179.77	1.15796	0.21159	0.76361	0.92902	FALSE
YDR381W	8136.45	4667.99	1.74303	0.8016	0.15223	0.42512	FALSE	YRA1	Nucleotide-bd_a/b_plait
YDR382W	29777.7	13763	2.16361	1.1134	0.12036	0.37305	FALSE	RPP2B	Ribosomal_60S
YDR383C	149.204	203.137	0.734496	-0.44517	0.36131	0.67221	FALSE	NKP1
YDR384C	1704.42	713.804	2.38781	1.2557	0.015241	0.093672	FALSE	ATO3	Grp1_Fun34_YaaH
YDR385W	81873.5	107558	0.761201	-0.39365	0.8118	0.952	FALSE	EFT2	Ribosomal_S5_D2-typ_fold
YDR386W	160	175.811	0.910071	-0.13595	0.71091	0.90385	FALSE	MUS81	DNA_repair_nuc_XPF/helicase
YDR387C	1045.95	1748.22	0.598291	-0.74108	0.15156	0.42398	FALSE		MFS_dom
YDR388W	2430.15	2128.16	1.1419	0.19144	0.7006	0.89827	FALSE	RVS167	BAR_dom
YDR389W	621.785	408.744	1.52121	0.60522	0.20023	0.49793	FALSE	SAC7	Rho_GTPase_activation_prot
YDR390C	342.71	629.618	0.544315	-0.87749	0.15263	0.4257	FALSE	UBA2	Ub-like_act_enz_cat_cys_dom
YDR391C	935.994	2161.4	0.433051	-1.2074	0.1233	0.37819	FALSE		Acyl_CoA_acyltransferase
YDR392W	700.577	438.178	1.59884	0.67703	0.25594	0.56234	FALSE	SPT3	Histone-fold
YDR393W	119.109	363.204	0.327938	-1.6085	0.0030856	0.029077	TRUE	SHE9	MDM33_fungi
YDR394W	1345.96	1806.05	0.745249	-0.4242	0.44801	0.7391	FALSE	RPT3	26S_Psome_P45
YDR395W	467.582	1593.36	0.293456	-1.7688	0.36708	0.67865	FALSE	SXM1	ARM-type_fold
YDR396W	7.00342	11.2696	0.621445	-0.6863	0.78865	0.93966	FALSE
YDR397C	903.118	328.038	2.75309	1.4611	0.0080867	0.059251	FALSE	NCB2	Histone-fold
YDR398W	327.022	632.042	0.517406	-0.95063	0.62456	0.85026	FALSE	UTP5	WD40_repeat_dom
YDR399W	9133.03	3632.04	2.51457	1.3303	0.0096309	0.067458	FALSE	HPT1	PRibTrfase
YDR400W	335.823	491.453	0.683327	-0.54935	0.38692	0.69237	FALSE	URH1	Inosine/uridine_hydrolase
YDR401W	25.5218	21.6095	1.18104	0.24006	0.59428	0.83133	FALSE
YDR402C	6.66878	10.7914	0.61797	-0.69439	0.4937	0.77135	FALSE	DIT2	Cyt_P450_CS
YDR403W	87.6065	88.6805	0.987889	-0.017579	0.90263	0.98875	FALSE	DIT1	DIT1_PvcA
YDR404C	1740.08	1993.84	0.872729	-0.19639	0.68672	0.88921	FALSE	RPB7	RNA-binding_domain_S1
YDR405W	1461.68	348.152	4.19838	2.0698	0.00019672	0.0033147	TRUE	MRP20	Ribosomal_L25/23
YDR406W	30738.4	1651.04	18.6176	4.2186	2.85e-12	5.16e-10	TRUE	PDR15	ABC_transporter_CS
YDR406W-A	306.788	21.503	14.2672	3.8346	4.36e-06	0.0001317	TRUE
YDR407C	133.56	491.588	0.271692	-1.88	0.0006684	0.0087165	TRUE	TRS120	TRAPP_II_complex_Trs120
YDR408C	646.215	972.356	0.664587	-0.58947	0.332	0.63976	FALSE	ADE8	PurN_trans
YDR409W	299.823	190.462	1.57419	0.65461	0.21356	0.51218	FALSE	SIZ1	PINIT
YDR410C	254.432	664.812	0.382712	-1.3857	0.0075048	0.056524	FALSE	STE14	PPMT_MeTrfase
YDR411C	1082.2	1677.57	0.645099	-0.63241	0.22113	0.52095	FALSE	DFM1	DER1
YDR412W	519.58	322.946	1.60888	0.68605	0.2646	0.57245	FALSE	RRP17	Nucleolar_protein_12
YDR413C	4.46502	3.06678	1.45593	0.54194	0.64142	0.86259	FALSE
YDR414C	81.4867	712.401	0.114383	-3.1281	2.86e-08	1.48e-06	TRUE	ERD1	EXS_C
YDR415C	658.74	630.133	1.0454	0.064054	0.95093	1	FALSE		Peptidase_M28
YDR416W	382.688	457.511	0.836455	-0.25764	0.71385	0.90473	FALSE	SYF1	TPR-like_helical
YDR417C	8.05739	4.8785	1.65161	0.72387	0.70567	0.90141	FALSE
YDR418W	12863	8542.05	1.50584	0.59057	0.39456	0.69708	FALSE	RPL12B	Ribosomal_L11_CS
YDR419W	426.197	638.898	0.667082	-0.58406	0.25609	0.56246	FALSE	RAD30	DNA_repair_prot_UmuC-like_N
YDR420W	885.021	889.67	0.994774	-0.0075586	0.7811	0.93786	FALSE	HKR1
YDR421W	149.657	304.526	0.491443	-1.0249	0.059891	0.23829	FALSE	ARO80	Zn2-C6_fun-type_DNA-bd
YDR422C	616.929	525.669	1.17361	0.23095	0.56467	0.81609	FALSE	SIP1	Ig_E-set
YDR423C	287.385	242.589	1.18466	0.24447	0.63257	0.85598	FALSE	CAD1	Yap1_redox_dom
YDR424C	978.1	929.943	1.05179	0.07284	0.975	1	FALSE	DYN2	Dynein_light_1/2_CS
YDR425W	488.183	338.254	1.44324	0.52931	0.34977	0.6594	FALSE	SNX41	Phox
YDR426C	1.54547	2.00622	0.770341	-0.37643	1	1	FALSE
YDR427W	1731.75	1402.44	1.23481	0.30429	0.61383	0.84287	FALSE	RPN9	WHTH_trsnscrt_rep_DNA-bd
YDR428C	167.164	170.976	0.977706	-0.032527	0.99722	1	FALSE	BNA7	AB_hydrolase_3
YDR429C	2592.49	2050.14	1.26454	0.33861	0.55779	0.81231	FALSE	TIF35	eIF3g_N
YDR430C	905.972	669.915	1.35237	0.43549	0.40366	0.7025	FALSE	CYM1	Peptidase_M16C_assoc
YDR431W	1.21083	1.361	0.889661	-0.16867	1	1	FALSE
YDR432W	5012.59	1971.18	2.54294	1.3465	0.0272	0.14175	FALSE	NPL3	Nucleotide-bd_a/b_plait
YDR433W	1799.1	734.821	2.44835	1.2918	0.031312	0.15659	FALSE
YDR434W	579.056	1132.44	0.511337	-0.96765	0.065088	0.25174	FALSE	GPI17	PtdIno-glycan_biosynth_class_S
YDR435C	1978.16	1820	1.0869	0.12022	0.88777	0.98337	FALSE	PPM1	LCM_MeTrfase_euk
YDR436W	3098.15	1115.4	2.77762	1.4738	0.0088019	0.063074	FALSE	PPZ2	PPPtase_PPZ
YDR437W	29.8846	77.0066	0.388078	-1.3656	0.028952	0.14808	FALSE	GPI19	PIG-P
YDR438W	1000.56	2093.47	0.477944	-1.0651	0.23267	0.53368	FALSE	THI74	DMT
YDR439W	127.137	211.192	0.601997	-0.73217	0.17969	0.4685	FALSE	LRS4	Monopolin_cplx_su-Lrs4
YDR440W	39.523	139.465	0.283389	-1.8191	0.0017778	0.019033	TRUE	DOT1	Histone_H3-K79_MeTrfase
YDR441C	1122.9	389.62	2.88203	1.5271	0.0080386	0.05912	FALSE	APT2	PRibTrfase
YDR442W	6.44167	1.63521	3.93936	1.978	0.49214	0.7709	FALSE
YDR443C	353.778	429.888	0.822954	-0.28112	0.66295	0.87742	FALSE	SSN2	Mediator_Med13_fun
YDR444W	306.955	358.5	0.856219	-0.22395	0.75316	0.9251	FALSE		Lipase_YDL109c
YDR445C	1.15795	2.56315	0.451769	-1.1463	0.5557	0.81223	FALSE
YDR446W	1.15795	0.141365	8.19124	3.0341	0.5783	0.82334	FALSE	ECM11
YDR447C	7567.43	4431.1	1.7078	0.77214	0.27881	0.58756	FALSE	RPS17B	Ribosomal_S17e_CS
YDR448W	80.909	100.509	0.80499	-0.31296	0.7462	0.92464	FALSE	ADA2	SANT_eukarya
YDR449C	85.5926	203.051	0.421533	-1.2463	0.64037	0.86201	FALSE	UTP6	U3_snoRNA_assoc-6
YDR450W	8450.11	5896.64	1.43304	0.51908	0.48394	0.76569	FALSE	RPS18A	Ribosomal_S13_CS
YDR451C	10.9723	151.556	0.0723979	-3.7879	1.87e-09	1.35e-07	TRUE	YHP1	Homeobox_CS
YDR452W	1117.91	1733.62	0.644842	-0.63298	0.24042	0.54476	FALSE	PPN1	EndopolyPtase_N1
YDR453C	541.774	725.437	0.746824	-0.42116	0.35187	0.6622	FALSE	TSA2	Peroxiredoxin_AhpC-typ
YDR454C	1493.62	2129.39	0.701432	-0.51163	0.4163	0.71382	FALSE	GUK1	Guanylate_kinase_CS
YDR455C	1.21083	1.21964	0.992779	-0.010456	1	1	FALSE
YDR456W	3302.56	6737.11	0.490205	-1.0285	0.049126	0.20921	FALSE	NHX1	Cation/H_exchanger_CPA1
YDR457W	2219.57	2675.79	0.829502	-0.26968	0.62617	0.85174	FALSE	TOM1	DUF4414
YDR458C	675.664	665.312	1.01556	0.022275	1	1	FALSE	HEH2	HeH/LEM_domain
YDR459C	854.564	1089.26	0.784539	-0.35008	0.44151	0.73478	FALSE	PFA5	Znf_DHHC_palmitoyltrfase
YDR460W	536.138	279.795	1.91619	0.93824	0.11239	0.35875	FALSE	TFB3	Znf_RING_CS
YDR461C-A	421.581	182.445	2.31072	1.2083	0.064268	0.24976	FALSE
YDR461W	2047.36	92.3393	22.1721	4.4707	8.58e-13	1.87e-10	TRUE	MFA1
YDR462W	499.844	178.807	2.79545	1.4831	0.0091723	0.064943	FALSE	MRPL28	Ribosomal_L28/L40_mit
YDR463W	1279.45	598.872	2.13644	1.0952	0.031614	0.15765	FALSE	STP1	Znf_C2H2-like
YDR464C-A	0	0	NA	NA	NA	NA	NA
YDR464W	427.819	317.637	1.34688	0.42962	0.389	0.6939	FALSE	SPP41	DUF3020
YDR465C	778.975	634.217	1.22825	0.2966	0.6436	0.86359	FALSE	RMT2	RMT2_dom
YDR466W	975.536	429.7	2.27027	1.1829	0.025733	0.13654	FALSE	PKH3	Protein_kinase_ATP_BS
YDR467C	13.8901	26.6814	0.520591	-0.94178	0.18486	0.47534	FALSE
YDR468C	276.319	435.697	0.634199	-0.65699	0.20794	0.50521	FALSE	TLG1	Syntaxin-6_N
YDR469W	159.984	297.417	0.537912	-0.89456	0.085849	0.30244	FALSE	SDC1	Dpy-30_motif
YDR470C	573.306	429.467	1.33493	0.41676	0.39513	0.69737	FALSE	UGO1	Mt_carrier_dom
YDR471W	5435.28	4934.91	1.10139	0.13933	0.78024	0.93769	FALSE	RPL27B	Ribosomal_L27e_CS
YDR472W	486.214	619.221	0.785204	-0.34886	0.52416	0.79641	FALSE	TRS31	NO_sig/Golgi_transp_ligand-bd
YDR473C	530.025	181.403	2.92181	1.5469	0.0053601	0.044357	TRUE	PRP3	Pre-mRNA_splic_Prp3
YDR475C	963.392	685.665	1.40505	0.49062	0.36228	0.67344	FALSE	JIP4	Rossmann-like_a/b/a_fold
YDR476C	1614.56	2057.98	0.784538	-0.35008	0.52608	0.79781	FALSE
YDR477W	1188	824.676	1.44057	0.52664	0.28072	0.58862	FALSE	SNF1	Protein_kinase_ATP_BS
YDR478W	77.2151	67.155	1.1498	0.20139	0.61121	0.8403	FALSE	SNM1	Rpr2
YDR479C	1244	736.268	1.6896	0.75668	0.17939	0.46812	FALSE	PEX29	Pex24p
YDR480W	103.753	272.11	0.381289	-1.391	0.011213	0.074538	FALSE	DIG2
YDR481C	4858.66	7235.12	0.671538	-0.57446	0.44214	0.73514	FALSE	PHO8	Alkaline_phosphatase_AS
YDR482C	719.93	350.521	2.05389	1.0384	0.065953	0.25329	FALSE	CWC21	mRNA_splic_Cwf21
YDR483W	5550.93	4525.7	1.22653	0.29459	0.5348	0.80226	FALSE	KRE2	Glyco_trans_15
YDR484W	214.93	315.625	0.680967	-0.55434	0.26209	0.57007	FALSE	VPS52	Vps52
YDR485C	425.572	252.68	1.68423	0.75209	0.16557	0.44744	FALSE	VPS72	YL1_C
YDR486C	509.95	559.248	0.91185	-0.13313	0.74894	0.92464	FALSE	VPS60	Snf7
YDR487C	1420.28	2850.89	0.498187	-1.0052	0.062102	0.24329	FALSE	RIB3	DHBP_synth_RibB-like_a/b_dom
YDR488C	46.0697	185.609	0.248208	-2.0104	0.0005575	0.0075739	TRUE	PAC11	WD40_repeat_CS
YDR489W	195.377	211.4	0.924205	-0.11372	0.8983	0.98749	FALSE	SLD5	GINS_complex
YDR490C	1100.4	572.255	1.92292	0.9433	0.088607	0.30809	FALSE	PKH1	Protein_kinase_ATP_BS
YDR491C	1.87373	1.77613	1.05495	0.077175	1	1	FALSE
YDR492W	11407.3	5393.77	2.11491	1.0806	0.052779	0.21978	FALSE	IZH1	HlyIII-related
YDR493W	145.517	164.052	0.887015	-0.17297	0.76631	0.93084	FALSE	MZM1
YDR494W	1789.09	1394.44	1.28302	0.35954	0.53382	0.80147	FALSE	RSM28
YDR495C	480.263	285.579	1.68172	0.74994	0.19303	0.48676	FALSE	VPS3	Citron
YDR496C	917.321	869.477	1.05503	0.077278	0.77973	0.93762	FALSE	PUF6	ARM-type_fold
YDR497C	15544.3	2637.45	5.89369	2.5592	3.51e-06	0.00010742	TRUE	ITR1	MFS_dom
YDR498C	984.195	505.752	1.946	0.96051	0.090146	0.31165	FALSE	SEC20	Sec20
YDR499W	109.94	219.039	0.501919	-0.99447	0.066925	0.25582	FALSE	LCD1	DNA_damage_chkpnt_Lcd1
YDR500C	9547.04	5440.9	1.75468	0.81121	0.18515	0.47541	FALSE	RPL37B	Ribosomal_L37e_CS
YDR501W	5.67585	49.1986	0.115366	-3.1157	0.00021249	0.0034992	TRUE	PLM2	SMAD_FHA_domain
YDR502C	18832.6	20927.6	0.899894	-0.15217	0.85731	0.9694	FALSE	SAM2	S-AdoMet_synthetase_sfam
YDR503C	117.534	302.194	0.388935	-1.3624	0.01105	0.07398	FALSE	LPP1	P_Acid_Pase/Cl_peroxidase_N
YDR504C	311.406	184.086	1.69163	0.75841	0.21429	0.51341	FALSE	SPG3
YDR505C	3252.1	1818.65	1.78819	0.8385	0.12634	0.38338	FALSE	PSP1	PSP1_C
YDR506C	274.394	147.647	1.85844	0.89409	0.12491	0.38115	FALSE	GMC1	Cu-oxidase_3
YDR507C	70.9001	340.683	0.208112	-2.2646	5.43e-05	0.0011501	TRUE	GIN4	Protein_kinase_ATP_BS
YDR508C	183.964	98.9461	1.85923	0.89471	0.088015	0.30722	FALSE	GNP1	AA-permease_dom
YDR509W	1.48621	0.282729	5.25666	2.3941	0.46103	0.74897	FALSE
YDR510C-A	0.992935	1.58212	0.627597	-0.67209	1	1	FALSE
YDR510W	1280.68	1571.46	0.814961	-0.2952	0.58783	0.82828	FALSE	SMT3	SUMO
YDR511W	426.84	261.234	1.63393	0.70835	0.24491	0.54939	FALSE	SDH7	ACN9
YDR512C	764.545	593.587	1.28801	0.36514	0.62158	0.8478	FALSE	EMI1	DUF3128
YDR513W	9981.39	8328.38	1.19848	0.2612	0.75141	0.92481	FALSE	GRX2	Glutaredoxin_subgr
YDR514C	169.96	225.563	0.753489	-0.40834	0.80589	0.94808	FALSE		RNaseH-like_dom
YDR515W	54.1799	97.1768	0.55754	-0.84285	0.32654	0.63507	FALSE	SLF1	WHTH_trsnscrt_rep_DNA-bd
YDR516C	12497.8	5473.51	2.28332	1.1911	0.038391	0.1784	FALSE	EMI2	Hexokinase_C
YDR517W	3272.35	2020.27	1.61976	0.69578	0.21843	0.51818	FALSE	GRH1	GRASP55/65_PDZ
YDR518W	612.454	773.061	0.792245	-0.33598	0.57505	0.82235	FALSE	EUG1	Thioredoxin_domain
YDR519W	751.129	1078.11	0.696707	-0.52138	0.28957	0.59832	FALSE	FPR2	PPIase_FKBP
YDR520C	295.463	308.345	0.958224	-0.061566	0.88012	0.97902	FALSE	URC2	Zn2-C6_fun-type_DNA-bd
YDR521W	0	1.79406	0	#NAME?	0.29703	0.6056	FALSE
YDR522C	2.03875	2.15655	0.945377	-0.081039	1	1	FALSE	SPS2
YDR523C	126.957	86.695	1.46441	0.55031	0.26586	0.57331	FALSE	SPS1	Protein_kinase_ATP_BS
YDR524C	806.828	687.722	1.17319	0.23044	0.58656	0.82737	FALSE	AGE1	ArfGAP
YDR524C-A	6.27665	4.29538	1.46126	0.54721	0.8194	0.95547	FALSE
YDR524C-B	43418.4	61394.7	0.7072	-0.49981	0.33888	0.64691	FALSE
YDR524W-C	1.10507	0.574423	1.9238	0.94396	0.94594	1	FALSE
YDR525W	0.552537	0.848407	0.651264	-0.61869	1	1	FALSE	API2
YDR525W-A	1143.23	630.507	1.81319	0.85853	0.10891	0.35159	FALSE	SNA2	PMP3
YDR526C	2.15089	1.06056	2.02806	1.0201	0.72499	0.9125	FALSE
YDR527W	951.866	369.545	2.57578	1.365	0.0043375	0.037713	TRUE	RBA50	RNA_pol_II_AP1_N
YDR528W	23.0991	57.9326	0.398723	-1.3265	0.032373	0.16042	FALSE	HLR1
YDR529C	11054.8	7938.7	1.39252	0.47769	0.39213	0.69697	FALSE	QCR7	Cyt-d_ubiquinol_oxidase_14kDa
YDR530C	2520.26	1504.6	1.67504	0.74419	0.18776	0.47828	FALSE	APA2	ATP_adenylylTrfase_C
YDR531W	371.097	1167.3	0.317912	-1.6533	0.010177	0.069931	FALSE	CAB1	Type_II_PanK
YDR532C	215.795	179.939	1.19926	0.26215	0.72256	0.91137	FALSE	KRE28
YDR533C	7772.59	5585	1.39169	0.47684	0.45168	0.74244	FALSE	HSP31	ThiJ/PfpI
YDR534C	220.849	102.524	2.15411	1.1071	0.040786	0.18638	FALSE	FIT1
YDR535C	91.9023	43.2359	2.1256	1.0879	0.066872	0.25576	FALSE
YDR536W	99.3514	28.5999	3.47384	1.7965	0.0041071	0.036143	TRUE	STL1	MFS_dom
YDR537C	3.03168	8.43125	0.359577	-1.4756	0.18056	0.46973	FALSE
YDR538W	927.7	2257.7	0.410906	-1.2831	0.014113	0.088153	FALSE	PAD1	PAD1
YDR539W	829.627	1570.74	0.528175	-0.92091	0.084338	0.29955	FALSE	FDC1	Split_barrel_FMN-bd-related
YDR540C	75.0202	94.7329	0.791913	-0.33659	0.55865	0.81276	FALSE	IRC4	DUF1706
YDR541C	786.683	2747.72	0.286304	-1.8044	0.00077233	0.0097604	TRUE		NAD(P)-bd_dom
YDR542W	118.353	53.2514	2.22253	1.1522	0.045234	0.19877	FALSE	PAU10	SRP1_TIP1
YDR543C	0.552537	0.291693	1.89424	0.92162	1	1	FALSE		DUF468
YDR544C	1.98587	5.61248	0.353831	-1.4989	0.33857	0.64689	FALSE
YDR545C-A	97.104	185.847	0.522495	-0.93651	0.10171	0.33666	FALSE
YDR545W	3141.76	5302.62	0.592491	-0.75513	0.18562	0.47622	FALSE	YRF1-1	DEAD-like_helicase
YEL001C	825.151	1745.76	0.472661	-1.0811	0.042931	0.19199	FALSE	IRC22
YEL002C	2258.04	5497.4	0.410747	-1.2837	0.015487	0.094918	FALSE	WBP1	OligosaccharylTrfase_su_Wbp1
YEL003W	261.669	223.414	1.17123	0.22802	0.6995	0.89757	FALSE	GIM4	Prefoldin
YEL004W	123.048	178.632	0.688832	-0.53778	0.34923	0.65894	FALSE	YEA4	UAA
YEL005C	376.426	274.578	1.37092	0.45515	0.45109	0.74191	FALSE	VAB2
YEL006W	1885.67	2165.26	0.870877	-0.19946	0.63138	0.8549	FALSE	YEA6	Mt_carrier_dom
YEL007W	772.782	1309.9	0.589954	-0.76132	0.18678	0.47756	FALSE	MIT1	Gluconate_transp_1/Pac2
YEL008C-A	3.91425	5.49731	0.712031	-0.48999	0.64598	0.86467	FALSE
YEL008W	1.43333	4.34825	0.329635	-1.6011	0.33338	0.64148	FALSE
YEL009C	22983.7	33155	0.693219	-0.52862	0.38442	0.69105	FALSE	GCN4	Znf_C2H2/integrase_DNA-bd
YEL009C-A	2.26303	6.84869	0.330432	-1.5976	0.17657	0.4639	FALSE
YEL010W	7.11733	2.85462	2.49327	1.318	0.3079	0.61436	FALSE
YEL011W	40165.1	13312.6	3.01707	1.5931	0.0062406	0.049447	TRUE	GLC3	Glycoside_hydrolase_SF
YEL012W	2169.86	1086.4	1.99729	0.99804	0.11129	0.35594	FALSE	UBC8	UBQ-conjugating_AS
YEL013W	1816.61	3350.85	0.542134	-0.88328	0.10932	0.35238	FALSE	VAC8	Vac8
YEL014C	0	0	NA	NA	NA	NA	NA
YEL015W	915.898	807.419	1.13435	0.18187	0.66115	0.87563	FALSE	EDC3	DFDF
YEL016C	173.967	227.329	0.765265	-0.38597	0.5274	0.79831	FALSE	NPP2	E-NPP
YEL017C-A	767.868	2154.51	0.356401	-1.4884	0.0056333	0.045925	TRUE	PMP2	ATPase_proteolipid
YEL017W	435.128	2582.25	0.168508	-2.5691	2.09e-06	6.9e-05	TRUE	GTT3
YEL018C-A	0.880796	1.72371	0.51099	-0.96863	1	1	FALSE
YEL018W	183.767	251.982	0.729283	-0.45545	0.40025	0.70103	FALSE	EAF5	EAF5
YEL019C	28.4413	34.0099	0.836265	-0.25797	0.85629	0.96904	FALSE	MMS21	Nse2(Mms21)
YEL020C	667.94	523.418	1.27611	0.35176	0.53246	0.80041	FALSE		Thiamin_PyroP_enz_TPP-bd_dom
YEL020C-B	13.0029	28.9799	0.448688	-1.1562	0.090183	0.31165	FALSE
YEL020W-A	459.262	772.779	0.594299	-0.75074	0.1564	0.43251	FALSE	TIM9	Tim8/9/10/13_Znf-like
YEL021W	640.828	803.816	0.797232	-0.32693	0.61014	0.83992	FALSE	URA3	OMPdecase_AS
YEL022W	177.465	587.333	0.302155	-1.7266	0.016954	0.10152	FALSE	GEA2	SEC7_alpha_orthog
YEL023C	78.7414	147.693	0.533142	-0.90741	0.10821	0.35071	FALSE		DUF2235
YEL024W	17593.8	14040.3	1.2531	0.3255	0.57152	0.82048	FALSE	RIP1	Rieske_2Fe-2S
YEL025C	778.287	1017.4	0.764975	-0.38652	0.53381	0.80147	FALSE		WD40_repeat_dom
YEL026W	1068.65	3008.5	0.35521	-1.4933	0.56373	0.81562	FALSE	SNU13	Ribosomal_L7Ae/L8/Nhp2
YEL027W	12033.2	24134.8	0.498581	-1.0041	0.060809	0.24105	FALSE	VMA3	ATPase_V0-cplx_csu_euk
YEL028W	173.142	341.029	0.507705	-0.97794	0.063399	0.24785	FALSE
YEL029C	470.294	1256.03	0.374428	-1.4172	0.0090568	0.064405	FALSE	BUD16	HMP-P_kinase-1
YEL030C-A	2.70342	2.91645	0.926956	-0.10943	0.9897	1	FALSE
YEL030W	114.421	214.998	0.532196	-0.90997	0.080559	0.28976	FALSE	ECM10	Heat_shock_70_CS
YEL031W	1714.17	8487.88	0.201954	-2.3079	2.31e-05	0.00053594	TRUE	SPF1	ATPase_cation_domN
YEL032C-A	0	0	NA	NA	NA	NA	NA
YEL032W	1187.3	1060.53	1.11953	0.16289	0.61072	0.84001	FALSE	MCM3	MCM_CS
YEL033W	23871.9	30709.4	0.777349	-0.36337	0.57271	0.82098	FALSE	MTC7
YEL034C-A	215.124	25.3923	8.47204	3.0827	2.7e-07	1.14e-05	TRUE
YEL034W	71682.1	68554.4	1.04562	0.064365	0.79769	0.94426	FALSE	HYP2	Transl_elong_IF5A_C
YEL035C	114.251	21.7681	5.24854	2.3919	0.00010077	0.0019118	TRUE	UTR5
YEL036C	382.621	539.471	0.709252	-0.49563	0.62054	0.84744	FALSE	ANP1	Anp1
YEL037C	882.268	821.481	1.074	0.10299	0.66823	0.88058	FALSE	RAD23	Ubiquitin_supergroup
YEL038W	3948.76	2340.47	1.68717	0.7546	0.2181	0.51803	FALSE	UTR4	Enolase-phosphatase_E1
YEL039C	16547.9	3273.02	5.05586	2.338	0.00013516	0.002418	TRUE	CYC7	Cyt_c_dom
YEL040W	89.0761	1067.91	0.0834115	-3.5836	0.067407	0.2572	FALSE	UTR2	Glyco_hydro_16_CRH1_prd
YEL041W	1096.92	955.367	1.14817	0.19934	0.7868	0.93924	FALSE	YEF1	ATP-NAD_kinase_PpnK-typ_a/b
YEL042W	2310.92	2807.25	0.823195	-0.28069	0.80161	0.94582	FALSE	GDA1	Guanosine_diphosphatase
YEL043W	587.498	488.306	1.20313	0.2668	0.47037	0.75401	FALSE		Ig-like_fold
YEL044W	952.595	420.172	2.26715	1.1809	0.034984	0.16844	FALSE	IES6	YL1_C
YEL045C	55.1239	83.7906	0.657876	-0.60411	0.63	0.85392	FALSE
YEL046C	3570.34	2731.9	1.30691	0.38616	0.39341	0.69697	FALSE	GLY1	Threonine_aldolase
YEL047C	618.105	2758.48	0.224075	-2.1579	6.5e-05	0.0013463	TRUE	FRD1	Flavocytochrome_c
YEL048C	73.2771	66.3588	1.10426	0.14307	0.74137	0.92317	FALSE	TCA17	Longin-like
YEL049W	240.599	80.9497	2.97221	1.5715	0.0064647	0.050669	FALSE	PAU2	SRP1_TIP1
YEL050C	730.21	716.567	1.01904	0.027209	0.89468	0.98618	FALSE	RML2	Ribosomal_L2_CS
YEL050W-A	0	1.15781	0	#NAME?	0.57289	0.82104	FALSE
YEL051W	2083.62	5234.63	0.398046	-1.329	0.010862	0.073247	FALSE	VMA8	ATPase_V1/A1-cplx_dsu
YEL052W	1561.86	1437	1.08689	0.12021	0.85922	0.96997	FALSE	AFG1	ATPase_AFG1-like
YEL053C	150.126	347.391	0.432152	-1.2104	0.31126	0.61803	FALSE	MAK10	NatC_a_AcTrfase
YEL053W-A	5.12969	4.75507	1.07878	0.10941	0.9915	1	FALSE
YEL054C	8984.47	8400.93	1.06946	0.096885	0.81552	0.95382	FALSE	RPL12A	Ribosomal_L11_CS
YEL055C	710.703	868.603	0.818214	-0.28945	1	1	FALSE	POL5	DNA-dir_DNA_pol_B_CS
YEL056W	922.224	701.195	1.31522	0.3953	0.46205	0.74922	FALSE	HAT2	Histone-bd_RBBP4
YEL057C	55.488	18.8427	2.94479	1.5582	0.042634	0.19134	FALSE
YEL058W	3028	3695.07	0.819472	-0.28723	0.56667	0.81786	FALSE	PCM1	PAGM
YEL059C-A	137.908	168.882	0.816593	-0.29231	0.60071	0.83424	FALSE	SOM1	Mitochondr_Som1
YEL059W	27.5541	34.9562	0.788247	-0.34328	0.76065	0.92727	FALSE	HHY1
YEL060C	38238.4	15024.4	2.54509	1.3477	0.18261	0.47179	FALSE	PRB1	Peptidase_S8_Ser-AS
YEL061C	62.665	226.701	0.276421	-1.8551	0.0010834	0.012847	TRUE	CIN8	Kinesin_motor_CS
YEL062W	281.13	489.534	0.57428	-0.80017	0.12872	0.38753	FALSE	NPR2	NPR2
YEL063C	4270.91	9059.67	0.471421	-1.0849	0.089929	0.31124	FALSE	CAN1	AA-permease_dom
YEL064C	578.554	1491.44	0.387917	-1.3662	0.060983	0.24105	FALSE	AVT2	AA_transpt_TM
YEL065W	627.539	949.716	0.660765	-0.59779	0.3652	0.67635	FALSE	SIT1	MFS_dom_general_subst_transpt
YEL066W	2428.94	2271	1.06954	0.096996	1	1	FALSE	HPA3	Acyl_CoA_acyltransferase
YEL067C	121.493	120.97	1.00433	0.0062273	1	1	FALSE
YEL068C	433.23	639.558	0.67739	-0.56194	0.28777	0.5963	FALSE
YEL069C	374.555	41.4062	9.04587	3.1773	2e-07	8.71e-06	TRUE	HXT13	MFS_dom
YEL070W	7521.98	828.761	9.07617	3.1821	5.68e-08	2.7e-06	TRUE	DSF1	Mannitol_DH_CS
YEL071W	6977.07	4685.81	1.48898	0.57432	0.44641	0.73828	FALSE	DLD3	Vanillyl_alc_oxidase_C-sub2
YEL072W	556.34	623.142	0.892798	-0.16359	0.87587	0.97684	FALSE	RMD6	Acyl_CoA_acyltransferase
YEL073C	475.922	792.822	0.600288	-0.73627	0.19072	0.48243	FALSE
YEL074W	0	0	NA	NA	NA	NA	NA		DUF468
YEL075C	36.6957	108.739	0.337465	-1.5672	0.0093188	0.065766	FALSE
YEL075W-A	25.6822	37.4359	0.686031	-0.54365	0.40896	0.70738	FALSE
YEL076C	41.8736	130.616	0.320587	-1.6412	0.0053805	0.044469	TRUE
YEL076C-A	64.082	186.799	0.343053	-1.5435	0.00755	0.056667	FALSE
YEL077C	1683.31	2745.59	0.613094	-0.70582	0.21739	0.51662	FALSE		DEAD-like_helicase
YEL077W-A	67.3972	112.879	0.597076	-0.74401	0.2127	0.51077	FALSE
YER001W	517.334	2726.84	0.18972	-2.3981	1.23e-05	0.00030721	TRUE	MNN1	Alpha_mannosyltransferase
YER002W	1015.91	518.553	1.95913	0.97021	0.051998	0.21764	FALSE	NOP16	Ribosome_biogenesis_Nop16
YER003C	1063.25	5519.73	0.192627	-2.3761	8.85e-06	0.00023843	TRUE	PMI40	Pmannose_isomerase-type1_CS
YER004W	3154.02	3392.21	0.929783	-0.10503	0.84288	0.96311	FALSE	FMP52	NAD(P)-bd_dom
YER005W	620.368	993.992	0.624118	-0.68011	0.21204	0.51055	FALSE	YND1	GDA1_CD39_NTPase
YER006C-A	0.992935	3.05804	0.324697	-1.6228	0.42689	0.7219	FALSE
YER006W	1504.75	1251.1	1.20274	0.26633	0.65594	0.8733	FALSE	NUG1	GTP-bd_ortho_bundle
YER007C-A	522.638	709.81	0.736307	-0.44162	0.55154	0.81096	FALSE	TMA20	Transl_RNA-bd_prd
YER007W	124.904	164.118	0.76106	-0.39392	0.46153	0.74905	FALSE	PAC2	Leu-rich_rpt
YER008C	658.981	619.875	1.06309	0.08826	0.82603	0.95719	FALSE	SEC3	Exocyst_Exoc1
YER009W	5387.88	6301.82	0.854972	-0.22605	0.65577	0.8733	FALSE	NTF2	Nuclear_transport_factor_2_euk
YER010C	1294.17	1335.59	0.96899	-0.045446	0.83988	0.96177	FALSE		RNase_E_inh/diMeMenaQ_MeTrfase
YER011W	4232	1857.92	2.27782	1.1877	0.025368	0.13548	FALSE	TIR1	SRP1_TIP1
YER012W	1329.98	1790.43	0.742826	-0.4289	0.38511	0.69183	FALSE	PRE1	Proteasome_suB-type
YER013W	429.461	396.16	1.08406	0.11644	0.88642	0.98272	FALSE	PRP22	RNA-binding_domain_S1
YER014C-A	0.440398	10.1899	0.0432191	-4.5322	0.0023991	0.023794	TRUE	BUD25
YER014W	203.763	338.593	0.601793	-0.73266	0.15133	0.4237	FALSE	HEM14	Protoporphyrinogen_oxidase
YER015W	1365.76	303.52	4.49975	2.1698	0.00014267	0.0025213	TRUE	FAA2	AMP-binding_CS
YER016W	83.3935	347.077	0.240273	-2.0573	0.00027308	0.0042806	TRUE	BIM1	EB1_C
YER017C	1834.03	860.05	2.13247	1.0925	0.071597	0.26879	FALSE	AFG3	Pept_M41_FtsH_extracell
YER018C	479.117	420.26	1.14005	0.1891	0.82302	0.95639	FALSE	SPC25
YER019C-A	3415.06	2606.05	1.31044	0.39005	0.49916	0.77685	FALSE	SBH2	Sec61_beta_euk
YER019W	1059.99	1733.36	0.61152	-0.70953	0.1573	0.43392	FALSE	ISC1	Endo/exonuclease/phosphatase
YER020W	3191.21	1353.86	2.35712	1.237	0.021255	0.1193	FALSE	GPA2	GproteinA_insert
YER021W	2282.7	2993.16	0.762641	-0.39092	0.47344	0.75706	FALSE	RPN3	26S_Psome_reg_C
YER022W	292.294	499.254	0.58546	-0.77236	0.16543	0.44742	FALSE	SRB4	Mediator_Med17
YER023C-A	7.71459	2.95209	2.61327	1.3859	0.11852	0.36929	FALSE
YER023W	4064.7	5356.53	0.75883	-0.39815	0.45526	0.74479	FALSE	PRO3	NAD(P)-bd_dom
YER024W	2691.88	307.438	8.75583	3.1302	4.33e-08	2.14e-06	TRUE	YAT2	Carn_acyl_trans
YER025W	3452.49	3053.4	1.1307	0.17722	0.5986	0.83372	FALSE	GCD11	TIF2_gsu_C
YER026C	15516	4020.84	3.85888	1.9482	0.0010855	0.012847	TRUE	CHO1	CDP-diaglyc--ser_O-PTrfase_fun
YER027C	1105.76	984.309	1.12339	0.16786	0.72943	0.91463	FALSE	GAL83	Ig_E-set
YER028C	782.246	145.488	5.37672	2.4267	2.07e-05	0.00048471	TRUE	MIG3	Znf_C2H2-like
YER029C	754.981	337.285	2.23841	1.1625	0.036046	0.17157	FALSE	SMB1	LSM-related_domain
YER030W	612.864	250.6	2.44559	1.2902	0.032766	0.16138	FALSE	CHZ1	Histone_chaperone_domain_CHZ
YER031C	1381.25	1766.45	0.781932	-0.35489	0.4723	0.7558	FALSE	YPT31	Small_GTPase_Ras
YER032W	118.416	270.771	0.437329	-1.1932	0.036185	0.17211	FALSE	FIR1
YER033C	285.307	275.86	1.03425	0.048578	1	1	FALSE	ZRG8
YER034W	76.9834	41.5948	1.85079	0.88814	0.11607	0.36438	FALSE
YER035W	1952.73	527.727	3.70027	1.8876	0.00076386	0.009672	TRUE	EDC2
YER036C	9324.55	4077.43	2.28687	1.1934	0.010435	0.071326	FALSE	ARB1	ABC_transporter_CS
YER037W	761.103	263.904	2.88401	1.5281	0.012048	0.078378	FALSE	PHM8	HAD-like_dom
YER038C	152.296	157.922	0.964372	-0.052338	0.95297	1	FALSE	KRE29	DNA_repair_Nse5/Nse6
YER038W-A	3.13744	2.96105	1.05957	0.083477	0.91464	0.99244	FALSE
YER039C	489.333	469.522	1.04219	0.059625	0.99033	1	FALSE	HVG1	UAA
YER039C-A	138.754	177.866	0.780101	-0.35827	0.46998	0.75382	FALSE
YER040W	489.321	469.5	1.04222	0.059656	0.80967	0.95065	FALSE	GLN3	Znf_NHR/GATA
YER041W	374.04	294.4	1.27052	0.34541	0.55433	0.81164	FALSE	YEN1	5-3_exonuclease_C
YER042W	2742.58	529.901	5.17564	2.3717	2.05e-05	0.00048322	TRUE	MXR1	Peptide_Met_Sox_Rdtase_MsrA
YER043C	24621.8	26548.3	0.927436	-0.10868	0.99918	1	FALSE	SAH1	S-Ado-L-homoCys_hydrolase_CS
YER044C	12833.7	18516.3	0.693104	-0.52886	0.29175	0.60111	FALSE	ERG28	Erg28
YER044C-A	16.1595	13.1774	1.22631	0.29432	0.74754	0.92464	FALSE	MEI4	MEI4
YER045C	1871.48	1103.39	1.69612	0.76224	0.098432	0.3293	FALSE	ACA1	bZIP
YER046W	1604.79	790.498	2.0301	1.0216	0.091785	0.3151	FALSE	SPO73	Ferlin/Peroxisome_membrane
YER046W-A	2.9788	2.64269	1.12719	0.17273	0.91588	0.99261	FALSE
YER047C	612.841	448.318	1.36698	0.45099	0.35924	0.67026	FALSE	SAP1	ATPase_AAA_CS
YER048C	2477.08	1600.68	1.54751	0.62995	0.2805	0.58852	FALSE	CAJ1	DnaJ_X
YER048W-A	897.649	875.977	1.02474	0.035259	0.99714	1	FALSE	ISD11	Complex1_LYR
YER049W	771.623	2573.54	0.299829	-1.7378	0.078695	0.28592	FALSE	TPA1	Oxoglutarate/Fe-dep_Oase_C
YER050C	822.391	595.547	1.3809	0.46561	0.46312	0.74938	FALSE	RSM18	Ribosomal_S18
YER051W	681.194	292.555	2.32843	1.2194	0.028984	0.14812	FALSE	JHD1	Znf_RING/FYVE/PHD
YER052C	382.783	3047.58	0.125602	-2.9931	0.2263	0.52572	FALSE	HOM3	Aspartate_kinase_CS
YER053C	10799.7	4989.6	2.16444	1.114	0.058423	0.23417	FALSE	PIC2	Mt_carrier_dom
YER053C-A	704.674	158.938	4.43365	2.1485	0.00018593	0.0031657	TRUE
YER054C	1377.14	161.75	8.51401	3.0898	3.23e-07	1.32e-05	TRUE	GIP2	Pase-1_int
YER055C	874.795	4693	0.186404	-2.4235	0.033018	0.16213	FALSE	HIS1	ATP_PRibTrfase_CS
YER056C	15350.7	19747.9	0.777335	-0.36339	0.51938	0.79133	FALSE	FCY2	Pur-cyt_permease
YER056C-A	2992.6	2951.22	1.01402	0.020086	0.85675	0.96904	FALSE	RPL34A	Ribosomal_L34e_CS
YER057C	6900.16	7158.59	0.9639	-0.053045	0.87734	0.97749	FALSE	HMF1	YjgF-like_CS
YER058W	108.389	168.628	0.642769	-0.63763	0.20357	0.50196	FALSE	PET117
YER059W	515.266	723.272	0.71241	-0.48922	0.35095	0.66086	FALSE	PCL6	Cyclin_PHO80-like
YER060W	1753.88	1185.44	1.47952	0.56513	0.4444	0.73699	FALSE	FCY21	Pur-cyt_permease
YER060W-A	1463.14	2822.07	0.518462	-0.94769	0.094888	0.3226	FALSE	FCY22	Pur-cyt_permease
YER061C	226.645	349.126	0.649179	-0.62331	0.28804	0.59652	FALSE	CEM1	Ketoacyl_synth_AS
YER062C	723.103	701.186	1.03126	0.044405	1	1	FALSE	GPP2	HAD-like_dom
YER063W	1595.9	1585.81	1.00636	0.0091529	0.99927	1	FALSE	THO1	SAP_DNA-bd
YER064C	1250.45	67.8883	18.4192	4.2031	7.3e-12	1.13e-09	TRUE	VHR2	DUF352
YER065C	1976.62	484.18	4.08241	2.0294	0.00031184	0.0047687	TRUE	ICL1	Isocitrate_lyase_ph_CS
YER066C-A	16.4849	10.9238	1.50909	0.59368	0.59889	0.83377	FALSE
YER066W	1470.01	656.922	2.23772	1.162	0.057952	0.23319	FALSE	RRT13	G-protein_beta_WD-40_rep
YER067C-A	10.4854	10.9863	0.954413	-0.067315	0.92244	0.99566	FALSE
YER067W	16663.1	7846.99	2.12351	1.0864	0.062669	0.2453	FALSE	RGI1	DUF2578
YER068C-A	1.32119	1.63499	0.808077	-0.30744	1	1	FALSE
YER068W	565.732	696.079	0.812741	-0.29913	0.70108	0.89855	FALSE	MOT2	Znf_RING/FYVE/PHD
YER069W	2823.22	5631.73	0.501306	-0.99624	0.068389	0.25961	FALSE	ARG5,6	AGPR_AS
YER070W	244.588	3869.11	0.0632155	-3.9836	1.59e-12	3.06e-10	TRUE	RNR1	Ribncl_Rdtase_lsu_N
YER071C	127.526	393.144	0.324374	-1.6243	0.0020462	0.021079	TRUE	TDA2	Tctex
YER072W	4821.53	4726.03	1.02021	0.028861	1	1	FALSE	VTC1	DUF202
YER073W	637.647	925.25	0.689161	-0.53709	0.5405	0.8052	FALSE	ALD5	Ald_DH_C
YER074W	11039.5	8280.21	1.33324	0.41493	0.56777	0.81786	FALSE	RPS24A	Ribosomal_S24e_CS
YER074W-A	402.926	515.003	0.782375	-0.35407	0.4371	0.73105	FALSE	YOS1	Yos1
YER075C	810.599	290.391	2.79141	1.481	0.0035579	0.032449	TRUE	PTP3	Tyr_Pase_AS
YER076C	434.396	484.826	0.895983	-0.15846	0.73559	0.91927	FALSE
YER076W-A	43.1827	32.8949	1.31275	0.39259	0.62921	0.8532	FALSE
YER077C	236.339	277.592	0.851391	-0.23211	0.75515	0.92549	FALSE		Pentatricopeptide_repeat
YER078C	716.884	658.095	1.08933	0.12344	0.76342	0.92896	FALSE	ICP55	Aminopep_P_N
YER078W-A	5.45972	10.4287	0.52353	-0.93366	0.2489	0.55355	FALSE
YER079C-A	0	1.35226	0	#NAME?	0.43864	0.73249	FALSE
YER079W	1379.56	529.164	2.60706	1.3824	0.016602	0.10011	FALSE
YER080W	704.478	800.333	0.88023	-0.18405	0.777	0.93594	FALSE	AIM9	Kinase-like_dom
YER081W	845.476	1641.32	0.51512	-0.95702	0.08997	0.31124	FALSE	SER3	NAD(P)-bd_dom
YER082C	286.065	288.039	0.993149	-0.0099183	0.8328	0.9601	FALSE	UTP7	WD40_repeat_CS
YER083C	3528.64	3137.99	1.12449	0.16927	0.75912	0.92662	FALSE	GET2	GET_GET2
YER084W	1159.06	207.215	5.59348	2.4837	3.12e-05	0.00070818	TRUE
YER084W-A	33.6949	5.72625	5.88427	2.5569	0.0030712	0.029025	TRUE
YER085C	10.1508	5.64786	1.79728	0.84582	0.51879	0.79121	FALSE
YER086W	1756.64	8098	0.216923	-2.2047	0.03984	0.1829	FALSE	ILV1	Thr_deHydtase_1
YER087C-A	28.1184	39.0727	0.719643	-0.47465	0.45022	0.74138	FALSE
YER087C-B	1006.18	1719.17	0.585273	-0.77282	0.13667	0.3993	FALSE	SBH1	Sec61_beta_euk
YER087W	102.4	262.052	0.390762	-1.3556	0.011108	0.073991	FALSE	AIM10	aa-tRNA-synth_II
YER088C	6265.74	2162.61	2.8973	1.5347	0.01432	0.089191	FALSE	DOT6	Tscrpt_reg_HTH_Myb-type
YER088C-A	704.2	617.375	1.14064	0.18984	0.65801	0.87481	FALSE
YER088W-B	1.76159	2.09494	0.840881	-0.25003	0.97005	1	FALSE
YER089C	2802.81	2353.81	1.19076	0.25188	0.54224	0.80646	FALSE	PTC2	Protein_Pase_2C
YER090C-A	0	0	NA	NA	NA	NA	NA
YER090W	769.445	1505.95	0.510937	-0.96878	0.16505	0.44695	FALSE	TRP2	Anth_synth_I
YER091C	15324.9	55145.4	0.2779	-1.8474	0.35351	0.66338	FALSE	MET6	Cbl-indep_Met_Synth_N
YER091C-A	0	0.857152	0	#NAME?	0.67305	0.88335	FALSE
YER092W	166.621	178.334	0.93432	-0.098012	1	1	FALSE	IES5	INO80_Ies5
YER093C	279.063	317.41	0.879187	-0.18576	0.75664	0.92549	FALSE	TSC11	ARM-type_fold
YER093C-A	155.843	153.839	1.01303	0.018673	0.93936	1	FALSE	AIM11
YER094C	2362.9	2349.01	1.00591	0.008506	0.95854	1	FALSE	PUP3	Proteasome_suB-type
YER095W	1534.58	3384.25	0.453448	-1.141	0.024813	0.13296	FALSE	RAD51	DNA_recomb_RecA/RadB_ATP-bd
YER096W	637.483	124.56	5.11789	2.3555	4.73e-05	0.0010281	TRUE	SHC1	TPR-like_helical
YER097W	10.3605	13.8846	0.746188	-0.42239	0.5332	0.80115	FALSE
YER098W	391.004	282.648	1.38336	0.46817	0.44471	0.73715	FALSE	UBP9	Pept_C19ubi-hydrolase_C_CS
YER099C	1521.46	604.043	2.51879	1.3327	0.021832	0.12127	FALSE	PRS2	Rib-P_diPkinase
YER100W	1082.3	942.385	1.14847	0.19971	0.75563	0.92549	FALSE	UBC6	UBQ-conjugating_enzyme/RWD
YER101C	221.758	217.896	1.01772	0.025343	1	1	FALSE	AST2	NAD(P)-bd_dom
YER102W	27761	18264.6	1.51994	0.60401	0.402	0.70224	FALSE	RPS8B	Ribosomal_S8e/biogenesis_NSA2
YER103W	360.77	368.22	0.979767	-0.02949	0.90189	0.9887	FALSE	SSA4	Heat_shock_70_CS
YER104W	247.306	123.157	2.00806	1.0058	0.088246	0.30754	FALSE	RTT105
YER105C	946.981	1254.94	0.754602	-0.40621	0.53391	0.80147	FALSE	NUP157	Nucleoporin_Nup133/Nup155_N
YER106W	3.52496	3.05782	1.15277	0.2051	0.97416	1	FALSE	MAM1	Monopolin_cplx_su_Mam1
YER107C	665.317	812.857	0.818492	-0.28896	0.61647	0.84542	FALSE	GLE2	G-protein_beta_WD-40_rep
YER107W-A	0.552537	0.786579	0.702455	-0.50952	1	1	FALSE
YER110C	3090.94	6377.81	0.48464	-1.045	0.57475	0.82235	FALSE	KAP123	HEAT_type_2
YER111C	176.084	209.35	0.841097	-0.24966	0.68711	0.88937	FALSE	SWI4	Ankyrin_rpt-contain_dom
YER112W	507.89	541.811	0.937394	-0.093272	0.83188	0.95961	FALSE	LSM4	LSM-related_domain
YER113C	251.097	413.395	0.607401	-0.71928	0.2245	0.52415	FALSE	TMN3	EMP70
YER114C	951.42	858.569	1.10815	0.14815	0.65808	0.87481	FALSE	BOI2	SAM/pointed
YER115C	420.66	140.441	2.99528	1.5827	0.0036163	0.032798	TRUE	SPR6
YER116C	479.128	183.8	2.60678	1.3823	0.012347	0.079798	FALSE	SLX8	Znf_C3HC4_RING-type
YER117W	10889	7296.6	1.49234	0.57757	0.44395	0.73686	FALSE	RPL23B	Ribosomal_L14_dom
YER118C	211.159	375.927	0.561701	-0.83213	0.29241	0.60129	FALSE	SHO1	SH3_domain
YER119C	2214.37	2418.21	0.915705	-0.12705	0.74364	0.92384	FALSE	AVT6	AA_transpt_TM
YER119C-A	5.72872	14.0183	0.408661	-1.291	0.4398	0.73348	FALSE
YER120W	4677.88	3602.64	1.29846	0.3768	0.42776	0.7219	FALSE	SCS2	Vesicle-associated_membrane
YER121W	6184.14	229.032	27.0012	4.755	9.61e-14	2.72e-11	TRUE
YER122C	840.227	1414.04	0.594203	-0.75097	0.1971	0.49338	FALSE	GLO3	ArfGAP
YER123W	400.489	601.953	0.665315	-0.58789	0.36615	0.67774	FALSE	YCK3	Kinase-like_dom
YER124C	186.594	2019.06	0.0924161	-3.4357	2.53e-06	8.19e-05	TRUE	DSE1	WD40_repeat_dom
YER125W	3521.96	4583.2	0.768451	-0.37998	0.66697	0.8799	FALSE	RSP5	E3_ub_ligase_SMURF1
YER126C	582.906	634.028	0.91937	-0.12128	0.90451	0.98951	FALSE	NSA2	Ribosomal_S8e/biogenesis_NSA2
YER127W	79.2127	230.253	0.344024	-1.5394	0.41785	0.71555	FALSE	LCP5	Sas10/Utp3/C1D
YER128W	71.5801	84.557	0.846531	-0.24036	0.68542	0.88824	FALSE	VFA1	DUF1742_fun
YER129W	696.517	715.051	0.97408	-0.037887	0.88859	0.98356	FALSE	SAK1	Ca/CaM-dep_Ca-dep_prot_Kinase
YER130C	65.6236	238.717	0.274901	-1.863	0.00091889	0.011263	TRUE	COM2	Znf_C2H2-like
YER131W	5385.06	6491.46	0.829561	-0.26958	1	1	FALSE	RPS26B	Ribosomal_S26e
YER132C	215.934	250.662	0.861453	-0.21516	0.78726	0.93939	FALSE	PMD1	Kelch-typ_b-propeller
YER133W	3030.06	1960.64	1.54544	0.62802	0.26177	0.5697	FALSE	GLC7	Ser/Thr-sp_prot-phosphatase
YER133W-A	1.54547	0	NA	Inf	0.15403	0.42831	FALSE
YER134C	596.266	467.113	1.27649	0.35218	0.58943	0.82909	FALSE		MDP_1_eu
YER135C	20.6199	9.92483	2.07761	1.0549	0.20738	0.50474	FALSE
YER136W	6811.69	3522.76	1.93362	0.9513	0.082808	0.29556	FALSE	GDI1	GDP_dissociation_inhibitor
YER137C	83.1415	43.2564	1.92206	0.94265	0.13641	0.39908	FALSE		Znf_CCHC
YER137W-A	0.552537	2.74015	0.201645	-2.3101	0.38198	0.68961	FALSE
YER138W-A	16.1212	14.8827	1.08322	0.11532	1	1	FALSE
YER139C	286.35	334.699	0.855545	-0.22508	0.59152	0.8297	FALSE	RTR1	DUF408
YER140W	616.356	653.09	0.943754	-0.083518	0.86819	0.97272	FALSE	EMP65	Membrane_Tatp1/CMV_rcpt
YER141W	7130.84	10319.6	0.690997	-0.53325	0.33279	0.6409	FALSE	COX15	HemeA_syn
YER142C	1130.2	408.146	2.7691	1.4694	0.017258	0.1025	FALSE	MAG1	HTH_base_excis_C
YER143W	2720.08	947.178	2.87178	1.5219	0.0077994	0.057927	FALSE	DDI1	Peptidase_aspartic
YER144C	346.952	566.532	0.612413	-0.70742	0.22505	0.52439	FALSE	UBP5	Pept_C19ubi-hydrolase_C_CS
YER145C	5281.73	4875.21	1.08338	0.11555	0.66975	0.88106	FALSE	FTR1	CHP00145
YER145C-A	12.7403	2.83713	4.49055	2.1669	0.019724	0.11312	FALSE
YER146W	1210.37	858.501	1.40986	0.49556	0.41327	0.71125	FALSE	LSM5	LSM-related_domain
YER147C	686.604	344.996	1.99018	0.9929	0.070891	0.26721	FALSE	SCC4	Cohesin_loading_factor
YER147C-A	0	0.494886	0	#NAME?	0.95149	1	FALSE
YER148W	1582.9	1075.43	1.47187	0.55765	0.26756	0.57533	FALSE	SPT15	Beta2_adaptin/TBP_C_dom
YER148W-A	4.35288	9.21831	0.472199	-1.0825	0.48461	0.76593	FALSE
YER149C	821.345	205.487	3.99707	1.9989	0.00023935	0.0038348	TRUE	PEA2
YER150W	77239	2601.21	29.6934	4.8921	3.4e-15	1.48e-12	TRUE	SPI1
YER151C	388.61	377.599	1.02916	0.04147	0.85205	0.96664	FALSE	UBP3	Pept_C19ubi-hydrolase_C_CS
YER152C	1507.09	1876.74	0.803034	-0.31647	0.55754	0.81231	FALSE		PyrdxlP-dep_Trfase_major_dom
YER152W-A	1.43333	1.21067	1.18391	0.24356	1	1	FALSE
YER153C	109.435	116.48	0.939519	-0.090006	0.89266	0.98494	FALSE	PET122	PET122
YER154W	457.362	307.797	1.48592	0.57136	0.22854	0.52825	FALSE	OXA1	Membrane_insertion_OxaA/YidC
YER155C	1119.27	1201.51	0.931553	-0.10229	0.91128	0.99232	FALSE	BEM2	Ras_GEF_dom
YER156C	2688.39	1187.13	2.2646	1.1793	0.015761	0.096053	FALSE		Met-dep_prot_hydro
YER157W	152.634	660.687	0.231023	-2.1139	0.00010075	0.0019118	TRUE	COG3	COG_su3
YER158C	2511.93	2066.78	1.21538	0.28141	0.58649	0.82737	FALSE
YER158W-A	1.65123	10.1554	0.162596	-2.6206	0.020616	0.1169	FALSE
YER159C	1007.55	354.53	2.84193	1.5069	0.0084274	0.060993	FALSE	BUR6	Histone-fold
YER161C	652.239	403.809	1.61522	0.69173	0.1975	0.49421	FALSE	SPT2	Chromatin_SPT2
YER162C	1008.66	365.785	2.75753	1.4634	0.0098986	0.068568	FALSE	RAD4	Rad4_beta-hairpin_dom3
YER163C	553.856	399.184	1.38747	0.47246	0.46667	0.75205	FALSE	GCG1	Butirosin_synth_BtrG-like
YER164W	670.562	797.566	0.84076	-0.25023	0.72207	0.91129	FALSE	CHD1	DUF4208
YER165C-A	0	0	NA	NA	NA	NA	NA
YER165W	6823.25	5424.3	1.2579	0.33102	0.49249	0.77099	FALSE	PAB1	Nucleotide-bd_a/b_plait
YER166W	973.384	1133.36	0.858848	-0.21952	0.78678	0.93924	FALSE	DNF1	PLip_transp_ATPase_DNF-type
YER167W	656.084	507.442	1.29293	0.37064	0.37938	0.68758	FALSE	BCK2
YER168C	543.28	470.886	1.15374	0.20632	0.63951	0.86161	FALSE	CCA1	PolA_pol_head_dom
YER169W	1162.42	464.245	2.5039	1.3242	0.0091497	0.064854	FALSE	RPH1	Znf_C2H2-like
YER170W	150.418	205.53	0.731856	-0.45037	0.33776	0.64591	FALSE	ADK2	Adenylate_kinase_lid-dom
YER171W	316.195	472.065	0.669812	-0.57817	0.52039	0.7925	FALSE	RAD3	Helic_SF1/SF2_ATP-bd_DinG/Rad3
YER172C	1002.39	943.63	1.06227	0.087157	0.75609	0.92549	FALSE	BRR2	Ig_E-set
YER172C-A	0	0	NA	NA	NA	NA	NA
YER173W	199.178	265.631	0.749828	-0.41537	0.45386	0.74474	FALSE	RAD24	Checkpoint_prot_Rad24_fun/met
YER174C	650.319	1611.9	0.403449	-1.3095	0.013448	0.08465	FALSE	GRX4	Thioredoxin_domain
YER175C	212.054	614.895	0.344862	-1.5359	0.045666	0.19943	FALSE	TMT1
YER175W-A	0.440398	2.63372	0.167215	-2.5802	0.32914	0.63689	FALSE
YER176W	231.811	328.159	0.706397	-0.50145	0.41873	0.71629	FALSE	ECM32	DEAD-like_helicase
YER177W	8971.72	7019.25	1.27816	0.35407	0.48054	0.76297	FALSE	BMH1	14-3-3_domain
YER178W	19924.1	22952.4	0.868062	-0.20413	0.73706	0.92013	FALSE	PDA1	Pyrv_DH_E1_asu_subgrp-y
YER179W	186.716	41.5022	4.49895	2.1696	0.00047372	0.0066576	TRUE	DMC1	DNA_recomb_RecA/RadB_ATP-bd
YER180C	129.384	100.475	1.28772	0.36482	0.43444	0.72846	FALSE	ISC10
YER180C-A	31.9762	24.0047	1.33208	0.41368	0.45515	0.74479	FALSE	SLO1	DUF2205_coiled-coil
YER181C	24.0327	19.6113	1.22545	0.29331	0.7464	0.92464	FALSE
YER182W	1078.05	474.575	2.27161	1.1837	0.046421	0.20126	FALSE	FMP10
YER183C	318.525	371.011	0.858533	-0.22005	0.64683	0.86476	FALSE	FAU1	FTHF_cligase-like
YER184C	194.744	331.91	0.586737	-0.76921	0.16265	0.44267	FALSE	TOG1	Transcription_factor_fun
YER185W	27.4473	87.2944	0.314423	-1.6692	0.005089	0.042755	TRUE	PUG1	RTA1
YER186C	42.6685	61.033	0.699106	-0.51642	0.3388	0.64691	FALSE
YER187W	49.5471	34.158	1.45053	0.53658	0.4578	0.74657	FALSE
YER188C-A	1.54547	3.35847	0.460171	-1.1198	0.55001	0.81057	FALSE		DUF468
YER188W	7.98997	8.35167	0.956692	-0.063874	0.99847	1	FALSE
YER189W	46.3852	130.074	0.356605	-1.4876	0.01109	0.073991	FALSE
YER190C-A	54.8212	108.15	0.506898	-0.98023	0.24335	0.54793	FALSE
YER190C-B	89.5544	163.407	0.548046	-0.86763	0.13164	0.39094	FALSE
YER190W	2909.07	4861.56	0.598381	-0.74086	0.19954	0.49665	FALSE	YRF1-2	DEAD-like_helicase
YFL001W	174.811	141.834	1.2325	0.30159	0.50356	0.77942	FALSE	DEG1	PsdUridine_synth_cat_dom
YFL002C	348.726	334.865	1.04139	0.058512	0.77548	0.9356	FALSE	SPB4	DUF4217
YFL003C	12.5132	14.0341	0.891629	-0.16548	0.64582	0.86467	FALSE	MSH4	DNA_mismatch_repair_MutS_clamp
YFL004W	2269.46	3439.12	0.659896	-0.59969	0.26495	0.57263	FALSE	VTC2	VTC_domain
YFL005W	1837.96	2686.54	0.684138	-0.54764	0.29215	0.60129	FALSE	SEC4	Small_GTPase_ARF
YFL007W	2318.55	1700.19	1.3637	0.44752	0.34877	0.65827	FALSE	BLM10	DUF3437
YFL008W	349.556	428.483	0.815798	-0.29372	0.51894	0.79121	FALSE	SMC1	SMC
YFL009W	1381.89	1022.21	1.35186	0.43495	0.42583	0.72107	FALSE	CDC4	G-protein_beta_WD-40_rep
YFL010C	587.962	562.971	1.04439	0.062661	0.86927	0.97276	FALSE	WWM1	WW_Rsp5_WWP
YFL010W-A	27.6798	37.5628	0.736894	-0.44047	0.42255	0.71801	FALSE	AUA1
YFL011W	1.59835	2.62454	0.609002	-0.71548	0.66308	0.87742	FALSE	HXT10	MFS_dom
YFL012W	2.20376	3.43801	0.641	-0.6416	0.71176	0.90387	FALSE
YFL012W-A	0	0.50385	0	#NAME?	1	1	FALSE
YFL013C	548.413	465.367	1.17845	0.2369	0.68035	0.88589	FALSE	IES1
YFL013W-A	4.90719	0.424313	11.565	3.5317	0.021739	0.12085	FALSE
YFL014W	4670.43	166.241	28.0943	4.8122	1.28e-14	4.39e-12	TRUE	HSP12	Heat_shock_protein_9/12_fun
YFL015C	0	0	NA	NA	NA	NA	NA
YFL015W-A	0	0.424313	0	#NAME?	1	1	FALSE
YFL016C	306.533	233.582	1.31231	0.39211	0.48156	0.76406	FALSE	MDJ1	Heat_shock_DnaJ_CS
YFL017C	277.278	353.774	0.783773	-0.35149	0.50592	0.78067	FALSE	GNA1	Acyl_CoA_acyltransferase
YFL017W-A	207.652	190.418	1.09051	0.125	0.89629	0.98631	FALSE	SMX2	LSM-related_domain
YFL018C	2361.66	2523.67	0.935802	-0.095725	0.90065	0.98841	FALSE	LPD1	Pyr_nucl-diS_OxRdtase_FAD/NAD
YFL019C	4.84615	13.0711	0.370752	-1.4315	0.12748	0.38558	FALSE
YFL020C	366.505	159.103	2.30358	1.2039	0.0327	0.1613	FALSE	PAU5	SRP1_TIP1
YFL021C-A	2.9742	1.43179	2.07725	1.0547	0.74221	0.92363	FALSE
YFL021W	796.322	3591.95	0.221696	-2.1733	5.28e-05	0.0011257	TRUE	GAT1	DUF1752_fun
YFL022C	1200.32	2053.78	0.584445	-0.77486	0.52824	0.79831	FALSE	FRS2	aa-tRNA-synth_II
YFL023W	95.4059	205.077	0.465219	-1.104	0.054649	0.22427	FALSE	BUD27	DUF3835
YFL024C	236.031	233.139	1.0124	0.017783	0.88869	0.98356	FALSE	EPL1	Enhancer_polycomb
YFL025C	201.512	508.821	0.396037	-1.3363	0.017121	0.10198	FALSE	BST1	PGAP1-like
YFL026W	433.307	267.63	1.61906	0.69515	0.24349	0.54793	FALSE	STE2	GPCR_STE2
YFL027C	199.891	284.443	0.702743	-0.50893	0.33479	0.64247	FALSE	GYP8	RabGAP/TBC_dom
YFL028C	1396.87	1371.85	1.01824	0.026078	0.94345	1	FALSE	CAF16	ATPase_AAA+_core
YFL029C	180.041	215.914	0.833854	-0.26213	0.6357	0.85843	FALSE	CAK1	Kinase-like_dom
YFL030W	6861.42	1479.78	4.63679	2.2131	0.00021033	0.0034723	TRUE	AGX1	SP_NH2Trfase/AEP_transaminase
YFL031C-A	0.440398	0	NA	Inf	0.74889	0.92464	FALSE
YFL031W	2150.34	3262.29	0.65915	-0.60132	0.30207	0.60928	FALSE	HAC1	bZIP
YFL032W	175.047	304.121	0.575585	-0.7969	0.15554	0.43105	FALSE
YFL033C	1187.18	990.592	1.19845	0.26117	0.56302	0.81533	FALSE	RIM15	Kinase-like_dom
YFL034C-A	174.023	589.203	0.295353	-1.7595	0.46296	0.74938	FALSE	RPL22B	Ribosomal_L22e
YFL034C-B	131.725	74.3023	1.77283	0.82605	0.1236	0.37857	FALSE	MOB2	Mob1_phocein
YFL034W	751.137	503.138	1.4929	0.57812	0.27157	0.57853	FALSE		DUF726
YFL036W	1332.94	962.497	1.38488	0.46976	0.30806	0.61436	FALSE	RPO41	DNA-dir_RNA_pol_helix_hairpin
YFL037W	2117.45	8964.62	0.236201	-2.0819	9.63e-05	0.0018576	TRUE	TUB2	Tubulin_C
YFL038C	3684.05	2735.45	1.34678	0.42951	0.48973	0.76818	FALSE	YPT1	Small_GTP-bd_dom
YFL039C	27222.6	77061.3	0.353259	-1.5012	0.0050238	0.042326	TRUE	ACT1	Actin/actin-like_CS
YFL040W	10.2001	6.98153	1.46102	0.54697	0.57672	0.8231	FALSE		MFS_dom
YFL041W	1414.26	1068.39	1.32374	0.40462	0.4074	0.70578	FALSE	FET5	Cu-oxidase_3
YFL041W-A	244.502	108.326	2.2571	1.1745	0.054146	0.22305	FALSE
YFL042C	1102.17	652.636	1.68879	0.75599	0.16851	0.45239	FALSE		GRAM
YFL044C	661.314	653.071	1.01262	0.018096	1	1	FALSE	OTU1	Znf_C2H2-like
YFL045C	4733.29	12766.9	0.370747	-1.4315	0.0064568	0.050668	FALSE	SEC53	HAD-like_dom
YFL046W	144.873	299.156	0.484272	-1.0461	0.048733	0.20784	FALSE	FMP32	DUF1640
YFL047W	103.214	222.458	0.463969	-1.1079	0.049334	0.20944	FALSE	RGD2	Rho_GTPase_activation_prot
YFL048C	954.471	1007.37	0.947485	-0.077825	0.84498	0.96371	FALSE	EMP47	L-typ_lectin_fun
[truncated: 4,601 more rows]

## Sheet: I9IvsI9M.Differential_analysis_
Gene_id	readcount_BL1M	readcount_BL1I	ratio	log2FoldChange	pval	padj	significant	Associated Gene Name	Interpro Short Description
Q0010	0	0	NA	NA	NA	NA	NA
Q0017	0	0	NA	NA	NA	NA	NA
Q0032	0	0	NA	NA	NA	NA	NA
Q0045	335.048	93.4149	3.58666	1.8426	4.38e-23	2.08e-22	TRUE	COX1	Cyt_c_Oxase_su1_dom
Q0050	65.7798	17.4925	3.76047	1.9109	1.52e-06	3.16e-06	TRUE	AI1	Domain_X
Q0055	70.5602	20.2386	3.48642	1.8017	8.44e-08	1.91e-07	TRUE	AI2	Domain_X
Q0060	73.4722	20.7195	3.54603	1.8262	1.22e-09	3.08e-09	TRUE	AI3	Cyt_c_Oxase_su1_dom
Q0065	185.942	44.3452	4.19307	2.068	5.29e-22	2.41e-21	TRUE	AI4	Cyt_c_Oxase_su1_dom
Q0070	207.665	51.2871	4.04908	2.0176	2.09e-22	9.69e-22	TRUE	AI5_ALPHA	Cyt_c_Oxase_su1_dom
Q0075	5.49853	3.48663	1.57703	0.65721	0.47945	0.54627	FALSE	AI5_BETA	Endonuc_LAG/HNH
Q0080	0	0	NA	NA	NA	NA	NA	ATP8	ATPase_F0-cplx_su8_mt_fun
Q0085	8.91074	4.16113	2.14142	1.0986	0.44018	0.5064	FALSE	ATP6	ATPase_F0-cplx_asu_AS
Q0092	0	0	NA	NA	NA	NA	NA
Q0105	38.027	18.2619	2.08231	1.0582	0.12416	0.16014	FALSE	COB	Cyt_b/b6
Q0110	14.6733	5.51685	2.65973	1.4113	0.023496	0.033894	TRUE	BI2	Cyt_b/b6
Q0115	14.9402	5.80432	2.57399	1.364	0.025235	0.03625	TRUE	BI3	Cyt_b/b6
Q0120	28.4064	11.4084	2.48995	1.3161	0.017822	0.026143	TRUE	BI4	Cyt_b/b6
Q0130	62.6986	43.1493	1.45306	0.5391	0.31914	0.38073	FALSE	OLI1	ATPase_F0-cplx_csu_DDCD_BS
Q0140	0	0	NA	NA	NA	NA	NA	VAR1	Ribosomal_VAR1
Q0142	0	0	NA	NA	NA	NA	NA
Q0143	0	0	NA	NA	NA	NA	NA
Q0144	0	0	NA	NA	NA	NA	NA
Q0160	4.65172	9.39376	0.495193	-1.0139	0.12027	0.15561	FALSE	SCEI	Cyt_b/b6
Q0182	0	0	NA	NA	NA	NA	NA
Q0250	20.6804	19.3939	1.06634	0.092664	0.80237	0.85109	FALSE	COX2	Cyt_c_oxidase_su2-like_TM_dom
Q0255	2.05687	0.287469	7.1551	2.839	0.20715	0.25662	FALSE		NUMOD1
Q0275	41.1585	15.6748	2.62577	1.3927	0.0045079	0.0070711	TRUE	COX3	Cyt_c/ubiquinol_Oxase_su3
Q0297	0.800719	0	NA	Inf	0.47467	0.54158	FALSE
YAL001C	220.746	194.105	1.13725	0.18555	0.26638	0.32268	FALSE	TFC3	TFIIIC_Bblock-bd
YAL002W	273.3	231.282	1.18167	0.24083	0.1826	0.22893	FALSE	VPS8	Vps8_central_dom
YAL003W	1946.88	9078.24	0.214456	-2.2212	7.51e-22	3.4e-21	TRUE	EFB1	EF-1_beta_acid_region_euk
YAL004W	0	0.874741	0	#NAME?	0.50073	0.56714	FALSE		Glutamate_DH_NAD-spec
YAL005C	2682.75	25493.5	0.105232	-3.2483	2.75e-108	1.66e-106	TRUE	SSA1	Heat_shock_70_CS
YAL007C	149.01	917.558	0.162398	-2.6224	4.82e-57	7.05e-56	TRUE	ERP2	GOLD
YAL008W	773.671	208.423	3.71201	1.8922	6.77e-34	4.87e-33	TRUE	FUN14	FUN14
YAL009W	410.451	366.934	1.1186	0.16169	0.3169	0.37833	FALSE	SPO7	Spore/nuc_morph_Spo7
YAL010C	100.977	74.6777	1.35217	0.43528	0.036935	0.052002	FALSE	MDM10	DUF3722
YAL011W	78.1374	42.9973	1.81726	0.86177	0.00085868	0.0014376	TRUE	SWC3
YAL012W	2485.27	15063.9	0.164983	-2.5996	1.74e-13	5.41e-13	TRUE	CYS3	PyrdxlP-dep_Trfase_major_dom
YAL013W	333.412	188.811	1.76585	0.82036	2.31e-07	5.06e-07	TRUE	DEP1	Sds3
YAL014C	544.983	385.187	1.41485	0.50065	0.0016303	0.0026651	TRUE	SYN8	T_SNARE_dom
YAL015C	262.908	108.031	2.43363	1.2831	5.17e-14	1.65e-13	TRUE	NTG1	HTH_base_excis_C
YAL016C-A	1.42671	4.66118	0.306085	-1.708	0.22212	0.27345	FALSE
YAL016C-B	0	0	NA	NA	NA	NA	NA
YAL016W	2046.82	2225.46	0.919725	-0.12073	0.32214	0.3841	FALSE	TPD3	HEAT_type_2
YAL017W	1818.67	524.541	3.46716	1.7938	2.63e-36	2.05e-35	TRUE	PSK1	Kinase-like_dom
YAL018C	55.8181	0.81543	68.4523	6.097	5.8e-13	1.74e-12	TRUE	LDS1
YAL019W	34.1049	141.712	0.240664	-2.0549	2.35e-18	9.15e-18	TRUE	FUN30	DEAD-like_helicase
YAL019W-A	0.892902	0	NA	Inf	0.3776	0.44181	FALSE
YAL020C	1018.96	812.962	1.2534	0.32584	0.16912	0.21311	FALSE	ATS1	Reg_csome_cond/b-lactamase_inh
YAL021C	652.674	467.562	1.39591	0.4812	0.0052174	0.0081234	TRUE	CCR4	Leu-rich_rpt_4
YAL022C	1255.8	1716.94	0.731418	-0.45123	0.029962	0.042609	TRUE	FUN26	MFS_dom_general_subst_transpt
YAL023C	506.812	3858.66	0.131344	-2.9286	2.95e-45	3.06e-44	TRUE	PMT2	GlyclTrfase_39_like
YAL024C	17.1258	42.9882	0.398382	-1.3278	7.97e-05	0.00014596	TRUE	LTE1	Ras_GEF_dom
YAL025C	181.199	718.875	0.252059	-1.9882	5.39e-35	4.02e-34	TRUE	MAK16	Mak16
YAL026C	287.031	330.762	0.867788	-0.20458	0.20799	0.25746	FALSE	DRS2	ATPase_cation_domN
YAL026C-A	62.6131	53.2623	1.17556	0.23335	0.51319	0.57944	FALSE
YAL027W	98.459	73.3915	1.34156	0.42391	0.048654	0.067296	FALSE	SAW1	Saw1
YAL028W	161.975	30.3931	5.32933	2.414	1.09e-19	4.48e-19	TRUE	FRT2	HPH_family
YAL029C	198.316	412.845	0.480364	-1.0578	8.66e-11	2.3e-10	TRUE	MYO4	Dil_domain
YAL030W	431.757	181.14	2.38356	1.2531	6.51e-15	2.16e-14	TRUE	SNC1	Synaptobrevin_met/fun
YAL031C	657.451	159.578	4.11992	2.0426	1.03e-15	3.55e-15	TRUE	GIP4	GIP4
YAL031W-A	2.68703	3.85248	0.697481	-0.51977	0.68043	0.74104	FALSE
YAL032C	540.078	226.848	2.38079	1.2514	9.22e-10	2.34e-09	TRUE	PRP45	SKI-int_prot_SKIP
YAL033W	125.315	232.905	0.538049	-0.89419	1.43e-06	2.97e-06	TRUE	POP5	RNase_P/MRP_subunit
YAL034C	923.453	127.156	7.26235	2.8604	2.58e-69	5.59e-68	TRUE	FUN19	Homeodomain-like
YAL034C-B	0.266906	0.240492	1.10984	0.15035	1	1	FALSE
YAL034W-A	10.6757	23.7833	0.448876	-1.1556	0.018445	0.026991	TRUE	MTW1	Centromere_Mis12
YAL035W	592.749	1463.92	0.404906	-1.3043	4.11e-20	1.73e-19	TRUE	FUN12	TIF_IF2_dom3
YAL036C	200.07	780.659	0.256284	-1.9642	4.51e-25	2.33e-24	TRUE	RBG1	TGS-like
YAL037C-A	3.21668	0.874741	3.67729	1.8786	0.15857	0.2009	FALSE
YAL037C-B	0.625996	3.71479	0.168515	-2.5691	0.089787	0.11882	FALSE
YAL037W	29.3988	35.7959	0.821289	-0.28404	0.55865	0.62311	FALSE
YAL038W	10797.2	79640.5	0.135574	-2.8828	1.13e-57	1.7e-56	TRUE	CDC19	Pyrv_Knase_AS
YAL039C	2475.75	945.894	2.61737	1.3881	2.73e-24	1.36e-23	TRUE	CYC3	Cyt_C/C1_haem_lyase
YAL040C	2250.76	2376.45	0.94711	-0.078396	0.49482	0.56171	FALSE	CLN3	Cyclin-like
YAL041W	147.059	186.918	0.786758	-0.34601	0.071976	0.097098	FALSE	CDC24	PH_type
YAL042C-A	2.01078	0.63425	3.17033	1.6646	0.35619	0.41924	FALSE
YAL042W	4083.74	3495.34	1.16834	0.22446	0.15045	0.19163	FALSE	ERV46	DUF1692
YAL043C	447.321	473.596	0.944519	-0.082348	0.78179	0.83279	FALSE	PTA1	DUF3453
YAL044C	1079.14	2593.56	0.416084	-1.2651	1.94e-09	4.85e-09	TRUE	GCV3	GCV_H_sub
YAL044W-A	1123.74	355.077	3.16478	1.6621	9.84e-30	6.05e-29	TRUE		BolA
YAL045C	3.17475	9.76073	0.325257	-1.6203	0.025306	0.036344	TRUE
YAL046C	272.676	275.107	0.991164	-0.012805	0.7984	0.84743	FALSE	AIM1	BolA
YAL047C	39.3896	14.9397	2.63658	1.3987	0.00022187	0.00039105	TRUE	SPC72	Mto2p-binding
YAL047W-A	2.28185	4.01459	0.568389	-0.81505	0.38791	0.45274	FALSE
YAL048C	313.267	150.942	2.07541	1.0534	1.87e-10	4.9e-10	TRUE	GEM1	Small_GTPase_Miro
YAL049C	3916.52	1232.97	3.1765	1.6674	3.63e-33	2.54e-32	TRUE	AIM2	Dienelactn_hydro
YAL051W	233.556	148.254	1.57538	0.6557	0.00035385	0.00061143	TRUE	OAF1	Aflatoxin_BRP
YAL053W	1740.23	1708.49	1.01858	0.026564	1	1	FALSE	FLC2	DUF907_fun
YAL054C	3560.79	439.589	8.10027	3.018	2.07e-28	1.21e-27	TRUE	ACS1	DUF4009
YAL055W	52.0131	20.1715	2.57854	1.3666	0.00011828	0.00021379	TRUE	PEX22	Peroxin-22
YAL056C-A	1.11372	1.50899	0.738054	-0.4382	1	1	FALSE
YAL056W	2588.33	766.25	3.37793	1.7561	7.84e-16	2.72e-15	TRUE	GPB2	Kelch-typ_b-propeller
YAL058W	156.288	220.165	0.709868	-0.49438	0.011435	0.017124	TRUE	CNE1	Calret/calnex_CS
YAL059C-A	0	1.2685	0	#NAME?	0.32868	0.39081	FALSE
YAL059W	344.581	1364.99	0.252442	-1.986	3.99e-27	2.23e-26	TRUE	ECM1	Ribosome_bgen_Alb1
YAL060W	4413.86	1468.79	3.00509	1.5874	1.67e-30	1.06e-29	TRUE	BDH1	NAD(P)-bd_dom
YAL061W	69374.6	1110.34	62.4802	5.9653	1.94e-137	1.89e-135	TRUE	BDH2	NAD(P)-bd_dom
YAL062W	741.583	45.0241	16.4708	4.0418	1.63e-103	8.84e-102	TRUE	GDH3	NAD(P)-bd_dom
YAL063C	370.59	389.059	0.95253	-0.070164	0.61433	0.67848	FALSE	FLO9	Flocculin_t3_rpt
YAL063C-A	0	0	NA	NA	NA	NA	NA
YAL064C-A	0.312998	0	NA	Inf	0.94638	0.97222	FALSE	TDA8	PA14
YAL064W	0.266906	0	NA	Inf	0.94638	0.97222	FALSE
YAL064W-B	23.7463	6.98	3.40205	1.7664	0.00014979	0.00026813	TRUE
YAL065C	126.943	233.913	0.542693	-0.88179	2.19e-06	4.46e-06	TRUE
YAL066W	14.3143	8.71715	1.64208	0.71552	0.18907	0.23628	FALSE
YAL067C	1545.69	160.537	9.62823	3.2673	5.26e-94	2.24e-92	TRUE	SEO1	MFS_dom_general_subst_transpt
YAL067W-A	0	0	NA	NA	NA	NA	NA
YAL068C	179.684	141.771	1.26742	0.3419	0.18263	0.22893	FALSE	PAU8	SRP1_TIP1
YAL068W-A	0.266906	0.921719	0.289574	-1.788	0.83482	0.88035	FALSE		DUF468
YAL069W	0.266906	0.921719	0.289574	-1.788	0.83482	0.88035	FALSE
YAR002C-A	897.008	3118.34	0.287656	-1.7976	4.23e-37	3.4e-36	TRUE	ERP1	GOLD
YAR002W	111.337	342.97	0.324626	-1.6232	1.27e-19	5.21e-19	TRUE	NUP60
YAR003W	257.331	677.117	0.38004	-1.3958	6.89e-19	2.74e-18	TRUE	SWD1	WD40_repeat_CS
YAR007C	122.613	458.021	0.267703	-1.9013	3.41e-29	2.05e-28	TRUE	RFA1	NA-bd_OB-fold-like
YAR008W	72.1014	272.308	0.264779	-1.9171	3.66e-15	1.23e-14	TRUE	SEN34	tRNA_splic_SEN34
YAR014C	167.525	327.748	0.51114	-0.96821	5.77e-09	1.4e-08	TRUE	BUD14	SH3_domain
YAR015W	696.116	5007.59	0.139012	-2.8467	1.76e-68	3.73e-67	TRUE	ADE1	SAICAR_synthetase_CS
YAR018C	21.6392	77.2761	0.280024	-1.8364	6.26e-11	1.68e-10	TRUE	KIN3	Protein_kinase_ATP_BS
YAR019C	536.781	150.844	3.55851	1.8313	4.04e-28	2.34e-27	TRUE	CDC15	Protein_kinase_ATP_BS
YAR019W-A	3.75466	1.39037	2.70047	1.4332	0.26013	0.3163	FALSE
YAR020C	100.966	67.253	1.50129	0.5862	0.0073399	0.011238	TRUE	PAU7	SRP1_TIP1
YAR023C	195.898	141.502	1.38442	0.46928	0.021334	0.030919	TRUE		DUP
YAR027W	406.6	426.373	0.953625	-0.068507	0.53292	0.5984	FALSE	UIP3	DUP
YAR028W	53.7586	41.0264	1.31034	0.38994	0.086115	0.1144	FALSE		DUP
YAR029W	29.0282	20.6267	1.40731	0.49294	0.22558	0.27728	FALSE		DUP
YAR030C	2.00662	6.53926	0.306857	-1.7044	0.11862	0.15357	FALSE
YAR031W	7.90617	20.0776	0.393781	-1.3445	0.015208	0.022501	TRUE	PRM9	DUP
YAR033W	112.625	102.91	1.09441	0.13015	0.74095	0.79474	FALSE	MST28	DUP
YAR035C-A	0	0	NA	NA	NA	NA	NA
YAR035W	830.617	103.833	7.99958	2.9999	1.13e-73	2.82e-72	TRUE	YAT1	Carn_acyl_trans
YAR042W	324.941	141.851	2.29072	1.1958	1.22e-12	3.59e-12	TRUE	SWH1	Ankyrin_rpt-contain_dom
YAR047C	0	0	NA	NA	NA	NA	NA
YAR050W	436.318	343.028	1.27196	0.34705	0.02103	0.030492	TRUE	FLO1	PA14
YAR053W	0.266906	0	NA	Inf	0.94638	0.97222	FALSE
YAR060C	2.32378	2.21813	1.04763	0.067127	1	1	FALSE
YAR064W	31.7418	21.3482	1.48686	0.57227	0.11848	0.15342	FALSE
YAR066W	45.4556	27.9344	1.62722	0.70241	0.017221	0.025313	TRUE
YAR068W	155.138	177.229	0.875355	-0.19206	0.2326	0.2849	FALSE
YAR069C	8.50272	5.54265	1.53405	0.61735	0.41712	0.48253	FALSE
YAR070C	2.28185	6.51135	0.350442	-1.5128	0.088887	0.11777	FALSE
YAR071W	438.055	205.529	2.13135	1.0918	2.97e-11	8.13e-11	TRUE	PHO11	Histidine_acid_Pase_euk
YAR073W	2566.3	4185.9	0.613083	-0.70584	5.72e-07	1.22e-06	TRUE	IMD1	IMP_DH/GMP_Rdtase_CS
YAR075W	973.953	1664.71	0.585057	-0.77335	0.0043201	0.0067896	TRUE		Aldolase_TIM
YBL001C	1286.7	580.571	2.21626	1.1481	1.51e-15	5.17e-15	TRUE	ECM15	Thiamin/HMP-bd-like_put
YBL002W	698.821	4398.27	0.158885	-2.6539	4.51e-71	1.03e-69	TRUE	HTB2	Histone-fold
YBL003C	770.226	6241.63	0.123402	-3.0186	1.18e-15	4.05e-15	TRUE	HTA2	Histone-fold
YBL004W	405.019	1078.4	0.375575	-1.4128	1.42e-22	6.61e-22	TRUE	UTP20	ARM-type_fold
YBL005W	380.897	216.204	1.76175	0.81701	1.97e-06	4.03e-06	TRUE	PDR3	Transcription_factor_fun
YBL006C	1752.6	535.406	3.2734	1.7108	1.54e-33	1.09e-32	TRUE	LDB7	CRC_RSC_Rsc14
YBL006W-A	27.9048	10.4073	2.68127	1.4229	0.00079048	0.0013271	TRUE
YBL007C	1089.15	489.336	2.22578	1.1543	2.19e-16	7.78e-16	TRUE	SLA1	SHD1
YBL008W	120.885	233.479	0.517754	-0.94966	2.62e-07	5.72e-07	TRUE	HIR1	WD40_repeat_CS
YBL008W-A	1.74387	1.89042	0.922482	-0.11641	1	1	FALSE
YBL009W	135.042	180.022	0.750142	-0.41476	0.032348	0.045822	TRUE	ALK2	DUF3635
YBL010C	29.0941	58.8254	0.494584	-1.0157	0.00075333	0.0012671	TRUE
YBL011W	893.266	462.747	1.93035	0.94887	3.13e-11	8.54e-11	TRUE	SCT1	Acyltransferase
YBL012C	1.16397	3.22496	0.360926	-1.4702	0.49187	0.55876	FALSE
YBL013W	91.9215	28.3886	3.23797	1.6951	5.71e-12	1.63e-11	TRUE	FMT1	Met_tRNA_Form_TA-like
YBL014C	124.528	180.915	0.688321	-0.53885	0.0034455	0.0054704	TRUE	RRN6	RNA_pol_I-sp_TIF_RRN6-like
YBL015W	4447.93	823.168	5.40343	2.4339	2.38e-67	4.86e-66	TRUE	ACH1	AcetylCoA_hyd_C
YBL016W	37.288	8.52363	4.37466	2.1292	5.06e-08	1.16e-07	TRUE	FUS3	Protein_kinase_ATP_BS
YBL017C	1338.19	1078.5	1.24079	0.31126	0.017261	0.025367	TRUE	PEP1	Neuraminidase
YBL018C	36.3798	201.536	0.180512	-2.4698	1.94e-28	1.13e-27	TRUE	POP8	RNase_P/MRP_POP8
YBL019W	228.097	81.2291	2.80807	1.4896	6.13e-09	1.48e-08	TRUE	APN2	AP_endonuclease_F1_CS
YBL020W	372.919	804.61	0.463478	-1.1094	3.9e-14	1.25e-13	TRUE	RFT1	RFT1
YBL021C	260.644	263.216	0.990229	-0.014166	0.94786	0.97341	FALSE	HAP3	Histone-fold
YBL022C	643.973	824.022	0.7815	-0.35568	0.016118	0.023783	TRUE	PIM1	Ribosomal_S5_D2-typ_fold
YBL023C	110.271	385.405	0.286117	-1.8053	2.49e-24	1.24e-23	TRUE	MCM2	MCM_CS
YBL024W	281.712	1063.69	0.264843	-1.9168	1.51e-35	1.15e-34	TRUE	NCL1	RCMT_NCL1
YBL025W	68.5145	76.0483	0.900934	-0.15051	0.73849	0.79301	FALSE	RRN10	UAF_Rrn10
YBL026W	155.838	281.909	0.552795	-0.85518	1.91e-06	3.91e-06	TRUE	LSM2	U6_snRNA_Lsm2
YBL027W	10305.7	21166.8	0.48688	-1.0384	6.07e-13	1.82e-12	TRUE	RPL19B	Ribosomal_L19/L19e_CS
YBL028C	81.1348	412.718	0.196587	-2.3468	4.13e-39	3.57e-38	TRUE		UPF0642
YBL029C-A	143.225	43.0622	3.326	1.7338	1.32e-05	2.55e-05	TRUE
YBL029W	10.1166	14.9813	0.675286	-0.56643	0.16668	0.21032	FALSE
YBL030C	19898.4	7001.34	2.84208	1.5069	1.3e-24	6.57e-24	TRUE	PET9	Mt_carrier_dom
YBL031W	7.77622	19.3861	0.401123	-1.3179	0.0074069	0.011335	TRUE	SHE1
YBL032W	379.932	468.467	0.811012	-0.30221	0.10895	0.14193	FALSE	HEK2	KH_type_1
YBL033C	836.461	331.46	2.52356	1.3355	1.81e-19	7.39e-19	TRUE	RIB1	GTP_CycHdrlaseII_RibA
YBL034C	24.1768	62.3556	0.387725	-1.3669	8.16e-06	1.6e-05	TRUE	STU1	CLASP_N_dom
YBL035C	10.8588	111.858	0.0970761	-3.3647	7.52e-29	4.48e-28	TRUE	POL12	DNA_pol_alpha_bsu
YBL036C	263.847	573.099	0.460387	-1.1191	1.48e-12	4.34e-12	TRUE		UPF0001
YBL037W	111.121	205.731	0.540125	-0.88864	5.62e-06	1.12e-05	TRUE	APL3	AP2_complex_asu
YBL038W	370.927	854.97	0.433848	-1.2047	7.81e-16	2.72e-15	TRUE	MRPL16	Ribosomal_L16_CS
YBL039C	285.712	2975.57	0.0960194	-3.3805	1.6e-106	9.17e-105	TRUE	URA7	GATASE_1
YBL039C-A	29.6151	321.931	0.0919922	-3.4423	1.24e-41	1.16e-40	TRUE
YBL039W-B	240.924	116.736	2.06384	1.0453	1.43e-05	2.76e-05	TRUE
YBL040C	407.036	773.864	0.525978	-0.92692	5.63e-10	1.44e-09	TRUE	ERD2	ER_ret_rcpt
YBL041W	1237.57	1416.9	0.873433	-0.19523	0.13072	0.16793	FALSE	PRE7	Proteasome_suB-type
YBL042C	672.46	1297.22	0.518387	-0.9479	3.22e-11	8.79e-11	TRUE	FUI1	NCS1
YBL043W	1149.57	111.386	10.3206	3.3675	4.68e-91	1.85e-89	TRUE	ECM13
YBL044W	6.07844	8.75739	0.694092	-0.5268	0.47296	0.53991	FALSE
YBL045C	9357.06	2141.51	4.36937	2.1274	4.36e-54	5.85e-53	TRUE	COR1	Pept_M16_N
YBL046W	181.379	176.177	1.02953	0.04198	0.91434	0.94931	FALSE	PSY4	PPP4R2
YBL047C	2532.48	1026.44	2.46724	1.3029	8.95e-22	4.04e-21	TRUE	EDE1	EF_HAND_2
YBL048W	408.472	27.8861	14.6479	3.8726	3.29e-24	1.64e-23	TRUE	RRT1
YBL049W	1839.06	83.8771	21.9256	4.4545	7.41e-55	1.01e-53	TRUE	MOH1	Yippee
YBL050W	1271.93	780.499	1.62963	0.70455	2.13e-06	4.35e-06	TRUE	SEC17	TPR-like_helical
YBL051C	140.785	101.337	1.38928	0.47433	0.0075607	0.011548	TRUE	PIN4	Nucleotide-bd_a/b_plait
YBL052C	28.4902	24.9913	1.14	0.18904	0.73998	0.79409	FALSE	SAS3	Acyl_CoA_acyltransferase
YBL053W	1.11372	4.41508	0.252253	-1.9871	0.1938	0.24173	FALSE
YBL054W	133.277	289.42	0.460499	-1.1187	4.27e-09	1.04e-08	TRUE	TOD6	Tscrpt_reg_HTH_Myb-type
YBL055C	480.974	714.331	0.673321	-0.57063	0.00011774	0.00021304	TRUE		DNase_TatD-rel_CS
YBL056W	3867.37	1897.08	2.03859	1.0276	3.53e-14	1.13e-13	TRUE	PTC3	Protein_Pase_2C
YBL057C	663.901	846.389	0.784392	-0.35035	0.016936	0.024916	TRUE	PTH2	Pep_tRNA_hydro_II_dom
YBL058W	1574.26	1108.73	1.41987	0.50576	0.00023662	0.00041535	TRUE	SHP1	SEP_domain
YBL059C-A	95.044	132.77	0.715853	-0.48227	0.022633	0.032729	TRUE	CMC2	Cyt_c_biogenesis_Cmc1-like
YBL059W	34.7559	81.5058	0.426422	-1.2296	9.9e-07	2.07e-06	TRUE
YBL060W	178.657	79.5626	2.24549	1.167	1.05e-09	2.67e-09	TRUE	YEL1	SEC7_alpha_orthog
YBL061C	325.276	275.772	1.17951	0.23819	0.16953	0.21359	FALSE	SKT5	TPR-like_helical
YBL062W	0	0.721475	0	#NAME?	0.57942	0.64308	FALSE
YBL063W	46.7859	29.0529	1.61037	0.68739	0.016738	0.024659	TRUE	KIP1	Kinesin_motor_CS
YBL064C	2753.34	1366.93	2.01425	1.0102	1.25e-13	3.92e-13	TRUE	PRX1	Peroxiredoxin_AhpC-typ
YBL065W	5.49021	10.7541	0.510522	-0.96995	0.22908	0.28095	FALSE
YBL066C	224.055	154.99	1.44561	0.53168	0.0044908	0.0070476	TRUE	SEF1	Transcription_factor_fun
YBL067C	155.522	279.384	0.55666	-0.84513	8.33e-07	1.76e-06	TRUE	UBP13	Pept_C19ubi-hydrolase_C_CS
YBL068W	360.577	893.304	0.403645	-1.3088	6.73e-19	2.67e-18	TRUE	PRS4	Rib-P_diPkinase
YBL068W-A	21.8738	36.279	0.602933	-0.72993	0.017976	0.026351	TRUE		ADH_SF_Zn-type
YBL069W	71.3007	107.928	0.660632	-0.59808	0.0088359	0.013427	TRUE	AST1	NAD(P)-bd_dom
YBL070C	1.47697	11.3011	0.130692	-2.9358	0.00035104	0.0006069	TRUE
YBL071C	0.897064	2.03695	0.440395	-1.1831	0.43042	0.49613	FALSE
YBL071C-B	2.99171	7.00579	0.427033	-1.2276	0.50451	0.57082	FALSE
YBL071W-A	49.5683	42.9694	1.15357	0.20611	0.30213	0.36222	FALSE	KTI11	Znf_DHP
YBL072C	17750.9	48975	0.362447	-1.4642	6.24e-24	3.06e-23	TRUE	RPS8A	Ribosomal_S8e/biogenesis_NSA2
YBL073W	0	0	NA	NA	NA	NA	NA
YBL074C	38.1978	42.6573	0.895459	-0.1593	0.88287	0.92236	FALSE	AAR2	AAR2
YBL075C	162.243	167.531	0.968435	-0.046273	0.99544	1	FALSE	SSA3	Heat_shock_70_CS
YBL076C	1468.18	7199.7	0.203923	-2.2939	3.49e-58	5.33e-57	TRUE	ILS1	Rossmann-like_a/b/a_fold
YBL077W	0	0.63425	0	#NAME?	0.72197	0.77823	FALSE
YBL078C	478.579	69.5154	6.88451	2.7834	2.94e-28	1.71e-27	TRUE	ATG8	Atg8_ubiquitin-like
YBL079W	495.434	453.646	1.09212	0.12713	0.34517	0.40767	FALSE	NUP170	Nucleoporin_Nup133/Nup155_N
YBL080C	80.4505	107.386	0.749168	-0.41664	0.099554	0.1306	FALSE	PET112	Asn/Gln_amidotransferase
YBL081W	101.768	290.575	0.350231	-1.5136	2.8e-08	6.52e-08	TRUE
YBL082C	1750.18	2557.42	0.684353	-0.54719	0.0037315	0.0058958	TRUE	ALG3	Glycosyltransferase_ALG3
YBL083C	700.31	1088.23	0.643529	-0.63592	0.00017559	0.00031236	TRUE
YBL084C	555.599	123.574	4.4961	2.1687	3.5e-39	3.04e-38	TRUE	CDC27	TPR_repeat
YBL085W	94.2448	134.924	0.698504	-0.51766	0.012346	0.018438	TRUE	BOI1	SAM/pointed
YBL086C	229.143	84.5482	2.7102	1.4384	1.49e-14	4.86e-14	TRUE		Oestrogen-resp_Fam102A/B_N
YBL087C	3731.82	16975	0.219843	-2.1855	1.35e-29	8.25e-29	TRUE	RPL23A	Ribosomal_L14_dom
YBL088C	93.876	104.523	0.89814	-0.15499	0.54385	0.60889	FALSE	TEL1	TAN
YBL089W	510.392	500.195	1.02039	0.029116	0.99105	1	FALSE	AVT5	AA_transpt_TM
YBL090W	203.118	527.392	0.385136	-1.3766	8.51e-18	3.24e-17	TRUE	MRP21	Ribosomal_S21
YBL091C	712.443	1053.17	0.676477	-0.56389	0.00013118	0.00023625	TRUE	MAP2	Pept_M24A_MAP2_BS
YBL091C-A	116.05	64.1152	1.81002	0.85601	0.00010284	0.00018676	TRUE	SCS22	PapD-like
YBL092W	6452.6	20047.7	0.321863	-1.6355	2.53e-27	1.42e-26	TRUE	RPL32	Ribosomal_L32e_CS
YBL093C	486.767	462.117	1.05334	0.074973	0.68514	0.74493	FALSE	ROX3	Mediator_Med19_fun
YBL094C	11.222	13.1937	0.850563	-0.23351	0.60226	0.66672	FALSE
YBL095W	8216.49	1156.07	7.10727	2.8293	1.65e-79	4.87e-78	TRUE		Thioestr_supf
YBL096C	21.2004	12.7564	1.66194	0.73287	0.14307	0.18272	FALSE
YBL097W	9.37349	10.5136	0.891558	-0.1656	1	1	FALSE	BRN1	Condensin_barren_su2
YBL098W	3540.14	5700.56	0.621016	-0.6873	4.01e-07	8.64e-07	TRUE	BNA4	Rng_hydrolase-like
YBL099W	9335.97	5380.33	1.7352	0.7951	5.88e-09	1.42e-08	TRUE	ATP1	ATPase_F1/A1-cplx_a_su_N
YBL100C	0	0.240492	0	#NAME?	1	1	FALSE
YBL100W-C	7.33459	0	NA	Inf	5.05e-05	9.34e-05	TRUE
YBL101C	844.667	205.33	4.11371	2.0404	1.33e-39	1.17e-38	TRUE	ECM21	Arrestin_C-like
YBL102W	1407.93	666.099	2.11369	1.0798	1.58e-13	4.92e-13	TRUE	SFT2	Vesicle_transpt_SFT2
YBL103C	150.541	124.738	1.20686	0.27126	0.12253	0.15819	FALSE	RTG3	TF_RTG3
YBL104C	92.8907	156.385	0.593988	-0.75149	5.57e-05	0.0001029	TRUE	SEA4	WD40_repeat_dom
YBL105C	411.346	285.061	1.44301	0.52908	0.00045581	0.00078098	TRUE	PKC1	Pkinase_C
YBL106C	182.798	111.902	1.63356	0.70802	9.97e-05	0.00018128	TRUE	SRO77	WD40_repeat_CS
YBL107C	71.4707	260.22	0.274655	-1.8643	3.23e-22	1.49e-21	TRUE	MIX23	Caffeine_induced_death_Cid2
YBL107W-A	13.55	16.5719	0.817649	-0.29045	0.53988	0.60528	FALSE
YBL108C-A	88.4722	103.413	0.855526	-0.22512	0.35139	0.41397	FALSE	PAU9	SRP1_TIP1
YBL108W	0	0	NA	NA	NA	NA	NA
YBL109W	1.43504	2.49675	0.574762	-0.79896	0.68459	0.74445	FALSE
YBL111C	510.19	389.273	1.31062	0.39025	0.0035024	0.0055527	TRUE		DEAD-like_helicase
YBL112C	95.3783	91.1337	1.04658	0.065676	0.49396	0.56084	FALSE		Helicase_C
YBL113C	1314.95	1140.27	1.1532	0.20564	0.093691	0.12351	FALSE
YBL113W-A	45.0878	40.7222	1.1072	0.14692	0.85312	0.8953	FALSE
YBR001C	1818.56	112.242	16.2022	4.0181	4.43e-65	8.32e-64	TRUE	NTH2	Glyco_hydro_37_CS
YBR002C	88.0689	323.604	0.27215	-1.8775	1.71e-24	8.61e-24	TRUE	RER2	UPP_synth-like_CS
YBR003W	744.824	495.235	1.50398	0.58879	1.85e-05	3.54e-05	TRUE	COQ1	Polyprenyl_synth-rel
YBR004C	819.32	2322.77	0.352734	-1.5033	1.65e-18	6.48e-18	TRUE	GPI18	GPI_Mannosyltransferase_2-like
YBR005W	2479.42	4069.37	0.609289	-0.7148	0.00023359	0.00041048	TRUE	RCR1	Chitin_synth_reg_RCR
YBR006W	3331.53	16641.6	0.200193	-2.3205	8.35e-44	8.35e-43	TRUE	UGA2	Ald_DH_C
YBR007C	25.6483	42.2914	0.606465	-0.7215	0.036723	0.051727	FALSE	DSF2	TPR-like_helical
YBR008C	211.629	323.845	0.653489	-0.61376	9.06e-05	0.00016523	TRUE	FLR1	MFS_dom
YBR009C	1992.25	3737.14	0.533093	-0.90754	1.81e-10	4.76e-10	TRUE	HHF1	Histone_H4_CS
YBR010W	3478.91	6332.53	0.54937	-0.86415	0.0015696	0.0025697	TRUE	HHT1	Histone-fold
YBR011C	5877.32	11245.8	0.522622	-0.93616	1.49e-11	4.15e-11	TRUE	IPP1	Pyrophosphatase
YBR012C	35.4421	21.3168	1.66264	0.73347	0.057818	0.079139	FALSE
YBR013C	34.5437	27.5619	1.25331	0.32575	0.28118	0.33892	FALSE
YBR014C	529.65	179.025	2.95852	1.5649	3.3e-21	1.46e-20	TRUE	GRX7	Glutaredoxin_subgr
YBR015C	4263.96	1940.82	2.19699	1.1355	6.3e-17	2.31e-16	TRUE	MNN2	Alpha_mannosyltransferase
YBR016W	2457.32	326.256	7.53186	2.913	3.99e-85	1.33e-83	TRUE
YBR017C	224.658	942.104	0.238464	-2.0682	5.24e-39	4.5e-38	TRUE	KAP104	ARM-type_fold
YBR018C	51.1846	14.3	3.57933	1.8397	1.77e-08	4.18e-08	TRUE	GAL7	GalP_UDPtransf1_His-AS
YBR019C	48.6064	35.5677	1.36659	0.45058	0.12202	0.15763	FALSE	GAL10	Epimerase_C
YBR020W	82.0908	22.6602	3.62269	1.8571	3.43e-11	9.35e-11	TRUE	GAL1	Ribosomal_S5_D2-typ_fold
YBR021W	260.929	1794.26	0.145424	-2.7817	2.74e-72	6.46e-71	TRUE	FUR4	NCS1
YBR022W	72.7537	154.184	0.471862	-1.0836	4.38e-08	1.01e-07	TRUE	POA1	A1pp
YBR023C	969.652	1812.27	0.535049	-0.90226	4.4e-11	1.19e-10	TRUE	CHS3	Chitin_synth_fng
YBR024W	534.766	120.47	4.43899	2.1502	4.84e-36	3.73e-35	TRUE	SCO2	Synth_of_cyt-c-oxidase_Sco1/2
YBR025C	5557.28	10925.1	0.508672	-0.97519	1.36e-13	4.24e-13	TRUE	OLA1	TGS-like_dom
YBR026C	2084.74	195.484	10.6645	3.4147	2.15e-82	6.83e-81	TRUE	ETR1	NAD(P)-bd_dom
YBR027C	31.4137	17.442	1.80104	0.84883	0.019455	0.028411	TRUE
YBR028C	84.6357	217.769	0.38865	-1.3635	1.99e-11	5.49e-11	TRUE	YPK3	Pkinase_C
YBR029C	707.295	2111.11	0.335034	-1.5776	1.71e-29	1.04e-28	TRUE	CDS1	PC_Trfase_euk
YBR030W	179.689	355.43	0.505555	-0.98406	2.71e-09	6.69e-09	TRUE	RKM3	SET_dom
YBR031W	61779.4	98429	0.627654	-0.67196	0.00089961	0.0015027	TRUE	RPL4A	Ribos_L4_C_dom
YBR032W	41.0525	260.975	0.157304	-2.6684	1.99e-28	1.16e-27	TRUE
YBR033W	363.612	173.236	2.09893	1.0697	3.12e-11	8.52e-11	TRUE	EDS1	Zn2-C6_fun-type_DNA-bd
YBR034C	648.39	2778.17	0.233387	-2.0992	1.99e-47	2.24e-46	TRUE	HMT1	Arg_MeTrfase
YBR035C	1436.15	2019.54	0.71113	-0.49182	0.00073501	0.0012372	TRUE	PDX3	Pyridox_Oxase_CS
YBR036C	6954.13	4605.19	1.51006	0.59461	0.0013929	0.0022907	TRUE	CSG2	EF_Hand_1_Ca_BS
YBR037C	870.511	410.001	2.12319	1.0862	5.19e-14	1.65e-13	TRUE	SCO1	Synth_of_cyt-c-oxidase_Sco1/2
YBR038W	150.119	596.937	0.251482	-1.9915	7.38e-34	5.29e-33	TRUE	CHS2	Chitin_synth_N
YBR039W	2008.51	1368.79	1.46736	0.55323	2.91e-05	5.49e-05	TRUE	ATP3	ATPase_F1_gsu_dom
YBR040W	30.7411	3.86806	7.94743	2.9905	1.84e-05	3.53e-05	TRUE	FIG1	M_fusion_mating_FIG1
YBR041W	745.264	988.454	0.753969	-0.40742	0.006874	0.010554	TRUE	FAT1	AMP-binding_CS
YBR042C	80.6825	569.226	0.141741	-2.8187	5.57e-56	7.98e-55	TRUE	CST26	Acyltransferase
YBR043C	1091.99	519.922	2.1003	1.0706	2.29e-13	7.07e-13	TRUE	QDR3	MFS_dom
YBR044C	394.93	381.999	1.03385	0.04803	0.70373	0.76209	FALSE	TCM62	Cpn60/TCP-1
YBR045C	292.768	51.5073	5.68402	2.5069	2.28e-20	9.71e-20	TRUE	GIP1
YBR046C	2837.92	221.341	12.8215	3.6805	4.84e-65	9.04e-64	TRUE	ZTA1	PKS_ER
YBR047W	254.273	75.7584	3.35637	1.7469	3.32e-11	9.04e-11	TRUE	FMP23
YBR048W	3176.68	11940.5	0.266043	-1.9103	6.52e-44	6.54e-43	TRUE	RPS11B	Ribosomal_S17_CS
YBR049C	376.125	256.745	1.46498	0.55088	0.00036566	0.0006305	TRUE	REB1	Tscrpt_reg_HTH_Myb-type
YBR050C	981.048	34.3964	28.5218	4.834	6.72e-141	6.95e-139	TRUE	REG2	DUF1752_fun
YBR051W	1.43088	3.08054	0.464489	-1.1063	0.38066	0.44508	FALSE
YBR052C	3832.58	1409.81	2.71851	1.4428	1.71e-25	9.01e-25	TRUE	RFS1	Flavodoxin/NO_synth
YBR053C	1156.89	257.779	4.48793	2.1661	9.61e-46	1.01e-44	TRUE		SGL
YBR054W	166.286	33.4534	4.97066	2.3134	1.61e-19	6.6e-19	TRUE	YRO2	Rhodopsin_arc/bac/fun
YBR055C	91.8249	264.288	0.347443	-1.5252	2.42e-16	8.57e-16	TRUE	PRP6	TPR_repeat
YBR056C-B	1.11788	0.681228	1.64098	0.71455	0.89411	0.93171	FALSE
YBR056W	1988.16	859.556	2.313	1.2098	1.48e-11	4.12e-11	TRUE		Glycoside_hydrolase_SF
YBR056W-A	504.084	485.28	1.03875	0.054846	0.78312	0.83392	FALSE
YBR057C	226.868	93.2475	2.43297	1.2827	7.08e-12	2e-11	TRUE	MUM2
YBR058C	251.36	275.011	0.914001	-0.12973	0.56257	0.62672	FALSE	UBP14	Pept_C19ubi-hydrolase_C_CS
YBR058C-A	141.967	312.785	0.45388	-1.1396	1.87e-09	4.66e-09	TRUE	TSC3
YBR059C	263.291	196.286	1.34136	0.4237	0.0091929	0.013934	TRUE	AKL1	Kinase-like_dom
YBR060C	38.5736	153.955	0.250551	-1.9968	5.64e-18	2.16e-17	TRUE	ORC2	AT_hook_DNA-bd_motif
YBR061C	170.268	543.255	0.313422	-1.6738	2.29e-23	1.1e-22	TRUE	TRM7	rRNA-MeTfrase_E
YBR062C	156.207	153.078	1.02045	0.029199	0.66093	0.72259	FALSE		Znf_RING/FYVE/PHD
YBR063C	70.1154	81.1686	0.863824	-0.21119	0.29021	0.34883	FALSE
YBR064W	0.266906	0.961966	0.277459	-1.8497	0.72004	0.77739	FALSE
YBR065C	67.6187	48.0411	1.40752	0.49316	0.023513	0.033911	TRUE	ECM2
YBR066C	38.1988	26.6794	1.43177	0.5178	0.12315	0.15891	FALSE	NRG2	Znf_C2H2-like
YBR067C	15944.6	15922.3	1.0014	0.0020136	0.79599	0.84529	FALSE	TIP1	SRP1_TIP1
YBR068C	836.492	82.1464	10.1829	3.3481	1.01e-18	3.99e-18	TRUE	BAP2	AA-permease_dom
YBR069C	606.571	159.112	3.81224	1.9306	7.38e-10	1.88e-09	TRUE	TAT1	AA-permease_dom
YBR070C	75.1996	410.614	0.183139	-2.449	1.1e-38	9.31e-38	TRUE	ALG14	Oligosacch_biosynth_Alg14
YBR071W	46.8794	121.255	0.38662	-1.371	7.63e-09	1.83e-08	TRUE
YBR072C-A	0	1.02801	0	#NAME?	0.47682	0.54365	FALSE
YBR072W	123.475	100.265	1.23149	0.3004	0.10155	0.13287	FALSE	HSP26	HSP20-like_chaperone
YBR073W	23.7758	144.394	0.164659	-2.6024	1.18e-24	5.99e-24	TRUE	RDH54	DUF2439
YBR074W	683.641	1131.6	0.604139	-0.72705	1.84e-07	4.06e-07	TRUE	PFF1	Peptidase_M28
YBR076C-A	237.513	259.449	0.915451	-0.12745	0.26568	0.32201	FALSE
YBR076W	43.5047	2.08393	20.8763	4.3838	1.39e-18	5.47e-18	TRUE	ECM8
YBR077C	246.503	251.318	0.980841	-0.027908	0.74328	0.79644	FALSE	SLM4	GSE/EGO_complex_su-SLM4
YBR078W	7426.55	15261.8	0.486609	-1.0392	1.18e-14	3.87e-14	TRUE	ECM33
YBR079C	453.645	1691.57	0.26818	-1.8987	1.31e-37	1.06e-36	TRUE	RPG1	PCI_dom
YBR080C	787.237	1080.52	0.728573	-0.45685	0.0013822	0.0022755	TRUE	SEC18	Asp_de-COase-like_fold
YBR081C	136.771	159.386	0.858111	-0.22076	0.17117	0.21548	FALSE	SPT7	Bromodomain_CS
YBR082C	733.503	1339.87	0.547441	-0.86922	9.96e-09	2.38e-08	TRUE	UBC4	UBQ-conjugating_AS
YBR083W	155.972	38.7345	4.0267	2.0096	1.2e-20	5.17e-20	TRUE	TEC1	TEA/ATTS
YBR084C-A	3750.17	9573.02	0.391744	-1.352	2.91e-18	1.13e-17	TRUE	RPL19A	Ribosomal_L19/L19e_CS
YBR084W	735.905	2932.69	0.250931	-1.9946	4.95e-43	4.83e-42	TRUE	MIS1	THF_DH/CycHdrlase_CS
YBR085C-A	3109.61	872.219	3.56517	1.834	1.3e-38	1.09e-37	TRUE
YBR085W	138.268	408.103	0.338805	-1.5615	1.88e-17	7.05e-17	TRUE	AAC3	Mt_carrier_dom
YBR086C	1775.61	1321.33	1.34381	0.42633	0.0019057	0.0030881	TRUE	IST2	Anoctamin
YBR087W	89.73	666.255	0.134678	-2.8924	2.97e-61	4.99e-60	TRUE	RFC5	Rep_factor-C
YBR088C	58.1181	749.098	0.0775841	-3.6881	1.16e-38	9.75e-38	TRUE	POL30	Pr_cel_nuc_antig_CS
YBR089C-A	3398.53	1543.64	2.20163	1.1386	1.12e-17	4.22e-17	TRUE	NHP6B	HMG_superfamily
YBR089W	0.892902	0.874741	1.02076	0.029646	1	1	FALSE
YBR090C	1786.35	823.943	2.16805	1.1164	7.33e-16	2.55e-15	TRUE
YBR091C	178.567	387.115	0.461277	-1.1163	1.41e-06	2.92e-06	TRUE	TIM12	Tim8/9/10/13_Znf-like
YBR092C	2020.02	15971.3	0.126478	-2.983	1.2e-72	2.87e-71	TRUE	PHO3	Histidine_acid_Pase_euk
YBR093C	575.21	1898.02	0.303057	-1.7223	5.6e-34	4.03e-33	TRUE	PHO5	Histidine_acid_Pase_euk
YBR094W	212.791	220.898	0.963298	-0.053946	0.8499	0.89264	FALSE	PBY1	ATP_grasp_subdomain_2
YBR095C	317.776	113.765	2.79328	1.482	8.85e-18	3.37e-17	TRUE	RXT2	RXT2_N
YBR096W	2307.32	2002.04	1.15248	0.20474	0.47443	0.5414	FALSE
YBR097W	107.662	151.924	0.708659	-0.49684	0.010187	0.015359	TRUE	VPS15	HEAT_type_2
YBR098W	42.7206	24.0329	1.77759	0.82992	0.012875	0.019188	TRUE	MMS4	ERCC4_domain
YBR099C	17.6987	97.257	0.181978	-2.4582	6.29e-09	1.52e-08	TRUE
YBR101C	259.423	630.181	0.411664	-1.2805	8.08e-17	2.95e-16	TRUE	FES1	ARM-type_fold
YBR102C	121.241	149.432	0.811348	-0.30161	0.090394	0.11955	FALSE	EXO84	Cullin_repeat-like_dom
YBR103C-A	0.584066	0	NA	Inf	0.94641	0.97222	FALSE
YBR103W	398.938	490.504	0.813323	-0.2981	0.029484	0.041975	TRUE	SIF2	WD40_repeat_dom
YBR104W	110.085	1233.35	0.0892574	-3.4859	1.03e-93	4.29e-92	TRUE	YMC2	Mt_carrier_dom
YBR105C	3000.9	727.346	4.12583	2.0447	2.09e-46	2.24e-45	TRUE	VID24	Vacuolar_import/degrad_Vid24
YBR106W	6502.7	13031.5	0.498998	-1.0029	2.24e-13	6.9e-13	TRUE	PHO88	Phosphate_transporter_Pho88
YBR107C	90.1935	183.227	0.49225	-1.0225	5.35e-07	1.14e-06	TRUE	IML3
YBR108W	365.503	44.1091	8.28633	3.0507	5.75e-55	7.9e-54	TRUE	AIM3
YBR109C	1367.03	1577.95	0.866334	-0.207	0.10502	0.137	FALSE	CMD1	EF_HAND_2
YBR109W-A	9.01989	13.9968	0.644427	-0.63391	0.32893	0.39104	FALSE
YBR110W	665.002	762.536	0.872093	-0.19745	0.11499	0.14919	FALSE	ALG1	ALG1-like
YBR111C	1323.21	681.013	1.94301	0.95829	1.07e-11	3e-11	TRUE	YSA1	NUDIX_hydrolase_CS
YBR111W-A	16.8044	46.813	0.358969	-1.4781	3.08e-05	5.79e-05	TRUE	SUS1	TF_enhancer_of_yellow_2
YBR112C	165.706	98.2445	1.68666	0.75417	5.39e-05	9.95e-05	TRUE	CYC8	TPR_repeat
YBR113W	0	0	NA	NA	NA	NA	NA
YBR114W	937.52	284.589	3.2943	1.72	1.47e-29	8.99e-29	TRUE	RAD16	Znf_C3HC4_RING-type
YBR115C	1272.69	5842.9	0.217818	-2.1988	1.91e-54	2.57e-53	TRUE	LYS2	AMP-binding_CS
YBR116C	48.3741	20.8863	2.31607	1.2117	0.0014987	0.0024587	TRUE
YBR117C	243.898	44.9538	5.42552	2.4398	7.32e-17	2.68e-16	TRUE	TKL2	Transketolase_BS
YBR118W	335594	473407	0.708892	-0.49636	0.0038049	0.006006	TRUE	TEF2	Transl_elong_EF1A/Init_IF2_C
YBR119W	33.5305	52.3618	0.640361	-0.64304	0.018229	0.026704	TRUE	MUD1	U1_snRNP_A/U2_snRNP_B''
YBR120C	72.3889	112.998	0.64062	-0.64246	0.0034517	0.0054789	TRUE	CBP6
YBR121C	2444.42	5615.03	0.435335	-1.1998	3e-18	1.16e-17	TRUE	GRS1	aa-tRNA-synth_II
YBR121C-A	153.701	376.486	0.408251	-1.2925	1.61e-09	4.03e-09	TRUE
YBR122C	471.335	969.258	0.486285	-1.0401	3.66e-13	1.12e-12	TRUE	MRPL36
YBR123C	93.0449	127.977	0.727042	-0.45989	0.038919	0.054619	FALSE	TFC1	TF_IIIC_su-5
YBR124W	3.92106	0.393758	9.95802	3.3159	0.073945	0.099571	FALSE
YBR125C	923.518	331.736	2.78389	1.4771	8.91e-23	4.2e-22	TRUE	PTC4	Protein_Pase_2C
YBR126C	18737.5	3285.28	5.70347	2.5118	1.23e-73	3.07e-72	TRUE	TPS1	Trehalose_OtsA
YBR126W-A	1506.48	350.432	4.29892	2.104	1.61e-46	1.74e-45	TRUE
YBR126W-B	1475.59	335.747	4.39494	2.1358	1.74e-47	1.96e-46	TRUE
YBR127C	4054.8	6331.33	0.640433	-0.64288	6.24e-06	1.23e-05	TRUE	VMA2	ATPase_a/bsu_AS
YBR128C	100.095	27.3372	3.6615	1.8724	6.69e-13	2e-12	TRUE	ATG14	Autophagy-related_protein_14
YBR129C	503.765	421.224	1.19596	0.25817	0.10474	0.13666	FALSE	OPY1	UCP013217_Opy1
YBR130C	41.0762	82.6245	0.497143	-1.0083	0.00014836	0.00026573	TRUE	SHE3
YBR131C-A	0	0	NA	NA	NA	NA	NA
YBR131W	26.8555	40.8909	0.65676	-0.60656	0.082897	0.1106	FALSE	CCZ1	DUF1712_fun
YBR132C	1667.29	238.303	6.99651	2.8066	1.72e-74	4.45e-73	TRUE	AGP2	AA-permease_dom
YBR133C	353.909	575.354	0.615114	-0.70107	3.43e-06	6.89e-06	TRUE	HSL7	Arg_MeTrfase
YBR134W	7.38352	0.574939	12.8423	3.6828	0.021835	0.031623	TRUE
YBR135W	282.52	295.174	0.957132	-0.063211	0.96278	0.98671	FALSE	CKS1	Cyclin-dep_kinase_reg-sub
YBR136W	178.799	99.2486	1.80152	0.84922	3.57e-05	6.69e-05	TRUE	MEC1	Mec1
YBR137W	504.254	237.667	2.12168	1.0852	4.56e-08	1.05e-07	TRUE		UPF0303
YBR138C	64.2888	27.8663	2.30705	1.206	1.03e-05	2.01e-05	TRUE
YBR139W	4168.96	1297.94	3.21197	1.6835	8.98e-22	4.05e-21	TRUE		Peptidase_S10_AS
YBR140C	1070.6	932.499	1.1481	0.19925	0.2613	0.31753	FALSE	IRA1	RasGAP_CS
YBR141C	31.3897	82.6546	0.37977	-1.3968	1.09e-07	2.45e-07	TRUE	BMT2	DUF3321
YBR141W-A	13.3656	8.91066	1.49996	0.58492	0.28959	0.34821	FALSE
YBR142W	183.466	534.846	0.343025	-1.5436	2.81e-22	1.3e-21	TRUE	MAK5	RNA_helicase_DEAD_Q_motif
YBR143C	1747.39	5269.26	0.33162	-1.5924	1.42e-30	9.04e-30	TRUE	SUP45	Release_factor_eRF1/aRF1_N
YBR144C	0.897064	5.39611	0.166243	-2.5886	0.022874	0.033033	TRUE
YBR145W	1587.72	1588.52	0.999495	-0.00072909	0.81332	0.86119	FALSE	ADH5	NAD(P)-bd_dom
YBR146W	836.126	1095.78	0.763042	-0.39017	0.010942	0.016424	TRUE	MRPS9	Ribosomal_S9_CS
YBR147W	5011.33	1350.86	3.70974	1.8913	1.05e-30	6.73e-30	TRUE	RTC2	CTNS
YBR148W	145.148	18.1993	7.9755	2.9956	2.73e-31	1.78e-30	TRUE	YSW1
YBR149W	22190.7	3003.69	7.38781	2.8851	2.16e-94	9.26e-93	TRUE	ARA1	NADP_OxRdtase_dom
YBR150C	222.147	105.763	2.10042	1.0707	3.38e-09	8.3e-09	TRUE	TBS1	ARM-like
YBR151W	3875.39	1084	3.5751	1.838	5.85e-40	5.22e-39	TRUE	APD1	Thioredoxin-like_fold
YBR152W	39.0811	9.62653	4.05973	2.0214	2.38e-06	4.84e-06	TRUE	SPP381
YBR153W	176.306	290.561	0.606779	-0.72076	3.05e-05	5.74e-05	TRUE	RIB7	DHFR-like_dom
YBR154C	155.437	940.82	0.165214	-2.5976	2.46e-58	3.8e-57	TRUE	RPB5	RNA_pol_subH/Rpb5_CS
YBR155W	14.0419	97.674	0.143763	-2.7982	1.47e-21	6.57e-21	TRUE	CNS1	Elongated_TPR_rpt_dom
YBR156C	7.02575	22.9825	0.3057	-1.7098	0.00021756	0.00038377	TRUE	SLI15	Inner_centromere_prot_ARK-bd
YBR157C	137.51	15.2843	8.99683	3.1694	2.97e-32	2.01e-31	TRUE	ICS2
YBR158W	95.0301	325.815	0.291669	-1.7776	2.41e-23	1.16e-22	TRUE	AMN1
YBR159W	855.54	1832.15	0.466959	-1.0986	7.57e-11	2.02e-10	TRUE	IFA38	Sc_DH/Rdtase_CS
YBR160W	69.9412	265.618	0.263315	-1.9251	6e-22	2.73e-21	TRUE	CDC28	Protein_kinase_ATP_BS
YBR161W	140.33	183.703	0.763894	-0.38856	0.065045	0.088299	FALSE	CSH1	GlycoTrfase_DXD_sugar-bd_CS
YBR162C	758.71	4090.73	0.185471	-2.4307	1.28e-63	2.31e-62	TRUE	TOS1	DUF2403_glycine-rich
YBR162W-A	89.8235	352.426	0.254872	-1.9722	3.62e-16	1.27e-15	TRUE	YSY6	ER_stress-assoc_Ramp4
YBR163W	214.863	302.886	0.709387	-0.49536	0.0059777	0.00923	TRUE	EXO5	Defects_morphology_1-like_mit
YBR164C	192.031	693.196	0.277022	-1.8519	3.4e-22	1.56e-21	TRUE	ARL1	Small_GTPase_ARF
YBR165W	251.846	335.507	0.750643	-0.4138	0.014123	0.020968	TRUE	UBS1	UBQ-conjugating_enzyme/RWD
YBR166C	171.11	639.082	0.267744	-1.9011	6.46e-27	3.59e-26	TRUE	TYR1	NAD(P)-bd_dom
YBR167C	122.05	79.5536	1.53419	0.61747	0.011183	0.016767	TRUE	POP7	RNase_P/MRP_POP7
YBR168W	481.144	106.128	4.53364	2.1807	9.71e-36	7.44e-35	TRUE	PEX32	Pex24p
YBR169C	409.975	104.429	3.92588	1.973	6.46e-19	2.57e-18	TRUE	SSE2	Heat_shock_70_CS
YBR170C	603.372	423.545	1.42458	0.51053	0.00023983	0.00042065	TRUE	NPL4	PolyUb_recognition_cplx_Npl4
YBR171W	237.148	526.346	0.450555	-1.1502	5.26e-13	1.59e-12	TRUE	SEC66	Sec62/63_Sec66
YBR172C	112.811	211.707	0.532866	-0.90816	8.55e-07	1.8e-06	TRUE	SMY2	GYF
YBR173C	514.391	834.332	0.61653	-0.69776	2.3e-05	4.38e-05	TRUE	UMP1	UMP1
YBR174C	17.5715	10.0259	1.75262	0.80951	0.09846	0.12927	FALSE
YBR175W	382.165	1222.71	0.312556	-1.6778	1.38e-28	8.13e-28	TRUE	SWD3	WD40_repeat_CS
YBR176W	124.418	159.941	0.777901	-0.36234	0.077166	0.10348	FALSE	ECM31	Pyrv/PenolPyrv_Kinase
YBR177C	7591.7	1201.72	6.31735	2.6593	1.96e-48	2.26e-47	TRUE	EHT1	AB-Hydro_YheT
YBR178W	0.579904	2.52467	0.229695	-2.1222	0.33803	0.40033	FALSE
YBR179C	285.153	108.813	2.62057	1.3899	8.35e-15	2.76e-14	TRUE	FZO1	Dynamin_GTPase
YBR180W	164.068	16.4331	9.98404	3.3196	9.63e-33	6.64e-32	TRUE	DTR1	MFS_dom
YBR181C	9615.67	44116.3	0.217962	-2.1979	6.05e-23	2.86e-22	TRUE	RPS6B	Ribosomal_S6e_CS
YBR182C	378.248	681.034	0.555403	-0.84839	3.25e-08	7.53e-08	TRUE	SMP1	TF_MADSbox
YBR182C-A	38.6405	16.8247	2.29665	1.1995	0.00058049	0.00098605	TRUE
YBR183W	6855.53	1320.02	5.19351	2.3767	3.84e-51	4.75e-50	TRUE	YPC1	Ceramidase
YBR184W	10.5052	4.4486	2.36146	1.2397	0.065948	0.089394	FALSE
YBR185C	322.451	699.672	0.46086	-1.1176	1.16e-13	3.64e-13	TRUE	MBA1	Mt_IM_Mba1
YBR186W	15.2855	4.47651	3.41461	1.7717	0.0037619	0.0059424	TRUE	PCH2	ATPase_AAA_core
YBR187W	531.175	5350.02	0.0992848	-3.3323	4.06e-71	9.32e-70	TRUE	GDT1	UPF0016
YBR188C	82.943	33.2882	2.49167	1.3171	9.24e-08	2.08e-07	TRUE	NTC20
YBR189W	4920.62	24861.4	0.197922	-2.337	5.04e-62	8.69e-61	TRUE	RPS9B	Ribosomal_S4/S9
YBR190W	36.1873	169.11	0.213987	-2.2244	2.17e-18	8.45e-18	TRUE
YBR191W	5217.67	20707.5	0.251969	-1.9887	4.27e-24	2.11e-23	TRUE	RPL21A	Ribosomal_L21e_CS
YBR191W-A	358.587	1809.1	0.198213	-2.3349	0.00013538	0.00024362	TRUE
YBR192W	47.8492	516.341	0.0926698	-3.4318	5e-68	1.05e-66	TRUE	RIM2	Mt_carrier_dom
YBR193C	77.1971	90.6781	0.851331	-0.23221	0.2298	0.28165	FALSE	MED8	Mediatior_Med8_fun
YBR194W	40.6724	63.575	0.639755	-0.64441	0.030025	0.042688	TRUE	AIM4
YBR195C	43.3875	152.593	0.284334	-1.8143	7.46e-13	2.22e-12	TRUE	MSI1	Histone-bd_RBBP4
YBR196C	2045.84	9652.72	0.211944	-2.2382	2.67e-58	4.1e-57	TRUE	PGI1	G6P_Isomerase_C
YBR196C-A	15.9535	38.6953	0.412284	-1.2783	0.00062232	0.0010544	TRUE
YBR196C-B	3.80075	11.0963	0.342525	-1.5457	0.053233	0.073194	FALSE
YBR197C	30.708	50.0447	0.613611	-0.7046	0.065254	0.088545	FALSE
YBR198C	135.96	277.347	0.490217	-1.0285	2.62e-08	6.11e-08	TRUE	TAF5	G-protein_beta_WD-40_rep
YBR199W	1958.95	1199	1.63382	0.70825	2.56e-07	5.6e-07	TRUE	KTR4	Glyco_trans_15
YBR200W	361.154	172.066	2.09893	1.0697	3.1e-11	8.47e-11	TRUE	BEM1	Phox
YBR200W-A	0.579904	0	NA	Inf	0.60516	0.66936	FALSE
YBR201C-A	318.18	238.108	1.33628	0.41822	0.034345	0.048524	TRUE
YBR201W	88.9819	110.61	0.804465	-0.3139	0.11123	0.1446	FALSE	DER1	DER1
YBR202W	423.452	474.443	0.892524	-0.16404	0.50512	0.57142	FALSE	MCM7	MCM_CS
YBR203W	5066.42	1144.73	4.42586	2.146	2.75e-53	3.6e-52	TRUE	COS111	F-box_dom_cyclin-like
YBR204C	241.55	96.6885	2.49823	1.3209	8.04e-14	2.54e-13	TRUE	LDH1	AB_hydrolase_1
YBR205W	559.202	888.938	0.629067	-0.66871	2.71e-06	5.48e-06	TRUE	KTR3	Glyco_trans_15
YBR206W	181.749	367.623	0.494391	-1.0163	3.9e-09	9.5e-09	TRUE
YBR207W	1257.6	749.643	1.67759	0.74639	2.43e-07	5.32e-07	TRUE	FTH1	FTR1
YBR208C	7407.55	1234.67	5.99961	2.5849	2.86e-23	1.36e-22	TRUE	DUR1,2	Arg_repress_C-like
YBR209W	0.266906	0.968697	0.275531	-1.8597	0.83159	0.87771	FALSE
YBR210W	137.297	287.602	0.477385	-1.0668	3.27e-08	7.58e-08	TRUE	ERV15	Cornichon
YBR211C	760.316	473.947	1.60422	0.68187	2.37e-06	4.81e-06	TRUE	AME1
YBR212W	2296.81	559.032	4.10855	2.0386	1.38e-36	1.09e-35	TRUE	NGR1	Nucleotide-bd_a/b_plait
YBR213W	131.231	147.483	0.889805	-0.16844	0.48373	0.55056	FALSE	MET8	Siroheme_synth_dom_3
YBR214W	9464.26	634.275	14.9214	3.8993	8.6e-54	1.14e-52	TRUE	SDS24	Ssd23
YBR215W	46.2433	20.0585	2.30542	1.205	0.00015705	0.00028045	TRUE	HPC2	HPC2
YBR216C	612.157	414.292	1.4776	0.56325	0.00018488	0.00032825	TRUE	YBP1	Kinetochor-assoc/Alf4/glomulin
YBR217W	86.0271	40.3964	2.12957	1.0906	2.87e-05	5.42e-05	TRUE	ATG12	Autophagy-rel_prot_12
YBR218C	5100.85	3650.86	1.39716	0.4825	0.00013886	0.00024975	TRUE	PYC2	PreATP-grasp-like
YBR219C	367.926	452.248	0.813549	-0.2977	0.042663	0.059553	FALSE		Acetyl-CoA_trnpstr_1
YBR220C	1138.53	1238.44	0.919323	-0.12136	0.29441	0.35361	FALSE		Acetyl-CoA_trnpstr_1
YBR221C	8960.22	6639.69	1.34949	0.43242	0.010844	0.016289	TRUE	PDB1	Transketolase-like_C
YBR221W-A	2.2316	0.874741	2.55115	1.3511	0.39417	0.45906	FALSE
YBR222C	4241.1	2907.38	1.45874	0.54472	0.00228	0.0036719	TRUE	PCS60	DUF4009
YBR223C	346.268	102.293	3.38505	1.7592	9.73e-24	4.73e-23	TRUE	TDP1	Tyr-DNA_phospho
YBR223W-A	0	0.240492	0	#NAME?	1	1	FALSE
YBR224W	7.41713	1.5369	4.82602	2.2708	0.016904	0.024878	TRUE
YBR225W	491.935	142.216	3.45908	1.7904	9.21e-15	3.04e-14	TRUE
YBR226C	1.78997	7.54472	0.237248	-2.0755	0.07024	0.094915	FALSE
YBR227C	141.718	175.539	0.807333	-0.30877	0.12614	0.16257	FALSE	MCX1	Clp_ATPase_C
YBR228W	266.611	154.307	1.72779	0.78893	1.81e-06	3.72e-06	TRUE	SLX1	UvrC_N
YBR229C	408.665	315.801	1.29406	0.37191	0.0084596	0.012885	TRUE	ROT2	Glyco_hydro_31_N_dom
YBR230C	14732.9	478.482	30.7909	4.9444	1.23e-215	5.74e-213	TRUE	OM14
YBR230W-A	236.487	78.8002	3.00109	1.5855	2.07e-12	5.99e-12	TRUE
YBR231C	185.487	196.108	0.94584	-0.080332	0.66537	0.72678	FALSE	SWC5	BCNT
YBR232C	5.01081	0	NA	Inf	0.0014806	0.0024295	TRUE
YBR233W	98.2737	67.3523	1.4591	0.54508	0.0056316	0.0087266	TRUE	PBP2	KH_type_1
YBR233W-A	39.5321	88.4554	0.446915	-1.1619	1.3e-06	2.7e-06	TRUE	DAD3	DASH_Dad3
YBR234C	3637.04	3765.57	0.965869	-0.0501	0.55941	0.62384	FALSE	ARC40	WD40_repeat_dom
YBR235W	1296.81	748.214	1.73321	0.79345	1.74e-08	4.11e-08	TRUE	VHC1	AA-permease_dom
YBR236C	231.413	353.824	0.654033	-0.61256	0.0005333	0.00090873	TRUE	ABD1	mRNA_G-N7_MeTrfase
YBR237W	161.137	108.878	1.47997	0.56557	0.0051875	0.0080788	TRUE	PRP5	RNA_helicase_DEAD_Q_motif
YBR238C	59.9036	606.839	0.0987142	-3.3406	9.16e-47	1e-45	TRUE
YBR239C	163.264	125.014	1.30596	0.38511	0.018996	0.027777	TRUE	ERT1	PAS_fold
YBR240C	222.924	394.035	0.565746	-0.82177	1.01e-06	2.1e-06	TRUE	THI2	Zn2-C6_fun-type_DNA-bd
YBR241C	8328.6	444.468	18.7384	4.2279	3.67e-49	4.32e-48	TRUE		MFS_dom
YBR242W	1311.33	671.485	1.95288	0.96561	4.18e-11	1.13e-10	TRUE		Metal-dep_PHydrolase_HD_sub
YBR243C	152.232	904.713	0.168265	-2.5712	2.19e-57	3.25e-56	TRUE	ALG7	Glycosyl_transferase_4
YBR244W	544.83	4104.09	0.132753	-2.9132	3.14e-51	3.89e-50	TRUE	GPX2	Thioredoxin-like_fold
YBR245C	91.0784	182.548	0.498928	-1.0031	1.22e-07	2.72e-07	TRUE	ISW1	SANT_eukarya
YBR246W	329.211	874.838	0.37631	-1.41	2.34e-20	9.97e-20	TRUE	RRT2	WD40_repeat_dom
YBR247C	111.921	953.605	0.117366	-3.0909	5.76e-76	1.57e-74	TRUE	ENP1	Bystin
YBR248C	112.439	1304.31	0.0862052	-3.5361	2.13e-96	9.64e-95	TRUE	HIS7	GATASE_1
YBR249C	3596.16	16922.9	0.212503	-2.2344	2.55e-59	4.06e-58	TRUE	ARO4	Aldolase_TIM
YBR250W	14.088	18.3614	0.76726	-0.38221	0.35679	0.41987	FALSE	SPO23	Arrestin-like_N
YBR251W	372.12	460.706	0.807717	-0.30808	0.027324	0.039096	TRUE	MRPS5	Ribosomal_S5_D2-typ_fold
YBR252W	95.0009	892.784	0.10641	-3.2323	2.32e-32	1.58e-31	TRUE	DUT1	dUTP_pyroPase_sf
YBR253W	176.683	178.942	0.98738	-0.018323	0.88449	0.92376	FALSE	SRB6	Mediator_Med22_fun
YBR254C	61.8939	221.577	0.279334	-1.8399	1.92e-19	7.83e-19	TRUE	TRS20	Longin-like
YBR255C-A	172.383	206.512	0.834738	-0.26061	0.079749	0.10677	FALSE
YBR255W	188.234	80.0569	2.35126	1.2334	2.99e-10	7.77e-10	TRUE	MTC4
YBR256C	1191.65	579.445	2.05653	1.0402	4.52e-13	1.37e-12	TRUE	RIB5	Lumazine-bd_dom
YBR257W	94.8104	88.4564	1.07183	0.10008	0.82368	0.8703	FALSE	POP4	Rof/RNase_P-like
YBR258C	28.4413	26.535	1.07184	0.10009	0.83825	0.88282	FALSE	SHG1	COMPASS_Shg1_budding_yeast
YBR259W	66.9605	135.198	0.495277	-1.0137	5.81e-06	1.15e-05	TRUE		Cullin_homology
YBR260C	183.95	140.676	1.30761	0.38693	0.044928	0.062501	FALSE	RGD1	Rho_GTPase_activation_prot
YBR261C	121.567	299.357	0.406093	-1.3001	4.33e-07	9.32e-07	TRUE	TAE1	DUF858_MeTrfase_lik
YBR262C	1096.62	821.847	1.33433	0.41612	0.0028449	0.004539	TRUE	MIC12
YBR263W	3265.87	2161.35	1.51104	0.59554	6.62e-06	1.31e-05	TRUE	SHM1	Ser_HO-MeTrfase_PLP_BS
YBR264C	200.168	126.433	1.58319	0.66284	9.69e-05	0.00017647	TRUE	YPT10	Small_GTP-bd_dom
YBR265W	2157.1	1554.48	1.38767	0.47267	0.00062608	0.0010599	TRUE	TSC10	NAD(P)-bd_dom
YBR266C	0.584066	0.63425	0.920877	-0.11892	1	1	FALSE	SLM6
YBR267W	447.703	874.918	0.511709	-0.9666	6.8e-11	1.82e-10	TRUE	REI1	Znf_C2H2-like
YBR268W	225.093	494.362	0.455319	-1.135	2.6e-11	7.16e-11	TRUE	MRPL37	Ribosomal_L37_mit
YBR269C	1362.51	307.168	4.43571	2.1492	4.41e-50	5.28e-49	TRUE	SDH8	DUF1674
YBR270C	404.563	132.67	3.04939	1.6085	4.49e-22	2.05e-21	TRUE	BIT2	HbrB
YBR271W	71.245	363.694	0.195892	-2.3519	8.47e-36	6.5e-35	TRUE	EFM2	Nicotinamide_N-MeTfrase_put
YBR272C	251.629	201.74	1.24729	0.3188	0.081379	0.10877	FALSE	HSM3	ARM-type_fold
YBR273C	630.82	395.698	1.5942	0.67283	4.94e-06	9.84e-06	TRUE	UBX7	UBX
YBR274W	553.005	264.863	2.08789	1.062	1.3e-11	3.62e-11	TRUE	CHK1	Ca/CaM-dep_Ca-dep_prot_Kinase
YBR275C	47.3109	47.6773	0.992315	-0.01113	0.94912	0.97424	FALSE	RIF1
YBR276C	263.744	404.799	0.651545	-0.61806	0.00034949	0.00060438	TRUE	PPS1	DUSP
YBR277C	0.266906	1.98997	0.134125	-2.8983	0.26986	0.32642	FALSE
YBR278W	109.585	109.619	0.999686	-0.00045255	0.98971	1	FALSE	DPB3	Histone-fold
YBR279W	118.435	78.2148	1.51423	0.59858	0.0096625	0.014608	TRUE	PAF1	RNA_pol_II-assoc_Paf1
YBR280C	655.141	142.237	4.60599	2.2035	2.39e-20	1.02e-19	TRUE	SAF1	Reg_csome_cond/b-lactamase_inh
YBR281C	353.49	362.381	0.975465	-0.035838	0.95279	0.9777	FALSE	DUG2	G-protein_beta_WD-40_rep
YBR282W	76.5935	204.185	0.375118	-1.4146	7.84e-13	2.32e-12	TRUE	MRPL27	Ribosomal_L27/L41_mit
YBR283C	2583.38	5253.15	0.491777	-1.0239	1.26e-14	4.12e-14	TRUE	SSH1	SecY_su_dom
YBR284W	205.27	101.41	2.02416	1.0173	2.07e-08	4.86e-08	TRUE		AMP_deaminase
YBR285W	1552.19	220.31	7.04549	2.8167	2.71e-22	1.25e-21	TRUE
YBR286W	53517.9	7829.82	6.83514	2.773	4.74e-53	6.16e-52	TRUE	APE3	Peptidase_M28
YBR287W	9071.58	7095.57	1.27848	0.35444	0.065324	0.088617	FALSE		Auxin_eff
YBR288C	123.523	385.798	0.320175	-1.6431	2.24e-22	1.04e-21	TRUE	APM3	Clathrin_mu_CS
YBR289W	97.2422	67.5221	1.44015	0.52622	0.023476	0.033872	TRUE	SNF5	SNF5
YBR290W	554.103	209.726	2.64204	1.4017	1.09e-18	4.29e-18	TRUE	BSD2	NEDD4/BSD2
YBR291C	631.311	4790.81	0.131775	-2.9238	1.32e-89	4.98e-88	TRUE	CTP1	Mt_carrier_dom
YBR292C	34.7645	8.91066	3.90145	1.964	2.78e-07	6.06e-07	TRUE
YBR293W	832.843	183.077	4.54914	2.1856	2.26e-18	8.8e-18	TRUE	VBA2	MFS_dom
YBR294W	23496.4	6865.88	3.4222	1.7749	1.04e-37	8.51e-37	TRUE	SUL1	S04_transporter_CS
YBR295W	265.336	192.078	1.3814	0.46613	0.0044082	0.006923	TRUE	PCA1	ATPase_P-typ_cyto_domA
YBR296C	312.728	29.6649	10.5421	3.3981	4.78e-57	6.99e-56	TRUE	PHO89	Phos_transporter
YBR296C-A	1.38478	1.97764	0.700221	-0.51412	0.82269	0.86967	FALSE
YBR297W	1823.64	1130.78	1.61273	0.68951	1.46e-05	2.82e-05	TRUE	MAL33	Maltose_ferment_reg_DNA-bd
YBR298C	11507.7	2110.76	5.45194	2.4468	2.09e-43	2.06e-42	TRUE	MAL31	MFS_dom
YBR298C-A	0.312998	0.240492	1.30149	0.38017	1	1	FALSE
YBR299W	1004.2	184.707	5.43672	2.4427	9.54e-54	1.26e-52	TRUE	MAL32	Glycoside_hydrolase_SF
YBR300C	11.1257	19.0217	0.584896	-0.77375	0.14496	0.18495	FALSE
YBR301W	35.9087	107.524	0.33396	-1.5823	9.16e-11	2.43e-10	TRUE	PAU24	SRP1_TIP1
YBR302C	6664.69	4959.95	1.3437	0.42621	0.0054137	0.008407	TRUE	COS2	DUP
YCL001W	613.121	899.127	0.681907	-0.55235	0.00010164	0.00018468	TRUE	RER1	Rer1
YCL001W-A	0.850972	2.2372	0.380374	-1.3945	0.42298	0.48859	FALSE		Transl_rel_pelota-like
YCL001W-B	0.533813	1.05592	0.505542	-0.9841	0.9059	0.94133	FALSE		eRF1_3
YCL002C	593.432	1356.97	0.437322	-1.1932	5.19e-18	2e-17	TRUE
YCL004W	146.306	82.1733	1.78046	0.83225	1.33e-05	2.58e-05	TRUE	PGS1	PLD-like_dom
YCL005W	595.778	798.334	0.746276	-0.42222	0.0020158	0.0032618	TRUE	LDB16
YCL005W-A	678.785	867.506	0.782455	-0.35392	0.020313	0.029544	TRUE	VMA9	ATPase_V0-cplx_esu
YCL007C	0.266906	1.97764	0.134962	-2.8894	0.27068	0.32729	FALSE
YCL008C	576.524	459.678	1.25419	0.32676	0.075212	0.10109	FALSE	STP22	Steadiness_box
YCL009C	8578.13	12789.2	0.67073	-0.5762	0.050592	0.06983	FALSE	ILV6	Acetolactate_synth_ssu_C
YCL010C	829.224	233.428	3.55238	1.8288	3.11e-33	2.18e-32	TRUE	SGF29	SGF29_tudor-like_dom
YCL011C	2129.17	2122.65	1.00307	0.0044236	0.87081	0.91146	FALSE	GBP2	Nucleotide-bd_a/b_plait
YCL012C	389.291	240.934	1.61576	0.69221	3.37e-05	6.33e-05	TRUE		DUF2015
YCL014W	47.3492	52.3857	0.903857	-0.14583	0.8972	0.93422	FALSE	BUD3	DUF3507
YCL016C	210.778	190.389	1.10709	0.14677	0.34379	0.40627	FALSE	DCC1	Sister_chromatid_cohesion_DCC1
YCL017C	3103.47	3657.72	0.848473	-0.23706	0.043123	0.06016	FALSE	NFS1	Aminotrans_V_PyrdxlP_BS
YCL018W	2067.5	3272.97	0.631689	-0.66271	3.71e-07	8.02e-07	TRUE	LEU2	IsoPropMal-DH-like_dom
YCL021W-A	19.6188	13.8728	1.41419	0.49998	0.19025	0.23767	FALSE
YCL022C	0	0.63425	0	#NAME?	0.72197	0.77823	FALSE
YCL023C	2.86175	0	NA	Inf	0.029258	0.04168	TRUE
YCL024W	9.26567	34.289	0.270223	-1.8878	5.61e-07	1.2e-06	TRUE	KCC4	Protein_kinase_ATP_BS
YCL025C	631.148	17062.9	0.0369895	-4.7567	6.93e-43	6.72e-42	TRUE	AGP1	AA-permease_dom
YCL026C-A	135.738	627.016	0.216482	-2.2077	7.09e-41	6.51e-40	TRUE	FRM2	Nitroreductase-like
YCL026C-B	1077.59	6114.84	0.176225	-2.5045	6.36e-67	1.27e-65	TRUE	HBN1	Nitroreductase-like
YCL027W	18.7314	1.60295	11.6856	3.5467	6.2e-08	1.41e-07	TRUE	FUS1	SH3_domain
YCL028W	833.968	680.976	1.22467	0.29239	0.022149	0.032057	TRUE	RNQ1	TPR-like_helical
YCL029C	80.4239	95.8405	0.839144	-0.25301	0.28847	0.347	FALSE	BIK1	CAP-Gly_domain
YCL030C	1188.45	4385.69	0.270984	-1.8837	1.43e-40	1.3e-39	TRUE	HIS4	PRib-ATP_PPHydrolase-like
YCL031C	99.5074	195.733	0.508384	-0.97601	7.7e-07	1.63e-06	TRUE	RRP7	RRP7
YCL032W	462.346	229.927	2.01084	1.0078	2.79e-10	7.26e-10	TRUE	STE50	SAM_Ste50p
YCL033C	835.593	176.312	4.73928	2.2447	1.08e-46	1.18e-45	TRUE	MXR2	Mss4-like
YCL034W	4167.01	1093.94	3.80916	1.9295	2.44e-44	2.47e-43	TRUE	LSB5	ENTH_VHS
YCL035C	407.57	326.595	1.24794	0.31955	0.086878	0.11532	FALSE	GRX1	Glutaredoxin_subgr
YCL036W	2403.93	887.626	2.70827	1.4374	2.58e-25	1.35e-24	TRUE	GFD2	RNaseH-like_dom
YCL037C	41.6788	73.2699	0.568839	-0.81391	0.0092556	0.014022	TRUE	SRO9	WHTH_trsnscrt_rep_DNA-bd
YCL038C	952.09	365.794	2.6028	1.3801	5.33e-10	1.37e-09	TRUE	ATG22	Atg22-like
YCL039W	695.914	204.813	3.39779	1.7646	2.72e-30	1.71e-29	TRUE	GID7	WD40_repeat_dom
YCL040W	67381.2	5208.78	12.9361	3.6933	1.4e-69	3.06e-68	TRUE	GLK1	Hexokinase_C
YCL041C	510.757	1883.3	0.271204	-1.8826	3.44e-06	6.9e-06	TRUE
YCL042W	8251.13	699.656	11.7931	3.5599	8.46e-17	3.08e-16	TRUE
YCL043C	9718.48	21964.2	0.442469	-1.1764	1.18e-08	2.81e-08	TRUE	PDI1	Thioredoxin_CS
YCL044C	195.382	401.28	0.486896	-1.0383	3.88e-10	1e-09	TRUE	MGR1	i-AAA_Mgr1
YCL045C	620.524	1538.97	0.403208	-1.3104	1.69e-20	7.24e-20	TRUE	EMC1	EMC1
YCL046W	0.266906	1.24944	0.213621	-2.2269	0.50217	0.56858	FALSE
YCL047C	135.527	136.334	0.994082	-0.0085638	0.82155	0.86861	FALSE	POF1	Rossmann-like_a/b/a_fold
YCL048W	60.663	8.00127	7.58167	2.9225	1.09e-09	2.75e-09	TRUE	SPS22
YCL048W-A	273.356	15.2585	17.915	4.1631	3.83e-34	2.77e-33	TRUE
YCL049C	1941.61	778.247	2.49485	1.319	2.66e-20	1.13e-19	TRUE
YCL050C	257.311	1437.79	0.178963	-2.4823	5.34e-57	7.76e-56	TRUE	APA1	ATP_adenylylTrfase_C
YCL051W	291	238.516	1.22004	0.28693	0.041669	0.05824	FALSE	LRE1
YCL052C	1602.09	831.048	1.92779	0.94695	1.3e-11	3.64e-11	TRUE	PBN1	PIG-X/PBN1
YCL054W	109.18	393.989	0.277114	-1.8514	1.04e-25	5.53e-25	TRUE	SPB1	rRNA_MeTfrase_Spb1_DUF3381
YCL054W-A	0.266906	0.240492	1.10984	0.15035	1	1	FALSE	-	-
YCL055W	119.427	149.158	0.800678	-0.32071	0.05156	0.071029	FALSE	KAR4	MT-A70
YCL056C	150.263	84.0057	1.78872	0.83893	0.00078647	0.0013208	TRUE	PEX34
YCL057C-A	760.113	585.816	1.29753	0.37577	0.0087074	0.013241	TRUE	MIC10	DUF543
YCL057W	614.098	1199.3	0.512048	-0.96565	6.16e-12	1.75e-11	TRUE	PRD1	Neurolysin/TOP_N
YCL058C	23.5604	53.7312	0.438487	-1.1894	0.00012432	0.00022427	TRUE	FYV5
YCL058W-A	9.65421	58.7591	0.164301	-2.6056	3.1e-13	9.5e-13	TRUE	ADF1
YCL059C	336.877	607.991	0.554082	-0.85183	1.21e-08	2.88e-08	TRUE	KRR1	rRNA_assembly_KRR1
YCL061C	10.2341	16.7251	0.6119	-0.70863	0.22827	0.28016	FALSE	MRC1	Repl_chkpnt_MRC1_dom
YCL063W	33.5375	157.453	0.213	-2.2311	5.71e-22	2.6e-21	TRUE	VAC17
YCL064C	1969.97	487.008	4.04504	2.0162	9.95e-32	6.61e-31	TRUE	CHA1	PyrdxlP-dep_enz_bsu
YCL065W	28.3634	27.0809	1.04736	0.066757	0.73602	0.79075	FALSE
YCL066W	14.8061	15.5562	0.951783	-0.071295	0.85645	0.89851	FALSE	HMLALPHA1	Alpha_box
YCL067C	88.8241	59.3566	1.49645	0.58154	0.021784	0.031557	TRUE	HMLALPHA2	Homeodomain-like
YCL068C	19.4246	6.97651	2.78428	1.4773	0.029573	0.042083	TRUE		Ras_GEF
YCL069W	2.32794	0.63425	3.67039	1.8759	0.34599	0.40842	FALSE	VBA3	MFS_dom
YCL073C	30.3742	1.84344	16.4769	4.0424	2.96e-13	9.07e-13	TRUE	GEX1	MFS_dom_general_subst_transpt
YCL076W	2.01078	1.55597	1.2923	0.36994	0.84527	0.88864	FALSE
YCR001W	0.266906	0.393758	0.677843	-0.56098	1	1	FALSE
YCR002C	646.257	804.862	0.802941	-0.31663	0.04017	0.056278	FALSE	CDC10	Septin
YCR003W	108.828	244.423	0.445246	-1.1673	4.4e-11	1.19e-10	TRUE	MRPL32	Ribosomal_zn-bd_dom
YCR004C	17503.8	2296.2	7.62294	2.9303	4.66e-95	2.02e-93	TRUE	YCP4	Flavoprotein_WrbA
YCR005C	8362.87	10863.1	0.769842	-0.37737	0.0047686	0.0074568	TRUE	CIT2	Citrate_synthase_AS
YCR006C	193.797	74.076	2.6162	1.3875	4.65e-13	1.41e-12	TRUE
YCR007C	56.2483	51.1628	1.0994	0.13671	0.64535	0.70817	FALSE		DUP
YCR008W	653.676	475.449	1.37486	0.45929	0.0021879	0.0035271	TRUE	SAT4	Protein_kinase_ATP_BS
YCR009C	799.41	626.995	1.27499	0.35048	0.014401	0.021356	TRUE	RVS161	Arfaptin_homology_dom
YCR010C	12239.9	29.251	418.443	8.7089	0	0	TRUE	ADY2	Grp1_Fun34_YaaH
YCR011C	6531.99	1422.98	4.59037	2.1986	4.03e-55	5.62e-54	TRUE	ADP1	ABC_transporter_CS
YCR012W	10556.8	78387.8	0.134674	-2.8925	5.58e-31	3.61e-30	TRUE	PGK1	Phosphoglycerate_kinase_CS
YCR013C	15.0509	8.50457	1.76974	0.82354	0.076528	0.10271	FALSE
YCR014C	60.7266	28.4815	2.13214	1.0923	0.014988	0.022201	TRUE	POL4	DNA_pol_X
YCR015C	93.9401	103.591	0.906838	-0.14108	0.4949	0.56171	FALSE		HAD-like_dom
YCR016W	47.283	53.9796	0.875942	-0.19109	0.33136	0.39357	FALSE		DUF2373
YCR017C	1394.88	2305.09	0.605128	-0.72469	3.49e-08	8.06e-08	TRUE	CWH43	Frag1/DRAM/Sfk1
YCR018C	7.74393	4.32113	1.79211	0.84166	0.28587	0.34425	FALSE	SRD1	Znf_NHR/GATA
YCR018C-A	61.0914	98.8881	0.617783	-0.69483	0.00092697	0.0015476	TRUE
YCR019W	185.072	244.069	0.758279	-0.3992	0.027748	0.039668	TRUE	MAK32	Carb/pur_kinase
YCR020C	3932.94	2654.47	1.48163	0.56718	8.63e-06	1.69e-05	TRUE	PET18	PET18/PM36
YCR020C-A	191.462	374.374	0.51142	-0.96742	1.53e-08	3.61e-08	TRUE	MAK31	LSM-related_domain
YCR020W-B	22.993	99.282	0.231593	-2.1103	1.55e-15	5.29e-15	TRUE	HTL1
YCR021C	357.822	390.519	0.916273	-0.12615	0.22007	0.27123	FALSE	HSP30	Rhodopsin_arc/bac/fun
YCR022C	31.943	44.6598	0.715253	-0.48348	0.19555	0.24373	FALSE
YCR023C	419.616	657.487	0.638211	-0.64789	3.05e-06	6.15e-06	TRUE		MFS_dom
YCR024C	58.3642	132.592	0.440179	-1.1838	9.97e-08	2.24e-07	TRUE	SLM5	aa-tRNA-synt_II-like
YCR024C-A	1895.76	3618.49	0.523908	-0.93262	0.020546	0.029844	TRUE	PMP1	ATPase_proteolipid
YCR024C-B	4731.63	8651.66	0.546904	-0.87064	1.37e-07	3.05e-07	TRUE
YCR025C	9.15684	4.32998	2.11476	1.0805	0.12265	0.15832	FALSE
YCR026C	305.974	277.455	1.10279	0.14116	0.30862	0.36919	FALSE	NPP1	E-NPP
YCR027C	235.302	509.434	0.461889	-1.1144	1.21e-12	3.56e-12	TRUE	RHB1	Small_GTPase_Ras
YCR028C	704.954	1058.11	0.666236	-0.5859	1.26e-05	2.44e-05	TRUE	FEN2	MFS_dom_general_subst_transpt
YCR028C-A	1356.61	1952.87	0.694674	-0.52559	0.00014284	0.00025647	TRUE	RIM1	NA-bd_OB-fold-like
YCR030C	1377.37	710.616	1.93828	0.95478	3.73e-12	1.07e-11	TRUE	SYP1	Muniscin_C-term_mu_dom
YCR031C	7870.53	26476.4	0.297266	-1.7502	3.7e-14	1.18e-13	TRUE	RPS14A	Ribosomal_S11_CS
YCR032W	359.51	202.987	1.7711	0.82464	1.06e-06	2.21e-06	TRUE	BPH1	PH-BEACH_dom
YCR033W	188.127	220.67	0.852524	-0.23019	0.20604	0.25563	FALSE	SNT1	Tscrpt_reg_HTH_Myb-type
YCR034W	384.634	4892.03	0.0786246	-3.6689	2.13e-126	1.71e-124	TRUE	ELO2	GNS1_SUR4
YCR035C	150.605	427.609	0.352203	-1.5055	6.42e-20	2.67e-19	TRUE	RRP43	Ribosomal_S5_D2-typ_fold
YCR036W	424.032	429.407	0.987484	-0.018171	0.96383	0.98747	FALSE	RBK1	Carb/pur_kinase
YCR037C	905.577	1088.63	0.831851	-0.2656	0.040487	0.056686	FALSE	PHO87	Divalent_ion_symporter
YCR038C	74.745	28.347	2.63678	1.3988	2.01e-07	4.44e-07	TRUE	BUD5	Ras_GEF_dom
YCR038W-A	3.75466	2.32442	1.61531	0.69181	0.56303	0.62713	FALSE
YCR039C	88.8241	59.5971	1.49041	0.57571	0.022931	0.033101	TRUE	MATALPHA2	Homeodomain-like
YCR040W	14.8061	15.5562	0.951783	-0.071295	0.85645	0.89851	FALSE	MATALPHA1	Alpha_box
YCR041W	28.3634	31.5574	0.898789	-0.15395	0.75901	0.81157	FALSE
YCR042C	159.309	149.473	1.0658	0.091941	0.80843	0.85682	FALSE	TAF2
YCR043C	573.929	1277.92	0.449111	-1.1549	5.25e-16	1.84e-15	TRUE
YCR044C	695.133	1676.41	0.414656	-1.27	4.08e-19	1.64e-18	TRUE	PER1	Per1
YCR045C	97.5653	16.8929	5.77553	2.53	5.63e-20	2.36e-19	TRUE	RRT12	Peptidase_S8_Ser-AS
YCR045W-A	84.0062	117.595	0.71437	-0.48526	0.018961	0.027733	TRUE
YCR046C	415.088	278.99	1.48783	0.57321	0.00010767	0.00019537	TRUE	IMG1	Translation_prot_SH3-like
YCR047C	1645.16	806.59	2.03964	1.0283	2.4e-09	5.96e-09	TRUE	BUD23	Unchr_MeTrfase_Williams-Beuren
YCR047W-A	6.40392	1.84344	3.4739	1.7966	0.088549	0.11739	FALSE
YCR048W	829.731	758.337	1.09415	0.1298	0.7873	0.83756	FALSE	ARE1	Oat_ACAT_DAG_ARE
YCR049C	0.266906	0	NA	Inf	0.94638	0.97222	FALSE
YCR050C	0.533813	0.527961	1.01108	0.015902	1	1	FALSE
YCR051W	561.422	678.273	0.827723	-0.27278	0.20798	0.25746	FALSE		Ankyrin_rpt-contain_dom
YCR052W	97.4367	256.215	0.380292	-1.3948	3.61e-10	9.35e-10	TRUE	RSC6	SWIB_MDM2_domain
YCR053W	702.267	3181.29	0.220749	-2.1795	4.37e-52	5.54e-51	TRUE	THR4	Thr_synthase
YCR054C	127.884	208.169	0.61433	-0.70291	0.00084486	0.0014156	TRUE	CTR86	Ataxin-10_domain
YCR057C	141.466	1156.06	0.122369	-3.0307	6.87e-75	1.81e-73	TRUE	PWP2	G-protein_beta_WD-40_rep
YCR059C	787.565	816.398	0.964682	-0.051874	0.93508	0.96622	FALSE	YIH1	Impact
YCR060W	187.634	217.542	0.862515	-0.21338	0.50593	0.57192	FALSE	TAH1	TPR-contain
YCR061W	546.253	190.521	2.86715	1.5196	1.51e-21	6.76e-21	TRUE		Uncharacterised_YCR061W_C
YCR063W	14.8481	19.9836	0.743012	-0.42854	0.34114	0.40328	FALSE	BUD31	BUD31/G10-rel_CS
YCR064C	6.25732	16.2607	0.384812	-1.3778	0.015253	0.022558	TRUE
YCR065W	60.6895	164.903	0.368031	-1.4421	2.1e-11	5.8e-11	TRUE	HCM1	TF_fork_head_CS
YCR066W	57.6164	56.7122	1.01594	0.02282	0.8312	0.87753	FALSE	RAD18	Znf_C3HC4_RING-type
YCR067C	341.072	1373.12	0.248391	-2.0093	1.61e-40	1.46e-39	TRUE	SED4	WD40_repeat_dom
YCR068W	626.409	96.0351	6.52271	2.7055	2.41e-18	9.35e-18	TRUE	ATG15	Lipase_3
YCR069W	809.357	644.881	1.25505	0.32774	0.028813	0.041092	TRUE	CPR4	Cyclophilin-like_PPIase_dom
YCR071C	93.0923	190.296	0.489197	-1.0315	5.86e-07	1.25e-06	TRUE	IMG2	Ribosomal_L49/IMG2
YCR072C	38.4074	573.362	0.0669863	-3.9	7.96e-78	2.28e-76	TRUE	RSA4	G-protein_beta_WD-40_rep
YCR073C	98.2928	113.937	0.862695	-0.21308	0.26785	0.32416	FALSE	SSK22	Protein_kinase_ATP_BS
YCR073W-A	1621.09	563.676	2.87592	1.524	2.98e-27	1.67e-26	TRUE	SOL2	Glc/Gal-6P_isomerase
YCR075C	678.615	561.149	1.20933	0.27421	0.057392	0.078617	FALSE	ERS1	CTNS
YCR075W-A	47.2525	105.869	0.446332	-1.1638	5.62e-07	1.2e-06	TRUE		DUF3215
YCR076C	606.802	157.065	3.86337	1.9499	1.45e-33	1.02e-32	TRUE	FUB1	PI31_Prot_Reg
YCR077C	1358.02	721.297	1.88274	0.91284	7.84e-11	2.09e-10	TRUE	PAT1	Topo_II-assoc_PAT1
YCR079W	3362.97	791.548	4.2486	2.087	1.12e-30	7.17e-30	TRUE	PTC6	Protein_Pase_2C
YCR081C-A	4.92695	14.5317	0.339049	-1.5604	0.013046	0.019429	TRUE
YCR081W	92.4087	103.865	0.8897	-0.16861	0.46479	0.53217	FALSE	SRB8	Mediator_Med12
YCR082W	413.567	451.878	0.91522	-0.12781	0.52881	0.59492	FALSE	AHC2
YCR083W	492.516	206.004	2.3908	1.2575	1.49e-15	5.11e-15	TRUE	TRX3	Thioredoxin_CS
YCR084C	1098.94	2235.8	0.491519	-1.0247	3.98e-13	1.21e-12	TRUE	TUP1	G-protein_beta_WD-40_rep
YCR085W	0.312998	4.32113	0.0724344	-3.7872	0.026022	0.03734	TRUE
YCR086W	22.4787	27.5979	0.814508	-0.296	0.32357	0.38559	FALSE	CSM1	Monopolin_cplx_su-Csm1/Pcs1
YCR087C-A	171.705	855.14	0.200792	-2.3162	1.88e-46	2.03e-45	TRUE		Znf_C2H2_LYAR
YCR087W	2.06103	7.6231	0.270367	-1.887	0.013497	0.020077	TRUE
YCR088W	614.671	251.124	2.44768	1.2914	6.48e-17	2.38e-16	TRUE	ABP1	Actin-bd_cofilin/tropomyosin
YCR089W	521.418	245.376	2.12498	1.0874	1.38e-06	2.87e-06	TRUE	FIG2	Flocculin_t3_rpt
YCR090C	201.19	442.925	0.45423	-1.1385	1.19e-12	3.51e-12	TRUE		DUF866_euk
YCR091W	641.296	38.8988	16.4863	4.0432	2.17e-38	1.81e-37	TRUE	KIN82	Kinase-like_dom
YCR092C	45.7574	141.203	0.324054	-1.6257	1.47e-12	4.31e-12	TRUE	MSH3	DNA_mismatch_repair_MutS_N
YCR093W	376.34	346.391	1.08646	0.11963	0.29522	0.35448	FALSE	CDC39	CCR4-Not_Not1su_DUF3819
YCR094W	104.289	100.026	1.04262	0.060212	0.70554	0.7638	FALSE	CDC50	DUF284_TM_euk
YCR095C	118.867	173.785	0.683991	-0.54795	0.0047731	0.007462	TRUE	OCA4	Tyr_Pase_SIW14-like
YCR095W-A	5.01081	3.6399	1.37663	0.46115	0.66402	0.72566	FALSE
YCR096C	82.2861	54.5545	1.50833	0.59295	0.012905	0.019229	TRUE	HMRA2	Homeodomain-like
YCR097W	19.1715	32.203	0.595332	-0.74823	0.083294	0.11104	FALSE	HMRA1	Homeobox_CS
YCR097W-A	8.25978	5.48334	1.50634	0.59105	0.26255	0.31888	FALSE
YCR098C	261.152	100.764	2.59172	1.3739	5.61e-13	1.69e-12	TRUE	GIT1	MFS_dom
YCR099C	123.752	73.7729	1.67748	0.74629	0.00027731	0.00048391	TRUE
YCR100C	186.756	86.4856	2.15939	1.1106	3.39e-09	8.32e-09	TRUE		Neuraminidase
YCR101C	103.324	42.9134	2.40773	1.2677	2.22e-08	5.2e-08	TRUE		WD40/YVTN_repeat-like_dom
YCR102C	2306.5	993.504	2.32159	1.2151	1.19e-17	4.48e-17	TRUE		NAD(P)-bd_dom
YCR102W-A	19.237	28.0384	0.686097	-0.54352	0.10299	0.13462	FALSE		DUP
YCR104W	138.909	147.935	0.938983	-0.090828	0.49987	0.56646	FALSE	PAU3	SRP1_TIP1
YCR105W	83.6627	28.2275	2.96387	1.5675	6.47e-09	1.56e-08	TRUE	ADH7	NAD(P)-bd_dom
YCR106W	86.3078	91.8678	0.939479	-0.090068	0.56236	0.6266	FALSE	RDS1	Zn2-C6_fun-type_DNA-bd
YCR107W	2043.39	312.778	6.53303	2.7078	1.31e-73	3.25e-72	TRUE	AAD3	NADP_OxRdtase_dom
YCR108C	4.02572	3.17798	1.26676	0.34114	0.6745	0.73594	FALSE
YDL001W	79.1871	144.791	0.546907	-0.87063	1.9e-05	3.63e-05	TRUE	RMD1	DUF155
YDL002C	190.929	124.042	1.53923	0.62221	0.0010401	0.0017293	TRUE	NHP10	HMG_superfamily
YDL003W	11.0432	61.3431	0.180023	-2.4737	3.88e-13	1.18e-12	TRUE	MCD1	Rad21/Rec8_C
YDL004W	2349.77	1686.76	1.39307	0.47826	0.00015325	0.0002741	TRUE	ATP16	ATPase_F1-cplx_dsu/esu_N
YDL005C	573.53	48.1116	11.9208	3.5754	7.95e-37	6.3e-36	TRUE	MED2	Mediator_Med2_fun
YDL006W	1004.67	489.811	2.05114	1.0364	1.73e-12	5.04e-12	TRUE	PTC1	Protein_Pase_2C
YDL007C-A	7.15571	0	NA	Inf	0.00052739	0.00089937	TRUE
YDL007W	1329.77	1365.6	0.973765	-0.038355	0.69534	0.75439	FALSE	RPT2	26S_Psome_P45
YDL008W	76.293	185.736	0.410761	-1.2836	8.1e-11	2.16e-10	TRUE	APC11	Apc11
YDL009C	0.579904	8.93184	0.0649255	-3.9451	0.00028146	0.00049063	TRUE
YDL010W	70.2174	170.551	0.411708	-1.2803	5.57e-11	1.5e-10	TRUE	GRX6	Glutaredoxin_subgr
YDL011C	0	1.34339	0	#NAME?	0.24383	0.2977	FALSE
YDL012C	36.9542	144.038	0.256558	-1.9626	2.11e-16	7.52e-16	TRUE
YDL013W	579.065	196.077	2.95325	1.5623	1.1e-22	5.16e-22	TRUE	SLX5
YDL014W	3255.57	16661.6	0.195394	-2.3555	3.64e-64	6.63e-63	TRUE	NOP1	Fibrillarin_CS
YDL015C	1200.49	4324.01	0.277634	-1.8487	3.82e-41	3.54e-40	TRUE	TSC13	3-oxo-5_a-steroid_4-DH_C
YDL016C	192.733	891.472	0.216196	-2.2096	3.57e-45	3.68e-44	TRUE
YDL017W	65.1212	94.697	0.68768	-0.54019	0.0092277	0.013983	TRUE	CDC7	Kinase-like_dom
YDL018C	346.454	150.258	2.30573	1.2052	7.99e-13	2.37e-12	TRUE	ERP3	GOLD
YDL019C	1092.9	369.365	2.95887	1.565	1.05e-27	5.96e-27	TRUE	OSH2	Ankyrin_rpt-contain_dom
YDL020C	3186.5	561.604	5.67392	2.5043	4.2e-66	8.19e-65	TRUE	RPN4	Znf_C2H2-like
YDL021W	139.225	50.6672	2.74783	1.4583	1.07e-07	2.39e-07	TRUE	GPM2	His_Pase_superF_clade-1
YDL022C-A	68.598	1.64319	41.7468	5.3836	1.85e-30	1.17e-29	TRUE
YDL022W	5767.03	2658.33	2.16942	1.1173	1.15e-15	3.97e-15	TRUE	GPD1	G3P_DH_NAD-dep_euk
YDL023C	8.55298	0.968697	8.82936	3.1423	0.0016829	0.0027421	TRUE
YDL024C	1069.29	26.554	40.2686	5.3316	5.99e-124	4.65e-122	TRUE	DIA3	Histidine_acid_Pase_euk
YDL025C	544.488	226.534	2.40356	1.2652	1.03e-15	3.56e-15	TRUE	RTK1	Protein_kinase_ATP_BS
YDL025W-A	0.584066	1.16221	0.502548	-0.99267	0.61402	0.67829	FALSE
YDL026W	6.26564	2.91169	2.15189	1.1056	0.37238	0.43641	FALSE
YDL027C	688.578	166.793	4.12833	2.0456	1.35e-16	4.85e-16	TRUE
YDL028C	73.6037	96.5213	0.762564	-0.39107	0.096812	0.12736	FALSE	MPS1	Protein_kinase_ATP_BS
YDL029W	1573.36	974.746	1.61412	0.69075	2.77e-07	6.04e-07	TRUE	ARP2	Actin/actin-like_CS
YDL030W	209.162	213.797	0.978321	-0.03162	0.90183	0.93811	FALSE	PRP9	DUF3449
YDL031W	215.628	586.501	0.367651	-1.4436	8.05e-21	3.52e-20	TRUE	DBP10	RNA_helicase_DEAD_Q_motif
YDL032W	0	0.393758	0	#NAME?	1	1	FALSE
YDL033C	109.731	134.775	0.814176	-0.29659	0.30654	0.36696	FALSE	SLM3	Adenine_a_hdrlase_dom
YDL034W	0.312998	0	NA	Inf	0.94638	0.97222	FALSE
YDL035C	270.833	174.875	1.54872	0.63108	0.00021251	0.00037526	TRUE	GPR1	Glucose_rcpt_Git3_N
YDL036C	28.7308	141.377	0.203222	-2.2989	8.82e-21	3.84e-20	TRUE	PUS9	PsdUridine_synth_cat_dom
YDL037C	44.4212	288.23	0.154118	-2.6979	4.51e-31	2.92e-30	TRUE	BSC1	Uncharacterised_Flo11-rel_N
YDL039C	170.686	1807.78	0.0944177	-3.4048	3.98e-23	1.9e-22	TRUE	PRM7
YDL040C	309.686	1025.53	0.301978	-1.7275	7.74e-30	4.78e-29	TRUE	NAT1	Alpha-AcTfrase15_NatA
YDL041W	1.38478	0.81543	1.69823	0.76403	0.8748	0.91496	FALSE
YDL042C	819.965	257.41	3.18545	1.6715	3.69e-27	2.06e-26	TRUE	SIR2	Sirtuin_cat_small_dom
YDL043C	211.828	230.825	0.9177	-0.12391	0.42579	0.49123	FALSE	PRP11	Znf_C2H2-like
YDL044C	61.0369	51.8508	1.17717	0.23532	0.40136	0.46643	FALSE	MTF2
YDL045C	482.724	260.503	1.85305	0.8899	3.16e-08	7.32e-08	TRUE	FAD1	Rossmann-like_a/b/a_fold
YDL045W-A	72.4613	130.026	0.557285	-0.84351	4.46e-05	8.28e-05	TRUE	MRP10	Ribosomal_MRP10_mt
YDL046W	10014	2520.4	3.97318	1.9903	1.53e-16	5.5e-16	TRUE	NPC2	Ig_E-set
YDL047W	1059.66	356.829	2.96966	1.5703	6.44e-27	3.58e-26	TRUE	SIT4	Ser/Thr-sp_prot-phosphatase
YDL048C	404.817	623.303	0.649471	-0.62266	3.56e-05	6.67e-05	TRUE	STP4	Znf_C2H2-like
YDL049C	86.6219	99.1696	0.873472	-0.19517	0.33535	0.39773	FALSE	KNH1	CW_beta-glucan_synthesis
YDL050C	0	1.44968	0	#NAME?	0.23301	0.28534	FALSE
YDL051W	541.266	1417	0.381982	-1.3884	1.07e-22	5.01e-22	TRUE	LHP1	Nucleotide-bd_a/b_plait
YDL052C	189.093	738.521	0.256042	-1.9655	4.91e-35	3.66e-34	TRUE	SLC1	AGP_acyltrans
YDL053C	112.203	79.1321	1.41792	0.50378	0.017593	0.025825	TRUE	PBP4
YDL054C	2040.58	1925.73	1.05964	0.083573	0.79267	0.84231	FALSE	MCH1	MFS_dom_general_subst_transpt
YDL055C	2271.79	11165.3	0.20347	-2.2971	3.88e-60	6.32e-59	TRUE	PSA1	Hexapep_transf_CS
YDL056W	58.6939	13.479	4.35447	2.1225	1.75e-11	4.86e-11	TRUE	MBP1	Ankyrin_rpt-contain_dom
YDL057W	162.471	42.6819	3.80656	1.9285	5.05e-19	2.02e-18	TRUE
YDL058W	106.215	74.8917	1.41824	0.50411	0.013633	0.020259	TRUE	USO1	Vesicle_P115-like
YDL059C	1120.07	486.629	2.30169	1.2027	4.74e-15	1.59e-14	TRUE	RAD59	DNA_repair_RAD59_fun
YDL060W	169.65	1042.15	0.162788	-2.6189	7.86e-60	1.27e-58	TRUE	TSR1	AARP2CN
YDL061C	2988.18	16038.1	0.186317	-2.4242	3.14e-26	1.7e-25	TRUE	RPS29B	Ribosomal_S14_CS
YDL062W	0	0.527961	0	#NAME?	0.74351	0.79644	FALSE
YDL063C	35.0744	546.753	0.0641503	-3.9624	9.62e-89	3.52e-87	TRUE	SYO1	ARM-type_fold
YDL064W	209.978	379.811	0.552849	-0.85504	2.62e-07	5.73e-07	TRUE	UBC9	UBQ-conjugating_AS
YDL065C	167.212	50.7949	3.29192	1.7189	9.92e-16	3.42e-15	TRUE	PEX19	Pex19
YDL066W	1194.25	1709.1	0.698756	-0.51714	0.00084945	0.0014229	TRUE	IDP1	IsoPropMal-DH-like_dom
YDL067C	4384.65	2098.76	2.08916	1.0629	5.38e-15	1.79e-14	TRUE	COX9	Cyt_c_oxidase_su7a_fun
YDL068W	2.54459	5.18354	0.490899	-1.0265	0.3955	0.46044	FALSE
YDL069C	32.709	61.3241	0.533379	-0.90677	0.0024661	0.0039599	TRUE	CBS1
YDL070W	428.969	287.214	1.49355	0.57875	0.00016106	0.00028736	TRUE	BDF2	Bromodomain_CS
YDL071C	13.8617	14.5875	0.950241	-0.073634	0.83815	0.88282	FALSE
YDL072C	1782.47	1912.45	0.932034	-0.10155	0.36748	0.43113	FALSE	YET3	Bap31
YDL073W	75.0304	312.037	0.240454	-2.0562	1.72e-26	9.41e-26	TRUE		UPF0592
YDL074C	203.177	226.886	0.895505	-0.15923	0.26367	0.32	FALSE	BRE1	E3_ubiquit_lig_BRE1
YDL075W	1248.77	7139.72	0.174905	-2.5154	1.98e-46	2.14e-45	TRUE	RPL31A	Ribosomal_L31e_dom
YDL076C	365.355	234.377	1.55883	0.64046	0.0037061	0.0058572	TRUE	RXT3	Histone_deAc_Rxt3
YDL077C	114.816	153.841	0.746332	-0.42211	0.19214	0.2398	FALSE	VAM6	VPS39/TGF_beta_rcpt-assoc_2
YDL078C	10803.6	2360.1	4.57763	2.1946	2.69e-57	3.97e-56	TRUE	MDH3	Lactate/malate_DH_C
YDL079C	3919.69	197.343	19.8623	4.312	1.35e-161	2.04e-159	TRUE	MRK1	Protein_kinase_ATP_BS
YDL080C	218.92	744.153	0.294187	-1.7652	1.66e-27	9.37e-27	TRUE	THI3	Pyruvt_ip_decrb
YDL081C	13796.3	55233.5	0.249782	-2.0013	7.32e-19	2.9e-18	TRUE	RPP1A	Ribosomal_60S
YDL082W	843.986	6094.86	0.138475	-2.8523	1e-56	1.45e-55	TRUE	RPL13A	Ribosomal_L13e_CS
YDL083C	4730.73	17743.3	0.266621	-1.9071	4e-44	4.03e-43	TRUE	RPS16B	Ribosomal_S9_CS
YDL084W	3032.72	7019.66	0.432032	-1.2108	1.39e-19	5.69e-19	TRUE	SUB2	RNA_helicase_DEAD_Q_motif
YDL085C-A	72.3092	56.2514	1.28546	0.36229	0.13676	0.1752	FALSE		Uncharacterised_SERF
YDL085W	8046.44	43.8463	183.515	7.5198	0	0	TRUE	NDE2	Pyr_nucl-diS_OxRdtase_FAD/NAD
YDL086C-A	128.478	78.4958	1.63675	0.71084	0.0012557	0.0020762	TRUE
YDL086W	5973.76	2354.53	2.53713	1.3432	2.25e-16	8.01e-16	TRUE		Dienelactn_hydro
YDL087C	105.41	59.3445	1.77624	0.82883	3.7e-05	6.92e-05	TRUE	LUC7	LUC7-rel
YDL088C	318.109	245.324	1.29669	0.37484	0.011884	0.017782	TRUE	ASM4	MPPN
YDL089W	132.964	121.212	1.09695	0.1335	0.47119	0.53836	FALSE	NUR1	DUF2418
YDL090C	323.429	258.617	1.25061	0.32263	0.068949	0.093345	FALSE	RAM1	FTB
YDL091C	389.455	134.703	2.89122	1.5317	2.3e-16	8.17e-16	TRUE	UBX3	Thioredoxin-like_fold
YDL092W	218.021	604.511	0.360657	-1.4713	1.31e-19	5.37e-19	TRUE	SRP14	Signal_recog_particle_SRP9/14
YDL093W	101.116	169.724	0.595767	-0.74718	0.0001218	0.00022004	TRUE	PMT5	GlyclTrfase_39_like
YDL094C	0.266906	0.480983	0.554918	-0.84965	1	1	FALSE
YDL095W	718.766	2086.06	0.344556	-1.5372	9.05e-26	4.81e-25	TRUE	PMT1	GlyclTrfase_39_like
YDL096C	0.266906	1.2685	0.210411	-2.2487	0.6301	0.69374	FALSE	OPI6
YDL097C	1383.94	1835.83	0.753847	-0.40766	0.0030052	0.004782	TRUE	RPN6	PAM
YDL098C	27.3179	71.8342	0.380292	-1.3948	3.63e-07	7.87e-07	TRUE	SNU23	Znf_C2H2-like
YDL099W	130.92	50.209	2.60751	1.3827	8.16e-10	2.08e-09	TRUE	BUG1
YDL100C	644.971	1687.98	0.382097	-1.388	8.97e-22	4.05e-21	TRUE	GET3	Anion-transp_ATPase-like_dom
YDL101C	26.4125	170.996	0.154463	-2.6947	9.77e-29	5.79e-28	TRUE	DUN1	Protein_kinase_ATP_BS
YDL102W	137.398	260.906	0.526617	-0.92517	4.64e-07	9.96e-07	TRUE	POL3	Znf-C4pol
YDL103C	216.682	452.812	0.478525	-1.0633	2.56e-11	7.04e-11	TRUE	QRI1	UDPGP_trans
YDL104C	63.8987	108.926	0.586624	-0.76949	0.0017231	0.0028035	TRUE	QRI7	Peptidase_M22_subgr
YDL105W	31.5184	38.0275	0.828831	-0.27085	0.46341	0.53078	FALSE	NSE4	Nse4
YDL106C	197.522	64.4025	3.067	1.6168	1.64e-16	5.87e-16	TRUE	PHO2	Homeobox_CS
YDL107W	102.24	56.9159	1.79634	0.84506	0.00038796	0.00066771	TRUE	MSS2	TPR-like_helical
YDL108W	218.878	296.125	0.739141	-0.43608	0.018187	0.026649	TRUE	KIN28	Protein_kinase_ATP_BS
YDL109C	60.6599	31.9469	1.89877	0.92507	0.0003837	0.00066073	TRUE		Lipase_YDL109c
YDL110C	8713.87	1045.65	8.33342	3.0589	3.9e-99	1.84e-97	TRUE	TMA17
YDL111C	340.685	988.386	0.344688	-1.5366	1.01e-24	5.13e-24	TRUE	RRP42	Ribosomal_S5_D2-typ_fold
YDL112W	307.405	1093.68	0.281075	-1.831	1.26e-33	8.93e-33	TRUE	TRM3	tRNA_mtfrase_TRM3
YDL113C	624.19	107.961	5.78162	2.5315	4.08e-50	4.9e-49	TRUE	ATG20	Phox
YDL114W	32.1693	2.85238	11.2781	3.4954	6.63e-11	1.78e-10	TRUE		Sc_DH/Rdtase_CS
YDL114W-A	0.584066	7.79543	0.0749242	-3.7384	0.00039733	0.0006833	TRUE
YDL115C	641.866	259.215	2.47619	1.3081	1.05e-16	3.78e-16	TRUE	IWR1	TF_Iwr1
YDL116W	199.703	538.228	0.371038	-1.4304	3.42e-19	1.38e-18	TRUE	NUP84	Nup84_Nup100
YDL117W	119.157	396.906	0.300214	-1.7359	1.09e-22	5.12e-22	TRUE	CYK3	Transglutaminase-like
YDL118W	2.05687	1.20919	1.70104	0.76641	0.68281	0.74327	FALSE
YDL119C	164.651	148.156	1.11133	0.15229	0.39967	0.46471	FALSE		Mt_carrier_dom
YDL120W	323.247	305.8	1.05705	0.080046	0.44611	0.51259	FALSE	YFH1	Frataxin_CS
YDL121C	121.709	343.227	0.354602	-1.4957	1.24e-17	4.68e-17	TRUE
YDL122W	170.765	373.344	0.457392	-1.1285	3.52e-11	9.58e-11	TRUE	UBP1	Pept_C19ubi-hydrolase_C_CS
YDL123W	1763.07	696.707	2.53058	1.3395	1.18e-07	2.63e-07	TRUE	SNA4	PMP3
YDL124W	2570.79	397.178	6.47263	2.6944	4.31e-75	1.14e-73	TRUE		NADP_OxRdtase_dom
YDL125C	4108.12	2881.38	1.42575	0.51172	0.00022516	0.00039646	TRUE	HNT1	Histidine_triad_CS
YDL126C	13202.1	9932.62	1.32917	0.41053	0.00056974	0.00096804	TRUE	CDC48	Asp_de-COase-like_fold
YDL127W	26.2881	28.1033	0.935409	-0.09633	0.84386	0.88759	FALSE	PCL2	Cyclin-like
YDL128W	4332.01	2407.78	1.79917	0.84733	5.97e-05	0.00011001	TRUE	VCX1	NaCa_Exmemb
YDL129W	290.343	118.499	2.45018	1.2929	2.67e-13	8.2e-13	TRUE
YDL130W	1998.01	15342.3	0.130229	-2.9409	8.3e-21	3.62e-20	TRUE	RPP1B	Ribosomal_60S
YDL130W-A	503.248	83.1836	6.04984	2.5969	1.37e-49	1.63e-48	TRUE	STF1	ATPase_inhibitor_IATP_mt
YDL131W	1920.11	7286.27	0.263524	-1.924	6.14e-42	5.81e-41	TRUE	LYS21	Aldolase_TIM
YDL132W	702.036	708.839	0.990403	-0.013912	0.88875	0.92732	FALSE	CDC53	Cullin_neddylation_domain
YDL133C-A	1561.94	5671.77	0.275387	-1.8605	1.29e-10	3.42e-10	TRUE	RPL41B	Ribosomal_L41
YDL133W	1585.45	312.602	5.07178	2.3425	5.44e-54	7.27e-53	TRUE	SRF1
YDL134C	2712.6	1622.98	1.67137	0.74103	1.35e-07	3e-07	TRUE	PPH21	Ser/Thr-sp_prot-phosphatase
YDL135C	220.476	171.097	1.2886	0.3658	0.074224	0.099906	FALSE	RDI1	RhoGDI_domain
YDL136W	3376.94	16030	0.210664	-2.247	1.65e-53	2.16e-52	TRUE	RPL35B	Ribosomal_L29_CS
YDL137W	6950.11	2091.74	3.32265	1.7323	4.61e-36	3.56e-35	TRUE	ARF2	Small_GTPase_ARF
YDL138W	200.529	250.841	0.799427	-0.32296	0.045118	0.062711	FALSE	RGT2	MFS_dom
YDL139C	49.2563	18.2688	2.6962	1.4309	3.08e-06	6.2e-06	TRUE	SCM3	Centromere_Scm3_N
YDL140C	2531.36	3666.72	0.690361	-0.53458	3.4e-05	6.38e-05	TRUE	RPO21	RNA_pol_Rpb1_4
YDL141W	188.308	368.244	0.511368	-0.96757	1.05e-08	2.51e-08	TRUE	BPL1	Biotin-prot_ligase_N
YDL142C	955.457	394.48	2.42207	1.2762	3.63e-18	1.4e-17	TRUE	CRD1	CDP-OH_P_trans
YDL143W	1142.78	3819.17	0.299222	-1.7407	8.81e-35	6.54e-34	TRUE	CCT4	Chaperone_TCP-1
YDL144C	1194.53	657.278	1.81739	0.86187	1.52e-10	4e-10	TRUE		NAD(P)-bd_dom
YDL145C	1289.59	1994.04	0.646724	-0.62878	1.96e-05	3.75e-05	TRUE	COP1	G-protein_beta_WD-40_rep
YDL146W	100.679	331.81	0.303424	-1.7206	8.47e-24	4.14e-23	TRUE	LDB17	DUF2013
YDL147W	1709.1	1491.66	1.14577	0.19632	0.22767	0.27953	FALSE	RPN5	WHTH_trsnscrt_rep_DNA-bd
YDL148C	89.5636	77.0391	1.16257	0.21732	0.37389	0.43802	FALSE	NOP14	Nop14
YDL149W	495.083	78.5984	6.2989	2.6551	7.12e-39	6.1e-38	TRUE	ATG9	Autophagy-rel_prot_9
YDL150W	141.208	318.215	0.443751	-1.1722	3.35e-12	9.62e-12	TRUE	RPC53	RNA_pol_III_Rpc4
YDL151C	0	0.393758	0	#NAME?	1	1	FALSE	BUD30
YDL152W	0	0.240492	0	#NAME?	1	1	FALSE
YDL153C	341.76	386.154	0.885035	-0.17619	0.19252	0.24023	FALSE	SAS10	Sas10_C
YDL154W	151.047	90.1228	1.67601	0.74503	0.00025357	0.00044356	TRUE	MSH5	DNA_mismatch_repair_MutS_core
YDL155W	269.697	245.263	1.09962	0.13701	0.35856	0.42165	FALSE	CLB3	Cyclin_A/B/D/E
YDL156W	9.42375	15.3683	0.613194	-0.70558	0.23491	0.28745	FALSE	CMR1	WD40_repeat_CS
YDL157C	113.397	402.343	0.281841	-1.827	1.94e-24	9.74e-24	TRUE
YDL158C	5.59071	36.61	0.15271	-2.7111	3.99e-10	1.03e-09	TRUE
YDL159C-B	0	0	NA	NA	NA	NA	NA
YDL159W	219.482	125.736	1.74559	0.80371	8.86e-06	1.73e-05	TRUE	STE7	Protein_kinase_ATP_BS
YDL159W-A	0	0.287469	0	#NAME?	1	1	FALSE
YDL160C	322.672	301.05	1.07182	0.10007	0.54733	0.61225	FALSE	DHH1	RNA_helicase_DEAD_Q_motif
YDL160C-A	35.4183	42.3038	0.837238	-0.25629	0.3265	0.3885	FALSE	MHF2	CENP-S_centromere_X
YDL161W	90.3787	84.2575	1.07265	0.10118	0.54898	0.61358	FALSE	ENT1	Epsin-like_N
YDL162C	0.266906	0	NA	Inf	0.94638	0.97222	FALSE
YDL163W	0	0.287469	0	#NAME?	1	1	FALSE
YDL164C	63.6458	256.549	0.248085	-2.0111	3.41e-25	1.77e-24	TRUE	CDC9	DNA_ligase_ATP-dep_CS
YDL165W	428.339	343.602	1.24661	0.31801	0.035804	0.050497	FALSE	CDC36	NOT
YDL166C	169.567	537.621	0.315403	-1.6647	2.43e-24	1.21e-23	TRUE	FAP7
YDL167C	30.5429	327.127	0.0933673	-3.4209	1.47e-43	1.46e-42	TRUE	NRP1	Nucleotide-bd_a/b_plait
YDL168W	4107.85	2021.4	2.03219	1.023	1.56e-14	5.07e-14	TRUE	SFA1	NAD(P)-bd_dom
YDL169C	678.873	29.1762	23.2681	4.5403	1.38e-116	9.8e-115	TRUE	UGX2
YDL170W	227.824	618.442	0.368384	-1.4407	5.58e-19	2.23e-18	TRUE	UGA3	DUF3468
YDL171C	5096.92	5702.37	0.893825	-0.16194	0.2395	0.29279	FALSE	GLT1	Pyr_nucl-diS_OxRdtase_FAD/NAD
YDL172C	2.54459	6.40506	0.397279	-1.3318	0.19569	0.24386	FALSE
YDL173W	459.991	211.182	2.17817	1.1231	1.03e-12	3.04e-12	TRUE	PAR32	DUF3602
YDL174C	9656.33	2678.24	3.60548	1.8502	4.77e-43	4.67e-42	TRUE	DLD1	Vanillyl_alc_oxidase_C-sub2
YDL175C	88.2963	89.4901	0.98666	-0.019376	1	1	FALSE	AIR2	PolA_Pol_cplx_Air1/2_su
YDL176W	108.978	131.273	0.830162	-0.26854	0.33976	0.40201	FALSE
YDL177C	26.2826	65.5826	0.400755	-1.3192	4.78e-06	9.51e-06	TRUE		Impact
YDL178W	2280.67	2535.62	0.899452	-0.15288	0.5756	0.63939	FALSE	DLD2	Vanillyl_alc_oxidase_C-sub2
YDL179W	67.3823	110.937	0.607394	-0.7193	0.0011538	0.0019135	TRUE	PCL9	Cyclin-like
YDL180W	675.827	1301.21	0.519381	-0.94513	6.77e-12	1.92e-11	TRUE
YDL181W	1029.14	259.67	3.96326	1.9867	1.23e-29	7.56e-29	TRUE	INH1	ATPase_inhibitor_IATP_mt
YDL182W	2476.45	15289.4	0.161972	-2.6262	1.33e-68	2.84e-67	TRUE	LYS20	Aldolase_TIM
YDL183C	275.346	171.192	1.6084	0.68563	0.0028772	0.0045871	TRUE		DUF2343
YDL184C	410.327	2531.51	0.162088	-2.6252	2.22e-11	6.13e-11	TRUE	RPL41A	Ribosomal_L41
YDL185C-A	0.266906	0	NA	Inf	0.94638	0.97222	FALSE
YDL185W	10120.8	13896.5	0.728297	-0.4574	0.00029591	0.00051418	TRUE	VMA1	ATPase_F1_bsu/V1_C
YDL186W	8.8941	2.89936	3.06761	1.6171	0.031119	0.044157	TRUE
YDL187C	79.956	129.642	0.616744	-0.69726	0.001695	0.0027612	TRUE
YDL188C	1158.12	1103.03	1.04994	0.070313	0.80577	0.85427	FALSE	PPH22	Ser/Thr-sp_prot-phosphatase
YDL189W	55.9537	81.5994	0.685713	-0.54432	0.027587	0.039447	TRUE	RBS1	R3H_ss-bd
YDL190C	628.681	555.46	1.13182	0.17865	0.20661	0.25609	FALSE	UFD2	Ub_conjug_fac_E4_core
YDL191W	3831.38	18551.8	0.206523	-2.2756	9.88e-59	1.54e-57	TRUE	RPL35A	Ribosomal_L29_CS
YDL192W	1008.18	4663.53	0.216184	-2.2097	5.51e-26	2.95e-25	TRUE	ARF1	Small_GTPase_ARF
YDL193W	273.516	184.442	1.48294	0.56846	0.0006048	0.0010255	TRUE	NUS1	UPP_synth-like
YDL194W	1433.2	196.247	7.30306	2.8685	3.51e-69	7.57e-68	TRUE	SNF3	MFS_dom
YDL195W	1567.06	2017.35	0.776791	-0.3644	0.0069758	0.0107	TRUE	SEC31	Sec31
YDL196W	7.01327	3.46545	2.02377	1.017	0.10278	0.13437	FALSE
YDL197C	197.328	48.6114	4.0593	2.0212	3.31e-22	1.52e-21	TRUE	ASF2
YDL198C	3349.54	4800.98	0.697678	-0.51937	4.26e-05	7.93e-05	TRUE	GGC1	Mt_carrier_dom
YDL199C	482.66	263.585	1.83114	0.87274	6.12e-08	1.39e-07	TRUE		MFS_dom
YDL200C	138.098	32.7331	4.21893	2.0769	4.26e-17	1.58e-16	TRUE	MGT1	MethylDNA_cys_MeTrfase_DNA-bd
YDL201W	160.716	546.774	0.293936	-1.7664	2.12e-26	1.16e-25	TRUE	TRM8	tRNA_(Gua-N-7)_MeTrfase_euk
YDL202W	80.0787	163.357	0.490207	-1.0285	6.35e-05	0.00011681	TRUE	MRPL11	Ribosomal_L10/acidic_P0
YDL203C	228.91	241.367	0.948391	-0.076446	0.66909	0.7304	FALSE	ACK1	TPR-like_helical
YDL204W	5560.67	154.499	35.9916	5.1696	2.79e-142	3.14e-140	TRUE	RTN2	Reticulon
YDL205C	622.535	736.467	0.845299	-0.24247	0.065734	0.089141	FALSE	HEM3	Porphobilin_deaminase_cofac_BS
YDL206W	432.258	269.28	1.60524	0.68279	0.0077951	0.011898	TRUE		NaCa_Exmemb
YDL207W	113.451	118.559	0.956911	-0.063543	1	1	FALSE	GLE1	GLE1
YDL208W	350.071	1175.35	0.297843	-1.7474	1.45e-30	9.19e-30	TRUE	NHP2	Ribosomal_L7Ae/L8/Nhp2
YDL209C	43.0883	44.8778	0.960127	-0.058703	1	1	FALSE	CWC2	Nucleotide-bd_a/b_plait
YDL210W	619.464	14068	0.0440336	-4.5053	4.74e-67	9.57e-66	TRUE	UGA4	Amoino_acid_permease_CS
YDL211C	9.38314	69.5414	0.134929	-2.8897	1.87e-16	6.7e-16	TRUE
YDL212W	4673.36	5177.82	0.902573	-0.14788	0.15426	0.19575	FALSE	SHR3	Shr3_AAP_chap
YDL213C	170.648	316.95	0.538407	-0.89323	4.35e-08	9.99e-08	TRUE	NOP6	Nucleotide-bd_a/b_plait
YDL214C	2258.04	44.0721	51.2352	5.6791	1.89e-210	7.25e-208	TRUE	PRR2	Protein_kinase_ATP_BS
YDL215C	6328.96	1276.15	4.95943	2.3102	3.34e-59	5.31e-58	TRUE	GDH2	Glu_DH_NAD-dep
YDL216C	98.2103	78.3017	1.25426	0.32683	0.28762	0.34604	FALSE	RRI1	Mov34_MPN_PAD1
YDL217C	70.3505	104.177	0.675297	-0.56641	0.015621	0.023064	TRUE	TIM22	Tim17/Tim22/Tim23/PMP24
YDL218W	96.5658	71.6118	1.34846	0.43132	0.34023	0.4025	FALSE		MARVEL-like_dom
YDL219W	20.8859	150.977	0.138338	-2.8537	6.89e-30	4.27e-29	TRUE	DTD1	DTD-like_dom
YDL220C	102.011	127.997	0.796984	-0.32738	0.1647	0.20818	FALSE	CDC13	NA-bd_OB-fold-like
YDL221W	48.2275	4.02132	11.9929	3.5841	1.63e-16	5.87e-16	TRUE
YDL222C	5721.56	59.1519	96.7266	6.5958	7.9e-203	2.71e-200	TRUE	FMP45	SUR7/PalI
YDL223C	717.394	23.2588	30.844	4.9469	3.83e-58	5.85e-57	TRUE	HBT1
YDL224C	588.618	812.409	0.724534	-0.46488	0.0008743	0.0014623	TRUE	WHI4	Nucleotide-bd_a/b_plait
YDL225W	114.435	119.728	0.955793	-0.065229	0.63145	0.69487	FALSE	SHS1	Septin
YDL226C	258.514	354.983	0.728244	-0.45751	0.099546	0.1306	FALSE	GCS1	ArfGAP
YDL227C	12.0186	2.79307	4.303	2.1053	0.0019993	0.0032366	TRUE	HO	Homing_endonuc
YDL228C	1.15981	5.37705	0.215696	-2.2129	0.076322	0.10245	FALSE		Glutamate_DH_NAD-spec
YDL229W	37471.9	146850	0.25517	-1.9705	2.39e-21	1.06e-20	TRUE	SSB1	Heat_shock_70_CS
YDL230W	490.994	401.116	1.22407	0.29169	0.03833	0.053827	FALSE	PTP1	Non-rcpt_Tyr_Pase_T1_fun
YDL231C	1351.22	1208.52	1.11809	0.16103	0.22484	0.27658	FALSE	BRE4	Brefeldin_A-sensitivity_4
YDL232W	48.2085	281.261	0.171401	-2.5445	5.04e-05	9.33e-05	TRUE	OST4	Oligosaccaryltransferase
YDL233W	280.264	125.745	2.22883	1.1563	2.88e-11	7.87e-11	TRUE	MFG1
YDL234C	1559.89	551.666	2.8276	1.4996	2.95e-15	9.96e-15	TRUE	GYP7	RabGAP/TBC_dom
YDL235C	73.8466	325.271	0.227031	-2.139	5.14e-30	3.2e-29	TRUE	YPD1	Sig_transdc_His_kin_Hpt_dom
YDL236W	1407.98	1900.48	0.740852	-0.43274	0.0040683	0.0064062	TRUE	PHO13	NPhePase-like_dom
YDL237W	1198.78	798.086	1.50206	0.58695	9.67e-05	0.00017618	TRUE	AIM6	PLC-like_Pdiesterase_TIM-brl
YDL238C	271.404	65.1409	4.16642	2.0588	4.68e-28	2.69e-27	TRUE	GUD1	Guanine_deaminase
YDL239C	37.499	18.5898	2.01718	1.0123	0.010201	0.015373	TRUE	ADY3	SID
YDL240C-A	0.312998	0.527961	0.592843	-0.75428	1	1	FALSE
YDL240W	107.546	178.625	0.60208	-0.73197	0.00026086	0.00045557	TRUE	LRG1	Rho_GTPase_activation_prot
YDL241W	17.7559	53.9461	0.329142	-1.6032	5.07e-07	1.08e-06	TRUE
YDL242W	6.6625	3.39941	1.9599	0.97078	0.2179	0.26886	FALSE
YDL243C	2456.7	2466.29	0.996109	-0.0056251	0.82808	0.8748	FALSE	AAD4	NADP_OxRdtase_dom
YDL244W	163222	254.725	640.778	9.3237	6.06e-67	1.22e-65	TRUE	THI13	NMT1
YDL245C	332.562	8.80437	37.7724	5.2393	5.88e-94	2.49e-92	TRUE	HXT15	MFS_dom
YDL246C	186.488	41.2121	4.52507	2.1779	1.91e-24	9.56e-24	TRUE	SOR2	NAD(P)-bd_dom
YDL247W	40.6518	33.1861	1.22496	0.29274	0.31363	0.37477	FALSE	MPH2	MFS_dom
YDL247W-A	18.8655	6.87371	2.74458	1.4566	0.0027679	0.0044204	TRUE
YDL248W	4033.58	2931.74	1.37583	0.4603	0.021117	0.030611	TRUE	COS7	DUP
YDR001C	2160.75	580.502	3.7222	1.8962	6.09e-41	5.61e-40	TRUE	NTH1	Glyco_hydro_37_CS
YDR002W	808.413	2436.94	0.331733	-1.5919	1.46e-14	4.75e-14	TRUE	YRB1	PH_type
YDR003W	1548.6	461.603	3.35483	1.7462	1.98e-34	1.45e-33	TRUE	RCR2	Chitin_synth_reg_RCR
YDR003W-A	254.287	101.031	2.51692	1.3317	0.00014309	0.0002567	TRUE
YDR004W	655.166	365.354	1.79324	0.84257	2.27e-08	5.32e-08	TRUE	RAD57	DNA_recomb_RecA/RadB_ATP-bd
YDR005C	518.055	347.37	1.49136	0.57663	0.00028584	0.000498	TRUE	MAF1	RNA_pol_III_tscrpt_repres_MAF1
YDR006C	1953.9	588.824	3.3183	1.7304	3.11e-22	1.43e-21	TRUE	SOK1	Tcp11
YDR007W	2339.36	582.735	4.01445	2.0052	1.87e-44	1.89e-43	TRUE	TRP1	Aldolase_TIM
YDR008C	20.696	22.5599	0.917382	-0.1244	1	1	FALSE
YDR009W	193.889	30.0753	6.44678	2.6886	2.46e-33	1.73e-32	TRUE	GAL3	Ribosomal_S5_D2-typ_fold
YDR010C	18.8558	3.82108	4.93468	2.303	2.6e-05	4.93e-05	TRUE
YDR011W	2283.5	1007.99	2.2654	1.1798	1.04e-16	3.75e-16	TRUE	SNQ2	ABC_transporter_CS
YDR012W	53687.4	88879	0.604051	-0.72726	0.00050504	0.00086282	TRUE	RPL4B	Ribos_L4_C_dom
YDR013W	27.1755	108.444	0.250594	-1.9966	9.19e-15	3.03e-14	TRUE	PSF1	GINS_complex
YDR014W	34.6078	40.0017	0.865158	-0.20896	0.55967	0.62402	FALSE	RAD61
YDR014W-A	4.42674	0.574939	7.6995	2.9448	0.028617	0.04083	TRUE	HED1
YDR015C	0	1.20919	0	#NAME?	0.33577	0.39801	FALSE
YDR016C	127.128	149.001	0.853202	-0.22904	0.21075	0.26058	FALSE	DAD1	DASH_Dad1
YDR017C	508.771	245.307	2.07402	1.0524	1.4e-11	3.92e-11	TRUE	KCS1	IPK
YDR018C	542.094	114.2	4.74689	2.247	5.19e-40	4.64e-39	TRUE		Acyltransferase
YDR019C	216.511	2110.1	0.102607	-3.2848	8.25e-96	3.66e-94	TRUE	GCV1	GCV_T_C
YDR020C	49.1066	139.495	0.35203	-1.5062	3.46e-12	9.94e-12	TRUE	DAS2	Uridine_kinase-like
YDR021W	39.3951	125.563	0.313747	-1.6723	4.74e-13	1.43e-12	TRUE	FAL1	RNA_helicase_DEAD_Q_motif
YDR022C	46.3019	33.7208	1.37309	0.45743	0.17828	0.22383	FALSE	ATG31	Autophagy-rel_p31
YDR023W	1343.53	2652.53	0.506507	-0.98135	6.65e-13	1.99e-12	TRUE	SES1	Ser-tRNA-synth_IIa_N
YDR024W	12.917	75.9874	0.169989	-2.5565	2.59e-08	6.03e-08	TRUE	FYV1
YDR025W	2780.65	8020.23	0.346705	-1.5282	1.32e-24	6.67e-24	TRUE	RPS11A	Ribosomal_S17_CS
YDR026C	78.3546	91.3883	0.857381	-0.22199	0.32595	0.38793	FALSE	NSI1	Tscrpt_reg_HTH_Myb-type
YDR027C	337.506	248.689	1.35714	0.44057	0.0080076	0.01222	TRUE	VPS54
YDR028C	616.759	218.38	2.82424	1.4979	6.74e-22	3.06e-21	TRUE	REG1	DUF1752_fun
YDR029W	0.266906	2.04368	0.130601	-2.9368	0.33932	0.40156	FALSE
YDR030C	150.842	39.7131	3.7983	1.9254	2.76e-17	1.03e-16	TRUE	RAD28	G-protein_beta_WD-40_rep
YDR031W	169.299	160.774	1.05302	0.07454	0.64931	0.71179	FALSE	MIX14	UCP013232
YDR032C	18351.4	5305.58	3.45888	1.7903	3.61e-33	2.53e-32	TRUE	PST2	Flavoprotein_WrbA
YDR033W	761.296	2872.66	0.265015	-1.9159	8.08e-42	7.64e-41	TRUE	MRH1	Rhodopsin_arc/bac/fun
YDR034C	524.857	485.643	1.08075	0.11203	0.47815	0.54487	FALSE	LYS14	DUF3468
YDR034C-A	23.0714	5.37705	4.29072	2.1012	1.59e-05	3.07e-05	TRUE
YDR034W-B	7497.81	241.516	31.0448	4.9563	2.08e-108	1.27e-106	TRUE
YDR035W	2600.99	1844.6	1.41005	0.49575	0.00012953	0.00023336	TRUE	ARO3	Aldolase_TIM
YDR036C	518.261	549.146	0.943759	-0.08351	0.93761	0.96822	FALSE	EHD3	Enoyl-CoA_hyd/isom_CS
YDR037W	3610.44	6815.85	0.529711	-0.91672	6.41e-11	1.72e-10	TRUE	KRS1	aa-tRNA-synt_II-like
YDR038C	8392.54	3061.59	2.74123	1.4548	1.64e-24	8.25e-24	TRUE	ENA5	ATPase_cation_domN
YDR039C	9135.37	2546.62	3.58725	1.8429	7.24e-40	6.42e-39	TRUE	ENA2	ATPase_cation_domN
YDR040C	9345.57	2362.25	3.95621	1.9841	1.31e-45	1.38e-44	TRUE	ENA1	ATPase_cation_domN
YDR041W	407.84	507.834	0.803097	-0.31635	0.050938	0.070261	FALSE	RSM10	Ribosomal_S10
YDR042C	11.4889	17.2866	0.664615	-0.58941	0.20363	0.25303	FALSE
YDR043C	1514.58	547.837	2.76464	1.4671	7.5e-15	2.48e-14	TRUE	NRG1	Znf_C2H2-like
YDR044W	998.662	1522.93	0.655752	-0.60878	0.0040832	0.0064281	TRUE	HEM13	Coprogen_oxidase_CS
YDR045C	53.1183	260.631	0.203807	-2.2947	1.25e-08	2.96e-08	TRUE	RPC11	DNA-dir_RNA_pol-M_15_CS
YDR046C	50.4411	50.8686	0.991595	-0.012177	0.77575	0.82689	FALSE	BAP3	AA-permease_dom
YDR047W	633.942	1146.96	0.552714	-0.8554	6.06e-09	1.47e-08	TRUE	HEM12	Uroporphyrinogen_deCO2ase_HemE
YDR048C	0	0.287469	0	#NAME?	1	1	FALSE
YDR049W	38.2519	75.527	0.506467	-0.98146	7.27e-05	0.00013324	TRUE	VMS1	Ankyrin_rpt-contain_dom
YDR050C	5782.49	14791.4	0.390936	-1.355	7.91e-08	1.79e-07	TRUE	TPI1	Triosephosphate_isomerase_AS
YDR051C	609.167	505.735	1.20452	0.26846	0.10105	0.13236	FALSE	DET1	His_Pase_superF_clade-1
YDR052C	81.7653	77.9104	1.04948	0.069672	0.79283	0.84234	FALSE	DBF4	Regulatory_Dfp1/Him1
YDR053W	0	0.287469	0	#NAME?	1	1	FALSE
YDR054C	1126.2	147.602	7.62998	2.9317	4.09e-75	1.09e-73	TRUE	CDC34	UBQ-conjugating_AS
YDR055W	405.817	410.719	0.988066	-0.01732	0.78532	0.83573	FALSE	PST1
YDR056C	1322.57	819.829	1.61323	0.68995	4.54e-07	9.76e-07	TRUE
YDR057W	167.365	139.527	1.19951	0.26245	0.23427	0.28672	FALSE	YOS9	PRKCSH
YDR058C	173.553	183.766	0.944426	-0.082491	0.59645	0.66085	FALSE	TGL2	PGAP1-like
YDR059C	1395.58	531.627	2.62512	1.3924	1.43e-17	5.37e-17	TRUE	UBC5	UBQ-conjugating_AS
YDR060W	186.302	654.449	0.284669	-1.8126	8.4e-30	5.18e-29	TRUE	MAK21	ARM-type_fold
YDR061W	256.716	280.063	0.916639	-0.12557	0.64566	0.70837	FALSE		ATPase_AAA+_core
YDR062W	474.684	1655.93	0.286657	-1.8026	6.9e-35	5.13e-34	TRUE	LCB2	PyrdxlP-dep_Trfase_major_dom
YDR063W	209.382	200.613	1.04371	0.061728	0.72361	0.77973	FALSE	AIM7	GMF-beta
YDR064W	8253.83	30629.2	0.269476	-1.8918	2.91e-18	1.13e-17	TRUE	RPS13	Ribosomal_S13/S15_N
YDR065W	20.7015	31.1022	0.665597	-0.58728	0.091869	0.12137	FALSE	RRG1
YDR066C	31.3017	49.6224	0.630798	-0.66475	0.013454	0.020019	TRUE	RTR2	DUF408
YDR067C	107.982	220.302	0.490153	-1.0287	2.02e-07	4.46e-07	TRUE	OCA6	Tyr_Pase_SIW14-like
YDR068W	87.5976	33.2342	2.63576	1.3982	4.51e-08	1.04e-07	TRUE	DOS2	BSD
YDR069C	393.01	155.65	2.52496	1.3363	1.53e-15	5.21e-15	TRUE	DOA4	Pept_C19ubi-hydrolase_C_CS
YDR070C	515.21	27.5295	18.7148	4.2261	7.84e-51	9.57e-50	TRUE	FMP16
YDR071C	802.472	1171.1	0.685227	-0.54535	0.00016142	0.00028793	TRUE	PAA1	Acyl_CoA_acyltransferase
YDR072C	4274.68	7992.03	0.534868	-0.90275	8.11e-12	2.29e-11	TRUE	IPT1	P_Acid_Pase_2/haloperoxidase
YDR073W	175.927	169.794	1.03612	0.051188	0.53095	0.59661	FALSE	SNF11
YDR074W	8458.26	1731.18	4.88584	2.2886	9.28e-47	1.01e-45	TRUE	TPS2	HAD-like_dom
YDR075W	174.014	183.35	0.949076	-0.075404	0.76809	0.81967	FALSE	PPH3	Ser/Thr-sp_prot-phosphatase
YDR076W	50.6143	32.5663	1.55419	0.63616	0.043298	0.060388	FALSE	RAD55	DNA_recomb_RecA/RadB_ATP-bd
YDR077W	72643.2	34217.6	2.12298	1.0861	0.00014296	0.00025655	TRUE	SED1
YDR078C	110.031	98.2566	1.11983	0.16328	0.42609	0.49148	FALSE	SHU2
YDR079C-A	101.717	124.968	0.81394	-0.29701	0.10396	0.13578	FALSE	TFB5	Nuc_excision_repair_TFIIH_TTDA
YDR079W	188.779	133.573	1.4133	0.49907	0.091601	0.12107	FALSE	PET100
YDR080W	177.913	101.79	1.74785	0.80558	2.48e-05	4.71e-05	TRUE	VPS41	WD40_repeat_dom
YDR081C	155.402	179.176	0.867315	-0.20537	0.31972	0.38135	FALSE	PDC2	Homeodomain-like
YDR082W	174.445	181.74	0.959862	-0.059101	0.73861	0.79301	FALSE	STN1	STN1_C
YDR083W	150.8	351.809	0.428642	-1.2222	3.45e-11	9.39e-11	TRUE	RRP8	Methyltransferase-rel
YDR084C	493.801	644.831	0.765785	-0.38499	0.0052269	0.0081344	TRUE	TVP23	DUF846_euk
YDR085C	53.543	42.2635	1.26688	0.34128	0.27683	0.33405	FALSE	AFR1
YDR086C	375.027	912.736	0.410882	-1.2832	1.36e-09	3.43e-09	TRUE	SSS1	Prot_translocase_SecE_dom
YDR087C	231.206	1106.87	0.208882	-2.2592	6.16e-49	7.22e-48	TRUE	RRP1	Nop52
YDR088C	84.3294	10.9441	7.70544	2.9459	2.03e-20	8.66e-20	TRUE	SLU7	Slu7
YDR089W	282.016	496.128	0.568435	-0.81493	7.7e-07	1.63e-06	TRUE		SPX_N
YDR090C	463.594	494.345	0.937794	-0.092658	0.43434	0.50039	FALSE		CTNS
YDR091C	1120.76	7218.12	0.15527	-2.6871	1.06e-79	3.14e-78	TRUE	RLI1	4Fe4S_Fe_S_CS
YDR092W	409.566	525.482	0.779411	-0.35954	0.044202	0.061582	FALSE	UBC13	UBQ-conjugating_AS
YDR093W	840.39	1043.67	0.805229	-0.31253	0.030357	0.043134	TRUE	DNF2	PLip_transp_ATPase_DNF-type
YDR094W	195.896	255.807	0.765794	-0.38497	0.2047	0.25421	FALSE
YDR095C	1.25199	6.92629	0.18076	-2.4679	0.016618	0.024488	TRUE
YDR096W	1816.14	321.705	5.64538	2.4971	1.21e-62	2.12e-61	TRUE	GIS1	Znf_C2H2-like
YDR097C	65.4278	252.418	0.259204	-1.9478	3.09e-22	1.42e-21	TRUE	MSH6	DNA_mismatch_repair_Msh6
YDR098C	190.473	819.71	0.232366	-2.1055	9.63e-39	8.15e-38	TRUE	GRX3	Thioredoxin_domain
YDR099W	3863.4	1028.17	3.75755	1.9098	3.85e-43	3.78e-42	TRUE	BMH2	14-3-3_domain
YDR100W	882.748	620.981	1.42154	0.50745	0.0028764	0.004587	TRUE	TVP15	Golgi_TVP15
YDR101C	231.396	2558.08	0.090457	-3.4666	1.25e-107	7.25e-106	TRUE	ARX1	Pept_M24_structural-domain
YDR102C	0	0.921719	0	#NAME?	0.49276	0.55957	FALSE
YDR103W	68.1439	47.8306	1.42469	0.51065	0.051836	0.071363	FALSE	STE5	Scaffold_Ste5_Fus5-binding
YDR104C	254.294	81.5447	3.11847	1.6408	1.96e-18	7.67e-18	TRUE	SPO71	Pleckstrin_homology
YDR105C	987.374	981.241	1.00625	0.0089893	0.96692	0.99017	FALSE	TMS1	TMS_TDE
YDR106W	16.951	23.1154	0.733323	-0.44748	0.16701	0.21062	FALSE	ARP10	Actin-like
YDR107C	492.557	348.275	1.41427	0.50006	0.001606	0.0026267	TRUE	TMN2	EMP70
YDR108W	157.113	201.118	0.781199	-0.35624	0.08249	0.1101	FALSE	TRS85	TRAPP_III_complex_Trs85
YDR109C	96.1527	93.0686	1.03314	0.047033	0.54763	0.61249	FALSE		Carb_kinase_FGGY_C
YDR110W	86.6919	209.017	0.414761	-1.2696	5.1e-12	1.46e-11	TRUE	FOB1
YDR111C	521.706	396.657	1.31526	0.39535	0.013373	0.019904	TRUE	ALT2	PyrdxlP-dep_Trfase_major_dom
YDR112W	0.897064	0.574939	1.56028	0.6418	1	1	FALSE	IRC2
YDR113C	16.3462	55.1888	0.296186	-1.7554	5.04e-07	1.08e-06	TRUE	PDS1	Securin_separation_inhibitor
YDR114C	0.266906	2.3714	0.112552	-3.1513	0.19424	0.24224	FALSE
YDR115W	298.835	551.149	0.542203	-0.88309	4.19e-08	9.66e-08	TRUE		Ribosomal_L34
YDR116C	345.76	614.536	0.562637	-0.82972	1.86e-07	4.12e-07	TRUE	MRPL1	Ribosomal_L1_SF
YDR117C	89.7178	127.08	0.705996	-0.50227	0.07453	0.10028	FALSE	TMA64	PUA-like_domain
YDR118W	58.5864	109.356	0.535739	-0.9004	0.00013295	0.0002393	TRUE	APC4	Apc4_WD40_dom
YDR118W-A	10.8265	18.4802	0.585842	-0.77142	0.083338	0.11107	FALSE
YDR119W	786.763	2850.27	0.276031	-1.8571	1.52e-39	1.34e-38	TRUE	VBA4	MFS_dom
YDR119W-A	19728.4	739.689	26.6712	4.7372	1.6e-81	5e-80	TRUE	COX26
YDR120C	288.21	718.404	0.401181	-1.3177	7.68e-18	2.93e-17	TRUE	TRM1	TRM_MeTrfase
YDR121W	307.983	399.858	0.77023	-0.37664	0.025152	0.036147	TRUE	DPB4	Histone-fold
YDR122W	739.502	253.622	2.91576	1.5439	4.99e-25	2.57e-24	TRUE	KIN1	Protein_kinase_ATP_BS
YDR123C	271.317	142.291	1.90677	0.93113	7.06e-08	1.6e-07	TRUE	INO2	HLH_DNA-bd
YDR124W	101.737	54.785	1.85702	0.89299	0.00012537	0.00022597	TRUE		DUF2841
YDR125C	115.739	61.7479	1.87438	0.90641	4.24e-05	7.89e-05	TRUE	ECM18
YDR126W	76.4596	182.428	0.419122	-1.2546	2.62e-10	6.85e-10	TRUE	SWF1	Znf_DHHC_palmitoyltrfase
YDR127W	1102.93	3979.86	0.277129	-1.8514	5.11e-40	4.58e-39	TRUE	ARO1	EPSP_synthase_CS
YDR128W	910.186	274.442	3.3165	1.7297	2.89e-27	1.62e-26	TRUE	MTC5	WD40_repeat_CS
YDR129C	8436.69	3358.34	2.51216	1.3289	1.27e-23	6.16e-23	TRUE	SAC6	EF-hand-like_dom
YDR130C	66.4696	46.8149	1.41984	0.50573	0.073837	0.099468	FALSE	FIN1
YDR131C	130.202	76.6475	1.69872	0.76445	0.00040309	0.00069264	TRUE		F-box_dom_cyclin-like
YDR132C	275.67	215.446	1.27953	0.35561	0.05104	0.070357	FALSE		BTB/POZ_fold
YDR133C	68204.8	21403.3	3.18665	1.672	4.97e-11	1.34e-10	TRUE
YDR135C	1330.44	2404.11	0.553399	-0.85361	2.95e-10	7.68e-10	TRUE	YCF1	ABC_transporter_type1
YDR136C	3.22084	4.45533	0.722919	-0.46809	0.65861	0.72053	FALSE	VPS61
YDR137W	129.686	200.9	0.645522	-0.63146	0.0012245	0.0020276	TRUE	RGP1	Rgp1
YDR138W	41.522	89.292	0.465014	-1.1047	8.44e-06	1.65e-05	TRUE	HPR1	THO_THOC1
YDR139C	143.98	286.201	0.503072	-0.99116	2.88e-07	6.28e-07	TRUE	RUB1	Ubiquitin_subgr
YDR140W	198.124	194.385	1.01924	0.027492	0.69297	0.75194	FALSE	MTQ2	HemK-rel_arch
YDR141C	242.008	274.197	0.882606	-0.18016	0.24158	0.29523	FALSE	DOP1	ARM-type_fold
YDR142C	477.069	343.122	1.39038	0.47547	0.0066278	0.010194	TRUE	PEX7	PEX7-like_WD_rpt
YDR143C	302.665	265.572	1.13967	0.18862	0.2183	0.26921	FALSE	SAN1	Znf_RING/FYVE/PHD
YDR144C	34.5142	640.437	0.0538917	-4.2138	1.72e-98	8.07e-97	TRUE	MKC7	Peptidase_aspartic
YDR145W	96.9992	60.1742	1.61197	0.68883	0.0022161	0.0035708	TRUE	TAF12	Histone-fold
YDR146C	6.5828	25.8236	0.254914	-1.9719	0.0021508	0.0034689	TRUE	SWI5	AT_hook_DNA-bd_motif
YDR147W	39.1535	122.336	0.320048	-1.6436	1.09e-11	3.05e-11	TRUE	EKI1	Cho/Etha_kinase
YDR148C	3445.76	1169.3	2.94685	1.5592	2.04e-30	1.29e-29	TRUE	KGD2	CAT-like_dom
YDR149C	0.266906	0	NA	Inf	0.94638	0.97222	FALSE
YDR150W	401.656	149.981	2.67804	1.4212	7.51e-17	2.74e-16	TRUE	NUM1	PH_dom-Mcp5-type
YDR151C	320.266	533.739	0.600042	-0.73686	1.9e-06	3.9e-06	TRUE	CTH1	Znf_CCCH
YDR152W	414.619	602.166	0.688546	-0.53837	0.00024385	0.00042724	TRUE	GIR2	UBQ-conjugating_enzyme/RWD
YDR153C	222.338	129.351	1.71887	0.78146	4.69e-06	9.35e-06	TRUE	ENT5	Epsin-like_N
YDR154C	14884.8	34313.7	0.433784	-1.2049	1.41e-11	3.93e-11	TRUE
YDR155C	23449.1	53387.1	0.439228	-1.187	8.31e-09	1.99e-08	TRUE	CPR1	Cyclophilin-type_PPIase
YDR156W	392.561	1656.74	0.236948	-2.0774	1.01e-10	2.67e-10	TRUE	RPA14	RNA_polI_RPA14
YDR157W	149.694	708.835	0.211183	-2.2434	2.81e-17	1.05e-16	TRUE
YDR158W	3323.88	10446.3	0.318187	-1.6521	7.78e-35	5.78e-34	TRUE	HOM2	NAD(P)-bd_dom
YDR159W	134.994	117.676	1.14717	0.19807	0.40136	0.46643	FALSE	SAC3	CID_dom
YDR160W	494.004	374.048	1.3207	0.4013	0.0059555	0.0092002	TRUE	SSY1	AA-permease_dom
YDR161W	387.358	1340.01	0.289071	-1.7905	8.56e-33	5.92e-32	TRUE		TPR-like_helical
YDR162C	152.532	122.471	1.24545	0.31667	0.083093	0.11081	FALSE	NBP2	SH3_domain
YDR163W	90.3979	30.8617	2.92913	1.5505	1.33e-09	3.34e-09	TRUE	CWC15	Cwf_Cwc_15
YDR164C	152.112	197.909	0.768594	-0.37971	0.047105	0.065264	FALSE	SEC1	Sec1-like
YDR165W	103.269	458.983	0.224995	-2.152	2.12e-24	1.06e-23	TRUE	TRM82	WD40_repeat_dom
YDR166C	168.469	132.214	1.27422	0.34961	0.10106	0.13236	FALSE	SEC5
YDR167W	353.62	433.883	0.815013	-0.2951	0.047911	0.066311	FALSE	TAF10	TFIID_30kDa
YDR168W	307.608	272.591	1.12846	0.17436	0.30586	0.36635	FALSE	CDC37	Cdc37_Hsp90-bd
YDR169C	690.699	90.035	7.67145	2.9395	1.87e-48	2.17e-47	TRUE	STB3	Stb3
YDR169C-A	0.625996	0.63425	0.986987	-0.018897	1	1	FALSE
YDR170C	571.453	583.085	0.980051	-0.029071	0.91453	0.94935	FALSE	SEC7	SEC7_alpha_orthog
YDR171W	1546.02	562.96	2.74623	1.4575	7.79e-24	3.81e-23	TRUE	HSP42	HSP20-like_chaperone
YDR172W	911.744	1317	0.692286	-0.53056	0.00010583	0.00019209	TRUE	SUP35	Transl_elong_EF1A/Init_IF2_C
YDR173C	225.03	136.765	1.64538	0.71842	2.75e-05	5.19e-05	TRUE	ARG82	IPK
YDR174W	3043.98	2537.52	1.19959	0.26254	0.044805	0.062355	FALSE	HMO1	HMG_superfamily
YDR175C	408.68	509.666	0.801858	-0.31858	0.036029	0.050804	FALSE	RSM24	Ribosomal_S24/S35_mit
YDR176W	102.344	55.8798	1.8315	0.87302	0.00028815	0.00050162	TRUE	NGG1	Histone_AcTrfase_su3
YDR177W	1166.44	1047.96	1.11305	0.15452	0.30911	0.36971	FALSE	UBC1	UBQ-conjugating_AS
YDR178W	6213.51	1722.22	3.60785	1.8511	1.54e-35	1.17e-34	TRUE	SDH4	Cyt_b_succ_DH_CybS
YDR179C	4.69365	1.74948	2.68288	1.4238	0.16645	0.21007	FALSE	CSN9	COP9_signalosome_su9
YDR179W-A	46.4964	162.171	0.286712	-1.8023	1.12e-16	4.04e-16	TRUE		Phox_assoc
YDR180W	39.335	116.848	0.336633	-1.5708	8.7e-11	2.31e-10	TRUE	SCC2	Cohesin_HEAT
YDR181C	228.23	80.3078	2.84194	1.5069	1.33e-15	4.55e-15	TRUE	SAS4	Cullin_homology
YDR182W	417.986	376.735	1.1095	0.1499	0.28988	0.3485	FALSE	CDC1	Metallo_PEstase_dom
YDR182W-A	35.3905	34.6793	1.02051	0.029287	0.87275	0.9131	FALSE		UCP026166
YDR183C-A	10.6841	47.542	0.224729	-2.1537	2.39e-09	5.93e-09	TRUE
YDR183W	22.1352	85.4686	0.258987	-1.949	6.33e-13	1.9e-12	TRUE	PLP1	Phosducin_thioredoxin-like_dom
YDR184C	84.1216	185.056	0.454574	-1.1374	5.7e-08	1.3e-07	TRUE	ATC1
YDR185C	715.039	200.168	3.5722	1.8368	3.83e-31	2.49e-30	TRUE	UPS3	PRELI/MSF1
YDR186C	309.678	97.7667	3.16752	1.6634	4.43e-21	1.95e-20	TRUE
YDR187C	0.266906	0	NA	Inf	0.94638	0.97222	FALSE
YDR188W	889.077	1600.83	0.555384	-0.84844	6.91e-09	1.66e-08	TRUE	CCT6	Chaperone_TCP-1
YDR189W	328.184	334.085	0.982336	-0.025712	0.92156	0.95422	FALSE	SLY1	Sec1-like
YDR190C	306.768	1499.51	0.204579	-2.2893	5.46e-53	7.06e-52	TRUE	RVB1	TIP49_C
YDR191W	21.0413	88.2788	0.238351	-2.0688	5.78e-13	1.74e-12	TRUE	HST4	Sirtuin_cat_small_dom
YDR192C	219.358	139.726	1.56991	0.65069	0.0001423	0.00025558	TRUE	NUP42
YDR193W	0.892902	1.44968	0.615931	-0.69916	0.94295	0.97221	FALSE
YDR194C	236.344	929.298	0.254326	-1.9753	2.36e-18	9.19e-18	TRUE	MSS116	RNA_helicase_DEAD_Q_motif
YDR194W-A	0	0	NA	NA	NA	NA	NA
YDR195W	118.509	126.128	0.939595	-0.089889	0.52786	0.59405	FALSE	REF2
YDR196C	641.321	342.395	1.87304	0.90538	3.57e-09	8.73e-09	TRUE	CAB5	Depp_CoAkinase
YDR197W	270.297	178.356	1.51549	0.59979	0.0068012	0.01045	TRUE	CBS2	ApbA_C
YDR198C	148.86	186.235	0.799314	-0.32317	0.12574	0.16208	FALSE	RKM2	Lys_MTase_YDR198C_prd
YDR199W	0	0.874741	0	#NAME?	0.50073	0.56714	FALSE
YDR200C	82.4675	16.8873	4.88341	2.2879	3.48e-08	8.04e-08	TRUE	VPS64	SMAD_FHA_domain
YDR201W	152.834	181.251	0.843217	-0.24602	0.22564	0.27731	FALSE	SPC19	DASH_Spc19
YDR202C	304.368	165.714	1.83671	0.87713	3.24e-07	7.04e-07	TRUE	RAV2
YDR203W	0.312998	0.681228	0.459462	-1.122	1	1	FALSE
YDR204W	682.662	233.313	2.92595	1.5489	4.38e-23	2.08e-22	TRUE	COQ4	CoenzQ_biosynthesis_Coq4
YDR205W	548.107	543.389	1.00868	0.012471	0.92516	0.95734	FALSE	MSC2	Cation_efflux
YDR206W	338.514	542.043	0.624514	-0.67919	7.81e-05	0.00014317	TRUE	EBS1	EST1
YDR207C	269.831	52.4413	5.1454	2.3633	2.77e-32	1.88e-31	TRUE	UME6	Zn2-C6_fun-type_DNA-bd
YDR208W	1024.74	385.07	2.66118	1.4121	3.03e-22	1.4e-21	TRUE	MSS4	PInositol-4-P-5-kinase
YDR209C	0.266906	0.240492	1.10984	0.15035	1	1	FALSE
YDR210W	193.923	399.351	0.485596	-1.0422	1.21e-09	3.06e-09	TRUE
YDR211W	370.171	1038.26	0.35653	-1.4879	1.07e-23	5.2e-23	TRUE	GCD6	ARM-type_fold
YDR212W	1550.28	5996.64	0.258525	-1.9516	7.41e-45	7.62e-44	TRUE	TCP1	Chaperone_TCP-1
YDR213W	112.736	108.697	1.03716	0.052634	0.80298	0.85159	FALSE	UPC2	DUF3468
YDR214W	690.379	1461.98	0.472221	-1.0825	6.56e-14	2.08e-13	TRUE	AHA1	START-like_dom
YDR215C	9.22374	0	NA	Inf	0.00071616	0.0012071	TRUE
YDR216W	1199.54	181.849	6.59634	2.7217	1.13e-61	1.93e-60	TRUE	ADR1	Znf_C2H2-like
YDR217C	42.7081	46.3328	0.921769	-0.11752	0.56414	0.62825	FALSE	RAD9	Rad9_Rad53-bd_fun
YDR218C	57.1383	3.82108	14.9535	3.9024	2.89e-07	6.29e-07	TRUE	SPR28	Septin
YDR219C	188.208	123.936	1.5186	0.60274	0.0014249	0.0023411	TRUE	MFB1	F-box_dom_cyclin-like
YDR220C	0.938994	2.81214	0.333908	-1.5825	0.40445	0.46943	FALSE
YDR221W	176.832	161.114	1.09755	0.13429	0.38874	0.45344	FALSE	GTB1	Glucosidase_2_bsu
YDR222W	11.4806	90.8233	0.126406	-2.9839	2.42e-21	1.08e-20	TRUE		Oxidative_stress_survival
YDR223W	61.0398	9.00462	6.77872	2.761	1.65e-15	5.62e-15	TRUE	CRF1	TF_CRF1
YDR224C	946.032	3616.23	0.261607	-1.9345	2.58e-39	2.25e-38	TRUE	HTB1	Histone-fold
YDR225W	5118.5	12686.2	0.403471	-1.3095	1.03e-18	4.07e-18	TRUE	HTA1	Histone-fold
YDR226W	1016.88	4905.66	0.207288	-2.2703	7.52e-45	7.73e-44	TRUE	ADK1	Adenylate_kinase_lid-dom
YDR227W	63.5885	54.9493	1.15722	0.21067	0.52505	0.59119	FALSE	SIR4
YDR228C	64.0961	70.0514	0.914986	-0.12818	0.71383	0.77149	FALSE	PCF11	CFIA_Pcf11
YDR229W	444.528	85.2111	5.21679	2.3832	3.4e-40	3.06e-39	TRUE	IVY1
YDR230W	0.579904	3.66781	0.158106	-2.661	0.091775	0.12127	FALSE
YDR231C	879.271	316.576	2.77744	1.4738	1.68e-23	8.11e-23	TRUE	COX20	Cox20/FAM36A
YDR232W	2666.52	2777.66	0.959989	-0.05891	0.78897	0.83893	FALSE	HEM1	PyrdxlP-dep_Trfase_major_dom
YDR233C	12980.1	15433.2	0.841049	-0.24974	0.065334	0.088617	FALSE	RTN1	ApoA/E_ApoLp
YDR234W	1353.18	9187.22	0.14729	-2.7633	3.23e-81	9.93e-80	TRUE	LYS4	Aconitase_4Fe-4S_BS
YDR235W	146.18	242.528	0.602735	-0.73041	3.43e-05	6.43e-05	TRUE	PRP42
YDR236C	282.173	507.525	0.555979	-0.8469	2.65e-08	6.18e-08	TRUE	FMN1	Riboflavin_kinase
YDR237W	529.238	874.273	0.605346	-0.72417	3.66e-06	7.33e-06	TRUE	MRPL7	Ribosomal_L5_domain
YDR238C	1123.18	1731.31	0.648746	-0.62427	2.77e-05	5.23e-05	TRUE	SEC26	Coatomer_bsu
YDR239C	144.469	73.5213	1.965	0.97453	2.68e-06	5.44e-06	TRUE
YDR240C	73.9541	220.979	0.334666	-1.5792	8.82e-16	3.05e-15	TRUE	SNU56
YDR241W	13.4633	16.2463	0.828699	-0.27108	0.50446	0.57082	FALSE	BUD26
YDR242W	107.298	422.976	0.253674	-1.979	2.05e-26	1.12e-25	TRUE	AMD2	Amidase_dom
YDR243C	189.51	86.3433	2.19484	1.1341	5.61e-09	1.36e-08	TRUE	PRP28	RNA_helicase_DEAD_Q_motif
YDR244W	1629.6	296.841	5.48982	2.4568	1.04e-59	1.68e-58	TRUE	PEX5	PTS1R
YDR245W	442.083	1980.15	0.223257	-2.1632	2.6e-47	2.9e-46	TRUE	MNN10	Glyco_trans_34
YDR246W	107.221	67.1311	1.59719	0.67553	0.00058108	0.0009868	TRUE	TRS23	Longin-like
YDR246W-A	42.3855	28.6615	1.47883	0.56446	0.089098	0.118	FALSE
YDR247W	1405.73	395.101	3.55789	1.831	8.87e-08	2e-07	TRUE	VHS1	Protein_kinase_ATP_BS
YDR248C	151.805	99.3044	1.52868	0.61229	0.0058784	0.0090896	TRUE		Therm_gnt_kin
YDR249C	172.797	436.095	0.396238	-1.3356	1.02e-16	3.71e-16	TRUE
YDR250C	0	1.02801	0	#NAME?	0.47682	0.54365	FALSE
YDR251W	595.68	364.773	1.63301	0.70754	2.18e-05	4.17e-05	TRUE	PAM1	ApbA_C
YDR252W	33.012	30.5128	1.08191	0.11358	0.8694	0.91019	FALSE	BTT1	Nas_poly-pep-assoc_cplx
YDR253C	107.403	17.828	6.0244	2.5908	5.32e-22	2.42e-21	TRUE	MET32	Znf_C2H2-like
YDR254W	77.9028	56.691	1.37416	0.45855	0.06974	0.09426	FALSE	CHL4	CHL4
YDR255C	338.238	37.2958	9.06905	3.181	4.73e-55	6.55e-54	TRUE	RMD5	CTLH/CRA
YDR256C	9373.63	198.133	47.3098	5.5641	9.38e-251	6.11e-248	TRUE	CTA1	Catalase_clade1/3
YDR257C	112.824	301.3	0.374458	-1.4171	4.81e-15	1.61e-14	TRUE	RKM4	RuBisCo-cyt_methylase
YDR258C	400.248	237.062	1.68837	0.75563	1.69e-06	3.48e-06	TRUE	HSP78	Clp_ATPase_C
YDR259C	36.437	26.0428	1.39912	0.48452	0.16586	0.20948	FALSE	YAP6	bZIP
YDR260C	113.683	283.543	0.400937	-1.3186	3.19e-13	9.76e-13	TRUE	SWM1	Apc13p
YDR261C	122.707	422.023	0.290759	-1.7821	3.89e-25	2.02e-24	TRUE	EXG2	Glyco_hydro_5_CS
YDR262W	1467.28	749.777	1.95695	0.96861	7.26e-12	2.05e-11	TRUE		FAS1_domain
YDR263C	18.1012	11.3972	1.58821	0.66741	0.16318	0.20642	FALSE	DIN7	5-3_exonuclease_C
YDR264C	810.949	817.956	0.991434	-0.012412	0.73545	0.79027	FALSE	AKR1	Ankyrin_rpt-contain_dom
YDR265W	425.575	192.059	2.21586	1.1479	1.81e-12	5.28e-12	TRUE	PEX10	PEX10
YDR266C	91.2195	274.518	0.33229	-1.5895	7.84e-15	2.59e-14	TRUE	HEL2	Znf_C2H2-like
YDR267C	524.75	788.44	0.665555	-0.58737	0.00020043	0.00035498	TRUE	CIA1	G-protein_beta_WD-40_rep
YDR268W	134.826	268.607	0.501947	-0.99439	3.85e-08	8.87e-08	TRUE	MSW1	Rossmann-like_a/b/a_fold
YDR269C	0.897064	1.64319	0.545927	-0.87322	0.55848	0.62311	FALSE
YDR270W	727.33	123.864	5.87199	2.5538	1.04e-54	1.42e-53	TRUE	CCC2	ATPase_P-typ_cyto_domA
YDR271C	0.584066	5.57729	0.104722	-3.2554	0.0060328	0.0093085	TRUE
YDR272W	712.566	137.233	5.19238	2.3764	3.59e-47	3.98e-46	TRUE	GLO2	Hydroxyacylglutathione_Hdrlase
YDR273W	155.961	23.8068	6.55112	2.7117	1.72e-29	1.05e-28	TRUE	DON1	UBA-like
YDR274C	2.32794	1.44295	1.61332	0.69003	0.99826	1	FALSE
YDR275W	190.101	75.5548	2.51607	1.3312	1.76e-11	4.87e-11	TRUE	BSC2
YDR276C	11907.8	7366.39	1.61651	0.69288	1.96e-05	3.75e-05	TRUE	PMP3	PMP3
YDR277C	1358.82	220.159	6.17198	2.6257	2.72e-65	5.17e-64	TRUE	MTH1
YDR278C	2.95394	3.0459	0.969809	-0.044228	0.94509	0.97222	FALSE
YDR279W	175.118	121.554	1.44067	0.52674	0.0064683	0.009971	TRUE	RNH202	RNase_H2_suB
YDR280W	388.125	830.51	0.467333	-1.0975	8.57e-14	2.7e-13	TRUE	RRP45	Ribosomal_S5_D2-typ_fold
YDR281C	190.434	87.7131	2.1711	1.1184	1.37e-09	3.44e-09	TRUE	PHM6
YDR282C	261.88	92.5749	2.82885	1.5002	1.21e-15	4.16e-15	TRUE		DUF155
YDR283C	376.76	322.658	1.16768	0.22364	0.1321	0.16954	FALSE	GCN2	GCN2_anticodon-bd_dom
YDR284C	5892.13	1892.86	3.11282	1.6382	9.14e-30	5.63e-29	TRUE	DPP1	P_Acid_Pase/Cl_peroxidase_N
YDR285W	10.8307	4.77071	2.27024	1.1828	0.12198	0.15762	FALSE	ZIP1
YDR286C	71.0784	54.2769	1.30955	0.38907	0.12743	0.16413	FALSE		Thioredoxin-like_fold
YDR287W	517.032	91.3247	5.66147	2.5012	1.66e-48	1.93e-47	TRUE	INM2	Inositol_monoP_metal-BS
YDR288W	547.219	308.541	1.77357	0.82666	3.83e-07	8.28e-07	TRUE	NSE3	MAGE
YDR289C	98.3181	82.7139	1.18865	0.24933	0.25508	0.31032	FALSE	RTT103	ENTH_VHS
YDR290W	0.266906	0	NA	Inf	0.94638	0.97222	FALSE
YDR291W	212.37	359.493	0.590749	-0.75938	4.72e-06	9.4e-06	TRUE	HRQ1	DEAD/DEAH-box_helicase
YDR292C	308.316	403.666	0.76379	-0.38875	0.0077541	0.011838	TRUE	SRP101	Sig_recog_part_rcpt_asu-like_N
YDR293C	4084.85	1230.23	3.32039	1.7314	5.25e-37	4.19e-36	TRUE	SSD1	RNase_II/R_CS
YDR294C	1463.23	748.917	1.95379	0.96628	9.75e-13	2.88e-12	TRUE	DPL1	PyrdxlP-dep_Trfase_major_dom
YDR295C	85.0014	49.9583	1.70145	0.76676	0.0017417	0.002833	TRUE	HDA2	HDA_complex_subunit-2/3
YDR296W	449.271	419.656	1.07057	0.098378	0.48498	0.5518	FALSE	MHR1	Mhr1
YDR297W	672.746	572.664	1.17477	0.23237	0.12288	0.15858	FALSE	SUR2	Fatty_acid_hydroxylase
YDR298C	4155.91	3226.43	1.28808	0.36523	0.018357	0.026867	TRUE	ATP5	ATPase_OSCP/delta_N
YDR299W	39.9026	133.504	0.298886	-1.7423	1.95e-13	6.05e-13	TRUE	BFR2	AATF
YDR300C	174.57	464.24	0.376033	-1.4111	9.54e-18	3.63e-17	TRUE	PRO1	Glutamate_5-kinase_CS
YDR301W	240.702	271.967	0.88504	-0.17619	0.37487	0.43901	FALSE	CFT1	Cleavage/polyA-sp_fac_asu_C
YDR302W	285.856	497.662	0.574397	-0.79988	2.13e-07	4.68e-07	TRUE	GPI11	GPI_biosynthesis_protein_Pig-F
YDR303C	92.1303	196.862	0.467994	-1.0954	7.3e-09	1.76e-08	TRUE	RSC3	Zn2-C6_fun-type_DNA-bd
YDR304C	2327.84	1620.23	1.43673	0.52279	6.8e-05	0.00012484	TRUE	CPR5	Cyclophilin-type_PPIase
YDR305C	173.637	145.311	1.19493	0.25693	0.15329	0.19478	FALSE	HNT2	Histidine_triad_CS
YDR306C	1697.77	347.788	4.88161	2.2874	8.69e-53	1.11e-51	TRUE
YDR307W	227.92	397.74	0.573038	-0.8033	6.19e-07	1.31e-06	TRUE	PMT7	GlyclTrfase_39_like
YDR308C	47.9148	106.877	0.448315	-1.1574	1.62e-06	3.35e-06	TRUE	SRB7	Mediator_Med21
YDR309C	125.803	231.249	0.544015	-0.87828	1.13e-06	2.37e-06	TRUE	GIC2	PAK_box_Rho-bd
YDR310C	256.467	162.336	1.57986	0.65979	0.00015229	0.00027247	TRUE	SUM1	AT_hook_DNA-bd_motif
YDR311W	126.892	145.086	0.874601	-0.1933	0.25516	0.31037	FALSE	TFB1	TFIIH_BTF_p62_N
YDR312W	52.4045	132.437	0.395693	-1.3375	6.74e-10	1.72e-09	TRUE	SSF2	SSF1/SSF2
YDR313C	729.538	303.183	2.40626	1.2668	4.72e-17	1.74e-16	TRUE	PIB1	Znf_FYVE-rel
YDR314C	43.0256	19.4924	2.2073	1.1423	0.0016522	0.0026948	TRUE	RAD34	Rad4_beta-hairpin_dom3
YDR315C	63.6571	35.9234	1.77202	0.8254	0.0013154	0.0021716	TRUE	IPK1	Ins_P5_2-kin
YDR316W	60.0201	50.4983	1.18856	0.24921	0.29971	0.35958	FALSE	OMS1	Methyltransf_12
YDR317W	9.34953	2.28417	4.09318	2.0332	0.0073302	0.011225	TRUE	HIM1	HIM1
YDR318W	175.339	118.641	1.47789	0.56354	0.0069992	0.010734	TRUE	MCM21	Centromere_CenpO
YDR319C	211.695	448.916	0.471568	-1.0845	1.33e-12	3.9e-12	TRUE	YFT2	FIT
YDR320C	107.863	95.2565	1.13235	0.17932	0.31615	0.37757	FALSE	SWA2	TPR_repeat
YDR320C-A	150.036	271.462	0.552696	-0.85544	3.34e-06	6.72e-06	TRUE	DAD4	DASH_Dad4
YDR320W-B	0.850972	3.54594	0.239985	-2.059	0.11075	0.14407	FALSE
YDR321W	353.523	4125.97	0.0856822	-3.5449	3.43e-81	1.05e-79	TRUE	ASP1	Asparaginase/glutaminase_CS
YDR322C-A	1014.61	1065.26	0.952446	-0.070291	0.87468	0.91496	FALSE	TIM11	ATPase_F0-cplx_esu_mt
YDR322W	198.366	621.415	0.319217	-1.6474	9.65e-24	4.7e-23	TRUE	MRPL35	PtdEtn-bd_prot_PEBP
YDR323C	21.7608	61.9629	0.351191	-1.5097	1.66e-06	3.43e-06	TRUE	PEP7	Znf_FYVE-rel
YDR324C	50.1883	714.979	0.0701955	-3.8325	6.68e-91	2.62e-89	TRUE	UTP4	WD40_repeat_dom
YDR325W	51.6445	134.908	0.382813	-1.3853	3.87e-09	9.43e-09	TRUE	YCG1	Cnd3_C
YDR326C	464.623	241.596	1.92314	0.94346	2.14e-09	5.32e-09	TRUE	YSP2	GRAM
YDR327W	6.13285	4.50231	1.36216	0.44589	0.74934	0.80241	FALSE
YDR328C	1986.68	708.057	2.80583	1.4884	1.7e-25	8.94e-25	TRUE	SKP1	E3_ubiquit_lig_SCF_Skp
YDR329C	937.413	412.017	2.27518	1.186	2.46e-15	8.32e-15	TRUE	PEX3	Peroxin-3
YDR330W	520.913	235.18	2.21495	1.1473	2.07e-13	6.41e-13	TRUE	UBX5	Thioredoxin-like_fold
YDR331W	95.8449	316.886	0.302459	-1.7252	1.37e-20	5.88e-20	TRUE	GPI8	Peptidase_C13
YDR332W	67.6872	69.9461	0.967704	-0.047362	0.75948	0.81168	FALSE	IRC3	DEAD-like_helicase
YDR333C	258.847	548.185	0.47219	-1.0826	8.56e-10	2.18e-09	TRUE	RQC1	bHLH_Nulp1
YDR334W	633.998	443.299	1.43018	0.5162	0.00040665	0.00069839	TRUE	SWR1	Helicase/SANT-assoc_DNA-bd
YDR335W	1093.34	550.412	1.98641	0.99016	1.61e-11	4.48e-11	TRUE	MSN5	ARM-type_fold
YDR336W	239.234	192.958	1.23983	0.31014	0.12887	0.16585	FALSE		GTP_binding_domain
YDR337W	213.097	522.288	0.408006	-1.2933	9.31e-16	3.22e-15	TRUE	MRPS28	S15_NS1_RNA-bd
YDR338C	508.384	354.638	1.43353	0.51957	0.0015264	0.0025004	TRUE		MATE
YDR339C	232.372	725.155	0.320444	-1.6419	2.23e-25	1.17e-24	TRUE	FCF1	DUF652
YDR340W	6.44169	3.3401	1.92859	0.94755	0.26726	0.32358	FALSE
YDR341C	1754.37	4947.3	0.354612	-1.4957	1.76e-27	9.91e-27	TRUE		Arg-tRNA-synth_Ia_core
YDR342C	622824	83476.5	7.46107	2.8994	6.39e-13	1.91e-12	TRUE	HXT7	MFS_dom
YDR343C	712166	96206.5	7.40248	2.888	3.86e-13	1.17e-12	TRUE	HXT6	MFS_dom
YDR344C	40.1526	75.1926	0.533996	-0.9051	0.00042675	0.00073214	TRUE
YDR345C	99732.9	68579.6	1.45426	0.54029	0.050317	0.069492	FALSE	HXT3	MFS_dom
YDR346C	2954.49	2617.79	1.12862	0.17456	0.20547	0.25502	FALSE	SVF1	Oxidative_stress_survival
YDR347W	595.433	1169.83	0.50899	-0.97429	2.28e-11	6.29e-11	TRUE	MRP1	Mn/Fe_SOD_C
YDR348C	313.356	194.743	1.60908	0.68623	1.99e-05	3.8e-05	TRUE	PAL1	Pal1
YDR349C	751.396	1491.41	0.503814	-0.98904	2.74e-13	8.43e-13	TRUE	YPS7	Peptidase_aspartic
YDR350C	550.582	445.823	1.23498	0.30449	0.048832	0.067527	FALSE	ATP22	Translation_fac_ATP22_mt
YDR351W	106.996	145.801	0.733849	-0.44644	0.041039	0.057414	FALSE	SBE2
YDR352W	1252.09	1274.28	0.982585	-0.025346	0.68323	0.7436	FALSE	YPQ2	CTNS
YDR353W	5130.91	29384.6	0.174612	-2.5178	4.93e-72	1.16e-70	TRUE	TRR1	Pyr_nucl-diS_OxRdtase_FAD/NAD
YDR354C-A	0	0.574939	0	#NAME?	0.73334	0.78839	FALSE
YDR354W	1137.55	1680.4	0.676953	-0.56287	3.41e-05	6.41e-05	TRUE	TRP4	Glycosyl_Trfase_fam3_N
YDR355C	0	0	NA	NA	NA	NA	NA
YDR356W	28.0223	72.9408	0.384179	-1.3802	1.19e-06	2.48e-06	TRUE	SPC110
YDR357C	74.914	50.2881	1.4897	0.57502	0.073218	0.098694	FALSE	CNL1
YDR358W	260.435	107.072	2.43234	1.2823	4.33e-12	1.24e-11	TRUE	GGA1	VHS_subgr
YDR359C	106.296	63.0963	1.68466	0.75245	0.00027864	0.0004861	TRUE	EAF1	MYB-like
YDR360W	0	0	NA	NA	NA	NA	NA	OPI7
YDR361C	326.151	849.878	0.383762	-1.3817	8.9e-14	2.81e-13	TRUE	BCP1	BCP1_family
YDR362C	277.544	231.866	1.197	0.25943	0.12479	0.16092	FALSE	TFC6	WD40_repeat_dom
YDR363W	143.329	86.557	1.65589	0.72761	0.00023287	0.00040933	TRUE	ESC2	SUMO
YDR363W-A	160.629	237.801	0.675478	-0.56602	0.0015058	0.0024696	TRUE	SEM1	DSS1_SEM1
YDR364C	263.458	272.535	0.966692	-0.048873	0.99409	1	FALSE	CDC40	G-protein_beta_WD-40_rep
YDR365C	168.431	127.768	1.31825	0.39863	0.019681	0.02869	TRUE	ESF1	NUC153
YDR366C	16.7289	12.1377	1.37825	0.46284	0.45623	0.52338	FALSE
YDR367W	756.444	1216.84	0.621645	-0.68584	2.62e-07	5.72e-07	TRUE	KEI1	DUF1753_Golgi
YDR368W	1048.84	1180.65	0.88836	-0.17078	0.24243	0.2962	FALSE	YPR1	NADP_OxRdtase_dom
YDR369C	101.125	34.4332	2.93686	1.5543	4.25e-10	1.1e-09	TRUE	XRS2	SMAD_FHA_domain
YDR370C	150.135	264.447	0.567735	-0.81671	2.46e-06	4.99e-06	TRUE	DXO1	RAI1
YDR371C-A	1.21006	1.07499	1.12565	0.17076	1	1	FALSE
YDR371W	289.981	121.665	2.38344	1.253	2.31e-11	6.36e-11	TRUE	CTS2	Glycoside_hydrolase_SF
YDR372C	385.605	758.3	0.508512	-0.97565	2.57e-09	6.36e-09	TRUE	VPS74	GPP34
YDR373W	122.376	614.041	0.199297	-2.327	2.32e-42	2.23e-41	TRUE	FRQ1	EF_HAND_2
YDR374C	3.31303	5.99223	0.552887	-0.85494	0.26164	0.31789	FALSE	PHO92	YTH_domain
YDR374W-A	96.2472	113.155	0.850578	-0.23348	0.34106	0.40328	FALSE	WIP1
YDR375C	380.696	676.495	0.562748	-0.82944	4.81e-07	1.03e-06	TRUE	BCS1	BCS1_N
YDR376W	485.065	395.739	1.22572	0.29363	0.039093	0.054839	FALSE	ARH1	Adrenodoxin_Rdtase
YDR377W	1990.6	1362.38	1.46112	0.54707	6.97e-05	0.00012779	TRUE	ATP17	ATPase_F0-cplx_fsu_mt_fun
YDR378C	378.78	675.025	0.561135	-0.83358	8.66e-08	1.95e-07	TRUE	LSM6	LSM-related_domain
YDR379C-A	43.4068	14.2966	3.03617	1.6023	0.00045071	0.00077245	TRUE	SDH6	Complex1_LYR
YDR379W	131.132	109.149	1.2014	0.26471	0.17252	0.21709	FALSE	RGA2	Rho_GTPase_activation_prot
YDR380W	2775.82	5.58963	496.602	8.9559	4.37e-208	1.58e-205	TRUE	ARO10	Pyruvt_ip_decrb
YDR381C-A	90.7542	99.9028	0.908425	-0.13856	0.5482	0.61291	FALSE
YDR381W	6655.37	3740.22	1.7794	0.83139	3.88e-10	1e-09	TRUE	YRA1	Nucleotide-bd_a/b_plait
YDR382W	19166.7	48610.1	0.394295	-1.3427	3.12e-08	7.23e-08	TRUE	RPP2B	Ribosomal_60S
YDR383C	43.531	74.3489	0.585496	-0.77227	0.00079067	0.0013271	TRUE	NKP1
YDR384C	1482.09	445.872	3.32404	1.7329	3.61e-21	1.59e-20	TRUE	ATO3	Grp1_Fun34_YaaH
YDR385W	91517.5	207179	0.441732	-1.1788	3.57e-09	8.73e-09	TRUE	EFT2	Ribosomal_S5_D2-typ_fold
YDR386W	81.74	56.7515	1.44031	0.52638	0.02658	0.038082	TRUE	MUS81	DNA_repair_nuc_XPF/helicase
YDR387C	645.859	852.577	0.757537	-0.40061	0.001702	0.0027719	TRUE		MFS_dom
YDR388W	1601.58	1035.96	1.54599	0.62853	1.91e-06	3.91e-06	TRUE	RVS167	BAR_dom
YDR389W	174.036	155.168	1.1216	0.16556	0.26529	0.32165	FALSE	SAC7	Rho_GTPase_activation_prot
YDR390C	207.39	387.957	0.53457	-0.90355	1.08e-07	2.43e-07	TRUE	UBA2	Ub-like_act_enz_cat_cys_dom
YDR391C	521.84	443.484	1.17668	0.23473	0.091905	0.1214	FALSE		Acyl_CoA_acyltransferase
YDR392W	330.283	174.623	1.89141	0.91946	2.21e-07	4.84e-07	TRUE	SPT3	Histone-fold
YDR393W	64.3671	103.387	0.622584	-0.68366	0.0022612	0.0036425	TRUE	SHE9	MDM33_fungi
YDR394W	975.413	1695.29	0.575368	-0.79744	1.45e-08	3.44e-08	TRUE	RPT3	26S_Psome_P45
YDR395W	191.91	1575.77	0.121788	-3.0376	2.15e-80	6.52e-79	TRUE	SXM1	ARM-type_fold
YDR396W	1.16397	18.6703	0.0623435	-4.0036	2.25e-08	5.28e-08	TRUE
YDR397C	269.602	208.422	1.29354	0.37132	0.03292	0.046602	TRUE	NCB2	Histone-fold
YDR398W	107.27	648.263	0.165473	-2.5953	4.66e-34	3.36e-33	TRUE	UTP5	WD40_repeat_dom
YDR399W	4116.29	6145.4	0.669816	-0.57816	1.53e-05	2.94e-05	TRUE	HPT1	PRibTrfase
YDR400W	318.917	460.063	0.693203	-0.52865	0.00016487	0.00029385	TRUE	URH1	Inosine/uridine_hydrolase
YDR401W	13.6758	18.8458	0.725665	-0.46262	0.34113	0.40328	FALSE
YDR402C	20.7476	8.75739	2.36915	1.2444	0.0075434	0.01153	TRUE	DIT2	Cyt_P450_CS
YDR403W	265.298	78.2036	3.39239	1.7623	6.47e-21	2.83e-20	TRUE	DIT1	DIT1_PvcA
YDR404C	1410.3	2109.39	0.66858	-0.58083	1.93e-05	3.69e-05	TRUE	RPB7	RNA-binding_domain_S1
YDR405W	621.774	212.881	2.92075	1.5463	4.71e-24	2.32e-23	TRUE	MRP20	Ribosomal_L25/23
YDR406W	46629.4	1858.66	25.0876	4.6489	1.62e-102	8.5e-101	TRUE	PDR15	ABC_transporter_CS
YDR406W-A	167.779	9.04025	18.5591	4.2141	1.25e-39	1.1e-38	TRUE
YDR407C	49.5831	165.855	0.298954	-1.742	3.36e-14	1.08e-13	TRUE	TRS120	TRAPP_II_complex_Trs120
YDR408C	689.726	2238.68	0.308095	-1.6986	1.92e-13	5.96e-13	TRUE	ADE8	PurN_trans
YDR409W	107.65	63.2212	1.70275	0.76786	0.00052049	0.00088806	TRUE	SIZ1	PINIT
YDR410C	104.134	765.621	0.136012	-2.8782	3.64e-46	3.88e-45	TRUE	STE14	PPMT_MeTrfase
YDR411C	855.343	859.565	0.995088	-0.0071044	0.86311	0.90462	FALSE	DFM1	DER1
YDR412W	158.646	217.905	0.728053	-0.45788	0.0045612	0.0071495	TRUE	RRP17	Nucleolar_protein_12
YDR413C	0.266906	5.59175	0.0477322	-4.3889	0.015707	0.023181	TRUE
YDR414C	65.6837	589.985	0.111331	-3.1671	1.12e-65	2.17e-64	TRUE	ERD1	EXS_C
YDR415C	418.691	408.805	1.02418	0.034474	0.76969	0.82111	FALSE		Peptidase_M28
YDR416W	184.112	268.798	0.684945	-0.54594	0.0027197	0.00435	TRUE	SYF1	TPR-like_helical
YDR417C	4.34705	1.63086	2.66549	1.4144	0.53779	0.60335	FALSE
YDR418W	3344.1	16062.1	0.208198	-2.264	4.27e-57	6.26e-56	TRUE	RPL12B	Ribosomal_L11_CS
YDR419W	135.109	153.639	0.879394	-0.18542	0.4658	0.53295	FALSE	RAD30	DNA_repair_prot_UmuC-like_N
YDR420W	425.071	431.405	0.985318	-0.021339	0.9664	0.98979	FALSE	HKR1
YDR421W	194.5	64.493	3.01584	1.5926	1.06e-14	3.49e-14	TRUE	ARO80	Zn2-C6_fun-type_DNA-bd
YDR422C	325.118	202.436	1.60603	0.6835	1.44e-05	2.78e-05	TRUE	SIP1	Ig_E-set
YDR423C	122.302	53.5075	2.28569	1.1926	1.08e-07	2.42e-07	TRUE	CAD1	Yap1_redox_dom
YDR424C	217.344	226.342	0.960248	-0.058521	0.86853	0.90942	FALSE	DYN2	Dynein_light_1/2_CS
YDR425W	125.382	37.1616	3.37396	1.7544	1.05e-08	2.51e-08	TRUE	SNX41	Phox
YDR426C	0.312998	7.06049	0.0443309	-4.4955	0.00072883	0.0012275	TRUE
YDR427W	916.862	1613.06	0.5684	-0.81502	9.64e-07	2.02e-06	TRUE	RPN9	WHTH_trsnscrt_rep_DNA-bd
YDR428C	117.966	139.366	0.846446	-0.24051	0.21991	0.27108	FALSE	BNA7	AB_hydrolase_3
YDR429C	1117.27	2648.28	0.421886	-1.2451	1.3e-19	5.33e-19	TRUE	TIF35	eIF3g_N
YDR430C	673.44	628.891	1.07084	0.09874	0.49011	0.55695	FALSE	CYM1	Peptidase_M16C_assoc
YDR431W	1.11372	0.527961	2.10947	1.0769	0.67697	0.73826	FALSE
YDR432W	4264.42	1916.86	2.22469	1.1536	8.69e-16	3.01e-15	TRUE	NPL3	Nucleotide-bd_a/b_plait
YDR433W	1721.89	672.855	2.55908	1.3556	7.88e-11	2.1e-10	TRUE
YDR434W	487.184	707.617	0.688485	-0.5385	0.00010221	0.00018566	TRUE	GPI17	PtdIno-glycan_biosynth_class_S
YDR435C	1504.47	524.678	2.86741	1.5198	1.33e-25	7.03e-25	TRUE	PPM1	LCM_MeTrfase_euk
YDR436W	2991.93	430.621	6.94794	2.7966	2.42e-81	7.52e-80	TRUE	PPZ2	PPPtase_PPZ
YDR437W	16.8534	38.6885	0.435616	-1.1989	0.00052041	0.00088806	TRUE	GPI19	PIG-P
YDR438W	1123.78	358.12	3.13801	1.6499	2.44e-20	1.03e-19	TRUE	THI74	DMT
YDR439W	40.3466	49.7513	0.810966	-0.30229	0.19211	0.2398	FALSE	LRS4	Monopolin_cplx_su-Lrs4
YDR440W	16.0024	80.6309	0.198465	-2.333	3.61e-15	1.21e-14	TRUE	DOT1	Histone_H3-K79_MeTrfase
YDR441C	294.533	356.295	0.826653	-0.27465	0.048289	0.066805	FALSE	APT2	PRibTrfase
YDR442W	1.11372	1.70924	0.651588	-0.61797	1	1	FALSE
YDR443C	262.487	167.767	1.5646	0.64579	0.00012357	0.00022305	TRUE	SSN2	Mediator_Med13_fun
YDR444W	151.285	251.234	0.602165	-0.73177	2.89e-05	5.45e-05	TRUE		Lipase_YDL109c
YDR445C	0	6.5202	0	#NAME?	0.00025746	0.00044988	TRUE
YDR446W	0	0	NA	NA	NA	NA	NA	ECM11
YDR447C	2075.17	8946.93	0.231942	-2.1082	5.62e-07	1.2e-06	TRUE	RPS17B	Ribosomal_S17e_CS
YDR448W	33.7094	47.4819	0.709941	-0.49423	0.13734	0.17581	FALSE	ADA2	SANT_eukarya
YDR449C	13.7763	155.822	0.0884103	-3.4996	7.94e-39	6.76e-38	TRUE	UTP6	U3_snoRNA_assoc-6
YDR450W	3622.93	14839.9	0.244135	-2.0343	2.42e-47	2.72e-46	TRUE	RPS18A	Ribosomal_S13_CS
YDR451C	9.60812	84.8281	0.113266	-3.1422	2.34e-21	1.04e-20	TRUE	YHP1	Homeobox_CS
YDR452W	784.926	505.603	1.55245	0.63455	1.26e-05	2.44e-05	TRUE	PPN1	EndopolyPtase_N1
YDR453C	304.489	263.446	1.15579	0.20888	0.10342	0.13511	FALSE	TSA2	Peroxiredoxin_AhpC-typ
YDR454C	2208.91	3866.35	0.571316	-0.80764	3.1e-09	7.62e-09	TRUE	GUK1	Guanylate_kinase_CS
YDR455C	0.579904	0	NA	Inf	0.60516	0.66936	FALSE
YDR456W	1848.04	2261.89	0.817033	-0.29153	0.024519	0.035277	TRUE	NHX1	Cation/H_exchanger_CPA1
YDR457W	1314.79	984.36	1.33568	0.41757	0.0034723	0.005509	TRUE	TOM1	DUF4414
YDR458C	298.457	85.2592	3.50058	1.8076	9.71e-22	4.37e-21	TRUE	HEH2	HeH/LEM_domain
YDR459C	604.962	545.127	1.10976	0.15025	0.47223	0.53934	FALSE	PFA5	Znf_DHHC_palmitoyltrfase
YDR460W	285.908	82.2498	3.47609	1.7975	2.72e-16	9.62e-16	TRUE	TFB3	Znf_RING_CS
YDR461C-A	171.972	34.6595	4.96175	2.3108	2.97e-25	1.55e-24	TRUE
YDR461W	77.287	6.02015	12.838	3.6824	6.6e-25	3.38e-24	TRUE	MFA1
YDR462W	262.642	162.097	1.62028	0.69624	1.9e-05	3.64e-05	TRUE	MRPL28	Ribosomal_L28/L40_mit
YDR463W	404.349	117.858	3.43082	1.7786	5.06e-25	2.61e-24	TRUE	STP1	Znf_C2H2-like
YDR464C-A	0.266906	0	NA	Inf	0.94638	0.97222	FALSE
YDR464W	126.349	47.1215	2.68135	1.423	6.98e-11	1.87e-10	TRUE	SPP41	DUF3020
YDR465C	413.24	1486.3	0.278033	-1.8467	1.97e-35	1.49e-34	TRUE	RMT2	RMT2_dom
YDR466W	286.762	65.6755	4.36635	2.1264	2.86e-29	1.73e-28	TRUE	PKH3	Protein_kinase_ATP_BS
YDR467C	6.65418	17.715	0.375623	-1.4126	0.012856	0.019169	TRUE
YDR468C	128.361	126.896	1.01154	0.016551	0.73454	0.78942	FALSE	TLG1	Syntaxin-6_N
YDR469W	26.0493	55.4516	0.469767	-1.09	0.0006069	0.0010285	TRUE	SDC1	Dpy-30_motif
YDR470C	413.627	223.174	1.85338	0.89016	1.08e-08	2.58e-08	TRUE	UGO1	Mt_carrier_dom
YDR471W	2040.94	10566.1	0.193159	-2.3721	5.29e-51	6.51e-50	TRUE	RPL27B	Ribosomal_L27e_CS
YDR472W	173.843	413.914	0.419999	-1.2515	3.69e-14	1.18e-13	TRUE	TRS31	NO_sig/Golgi_transp_ligand-bd
YDR473C	177.117	22.4208	7.89965	2.9818	2.2e-35	1.66e-34	TRUE	PRP3	Pre-mRNA_splic_Prp3
YDR475C	751.729	302.091	2.48842	1.3152	4.34e-18	1.67e-17	TRUE	JIP4	Rossmann-like_a/b/a_fold
YDR476C	1858.57	1091.02	1.70352	0.76852	0.0068121	0.010464	TRUE
YDR477W	654.094	328.079	1.99371	0.99546	1.16e-11	3.24e-11	TRUE	SNF1	Protein_kinase_ATP_BS
YDR478W	18.7774	34.7242	0.54076	-0.88694	0.011064	0.016596	TRUE	SNM1	Rpr2
YDR479C	780.781	211.788	3.68662	1.8823	2.67e-33	1.88e-32	TRUE	PEX29	Pex24p
YDR480W	44.6197	51.7124	0.862845	-0.21283	0.56791	0.63192	FALSE	DIG2
YDR481C	4501.94	1493.49	3.01437	1.5919	6.05e-31	3.9e-30	TRUE	PHO8	Alkaline_phosphatase_AS
YDR482C	497.419	243.901	2.03943	1.0282	6.27e-07	1.33e-06	TRUE	CWC21	mRNA_splic_Cwf21
YDR483W	3313.91	3054.22	1.08502	0.11773	0.52558	0.59168	FALSE	KRE2	Glyco_trans_15
YDR484W	97.5023	67.1316	1.4524	0.53844	0.023468	0.033869	TRUE	VPS52	Vps52
YDR485C	132.486	55.287	2.39633	1.2608	2.4e-08	5.6e-08	TRUE	VPS72	YL1_C
YDR486C	149.459	111.636	1.33881	0.42095	0.028192	0.040249	TRUE	VPS60	Snf7
YDR487C	1243.69	2136.17	0.582205	-0.7804	3.05e-08	7.08e-08	TRUE	RIB3	DHBP_synth_RibB-like_a/b_dom
YDR488C	66.4342	81.3963	0.816182	-0.29304	0.37637	0.44061	FALSE	PAC11	WD40_repeat_CS
YDR489W	54.671	199.813	0.273611	-1.8698	3.13e-19	1.26e-18	TRUE	SLD5	GINS_complex
YDR490C	1304.7	211.369	6.17261	2.6259	1.75e-64	3.21e-63	TRUE	PKH1	Protein_kinase_ATP_BS
YDR491C	1.8319	0	NA	Inf	0.23083	0.28283	FALSE
YDR492W	9947.98	2674.69	3.7193	1.895	2.23e-16	7.93e-16	TRUE	IZH1	HlyIII-related
YDR493W	70.5627	239.075	0.295149	-1.7605	5.09e-13	1.53e-12	TRUE	MZM1
YDR494W	1069.91	706.836	1.51366	0.59804	5.01e-05	9.28e-05	TRUE	RSM28
YDR495C	76.004	35.7868	2.1238	1.0866	2.18e-05	4.16e-05	TRUE	VPS3	Citron
YDR496C	278.733	582.769	0.478291	-1.064	6.99e-12	1.98e-11	TRUE	PUF6	ARM-type_fold
YDR497C	15321.9	2828.48	5.41701	2.4375	1.63e-18	6.38e-18	TRUE	ITR1	MFS_dom
YDR498C	468.626	280.908	1.66825	0.73834	3.25e-06	6.54e-06	TRUE	SEC20	Sec20
YDR499W	30.7148	43.2813	0.709655	-0.49481	0.11298	0.14673	FALSE	LCD1	DNA_damage_chkpnt_Lcd1
YDR500C	2717.63	8369.5	0.324706	-1.6228	3.35e-13	1.02e-12	TRUE	RPL37B	Ribosomal_L37e_CS
YDR501W	1.25199	7.32678	0.170879	-2.549	0.01529	0.022606	TRUE	PLM2	SMAD_FHA_domain
YDR502C	23970	11160.5	2.14775	1.1028	1.65e-06	3.4e-06	TRUE	SAM2	S-AdoMet_synthetase_sfam
YDR503C	48.0882	209.297	0.229761	-2.1218	8.64e-24	4.22e-23	TRUE	LPP1	P_Acid_Pase/Cl_peroxidase_N
YDR504C	157.085	26.5403	5.91874	2.5653	4.1e-07	8.84e-07	TRUE	SPG3
YDR505C	1891.13	264.815	7.14134	2.8362	8.09e-30	4.99e-29	TRUE	PSP1	PSP1_C
YDR506C	198.618	35.3654	5.61617	2.4896	2.76e-31	1.8e-30	TRUE	GMC1	Cu-oxidase_3
YDR507C	31.0697	99.6375	0.311828	-1.6812	4.77e-08	1.09e-07	TRUE	GIN4	Protein_kinase_ATP_BS
YDR508C	187.368	557.318	0.336196	-1.5726	6.89e-14	2.18e-13	TRUE	GNP1	AA-permease_dom
YDR509W	0.897064	0.240492	3.73013	1.8992	0.91626	0.94993	FALSE
YDR510C-A	0.892902	1.55597	0.573856	-0.80124	0.9401	0.97018	FALSE
YDR510W	299.141	653.182	0.457976	-1.1267	2.84e-10	7.38e-10	TRUE	SMT3	SUMO
YDR511W	225.119	179.922	1.25121	0.32332	0.04653	0.06455	FALSE	SDH7	ACN9
YDR512C	476.447	375.301	1.2695	0.34427	0.013499	0.020077	TRUE	EMI1	DUF3128
YDR513W	7652.17	6904.12	1.10835	0.14841	0.28643	0.3448	FALSE	GRX2	Glutaredoxin_subgr
YDR514C	97.0706	327.256	0.29662	-1.7533	6.19e-21	2.71e-20	TRUE		RNaseH-like_dom
YDR515W	19.55	34.1323	0.572773	-0.80397	0.0089238	0.013548	TRUE	SLF1	WHTH_trsnscrt_rep_DNA-bd
YDR516C	11793.2	1992.08	5.92005	2.5656	1.1e-74	2.89e-73	TRUE	EMI2	Hexokinase_C
YDR517W	3408.95	676.026	5.04263	2.3342	3.36e-60	5.5e-59	TRUE	GRH1	GRASP55/65_PDZ
YDR518W	287.721	239.053	1.20359	0.26734	0.078858	0.10566	FALSE	EUG1	Thioredoxin_domain
YDR519W	701.986	774.704	0.906135	-0.1422	0.33555	0.3979	FALSE	FPR2	PPIase_FKBP
YDR520C	149.979	148.867	1.00747	0.01074	0.89082	0.92918	FALSE	URC2	Zn2-C6_fun-type_DNA-bd
YDR521W	0	0.787517	0	#NAME?	0.74263	0.79614	FALSE
YDR522C	4.10542	0.81543	5.03467	2.3319	0.12883	0.16585	FALSE	SPS2
YDR523C	65.6947	57.183	1.14885	0.20019	0.38981	0.45455	FALSE	SPS1	Protein_kinase_ATP_BS
YDR524C	267.682	244.729	1.09379	0.12933	0.43531	0.50132	FALSE	AGE1	ArfGAP
YDR524C-A	7.41713	9.52585	0.778632	-0.36099	0.60565	0.66979	FALSE
YDR524C-B	22202.5	61622.4	0.360299	-1.4727	9.04e-09	2.17e-08	TRUE
YDR524W-C	0	0.287469	0	#NAME?	1	1	FALSE
YDR525W	1.43504	0.862408	1.66399	0.73465	1	1	FALSE	API2
YDR525W-A	933.489	265.425	3.51696	1.8143	4.85e-16	1.7e-15	TRUE	SNA2	PMP3
YDR526C	0.584066	7.1142	0.0820987	-3.6065	0.00082185	0.0013781	TRUE
YDR527W	408.349	241.946	1.68777	0.75512	4.06e-06	8.11e-06	TRUE	RBA50	RNA_pol_II_AP1_N
YDR528W	7.06636	11.7708	0.600332	-0.73617	0.31346	0.3747	FALSE	HLR1
YDR529C	5983.51	3545.98	1.6874	0.75481	6.4e-09	1.55e-08	TRUE	QCR7	Cyt-d_ubiquinol_oxidase_14kDa
YDR530C	2143.25	622.991	3.44025	1.7825	3.42e-36	2.65e-35	TRUE	APA2	ATP_adenylylTrfase_C
YDR531W	307.82	1391.3	0.221246	-2.1763	2.26e-46	2.43e-45	TRUE	CAB1	Type_II_PanK
YDR532C	52.7326	18.1837	2.9	1.5361	2.93e-06	5.92e-06	TRUE	KRE28
YDR533C	5218.05	6229	0.837703	-0.25549	0.046269	0.064228	FALSE	HSP31	ThiJ/PfpI
YDR534C	246.452	39.399	6.25529	2.6451	6.97e-37	5.53e-36	TRUE	FIT1
YDR535C	97.6137	13.4935	7.23415	2.8548	3.62e-22	1.66e-21	TRUE
YDR536W	185.851	9.16673	20.2745	4.3416	1.04e-54	1.42e-53	TRUE	STL1	MFS_dom
YDR537C	1.96469	10.5694	0.185884	-2.4275	0.0021078	0.0034022	TRUE
YDR538W	1112.04	1227.63	0.90585	-0.14266	0.21644	0.26731	FALSE	PAD1	PAD1
YDR539W	448.044	604.283	0.741448	-0.43158	0.0048554	0.0075815	TRUE	FDC1	Split_barrel_FMN-bd-related
YDR540C	20.3885	7.96103	2.56104	1.3567	0.0029269	0.0046641	TRUE	IRC4	DUF1706
YDR541C	558.182	501.85	1.11225	0.15348	0.44334	0.50967	FALSE		NAD(P)-bd_dom
YDR542W	57.0393	110.963	0.51404	-0.96005	3.97e-05	7.41e-05	TRUE	PAU10	SRP1_TIP1
YDR543C	0	0.921719	0	#NAME?	0.49276	0.55957	FALSE		DUF468
YDR544C	1.16813	2.49675	0.467861	-1.0958	0.54031	0.60555	FALSE
YDR545C-A	55.4045	53.8389	1.02908	0.041355	0.95872	0.98285	FALSE
YDR545W	2551.39	2198.4	1.16056	0.21483	0.067483	0.091436	FALSE	YRF1-1	DEAD-like_helicase
YEL001C	593.242	1453.25	0.408217	-1.2926	5.12e-20	2.15e-19	TRUE	IRC22
YEL002C	1430.42	3002.03	0.476485	-1.0695	2.35e-15	7.98e-15	TRUE	WBP1	OligosaccharylTrfase_su_Wbp1
YEL003W	18.2897	63.0749	0.289968	-1.786	6.76e-09	1.63e-08	TRUE	GIM4	Prefoldin
YEL004W	50.4914	91.4452	0.552149	-0.85687	0.00011074	0.0002006	TRUE	YEA4	UAA
YEL005C	113.445	53.0837	2.13711	1.0957	7.43e-07	1.57e-06	TRUE	VAB2
YEL006W	767.983	627.484	1.22391	0.2915	0.096211	0.12662	FALSE	YEA6	Mt_carrier_dom
YEL007W	340.537	383.003	0.889123	-0.16955	0.26723	0.32358	FALSE	MIT1	Gluconate_transp_1/Pac2
YEL008C-A	0.850972	1.2685	0.67085	-0.57594	0.88569	0.92486	FALSE
YEL008W	5.85346	3.19916	1.82968	0.87159	0.27238	0.32915	FALSE
YEL009C	6934.8	10284.6	0.674289	-0.56856	1.23e-05	2.38e-05	TRUE	GCN4	Znf_C2H2/integrase_DNA-bd
YEL009C-A	0.533813	1.90275	0.280548	-1.8337	0.56433	0.62836	FALSE
YEL010W	3.17475	0.721475	4.40037	2.1376	0.21396	0.2644	FALSE
YEL011W	31948.2	2781	11.488	3.5221	2.62e-128	2.22e-126	TRUE	GLC3	Glycoside_hydrolase_SF
YEL012W	948.978	109.753	8.64647	3.1121	1.14e-77	3.25e-76	TRUE	UBC8	UBQ-conjugating_AS
YEL013W	1578.22	1456.33	1.08369	0.11596	0.50229	0.56861	FALSE	VAC8	Vac8
YEL014C	0	0	NA	NA	NA	NA	NA
YEL015W	412.658	377.211	1.09397	0.12957	0.32832	0.39054	FALSE	EDC3	DFDF
YEL016C	109.81	116.006	0.946586	-0.079195	0.68082	0.74134	FALSE	NPP2	E-NPP
YEL017C-A	637.959	3019.75	0.211262	-2.2429	1.48e-08	3.51e-08	TRUE	PMP2	ATPase_proteolipid
YEL017W	216.888	746.055	0.290713	-1.7823	1.53e-17	5.76e-17	TRUE	GTT3
YEL018C-A	0	2.08393	0	#NAME?	0.1055	0.13758	FALSE
YEL018W	39.9248	55.6819	0.717016	-0.47992	0.069531	0.094074	FALSE	EAF5	EAF5
YEL019C	8.84516	14.0282	0.63053	-0.66536	0.31157	0.37251	FALSE	MMS21	Nse2(Mms21)
YEL020C	654.884	336.238	1.94768	0.96176	1.2e-10	3.19e-10	TRUE		Thiamin_PyroP_enz_TPP-bd_dom
YEL020C-B	4.21009	5.92619	0.710421	-0.49325	0.39224	0.45698	FALSE
YEL020W-A	152.843	846.515	0.180555	-2.4695	8.36e-50	9.98e-49	TRUE	TIM9	Tim8/9/10/13_Znf-like
YEL021W	362.572	846.834	0.428151	-1.2238	5.69e-15	1.89e-14	TRUE	URA3	OMPdecase_AS
YEL022W	65.9626	298.217	0.22119	-2.1766	4.93e-30	3.07e-29	TRUE	GEA2	SEC7_alpha_orthog
YEL023C	50.1321	74.9317	0.669037	-0.57984	0.018138	0.026583	TRUE		DUF2235
YEL024W	15386.5	4907.82	3.1351	1.6485	1.85e-22	8.58e-22	TRUE	RIP1	Rieske_2Fe-2S
YEL025C	482.28	501.97	0.960776	-0.057729	0.74959	0.80256	FALSE		WD40_repeat_dom
YEL026W	420.711	7604.36	0.055325	-4.1759	1.39e-46	1.51e-45	TRUE	SNU13	Ribosomal_L7Ae/L8/Nhp2
YEL027W	9502.79	15903.9	0.597513	-0.74296	0.002634	0.0042202	TRUE	VMA3	ATPase_V0-cplx_csu_euk
YEL028W	116.989	88.5214	1.32159	0.40228	0.092922	0.12254	FALSE
YEL029C	303.641	708.269	0.428708	-1.2219	1.31e-15	4.49e-15	TRUE	BUD16	HMP-P_kinase-1
YEL030C-A	3.04612	2.21813	1.37328	0.45763	0.95544	0.97965	FALSE
YEL030W	79.76	39.1974	2.03483	1.0249	4.48e-05	8.32e-05	TRUE	ECM10	Heat_shock_70_CS
YEL031W	1217.67	6627.86	0.183721	-2.4444	1.97e-66	3.89e-65	TRUE	SPF1	ATPase_cation_domN
YEL032C-A	0	0.287469	0	#NAME?	1	1	FALSE
YEL032W	855.73	674.048	1.26954	0.34431	0.0088983	0.013516	TRUE	MCM3	MCM_CS
YEL033W	11381	14105.3	0.806862	-0.30961	0.081216	0.10858	FALSE	MTC7
YEL034C-A	96.4636	35.9883	2.68042	1.4225	1.92e-08	4.51e-08	TRUE
YEL034W	50925	34324.4	1.48364	0.56914	0.032439	0.045941	TRUE	HYP2	Transl_elong_IF5A_C
YEL035C	130.48	22.1615	5.88769	2.5577	7.32e-20	3.05e-19	TRUE	UTR5
YEL036C	329.183	409.84	0.8032	-0.31617	0.28268	0.34065	FALSE	ANP1	Anp1
YEL037C	886.34	939.147	0.94377	-0.083492	0.72766	0.78332	FALSE	RAD23	Ubiquitin_supergroup
YEL038W	5216.26	871.414	5.98597	2.5816	1.78e-54	2.4e-53	TRUE	UTR4	Enolase-phosphatase_E1
YEL039C	5635.08	156.442	36.0203	5.1707	9.9e-28	5.64e-27	TRUE	CYC7	Cyt_c_dom
YEL040W	45.3077	1762.36	0.0257085	-5.2816	6.42e-121	4.86e-119	TRUE	UTR2	Glyco_hydro_16_CRH1_prd
YEL041W	439.023	128.53	3.41573	1.7722	1.1e-25	5.84e-25	TRUE	YEF1	ATP-NAD_kinase_PpnK-typ_a/b
YEL042W	1649.41	3323.81	0.49624	-1.0109	8.81e-15	2.91e-14	TRUE	GDA1	Guanosine_diphosphatase
YEL043W	239.57	258.433	0.927011	-0.10934	0.93812	0.9686	FALSE		Ig-like_fold
YEL044W	1151.08	544.13	2.11546	1.081	3.21e-14	1.03e-13	TRUE	IES6	YL1_C
YEL045C	80.7983	97.2504	0.830828	-0.26738	0.65117	0.71323	FALSE
YEL046C	2407.33	2155.27	1.11695	0.15957	0.52982	0.59584	FALSE	GLY1	Threonine_aldolase
YEL047C	683.498	1509.33	0.452848	-1.1429	2.2e-15	7.48e-15	TRUE	FRD1	Flavocytochrome_c
YEL048C	40.8984	106.928	0.382484	-1.3865	2.55e-05	4.84e-05	TRUE	TCA17	Longin-like
YEL049W	102.845	66.3478	1.55009	0.63236	0.0056107	0.0086964	TRUE	PAU2	SRP1_TIP1
YEL050C	458.043	1047.56	0.437249	-1.1935	2.01e-15	6.83e-15	TRUE	RML2	Ribosomal_L2_CS
YEL050W-A	0.266906	0.240492	1.10984	0.15035	1	1	FALSE
YEL051W	560.086	1477.39	0.379105	-1.3993	3.39e-22	1.56e-21	TRUE	VMA8	ATPase_V1/A1-cplx_dsu
YEL052W	1412.18	652.721	2.16352	1.1134	5.37e-15	1.79e-14	TRUE	AFG1	ATPase_AFG1-like
YEL053C	71.0716	191.358	0.371406	-1.4289	1.16e-12	3.43e-12	TRUE	MAK10	NatC_a_AcTrfase
YEL053W-A	3.3914	3.5057	0.967398	-0.047818	0.90154	0.93811	FALSE
YEL054C	3016.82	19384.2	0.155633	-2.6838	1.98e-39	1.73e-38	TRUE	RPL12A	Ribosomal_L11_CS
YEL055C	201.07	920.403	0.218458	-2.1946	4.3e-44	4.33e-43	TRUE	POL5	DNA-dir_DNA_pol_B_CS
YEL056W	738.877	469.03	1.57533	0.65565	2.78e-06	5.63e-06	TRUE	HAT2	Histone-bd_RBBP4
YEL057C	26.242	40.6238	0.645975	-0.63045	0.075939	0.102	FALSE
YEL058W	4982.08	2939.74	1.69474	0.76106	2.24e-08	5.25e-08	TRUE	PCM1	PAGM
YEL059C-A	54.3958	143.486	0.379102	-1.3993	3.78e-10	9.79e-10	TRUE	SOM1	Mitochondr_Som1
YEL059W	24.8655	50.0152	0.497159	-1.0082	0.00087231	0.0014593	TRUE	HHY1
YEL060C	45005.2	2688.75	16.7383	4.0651	1.78e-105	9.9e-104	TRUE	PRB1	Peptidase_S8_Ser-AS
YEL061C	11.7014	7.75518	1.50885	0.59345	0.1807	0.2267	FALSE	CIN8	Kinesin_motor_CS
YEL062W	210.713	135.954	1.54989	0.63217	0.00025654	0.00044839	TRUE	NPR2	NPR2
YEL063C	1361.08	4171.61	0.326272	-1.6159	1.16e-31	7.68e-31	TRUE	CAN1	AA-permease_dom
YEL064C	273.991	396.28	0.691407	-0.53239	0.00014591	0.0002617	TRUE	AVT2	AA_transpt_TM
YEL065W	255.893	332.876	0.768734	-0.37944	0.012623	0.018831	TRUE	SIT1	MFS_dom_general_subst_transpt
YEL066W	1524.04	435.683	3.49805	1.8066	5.19e-15	1.73e-14	TRUE	HPA3	Acyl_CoA_acyltransferase
YEL067C	69.9802	33.4147	2.0943	1.0665	0.0051343	0.0080016	TRUE
YEL068C	161.373	147.479	1.09421	0.12989	0.63466	0.6982	FALSE
YEL069C	313.411	14.9745	20.9296	4.3875	1.51e-76	4.2e-75	TRUE	HXT13	MFS_dom
YEL070W	5339.55	599.887	8.90094	3.154	2.25e-101	1.15e-99	TRUE	DSF1	Mannitol_DH_CS
YEL071W	3285.57	8886	0.369747	-1.4354	1.23e-25	6.49e-25	TRUE	DLD3	Vanillyl_alc_oxidase_C-sub2
YEL072W	501.337	690.221	0.726343	-0.46128	0.01968	0.02869	TRUE	RMD6	Acyl_CoA_acyltransferase
YEL073C	431.386	38.9302	11.081	3.47	1.13e-69	2.5e-68	TRUE
YEL074W	0	0	NA	NA	NA	NA	NA		DUF468
YEL075C	17.4877	19.6199	0.891324	-0.16598	0.50626	0.57211	FALSE
YEL075W-A	11.1759	24.6413	0.453545	-1.1407	0.0066168	0.010181	TRUE
YEL076C	35.104	36.052	0.973705	-0.038443	0.79482	0.84432	FALSE
YEL076C-A	56.2427	50.4192	1.1155	0.15769	0.90214	0.93829	FALSE
YEL077C	1370.37	1204.79	1.13744	0.18579	0.1012	0.13246	FALSE		DEAD-like_helicase
YEL077W-A	28.6636	34.6202	0.827944	-0.27239	0.32306	0.38505	FALSE
YER001W	275.054	1727.61	0.159211	-2.651	3.84e-65	7.25e-64	TRUE	MNN1	Alpha_mannosyltransferase
YER002W	113.723	105.384	1.07913	0.10987	0.64879	0.71134	FALSE	NOP16	Ribosome_biogenesis_Nop16
YER003C	499.303	2810.55	0.177653	-2.4929	4.54e-65	8.5e-64	TRUE	PMI40	Pmannose_isomerase-type1_CS
YER004W	2218.38	2240.66	0.990057	-0.014417	0.75942	0.81168	FALSE	FMP52	NAD(P)-bd_dom
YER005W	569.564	821.332	0.693465	-0.52811	0.00040842	0.00070125	TRUE	YND1	GDA1_CD39_NTPase
YER006C-A	0	1.16221	0	#NAME?	0.34181	0.40399	FALSE
YER006W	764.278	2747.16	0.278207	-1.8458	3.75e-39	3.24e-38	TRUE	NUG1	GTP-bd_ortho_bundle
YER007C-A	160.319	581.753	0.27558	-1.8595	6.59e-24	3.23e-23	TRUE	TMA20	Transl_RNA-bd_prd
YER007W	95.4379	137.251	0.695351	-0.52419	0.0058174	0.0090017	TRUE	PAC2	Leu-rich_rpt
YER008C	241.399	165.137	1.46181	0.54776	0.0015986	0.0026153	TRUE	SEC3	Exocyst_Exoc1
YER009W	2899.07	8812.11	0.328987	-1.6039	1.2e-32	8.25e-32	TRUE	NTF2	Nuclear_transport_factor_2_euk
YER010C	810.2	392.008	2.06679	1.0474	2.34e-12	6.75e-12	TRUE		RNase_E_inh/diMeMenaQ_MeTrfase
YER011W	2199.42	4980.97	0.441564	-1.1793	2.49e-06	5.05e-06	TRUE	TIR1	SRP1_TIP1
YER012W	582.784	1334.3	0.436772	-1.195	3.12e-16	1.1e-15	TRUE	PRE1	Proteasome_suB-type
YER013W	189.167	182.5	1.03653	0.051764	0.76539	0.81732	FALSE	PRP22	RNA-binding_domain_S1
YER014C-A	1.74387	6.9051	0.252549	-1.9854	0.044023	0.061346	FALSE	BUD25
YER014W	160.435	105.402	1.52213	0.60609	0.0018975	0.0030764	TRUE	HEM14	Protoporphyrinogen_oxidase
YER015W	1296.73	176.017	7.36705	2.8811	2.48e-75	6.66e-74	TRUE	FAA2	AMP-binding_CS
YER016W	48.7894	132.984	0.366881	-1.4466	9.8e-11	2.6e-10	TRUE	BIM1	EB1_C
YER017C	907.628	525.128	1.72839	0.78943	2.15e-06	4.39e-06	TRUE	AFG3	Pept_M41_FtsH_extracell
YER018C	812.288	347.107	2.34017	1.2266	1.89e-08	4.45e-08	TRUE	SPC25
YER019C-A	1491.35	2435.39	0.612366	-0.70753	1.53e-06	3.17e-06	TRUE	SBH2	Sec61_beta_euk
YER019W	1285.06	1323.21	0.971166	-0.04221	0.8478	0.89058	FALSE	ISC1	Endo/exonuclease/phosphatase
YER020W	2029.01	493.062	4.11512	2.0409	5.42e-46	5.76e-45	TRUE	GPA2	GproteinA_insert
YER021W	1827.3	2815.23	0.649075	-0.62354	1.3e-05	2.52e-05	TRUE	RPN3	26S_Psome_reg_C
YER022W	112.089	160.688	0.697555	-0.51962	0.0065765	0.010128	TRUE	SRB4	Mediator_Med17
YER023C-A	5.93184	10.1131	0.586549	-0.76968	0.37866	0.44289	FALSE
YER023W	3623.87	2525.44	1.43495	0.521	8.87e-05	0.00016203	TRUE	PRO3	NAD(P)-bd_dom
YER024W	1916.34	355.542	5.3899	2.4303	5.48e-62	9.39e-61	TRUE	YAT2	Carn_acyl_trans
YER025W	1837.85	3676.7	0.499864	-1.0004	2.23e-13	6.87e-13	TRUE	GCD11	TIF2_gsu_C
YER026C	10763	1987.53	5.41528	2.437	1.57e-17	5.89e-17	TRUE	CHO1	CDP-diaglyc--ser_O-PTrfase_fun
YER027C	668.159	611.469	1.09271	0.12791	0.37075	0.43466	FALSE	GAL83	Ig_E-set
YER028C	298.596	110.307	2.70695	1.4367	8.81e-16	3.05e-15	TRUE	MIG3	Znf_C2H2-like
YER029C	241.211	147.9	1.63091	0.70568	4.65e-05	8.64e-05	TRUE	SMB1	LSM-related_domain
YER030W	71.4624	17.9632	3.97826	1.9921	1.12e-10	2.96e-10	TRUE	CHZ1	Histone_chaperone_domain_CHZ
YER031C	719.128	1074.81	0.669072	-0.57977	0.0001399	0.00025154	TRUE	YPT31	Small_GTPase_Ras
YER032W	30.3461	31.1471	0.974284	-0.037586	0.9714	0.99412	FALSE	FIR1
YER033C	102.414	49.6016	2.06472	1.0459	2.65e-06	5.36e-06	TRUE	ZRG8
YER034W	14.7978	24.6862	0.599437	-0.73832	0.093925	0.12379	FALSE
YER035W	667.063	253.896	2.62731	1.3936	9.43e-21	4.1e-20	TRUE	EDC2
YER036C	4673.82	6175.55	0.756827	-0.40196	0.0027446	0.0043844	TRUE	ARB1	ABC_transporter_CS
YER037W	316.864	16.3247	19.4101	4.2787	7.19e-44	7.2e-43	TRUE	PHM8	HAD-like_dom
YER038C	100.802	118.493	0.850705	-0.23327	0.22068	0.27187	FALSE	KRE29	DNA_repair_Nse5/Nse6
YER038W-A	0.892902	1.16221	0.768279	-0.3803	1	1	FALSE
YER039C	416.952	232.501	1.79333	0.84264	2.2e-05	4.2e-05	TRUE	HVG1	UAA
YER039C-A	187.966	85.7262	2.19263	1.1327	2.35e-07	5.15e-07	TRUE
YER040W	237.697	168.09	1.4141	0.49989	0.0038804	0.0061207	TRUE	GLN3	Znf_NHR/GATA
YER041W	274.252	96.329	2.84704	1.5095	1.84e-16	6.59e-16	TRUE	YEN1	5-3_exonuclease_C
YER042W	2211.75	422.523	5.23463	2.3881	2.34e-20	9.95e-20	TRUE	MXR1	Peptide_Met_Sox_Rdtase_MsrA
YER043C	22928.1	24066	0.952718	-0.069879	0.52913	0.59517	FALSE	SAH1	S-Ado-L-homoCys_hydrolase_CS
YER044C	6067.41	5569.33	1.08943	0.12358	0.50197	0.56844	FALSE	ERG28	Erg28
YER044C-A	3.74633	7.02024	0.533647	-0.90604	0.42783	0.49332	FALSE	MEI4	MEI4
YER045C	666.6	319.981	2.08325	1.0588	6.13e-13	1.84e-12	TRUE	ACA1	bZIP
YER046W	595.224	352.025	1.69086	0.75775	1.1e-07	2.46e-07	TRUE	SPO73	Ferlin/Peroxisome_membrane
YER046W-A	1.74804	3.09961	0.563955	-0.82635	0.44623	0.51263	FALSE
YER047C	228.806	143.482	1.59466	0.67325	0.00010862	0.00019693	TRUE	SAP1	ATPase_AAA_CS
YER048C	1375.33	431.182	3.18967	1.6734	6.71e-29	4.01e-28	TRUE	CAJ1	DnaJ_X
YER048W-A	417.692	576.525	0.724499	-0.46494	0.0027072	0.0043309	TRUE	ISD11	Complex1_LYR
YER049W	470.531	2838.39	0.165774	-2.5927	7.95e-66	1.54e-64	TRUE	TPA1	Oxoglutarate/Fe-dep_Oase_C
YER050C	151.613	184.929	0.819846	-0.28657	0.098845	0.12972	FALSE	RSM18	Ribosomal_S18
YER051W	367.016	153.78	2.38663	1.255	3.31e-07	7.18e-07	TRUE	JHD1	Znf_RING/FYVE/PHD
YER052C	177.347	2727.88	0.065013	-3.9431	1.69e-132	1.55e-130	TRUE	HOM3	Aspartate_kinase_CS
YER053C	5838.75	405.125	14.4122	3.8492	3.99e-75	1.07e-73	TRUE	PIC2	Mt_carrier_dom
YER053C-A	89.7312	33.7734	2.65686	1.4097	3.48e-05	6.53e-05	TRUE
YER054C	525.077	23.0384	22.7914	4.5104	3.27e-103	1.76e-101	TRUE	GIP2	Pase-1_int
YER055C	478.417	7274.62	0.0657652	-3.9265	2.72e-141	2.86e-139	TRUE	HIS1	ATP_PRibTrfase_CS
YER056C	8662.54	18552.2	0.466928	-1.0987	4.46e-17	1.65e-16	TRUE	FCY2	Pur-cyt_permease
YER056C-A	247.083	2359.8	0.104705	-3.2556	2.47e-63	4.41e-62	TRUE	RPL34A	Ribosomal_L34e_CS
YER057C	2627.88	3355.2	0.783226	-0.3525	0.0038314	0.0060464	TRUE	HMF1	YjgF-like_CS
YER058W	41.0846	89.1058	0.461076	-1.1169	8.22e-05	0.00015039	TRUE	PET117
YER059W	153.263	121.528	1.26114	0.33472	0.08074	0.10799	FALSE	PCL6	Cyclin_PHO80-like
YER060W	238.27	206.277	1.1551	0.20802	0.26334	0.31966	FALSE	FCY21	Pur-cyt_permease
YER060W-A	1125.32	1031.98	1.09044	0.12491	0.48077	0.54751	FALSE	FCY22	Pur-cyt_permease
YER061C	168.901	415.79	0.406217	-1.2997	7.09e-14	2.24e-13	TRUE	CEM1	Ketoacyl_synth_AS
YER062C	266.655	172.928	1.542	0.6248	9.11e-05	0.0001661	TRUE	GPP2	HAD-like_dom
YER063W	692.296	497.048	1.39281	0.478	0.0047746	0.0074625	TRUE	THO1	SAP_DNA-bd
YER064C	580.118	194.418	2.98386	1.5772	8.76e-24	4.27e-23	TRUE	VHR2	DUF352
YER065C	1040.83	342.03	3.0431	1.6055	4.41e-28	2.54e-27	TRUE	ICL1	Isocitrate_lyase_ph_CS
YER066C-A	6.2292	8.28526	0.751841	-0.4115	0.33678	0.39907	FALSE
YER066W	1252.76	212.096	5.90657	2.5623	3.86e-59	6.11e-58	TRUE	RRT13	G-protein_beta_WD-40_rep
YER067C-A	3.52968	8.24176	0.428268	-1.2234	0.14126	0.18051	FALSE
YER067W	7680.01	2798.72	2.74412	1.4563	5.91e-20	2.47e-19	TRUE	RGI1	DUF2578
YER068C-A	3.22917	0	NA	Inf	0.11349	0.14735	FALSE
YER068W	123.638	177.674	0.69587	-0.52311	0.0034742	0.0055107	TRUE	MOT2	Znf_RING/FYVE/PHD
YER069W	1375.2	2566.88	0.535746	-0.90038	4.7e-11	1.27e-10	TRUE	ARG5,6	AGPR_AS
YER070W	132.163	2597.97	0.0508717	-4.297	1.68e-147	1.99e-145	TRUE	RNR1	Ribncl_Rdtase_lsu_N
YER071C	23.7771	110.24	0.215686	-2.213	6.91e-15	2.29e-14	TRUE	TDA2	Tctex
YER072W	1057.76	1391.94	0.759919	-0.39608	0.0095271	0.014413	TRUE	VTC1	DUF202
YER073W	198.608	209.548	0.947794	-0.077354	0.68941	0.7487	FALSE	ALD5	Ald_DH_C
YER074W	3684.45	20718.2	0.177836	-2.4914	9.65e-59	1.51e-57	TRUE	RPS24A	Ribosomal_S24e_CS
YER074W-A	127.895	299.832	0.426554	-1.2292	2.7e-11	7.42e-11	TRUE	YOS1	Yos1
YER075C	236.022	175.607	1.34403	0.42657	0.013819	0.020521	TRUE	PTP3	Tyr_Pase_AS
YER076C	491.571	400.079	1.22868	0.29711	0.064438	0.08753	FALSE
YER076W-A	28.7991	24.9758	1.15308	0.20549	0.62437	0.68851	FALSE
YER077C	122.26	209.131	0.584611	-0.77445	5.53e-05	0.00010212	TRUE		Pentatricopeptide_repeat
YER078C	450.378	715.402	0.629545	-0.66762	1.44e-05	2.77e-05	TRUE	ICP55	Aminopep_P_N
YER078W-A	2.59485	3.70594	0.700186	-0.51419	0.78965	0.83947	FALSE
YER079C-A	0	1.20919	0	#NAME?	0.33577	0.39801	FALSE
YER079W	272.028	70.5659	3.85495	1.9467	4.65e-25	2.4e-24	TRUE
YER080W	349.724	143.103	2.44387	1.2892	5.77e-14	1.83e-13	TRUE	AIM9	Kinase-like_dom
YER081W	856.006	1347.72	0.635153	-0.65482	3.39e-06	6.82e-06	TRUE	SER3	NAD(P)-bd_dom
YER082C	70.8171	208.003	0.340462	-1.5544	3.46e-15	1.16e-14	TRUE	UTP7	WD40_repeat_CS
YER083C	1712.29	1437.33	1.1913	0.25254	0.18095	0.22696	FALSE	GET2	GET_GET2
YER084W	546.826	78.259	6.98738	2.8048	3.8e-23	1.81e-22	TRUE
YER084W-A	7.07185	4.84236	1.46041	0.54638	0.64349	0.7066	FALSE
YER085C	49.0743	2.35234	20.8619	4.3828	4.35e-19	1.75e-18	TRUE
YER086W	609.731	7248.12	0.0841226	-3.5714	2.07e-126	1.68e-124	TRUE	ILV1	Thr_deHydtase_1
YER087C-A	4.86837	40.1827	0.121156	-3.0451	7.06e-08	1.6e-07	TRUE
YER087C-B	409.549	1397.69	0.293017	-1.7709	3.73e-32	2.51e-31	TRUE	SBH1	Sec61_beta_euk
YER087W	114.235	156.215	0.731267	-0.45153	0.010757	0.01617	TRUE	AIM10	aa-tRNA-synth_II
YER088C	3282.52	638.101	5.1442	2.3629	8.56e-61	1.42e-59	TRUE	DOT6	Tscrpt_reg_HTH_Myb-type
YER088C-A	425.339	250.042	1.70107	0.76644	1.08e-06	2.26e-06	TRUE
YER088W-B	2.14489	12.0049	0.178668	-2.4846	0.15596	0.19771	FALSE
YER089C	1700.5	942.067	1.80507	0.85205	1.83e-10	4.82e-10	TRUE	PTC2	Protein_Pase_2C
YER090C-A	0	0	NA	NA	NA	NA	NA
YER090W	368.098	1394.11	0.264038	-1.9212	8.69e-38	7.11e-37	TRUE	TRP2	Anth_synth_I
YER091C	60352.6	51274.9	1.17704	0.23517	0.32511	0.38707	FALSE	MET6	Cbl-indep_Met_Synth_N
YER091C-A	0.533813	0	NA	Inf	0.61389	0.67829	FALSE
YER092W	74.2809	129.906	0.571806	-0.8064	9.55e-05	0.00017409	TRUE	IES5	INO80_Ies5
YER093C	94.3549	81.6591	1.15547	0.20848	0.31502	0.37636	FALSE	TSC11	ARM-type_fold
YER093C-A	72.2525	72.1152	1.0019	0.0027448	0.80589	0.85427	FALSE	AIM11
YER094C	2567.54	2922.74	0.878469	-0.18694	0.20861	0.25808	FALSE	PUP3	Proteasome_suB-type
YER095W	2083.04	2957.58	0.704305	-0.50573	0.00063405	0.0010731	TRUE	RAD51	DNA_recomb_RecA/RadB_ATP-bd
YER096W	1447.34	219.095	6.60599	2.7238	1.09e-47	1.23e-46	TRUE	SHC1	TPR-like_helical
YER097W	8.87014	5.07725	1.74704	0.80491	0.45579	0.52297	FALSE
YER098W	145.273	73.5376	1.97549	0.98221	2.21e-05	4.21e-05	TRUE	UBP9	Pept_C19ubi-hydrolase_C_CS
YER099C	1145.37	393.329	2.91199	1.542	1.41e-24	7.14e-24	TRUE	PRS2	Rib-P_diPkinase
YER100W	354.251	240.131	1.47524	0.56095	0.00063859	0.0010805	TRUE	UBC6	UBQ-conjugating_enzyme/RWD
YER101C	128.365	75.3399	1.70382	0.76877	0.00013856	0.00024927	TRUE	AST2	NAD(P)-bd_dom
YER102W	15565.9	46145.6	0.337322	-1.5678	1.84e-30	1.16e-29	TRUE	RPS8B	Ribosomal_S8e/biogenesis_NSA2
YER103W	280.681	488.874	0.574138	-0.80053	2.88e-07	6.27e-07	TRUE	SSA4	Heat_shock_70_CS
YER104W	113.862	47.0924	2.41784	1.2737	1.02e-07	2.29e-07	TRUE	RTT105
YER105C	572.292	865.284	0.661392	-0.59642	3.01e-05	5.67e-05	TRUE	NUP157	Nucleoporin_Nup133/Nup155_N
YER106W	8.9946	0.862408	10.4296	3.3826	0.00081011	0.0013587	TRUE	MAM1	Monopolin_cplx_su_Mam1
YER107C	491.841	739.094	0.665464	-0.58757	5.71e-05	0.00010525	TRUE	GLE2	G-protein_beta_WD-40_rep
YER107W-A	0.579904	0	NA	Inf	0.60516	0.66936	FALSE
YER110C	1359.37	8928.2	0.152255	-2.7154	1.09e-81	3.43e-80	TRUE	KAP123	HEAT_type_2
YER111C	43.9112	14.5159	3.02505	1.597	2.82e-06	5.71e-06	TRUE	SWI4	Ankyrin_rpt-contain_dom
YER112W	56.205	62.5783	0.898154	-0.15496	0.62818	0.69201	FALSE	LSM4	LSM-related_domain
YER113C	167.917	273.55	0.613844	-0.70405	3.74e-05	7e-05	TRUE	TMN3	EMP70
YER114C	587.408	432.754	1.35737	0.44082	0.002471	0.0039668	TRUE	BOI2	SAM/pointed
YER115C	146.867	63.3254	2.31924	1.2137	2.71e-09	6.7e-09	TRUE	SPR6
YER116C	184.605	48.4595	3.80947	1.9296	8.58e-20	3.56e-19	TRUE	SLX8	Znf_C3HC4_RING-type
YER117W	5039.83	18556.5	0.271594	-1.8805	1.72e-24	8.64e-24	TRUE	RPL23B	Ribosomal_L14_dom
YER118C	76.6072	286.555	0.267339	-1.9033	1.47e-25	7.78e-25	TRUE	SHO1	SH3_domain
YER119C	1211.58	389.785	3.10832	1.6361	4.42e-15	1.48e-14	TRUE	AVT6	AA_transpt_TM
YER119C-A	14.4387	2.2372	6.45393	2.6902	3.78e-05	7.07e-05	TRUE
YER120W	2327.02	1854.54	1.25477	0.32742	0.011303	0.016935	TRUE	SCS2	Vesicle-associated_membrane
YER121W	1649.59	26.1289	63.133	5.9803	2.47e-98	1.15e-96	TRUE
YER122C	347.651	455.944	0.762487	-0.39122	0.0089393	0.013568	TRUE	GLO3	ArfGAP
YER123W	196.541	145.979	1.34637	0.42908	0.010364	0.015611	TRUE	YCK3	Kinase-like_dom
YER124C	402.212	279.353	1.4398	0.52587	0.0015568	0.0025494	TRUE	DSE1	WD40_repeat_dom
YER125W	2781.99	1691.23	1.64495	0.71804	3.61e-05	6.76e-05	TRUE	RSP5	E3_ub_ligase_SMURF1
YER126C	134.851	665.166	0.202734	-2.3023	4.17e-43	4.08e-42	TRUE	NSA2	Ribosomal_S8e/biogenesis_NSA2
YER127W	34.8121	196.793	0.176897	-2.499	1.59e-28	9.36e-28	TRUE	LCP5	Sas10/Utp3/C1D
YER128W	18.8977	32.8126	0.57593	-0.79603	0.044846	0.0624	FALSE	VFA1	DUF1742_fun
YER129W	296.16	253	1.17059	0.22724	0.17889	0.2245	FALSE	SAK1	Ca/CaM-dep_Ca-dep_prot_Kinase
YER130C	42.1227	124.758	0.337636	-1.5665	3.9e-12	1.12e-11	TRUE	COM2	Znf_C2H2-like
YER131W	927.925	6424.93	0.144426	-2.7916	2.26e-80	6.81e-79	TRUE	RPS26B	Ribosomal_S26e
YER132C	86.5566	84.6085	1.02302	0.032841	0.91782	0.95112	FALSE	PMD1	Kelch-typ_b-propeller
YER133W	1076.58	678.417	1.58691	0.66622	0.0040902	0.0064377	TRUE	GLC7	Ser/Thr-sp_prot-phosphatase
YER133W-A	0.266906	1.29641	0.20588	-2.2801	0.49722	0.56385	FALSE
YER134C	334.897	213.207	1.57076	0.65146	0.00010998	0.00019928	TRUE		MDP_1_eu
YER135C	11.8858	1.34339	8.84761	3.1453	7.22e-05	0.00013246	TRUE
YER136W	3646.09	940.979	3.87478	1.9541	1.27e-44	1.29e-43	TRUE	GDI1	GDP_dissociation_inhibitor
YER137C	13.9427	24.0159	0.58056	-0.78448	0.061717	0.083991	FALSE		Znf_CCHC
YER137W-A	0	1.34339	0	#NAME?	0.24383	0.2977	FALSE
YER138W-A	5.48605	10.7339	0.511095	-0.96834	0.42545	0.49092	FALSE
YER139C	130.851	110.631	1.18276	0.24216	0.22983	0.28165	FALSE	RTR1	DUF408
YER140W	286.534	299.582	0.956446	-0.064245	0.59371	0.65804	FALSE	EMP65	Membrane_Tatp1/CMV_rcpt
YER141W	9586.34	4277.05	2.24135	1.1644	1.02e-15	3.53e-15	TRUE	COX15	HemeA_syn
YER142C	510.454	162.904	3.13348	1.6478	1.19e-22	5.6e-22	TRUE	MAG1	HTH_base_excis_C
YER143W	1907.73	625.95	3.04774	1.6077	1.66e-29	1.01e-28	TRUE	DDI1	Peptidase_aspartic
YER144C	334.671	338.758	0.987936	-0.01751	0.86811	0.90913	FALSE	UBP5	Pept_C19ubi-hydrolase_C_CS
YER145C	4065.39	1141.63	3.56104	1.8323	1.97e-38	1.65e-37	TRUE	FTR1	CHP00145
YER145C-A	8.21369	6.29877	1.30401	0.38296	0.42345	0.48896	FALSE
YER146W	595.74	974.044	0.611615	-0.70931	0.0027352	0.0043715	TRUE	LSM5	LSM-related_domain
YER147C	920.57	328.617	2.80135	1.4861	1.72e-23	8.31e-23	TRUE	SCC4	Cohesin_loading_factor
YER147C-A	0	0.287469	0	#NAME?	1	1	FALSE
YER148W	626.278	856.176	0.731483	-0.4511	0.001785	0.0029013	TRUE	SPT15	Beta2_adaptin/TBP_C_dom
YER148W-A	2.06103	5.14216	0.400811	-1.319	0.16912	0.21311	FALSE
YER149C	409.546	158.783	2.57928	1.367	6.79e-16	2.36e-15	TRUE	PEA2
YER150W	31717.1	493.889	64.2191	6.0049	3.16e-99	1.5e-97	TRUE	SPI1
YER151C	90.5617	158.115	0.572758	-0.804	4.07e-05	7.6e-05	TRUE	UBP3	Pept_C19ubi-hydrolase_C_CS
YER152C	1640.5	643.437	2.5496	1.3503	1.98e-15	6.72e-15	TRUE		PyrdxlP-dep_Trfase_major_dom
YER152W-A	0.897064	0.768452	1.16736	0.22326	1	1	FALSE
YER153C	147.517	73.0573	2.0192	1.0138	2.71e-07	5.91e-07	TRUE	PET122	PET122
YER154W	258.101	261.213	0.988086	-0.017291	0.92746	0.95957	FALSE	OXA1	Membrane_insertion_OxaA/YidC
YER155C	400.485	244.694	1.63668	0.71077	3.51e-06	7.04e-06	TRUE	BEM2	Ras_GEF_dom
YER156C	1815.4	2912.83	0.623241	-0.68214	1.06e-06	2.21e-06	TRUE		Met-dep_prot_hydro
YER157W	71.864	303.739	0.236598	-2.0795	3.93e-27	2.19e-26	TRUE	COG3	COG_su3
YER158C	1243.39	929.731	1.33736	0.41939	0.020294	0.029524	TRUE
YER158W-A	0.312998	1.97764	0.158268	-2.6596	0.26765	0.32398	FALSE
YER159C	190.483	71.9521	2.64736	1.4046	1.19e-09	3e-09	TRUE	BUR6	Histone-fold
YER161C	265.075	100.859	2.62817	1.3941	3.79e-14	1.21e-13	TRUE	SPT2	Chromatin_SPT2
YER162C	564.253	157.693	3.57817	1.8392	3.29e-30	2.06e-29	TRUE	RAD4	Rad4_beta-hairpin_dom3
YER163C	884.852	498.317	1.77568	0.82837	3.7e-09	9.03e-09	TRUE	GCG1	Butirosin_synth_BtrG-like
YER164W	243.5	191.827	1.26937	0.34411	0.045038	0.062622	FALSE	CHD1	DUF4208
YER165C-A	0	0	NA	NA	NA	NA	NA
YER165W	3030.11	4919.24	0.615972	-0.69906	7.39e-07	1.56e-06	TRUE	PAB1	Nucleotide-bd_a/b_plait
YER166W	486.599	485.072	1.00315	0.0045321	0.8091	0.85739	FALSE	DNF1	PLip_transp_ATPase_DNF-type
YER167W	229.282	146.307	1.56712	0.64812	0.00025914	0.0004527	TRUE	BCK2
YER168C	297.717	462.791	0.643309	-0.63642	5.99e-05	0.00011031	TRUE	CCA1	PolA_pol_head_dom
YER169W	504.192	201.231	2.50554	1.3251	6.05e-17	2.22e-16	TRUE	RPH1	Znf_C2H2-like
YER170W	111.939	86.2942	1.29718	0.37538	0.1011	0.13238	FALSE	ADK2	Adenylate_kinase_lid-dom
YER171W	145.811	400.648	0.363938	-1.4582	3.28e-17	1.22e-16	TRUE	RAD3	Helic_SF1/SF2_ATP-bd_DinG/Rad3
YER172C	407.871	498.494	0.818207	-0.28946	0.067646	0.091638	FALSE	BRR2	Ig_E-set
YER172C-A	0	0.480983	0	#NAME?	0.75492	0.8076	FALSE
YER173W	76.1228	80.7618	0.942559	-0.085345	0.88875	0.92732	FALSE	RAD24	Checkpoint_prot_Rad24_fun/met
YER174C	644.305	1191.38	0.540803	-0.88682	2.33e-09	5.77e-09	TRUE	GRX4	Thioredoxin_domain
YER175C	101.881	132.357	0.769744	-0.37755	0.057472	0.078706	FALSE	TMT1
YER175W-A	0	1.29641	0	#NAME?	0.24911	0.30352	FALSE
YER176W	71.2085	131.023	0.54348	-0.8797	5.17e-05	9.57e-05	TRUE	ECM32	DEAD-like_helicase
YER177W	4254.8	4112	1.03473	0.049252	0.6487	0.71134	FALSE	BMH1	14-3-3_domain
YER178W	12222.2	5825.52	2.09805	1.069	9.06e-10	2.3e-09	TRUE	PDA1	Pyrv_DH_E1_asu_subgrp-y
YER179W	228.268	29.2846	7.79481	2.9625	8.13e-41	7.45e-40	TRUE	DMC1	DNA_recomb_RecA/RadB_ATP-bd
YER180C	38.491	89.244	0.431301	-1.2132	2.11e-06	4.31e-06	TRUE	ISC10
YER180C-A	19.5164	12.3503	1.58024	0.66014	0.26605	0.32241	FALSE	SLO1	DUF2205_coiled-coil
YER181C	8.8074	8.85695	0.994405	-0.0080944	1	1	FALSE
YER182W	484.549	223	2.17286	1.1196	2.64e-13	8.13e-13	TRUE	FMP10
YER183C	179.396	336.174	0.533641	-0.90606	1.41e-07	3.14e-07	TRUE	FAU1	FTHF_cligase-like
YER184C	178.956	222.86	0.802996	-0.31653	0.063727	0.086582	FALSE	TOG1	Transcription_factor_fun
YER185W	42.767	57.1831	0.747896	-0.41909	0.22835	0.28017	FALSE	PUG1	RTA1
YER186C	63.023	22.7432	2.77107	1.4704	1.13e-07	2.53e-07	TRUE
YER187W	32.6529	18.3425	1.78017	0.83202	0.03684	0.05188	FALSE
YER188C-A	0	1.57503	0	#NAME?	0.55011	0.61473	FALSE		DUF468
YER188W	4.69365	2.71818	1.72676	0.78807	0.38418	0.44887	FALSE
YER189W	25.0933	24.0752	1.04229	0.059755	0.92926	0.96112	FALSE
YER190C-A	53.8603	27.0162	1.99363	0.9954	0.069647	0.094212	FALSE
YER190C-B	47.8449	46.2123	1.03533	0.050089	0.94326	0.97221	FALSE
YER190W	2483.73	2000.36	1.24164	0.31225	0.0098412	0.014861	TRUE	YRF1-2	DEAD-like_helicase
YFL001W	52.3946	161.518	0.324389	-1.6242	5.58e-14	1.77e-13	TRUE	DEG1	PsdUridine_synth_cat_dom
YFL002C	125.69	175.382	0.716666	-0.48063	0.0040654	0.0064033	TRUE	SPB4	DUF4217
YFL003C	20.3369	5.67685	3.58243	1.8409	0.00022518	0.00039646	TRUE	MSH4	DNA_mismatch_repair_MutS_clamp
YFL004W	1069.56	849.657	1.25882	0.33207	0.015179	0.022463	TRUE	VTC2	VTC_domain
YFL005W	1602.78	1736.27	0.923117	-0.11541	0.41282	0.47813	FALSE	SEC4	Small_GTPase_ARF
YFL007W	1990.34	1901.18	1.0469	0.066118	0.73894	0.79324	FALSE	BLM10	DUF3437
YFL008W	119.311	43.646	2.73359	1.4508	2.75e-10	7.16e-10	TRUE	SMC1	SMC
YFL009W	1344.34	850.828	1.58004	0.65996	6.88e-06	1.36e-05	TRUE	CDC4	G-protein_beta_WD-40_rep
YFL010C	395.968	448.606	0.882663	-0.18007	0.53663	0.60225	FALSE	WWM1	WW_Rsp5_WWP
YFL010W-A	9.82477	17.1782	0.571932	-0.80609	0.20669	0.25614	FALSE	AUA1
YFL011W	16.3868	1.69017	9.69532	3.2773	1.04e-05	2.03e-05	TRUE	HXT10	MFS_dom
YFL012W	3.18308	1.69017	1.88329	0.91325	0.85232	0.89461	FALSE
YFL012W-A	0	0	NA	NA	NA	NA	NA
YFL013C	185.664	87.8381	2.11371	1.0798	4.49e-08	1.03e-07	TRUE	IES1
YFL013W-A	1.70194	1.36246	1.24917	0.32098	1	1	FALSE
YFL014W	1335.01	25.6739	51.9986	5.7004	9.19e-42	8.67e-41	TRUE	HSP12	Heat_shock_protein_9/12_fun
YFL015C	0.584066	0	NA	Inf	0.94641	0.97222	FALSE
YFL015W-A	0.579904	0.287469	2.01727	1.0124	0.91502	0.94956	FALSE
YFL016C	179.895	247.517	0.726798	-0.46037	0.0091661	0.013896	TRUE	MDJ1	Heat_shock_DnaJ_CS
YFL017C	148.115	183.365	0.807759	-0.308	0.11099	0.14435	FALSE	GNA1	Acyl_CoA_acyltransferase
YFL017W-A	78.4218	179.382	0.437177	-1.1937	1.96e-08	4.6e-08	TRUE	SMX2	LSM-related_domain
YFL018C	1586.78	1165.57	1.36138	0.44507	0.00060626	0.0010277	TRUE	LPD1	Pyr_nucl-diS_OxRdtase_FAD/NAD
YFL019C	0.533813	1.16221	0.459308	-1.1225	0.90115	0.93785	FALSE
YFL020C	155.124	154.637	1.00315	0.0045361	1	1	FALSE	PAU5	SRP1_TIP1
YFL021C-A	2.8115	3.59292	0.782511	-0.35382	0.9706	0.99362	FALSE
YFL021W	510.815	655.972	0.778714	-0.36083	0.022873	0.033033	TRUE	GAT1	DUF1752_fun
YFL022C	586.86	2986.77	0.196486	-2.3475	1.38e-57	2.05e-56	TRUE	FRS2	aa-tRNA-synth_II
YFL023W	40.4	121.634	0.332143	-1.5901	2.7e-10	7.05e-10	TRUE	BUD27	DUF3835
YFL024C	64.0891	23.3919	2.7398	1.4541	1.49e-07	3.3e-07	TRUE	EPL1	Enhancer_polycomb
YFL025C	123.365	463.602	0.266102	-1.9099	3.79e-25	1.97e-24	TRUE	BST1	PGAP1-like
YFL026W	199.376	236.883	0.841662	-0.24869	0.090435	0.11958	FALSE	STE2	GPCR_STE2
YFL027C	122.218	200.515	0.609523	-0.71425	9.89e-05	0.00017989	TRUE	GYP8	RabGAP/TBC_dom
YFL028C	909.22	1602.6	0.567339	-0.81772	4.1e-09	9.99e-09	TRUE	CAF16	ATPase_AAA+_core
YFL029C	143.469	122.66	1.16965	0.22607	0.35612	0.41924	FALSE	CAK1	Kinase-like_dom
YFL030W	6825.15	380.762	17.925	4.1639	1.07e-61	1.83e-60	TRUE	AGX1	SP_NH2Trfase/AEP_transaminase
YFL031C-A	0.266906	0	NA	Inf	0.94638	0.97222	FALSE
YFL031W	4303.4	7695.29	0.559225	-0.8385	5.45e-08	1.25e-07	TRUE	HAC1	bZIP
YFL032W	359.031	935.844	0.383644	-1.3822	0.00011319	0.00020499	TRUE
YFL033C	591.495	322.162	1.83602	0.87658	1.91e-09	4.75e-09	TRUE	RIM15	Kinase-like_dom
YFL034C-A	34.2685	421.382	0.0813239	-3.6202	3.49e-67	7.06e-66	TRUE	RPL22B	Ribosomal_L22e
YFL034C-B	23.7518	36.7053	0.647095	-0.62795	0.053675	0.07377	FALSE	MOB2	Mob1_phocein
YFL034W	370.284	156.679	2.36333	1.2408	7.87e-14	2.49e-13	TRUE		DUF726
YFL036W	792.158	660.442	1.19944	0.26236	0.041744	0.058332	FALSE	RPO41	DNA-dir_RNA_pol_helix_hairpin
YFL037W	1339.33	4097.61	0.326856	-1.6133	2.36e-31	1.55e-30	TRUE	TUB2	Tubulin_C
YFL038C	1614.61	1199.24	1.34636	0.42907	0.004671	0.0073129	TRUE	YPT1	Small_GTP-bd_dom
YFL039C	20815	43304.8	0.480662	-1.0569	1.08e-16	3.9e-16	TRUE	ACT1	Actin/actin-like_CS
YFL040W	34.0768	4.72373	7.21395	2.8508	1.04e-09	2.63e-09	TRUE		MFS_dom
YFL041W	1629.81	839.775	1.94077	0.95663	2.87e-11	7.86e-11	TRUE	FET5	Cu-oxidase_3
YFL041W-A	204.916	63.8309	3.21029	1.6827	3.84e-17	1.42e-16	TRUE
YFL042C	868.553	229.951	3.77713	1.9173	3.07e-35	2.32e-34	TRUE		GRAM
YFL044C	739.504	297.236	2.48793	1.3149	2.21e-09	5.5e-09	TRUE	OTU1	Znf_C2H2-like
YFL045C	5035.76	19225.9	0.261925	-1.9328	2.68e-41	2.49e-40	TRUE	SEC53	HAD-like_dom
YFL046W	51.0518	53.571	0.952974	-0.069491	0.72571	0.78161	FALSE	FMP32	DUF1640
YFL047W	76.6102	198.952	0.385069	-1.3768	2.62e-12	7.55e-12	TRUE	RGD2	Rho_GTPase_activation_prot
YFL048C	571.539	732.161	0.78062	-0.35731	0.0096505	0.014593	TRUE	EMP47	L-typ_lectin_fun
[truncated: 4,601 more rows]

## Sheet: H9IvsH9M.Differential_analysis_
Gene_id	readcount_AL1M	readcount_AL1I	ratio	log2FoldChange	pval	padj	significant	Associated Gene Name	Interpro Short Description
Q0010	0	0	NA	NA	NA	NA	NA
Q0017	0	0	NA	NA	NA	NA	NA
Q0032	0	0	NA	NA	NA	NA	NA
Q0045	111.06	127.305	0.872391	-0.19695	0.8836	0.95018	FALSE	COX1	Cyt_c_Oxase_su1_dom
Q0050	18.6224	33.4116	0.557364	-0.84331	0.37192	0.50383	FALSE	AI1	Domain_X
Q0055	20.5543	34.6979	0.59238	-0.7554	0.39774	0.53058	FALSE	AI2	Domain_X
Q0060	21.6775	35.91	0.603663	-0.72818	0.45411	0.58684	FALSE	AI3	Cyt_c_Oxase_su1_dom
Q0065	53.7042	75.0794	0.715298	-0.48338	0.808	0.89527	FALSE	AI4	Cyt_c_Oxase_su1_dom
Q0070	62.4688	84.2771	0.741231	-0.432	0.87425	0.94374	FALSE	AI5_ALPHA	Cyt_c_Oxase_su1_dom
Q0075	0	0.214375	0	#NAME?	1	1	FALSE	AI5_BETA	Endonuc_LAG/HNH
Q0080	0	0	NA	NA	NA	NA	NA	ATP8	ATPase_F0-cplx_su8_mt_fun
Q0085	0	1.81816	0	#NAME?	0.58945	0.71211	FALSE	ATP6	ATPase_F0-cplx_asu_AS
Q0092	0	0	NA	NA	NA	NA	NA
Q0105	5.1419	21.5603	0.238489	-2.068	0.49297	0.62478	FALSE	COB	Cyt_b/b6
Q0110	0	6.06053	0	#NAME?	0.34002	0.46972	FALSE	BI2	Cyt_b/b6
Q0115	0.291922	6.06053	0.0481677	-4.3758	0.47786	0.6105	FALSE	BI3	Cyt_b/b6
Q0120	2.67066	10.6458	0.250865	-1.995	0.56137	0.68776	FALSE	BI4	Cyt_b/b6
Q0130	38.9357	24.7644	1.57225	0.65283	0.031836	0.065649	FALSE	OLI1	ATPase_F0-cplx_csu_DDCD_BS
Q0140	0	0	NA	NA	NA	NA	NA	VAR1	Ribosomal_VAR1
Q0142	0	0	NA	NA	NA	NA	NA
Q0143	0	0	NA	NA	NA	NA	NA
Q0144	0	0	NA	NA	NA	NA	NA
Q0160	3.32795	2.48419	1.33966	0.42186	0.93137	0.9848	FALSE	SCEI	Cyt_b/b6
Q0182	0	0	NA	NA	NA	NA	NA
Q0250	5.25521	16.6791	0.315077	-1.6662	0.67001	0.78067	FALSE	COX2	Cyt_c_oxidase_su2-like_TM_dom
Q0255	0.650901	1.42648	0.456299	-1.1319	1	1	FALSE		NUMOD1
Q0275	11.8134	18.8557	0.626515	-0.67458	0.89044	0.95548	FALSE	COX3	Cyt_c/ubiquinol_Oxase_su3
Q0297	0.405231	0.428749	0.945145	-0.081392	1	1	FALSE
YAL001C	180.066	251.694	0.715416	-0.48315	0.044726	0.088019	FALSE	TFC3	TFIIIC_Bblock-bd
YAL002W	179.963	185.204	0.9717	-0.041418	0.91598	0.97389	FALSE	VPS8	Vps8_central_dom
YAL003W	6982.42	11849.6	0.589253	-0.76304	0.00020094	0.00074472	TRUE	EFB1	EF-1_beta_acid_region_euk
YAL004W	0.76421	0.455939	1.67612	0.74513	1	1	FALSE		Glutamate_DH_NAD-spec
YAL005C	4645.93	19656.8	0.236353	-2.081	2.17e-17	5.84e-16	TRUE	SSA1	Heat_shock_70_CS
YAL007C	523.718	972.642	0.538449	-0.89312	1.35e-05	6.41e-05	TRUE	ERP2	GOLD
YAL008W	699.805	313.792	2.23015	1.1571	2.86e-07	1.91e-06	TRUE	FUN14	FUN14
YAL009W	429.136	402.463	1.06627	0.092578	0.60647	0.72487	FALSE	SPO7	Spore/nuc_morph_Spo7
YAL010C	76.0418	83.2978	0.91289	-0.13149	0.88838	0.95389	FALSE	MDM10	DUF3722
YAL011W	54.7697	46.7785	1.17083	0.22753	0.46583	0.59772	FALSE	SWC3
YAL012W	11789	14634.4	0.805569	-0.31192	0.46088	0.59335	FALSE	CYS3	PyrdxlP-dep_Trfase_major_dom
YAL013W	306.682	173.297	1.76969	0.8235	5.76e-05	0.0002418	TRUE	DEP1	Sds3
YAL014C	500.57	389.318	1.28576	0.36262	0.051445	0.098938	FALSE	SYN8	T_SNARE_dom
YAL015C	299.055	105.437	2.83635	1.504	3.75e-09	3.51e-08	TRUE	NTG1	HTH_base_excis_C
YAL016C-A	3.63893	2.60711	1.39577	0.48106	0.59538	0.71688	FALSE
YAL016C-B	0	0.241564	0	#NAME?	1	1	FALSE
YAL016W	1356.94	1438.42	0.943355	-0.084127	0.68462	0.7935	FALSE	TPD3	HEAT_type_2
YAL017W	674.421	378.547	1.7816	0.83318	6.58e-05	0.00027206	TRUE	PSK1	Kinase-like_dom
YAL018C	89.5392	1.75949	50.8891	5.6693	1.72e-29	1.44e-27	TRUE	LDS1
YAL019W	51.0381	124.604	0.409604	-1.2877	2.01e-05	9.25e-05	TRUE	FUN30	DEAD-like_helicase
YAL019W-A	0.583844	0.214375	2.72347	1.4454	0.9371	0.98818	FALSE
YAL020C	1153.98	858.159	1.34472	0.4273	0.21832	0.32938	FALSE	ATS1	Reg_csome_cond/b-lactamase_inh
YAL021C	265.171	405.361	0.654159	-0.61229	0.24032	0.35659	FALSE	CCR4	Leu-rich_rpt_4
YAL022C	1650.55	1556.4	1.06049	0.084727	0.66948	0.78026	FALSE	FUN26	MFS_dom_general_subst_transpt
YAL023C	1129.28	3036.09	0.371954	-1.4268	0.00038542	0.0013364	TRUE	PMT2	GlyclTrfase_39_like
YAL024C	34.2748	50.5471	0.678075	-0.56048	0.084597	0.14888	FALSE	LTE1	Ras_GEF_dom
YAL025C	399.652	1020.65	0.391565	-1.3527	3.9e-10	4.14e-09	TRUE	MAK16	Mak16
YAL026C	301.381	303.812	0.991996	-0.011594	0.95394	0.99623	FALSE	DRS2	ATPase_cation_domN
YAL026C-A	68.0734	45.9877	1.48025	0.56584	0.099341	0.17067	FALSE
YAL027W	142.545	98.0405	1.45394	0.53996	0.036632	0.07436	FALSE	SAW1	Saw1
YAL028W	83.5665	19.6886	4.24441	2.0856	2.01e-06	1.13e-05	TRUE	FRT2	HPH_family
YAL029C	164.805	336.445	0.489844	-1.0296	9.98e-06	4.89e-05	TRUE	MYO4	Dil_domain
YAL030W	364.328	191.423	1.90326	0.92847	7.3e-05	0.00029904	TRUE	SNC1	Synaptobrevin_met/fun
YAL031C	340.546	148.869	2.28756	1.1938	0.00075093	0.0024521	TRUE	GIP4	GIP4
YAL031W-A	1.9527	1.91949	1.0173	0.024749	1	1	FALSE
YAL032C	398.4	228.151	1.74621	0.80423	0.00027067	0.00097151	TRUE	PRP45	SKI-int_prot_SKIP
YAL033W	191.548	289.769	0.661036	-0.5972	0.012216	0.028671	TRUE	POP5	RNase_P/MRP_subunit
YAL034C	349.068	89.7808	3.888	1.959	3.73e-08	2.96e-07	TRUE	FUN19	Homeodomain-like
YAL034C-B	0.291922	0.847617	0.344403	-1.5378	1	1	FALSE
YAL034W-A	11.3273	45.0932	0.251197	-1.9931	1.24e-06	7.23e-06	TRUE	MTW1	Centromere_Mis12
YAL035W	811.568	1453.56	0.558331	-0.84081	0.00020965	0.00077467	TRUE	FUN12	TIF_IF2_dom3
YAL036C	255.16	597.066	0.427357	-1.2265	5.16e-08	4e-07	TRUE	RBG1	TGS-like
YAL037C-A	8.40455	8.65724	0.970812	-0.042736	0.75947	0.85324	FALSE
YAL037C-B	2.71691	3.57337	0.760323	-0.39532	0.86445	0.93624	FALSE
YAL037W	36.5495	63.9941	0.571138	-0.80809	0.013689	0.031704	TRUE
YAL038W	30051.6	31030.2	0.968464	-0.04623	0.82456	0.90728	FALSE	CDC19	Pyrv_Knase_AS
YAL039C	2761.54	1084.4	2.54662	1.3486	3.76e-09	3.51e-08	TRUE	CYC3	Cyt_C/C1_haem_lyase
YAL040C	1588.65	1372.76	1.15727	0.21072	0.21168	0.32089	FALSE	CLN3	Cyclin-like
YAL041W	125.985	198.221	0.63558	-0.65385	0.020029	0.044175	TRUE	CDC24	PH_type
YAL042C-A	0.291922	0.483128	0.604233	-0.72682	1	1	FALSE
YAL042W	4855.32	4470.91	1.08598	0.119	0.49825	0.63013	FALSE	ERV46	DUF1692
YAL043C	457.584	499.435	0.916204	-0.12626	0.83141	0.91245	FALSE	PTA1	DUF3453
YAL044C	6385.15	6795.8	0.939572	-0.089924	0.83829	0.91814	FALSE	GCV3	GCV_H_sub
YAL044W-A	1218.49	753.514	1.61708	0.69339	0.0016078	0.0048221	TRUE		BolA
YAL045C	4.60431	7.13931	0.644924	-0.6328	0.33053	0.45904	FALSE
YAL046C	521.73	454.379	1.14823	0.19941	0.34243	0.47214	FALSE	AIM1	BolA
YAL047C	27.8993	36.7258	0.759664	-0.39657	0.24351	0.36026	FALSE	SPC72	Mto2p-binding
YAL047W-A	3.59443	2.60711	1.3787	0.46331	0.70596	0.81087	FALSE
YAL048C	229.597	168.98	1.35872	0.44225	0.028528	0.059718	FALSE	GEM1	Small_GTPase_Miro
YAL049C	3114.47	1599.78	1.94681	0.96111	1.1e-05	5.33e-05	TRUE	AIM2	Dienelactn_hydro
YAL051W	146.719	114.341	1.28317	0.35971	0.10103	0.17339	FALSE	OAF1	Aflatoxin_BRP
YAL053W	1045.36	1283.32	0.814571	-0.29589	0.21496	0.32488	FALSE	FLC2	DUF907_fun
YAL054C	1835.59	423.564	4.33369	2.1156	2.75e-21	1.12e-19	TRUE	ACS1	DUF4009
YAL055W	53.7465	21.2022	2.53494	1.342	0.00054448	0.0018369	TRUE	PEX22	Peroxin-22
YAL056C-A	0.405231	1.85094	0.218932	-2.1914	0.27591	0.39806	FALSE
YAL056W	1141.5	644.536	1.77104	0.8246	7.54e-05	0.00030725	TRUE	GPB2	Kelch-typ_b-propeller
YAL058W	180.919	236.53	0.764888	-0.38668	0.14856	0.23873	FALSE	CNE1	Calret/calnex_CS
YAL059C-A	0.405231	1.31344	0.308527	-1.6965	0.44939	0.58253	FALSE
YAL059W	519.97	1369.25	0.379749	-1.3969	6.73e-05	0.00027793	TRUE	ECM1	Ribosome_bgen_Alb1
YAL060W	1889.74	1526.5	1.23796	0.30797	0.11946	0.19935	FALSE	BDH1	NAD(P)-bd_dom
YAL061W	26855.3	2512.36	10.6893	3.4181	1.02e-50	3.92e-48	TRUE	BDH2	NAD(P)-bd_dom
YAL062W	496.698	85.9809	5.77683	2.5303	5.48e-25	3.13e-23	TRUE	GDH3	NAD(P)-bd_dom
YAL063C	617.916	882.729	0.700007	-0.51456	0.21003	0.3187	FALSE	FLO9	Flocculin_t3_rpt
YAL063C-A	0	0	NA	NA	NA	NA	NA
YAL064C-A	0	0	NA	NA	NA	NA	NA	TDA8	PA14
YAL064W	1.3943	0.241564	5.77199	2.5291	0.50888	0.64021	FALSE
YAL064W-B	15.25	7.26224	2.0999	1.0703	0.091371	0.15844	FALSE
YAL065C	326.381	582.247	0.560554	-0.83507	0.013514	0.031343	TRUE
YAL066W	9.18895	5.17961	1.77406	0.82706	0.31726	0.44412	FALSE
YAL067C	3706.61	793.864	4.66908	2.2231	3.73e-22	1.65e-20	TRUE	SEO1	MFS_dom_general_subst_transpt
YAL067W-A	0	0	NA	NA	NA	NA	NA
YAL068C	304.157	120.752	2.51884	1.3328	5.14e-08	3.98e-07	TRUE	PAU8	SRP1_TIP1
YAL068W-A	1.00988	1.45367	0.694711	-0.52552	1	1	FALSE		DUF468
YAL069W	1.00988	1.45367	0.694711	-0.52552	1	1	FALSE
YAR002C-A	2718.9	4999.11	0.543877	-0.87865	1.29e-05	6.17e-05	TRUE	ERP1	GOLD
YAR002W	151.854	345.34	0.439724	-1.1853	6.6e-07	4.09e-06	TRUE	NUP60
YAR003W	362.207	613.325	0.590563	-0.75984	0.0010812	0.0034026	TRUE	SWD1	WD40_repeat_CS
YAR007C	256.606	657.571	0.390232	-1.3576	8.56e-09	7.47e-08	TRUE	RFA1	NA-bd_OB-fold-like
YAR008W	224.111	429.064	0.522326	-0.93698	5.21e-05	0.00022035	TRUE	SEN34	tRNA_splic_SEN34
YAR014C	187.612	324.572	0.578028	-0.79079	0.0017846	0.0052913	TRUE	BUD14	SH3_domain
YAR015W	2731.86	5852.71	0.466769	-1.0992	1.81e-07	1.26e-06	TRUE	ADE1	SAICAR_synthetase_CS
YAR018C	24.7853	85.2111	0.290869	-1.7816	2.64e-07	1.78e-06	TRUE	KIN3	Protein_kinase_ATP_BS
YAR019C	206.171	96.4731	2.13709	1.0956	4.95e-05	0.00020979	TRUE	CDC15	Protein_kinase_ATP_BS
YAR019W-A	1.05613	1.20782	0.874411	-0.19362	0.95913	0.99969	FALSE
YAR020C	51.7677	29.0204	1.78384	0.83498	0.018685	0.041674	TRUE	PAU7	SRP1_TIP1
YAR023C	191.491	154.784	1.23715	0.30702	0.14949	0.23986	FALSE		DUP
YAR027W	322.818	283.534	1.13855	0.1872	0.61536	0.73146	FALSE	UIP3	DUP
YAR028W	23.3591	29.0903	0.802986	-0.31655	0.40248	0.53578	FALSE		DUP
YAR029W	27.0188	13.7443	1.96583	0.97514	0.074808	0.13446	FALSE		DUP
YAR030C	5.10204	4.59086	1.11135	0.15231	1	1	FALSE
YAR031W	18.2652	23.9867	0.761474	-0.39313	0.43549	0.56957	FALSE	PRM9	DUP
YAR033W	147.186	122.053	1.20592	0.27014	0.27737	0.39936	FALSE	MST28	DUP
YAR035C-A	0	0	NA	NA	NA	NA	NA
YAR035W	694.553	146.913	4.72764	2.2411	2.59e-24	1.4e-22	TRUE	YAT1	Carn_acyl_trans
YAR042W	174.977	153.994	1.13626	0.18429	0.33964	0.4695	FALSE	SWH1	Ankyrin_rpt-contain_dom
YAR047C	0	0	NA	NA	NA	NA	NA
YAR050W	532.818	610.458	0.872816	-0.19625	0.63941	0.75509	FALSE	FLO1	PA14
YAR053W	0	0	NA	NA	NA	NA	NA
YAR060C	1.63998	0.911878	1.79846	0.84676	0.86311	0.93541	FALSE
YAR064W	12.262	24.757	0.495293	-1.0136	0.060775	0.11372	FALSE
YAR066W	16.0414	17.4132	0.921221	-0.11838	1	1	FALSE
YAR068W	80.5696	91.5481	0.880079	-0.1843	1	1	FALSE
YAR069C	17.0993	7.89976	2.16453	1.1141	0.04074	0.081254	FALSE
YAR070C	9.88672	6.85508	1.44225	0.52832	0.38264	0.51421	FALSE
YAR071W	248.097	221.32	1.12099	0.16477	0.43368	0.56797	FALSE	PHO11	Histidine_acid_Pase_euk
YAR073W	4544.63	6666.18	0.681744	-0.5527	0.039466	0.079151	FALSE	IMD1	IMP_DH/GMP_Rdtase_CS
YAR075W	2108.55	2897.5	0.727712	-0.45856	0.041556	0.082604	FALSE		Aldolase_TIM
YBL001C	1494.81	950.002	1.57349	0.65396	0.004018	0.010859	TRUE	ECM15	Thiamin/HMP-bd-like_put
YBL002W	912.608	4829.91	0.188949	-2.4039	9.6e-28	6.94e-26	TRUE	HTB2	Histone-fold
YBL003C	1423.48	9503.74	0.149781	-2.7391	9.48e-36	1.26e-33	TRUE	HTA2	Histone-fold
YBL004W	414.067	1192.43	0.347246	-1.526	2.24e-12	3.16e-11	TRUE	UTP20	ARM-type_fold
YBL005W	225.655	168.593	1.33846	0.42058	0.097893	0.1685	FALSE	PDR3	Transcription_factor_fun
YBL006C	1809.37	918.144	1.97069	0.9787	1.5e-05	7.09e-05	TRUE	LDB7	CRC_RSC_Rsc14
YBL006W-A	15.1674	5.36434	2.82745	1.4995	0.009491	0.022936	TRUE
YBL007C	593.143	455.285	1.3028	0.38161	0.070644	0.12849	FALSE	SLA1	SHD1
YBL008W	116.307	230.34	0.504934	-0.98583	0.00010986	0.00043046	TRUE	HIR1	WD40_repeat_CS
YBL008W-A	1.10238	0.241564	4.56352	2.1901	0.69546	0.80319	FALSE
YBL009W	101.541	255.717	0.397082	-1.3325	2.09e-07	1.43e-06	TRUE	ALK2	DUF3635
YBL010C	46.2142	102.447	0.451105	-1.1485	8.27e-05	0.00033319	TRUE
YBL011W	731.818	488.786	1.49722	0.58228	0.0016693	0.0049881	TRUE	SCT1	Acyltransferase
YBL012C	0.358979	1.88242	0.190701	-2.3906	0.47729	0.61002	FALSE
YBL013W	60.278	37.3638	1.61327	0.68999	0.011464	0.027021	TRUE	FMT1	Met_tRNA_Form_TA-like
YBL014C	94.2302	196.453	0.479659	-1.0599	8.01e-05	0.00032435	TRUE	RRN6	RNA_pol_I-sp_TIF_RRN6-like
YBL015W	2851.34	907.348	3.14249	1.6519	2.64e-15	5.23e-14	TRUE	ACH1	AcetylCoA_hyd_C
YBL016W	25.5466	6.66047	3.83555	1.9394	0.0002889	0.0010308	TRUE	FUS3	Protein_kinase_ATP_BS
YBL017C	886.943	823.928	1.07648	0.10632	0.54588	0.67347	FALSE	PEP1	Neuraminidase
YBL018C	108.921	229.771	0.474041	-1.0769	7.99e-06	4e-05	TRUE	POP8	RNase_P/MRP_POP8
YBL019W	171.058	116.902	1.46326	0.54918	0.03063	0.063574	FALSE	APN2	AP_endonuclease_F1_CS
YBL020W	284.768	474.865	0.599682	-0.73773	0.0014754	0.0044598	TRUE	RFT1	RFT1
YBL021C	484.299	388.99	1.24502	0.31616	0.13216	0.2172	FALSE	HAP3	Histone-fold
YBL022C	504.041	873.778	0.576853	-0.79372	0.00063217	0.0021001	TRUE	PIM1	Ribosomal_S5_D2-typ_fold
YBL023C	215.154	379.681	0.56667	-0.81942	0.0008312	0.0026873	TRUE	MCM2	MCM_CS
YBL024W	378.956	983.715	0.385229	-1.3762	1.03e-09	1.04e-08	TRUE	NCL1	RCMT_NCL1
YBL025W	97.2703	100.087	0.971856	-0.041186	0.94294	0.98993	FALSE	RRN10	UAF_Rrn10
YBL026W	241.167	291.082	0.82852	-0.27139	0.19196	0.29492	FALSE	LSM2	U6_snRNA_Lsm2
YBL027W	29772.3	37057.1	0.803417	-0.31578	0.083971	0.14818	FALSE	RPL19B	Ribosomal_L19/L19e_CS
YBL028C	226.925	430.42	0.527218	-0.92353	0.0039814	0.010787	TRUE		UPF0642
YBL029C-A	163.901	51.664	3.17244	1.6656	6.41e-10	6.54e-09	TRUE
YBL029W	15.9755	30.6972	0.520421	-0.94225	0.040145	0.080339	FALSE
YBL030C	13935.4	7779.07	1.7914	0.84108	0.00026015	0.00093798	TRUE	PET9	Mt_carrier_dom
YBL031W	6.40209	18.7596	0.341271	-1.551	0.041674	0.082789	FALSE	SHE1
YBL032W	362.446	515.571	0.702999	-0.5084	0.055756	0.10573	FALSE	HEK2	KH_type_1
YBL033C	976.234	316.197	3.08742	1.6264	6.98e-08	5.27e-07	TRUE	RIB1	GTP_CycHdrlaseII_RibA
YBL034C	43.6979	87.752	0.49797	-1.0059	0.0042367	0.011356	TRUE	STU1	CLASP_N_dom
YBL035C	28.5999	174.355	0.164032	-2.6079	2.65e-18	8.13e-17	TRUE	POL12	DNA_pol_alpha_bsu
YBL036C	364.296	554.702	0.656742	-0.6066	0.006382	0.016148	TRUE		UPF0001
YBL037W	105.782	176.165	0.600474	-0.73583	0.0056811	0.014619	TRUE	APL3	AP2_complex_asu
YBL038W	650.617	786.483	0.827249	-0.27361	0.18748	0.28913	FALSE	MRPL16	Ribosomal_L16_CS
YBL039C	591.883	2455.34	0.24106	-2.0525	1.08e-20	4.21e-19	TRUE	URA7	GATASE_1
YBL039C-A	53.5401	271.19	0.197426	-2.3406	4.9e-18	1.46e-16	TRUE
YBL039W-B	159.554	79.6191	2.00397	1.0029	0.00088285	0.0028327	TRUE
YBL040C	442.022	734.351	0.601922	-0.73235	0.00038082	0.0013217	TRUE	ERD2	ER_ret_rcpt
YBL041W	1118.19	1229.03	0.909817	-0.13635	0.48324	0.61629	FALSE	PRE7	Proteasome_suB-type
YBL042C	692.373	1508.53	0.458972	-1.1235	3.58e-07	2.35e-06	TRUE	FUI1	NCS1
YBL043W	959.198	223.98	4.28252	2.0985	1.65e-20	6.37e-19	TRUE	ECM13
YBL044W	5.43383	7.24676	0.749829	-0.41537	0.99197	1	FALSE
YBL045C	5429.88	3899.13	1.39259	0.47777	0.014677	0.033669	TRUE	COR1	Pept_M16_N
YBL046W	178.574	193.944	0.920748	-0.11912	0.80661	0.89458	FALSE	PSY4	PPP4R2
YBL047C	1208.15	929.128	1.30031	0.37885	0.032067	0.066062	FALSE	EDE1	EF_HAND_2
YBL048W	337.528	35.6049	9.47981	3.2449	4.3e-11	5.17e-10	TRUE	RRT1
YBL049W	2318.39	154.884	14.9686	3.9039	5.56e-12	7.44e-11	TRUE	MOH1	Yippee
YBL050W	1319.53	868.906	1.51861	0.60276	0.01236	0.028987	TRUE	SEC17	TPR-like_helical
YBL051C	76.0054	111.208	0.683456	-0.54908	0.19786	0.30277	FALSE	PIN4	Nucleotide-bd_a/b_plait
YBL052C	32.57	49.5481	0.657341	-0.60529	0.12299	0.20429	FALSE	SAS3	Acyl_CoA_acyltransferase
YBL053W	0.76421	0.455939	1.67612	0.74513	1	1	FALSE
YBL054W	101.513	267.936	0.378872	-1.4002	4.28e-08	3.36e-07	TRUE	TOD6	Tscrpt_reg_HTH_Myb-type
YBL055C	451.954	543.218	0.831993	-0.26536	0.21891	0.33009	FALSE		DNase_TatD-rel_CS
YBL056W	2822.68	2091.31	1.34972	0.43266	0.047731	0.09292	FALSE	PTC3	Protein_Pase_2C
YBL057C	905.619	1104.72	0.81977	-0.28671	0.21692	0.32755	FALSE	PTH2	Pep_tRNA_hydro_II_dom
YBL058W	966.681	1125.69	0.858748	-0.21969	0.43242	0.5667	FALSE	SHP1	SEP_domain
YBL059C-A	203.475	203.856	0.998129	-0.0027018	0.67598	0.78573	FALSE	CMC2	Cyt_c_biogenesis_Cmc1-like
YBL059W	73.7599	100.111	0.736779	-0.4407	0.096848	0.16701	FALSE
YBL060W	90.1544	76.0288	1.18579	0.24585	0.41501	0.54819	FALSE	YEL1	SEC7_alpha_orthog
YBL061C	246.26	267.188	0.921672	-0.11767	0.68208	0.79119	FALSE	SKT5	TPR-like_helical
YBL062W	1.12319	1.12625	0.99728	-0.0039299	0.95998	1	FALSE
YBL063W	33.8401	62.1506	0.544485	-0.87704	0.012585	0.029441	TRUE	KIP1	Kinesin_motor_CS
YBL064C	1753.2	761.182	2.30327	1.2037	0.00014487	0.00055525	TRUE	PRX1	Peroxiredoxin_AhpC-typ
YBL065W	5.1211	4.80524	1.06573	0.091845	1	1	FALSE
YBL066C	132.245	149.943	0.881972	-0.18119	0.65643	0.76886	FALSE	SEF1	Transcription_factor_fun
YBL067C	140.924	246.904	0.570762	-0.80904	0.0021008	0.0061062	TRUE	UBP13	Pept_C19ubi-hydrolase_C_CS
YBL068W	439.706	634.825	0.692641	-0.52982	0.0083512	0.020455	TRUE	PRS4	Rib-P_diPkinase
YBL068W-A	22.4001	48.2576	0.464179	-1.1072	0.003142	0.0087384	TRUE		ADH_SF_Zn-type
YBL069W	71.6081	135.015	0.53037	-0.91493	0.003217	0.008928	TRUE	AST1	NAD(P)-bd_dom
YBL070C	3.89275	4.61805	0.842941	-0.2465	0.70305	0.80838	FALSE
YBL071C	1.66078	1.36782	1.21418	0.27999	1	1	FALSE
YBL071C-B	6.26973	4.82254	1.30009	0.37861	0.66615	0.77745	FALSE
YBL071W-A	47.6693	43.6871	1.09115	0.12585	0.80584	0.89388	FALSE	KTI11	Znf_DHP
YBL072C	74445.5	88950.4	0.836933	-0.25682	0.13016	0.2144	FALSE	RPS8A	Ribosomal_S8e/biogenesis_NSA2
YBL073W	0	0	NA	NA	NA	NA	NA
YBL074C	28.5548	34.0697	0.838129	-0.25476	0.48689	0.61948	FALSE	AAR2	AAR2
YBL075C	150.894	122.007	1.23676	0.30657	0.29954	0.42545	FALSE	SSA3	Heat_shock_70_CS
YBL076C	2993.09	5890.08	0.508157	-0.97665	4.63e-06	2.42e-05	TRUE	ILS1	Rossmann-like_a/b/a_fold
YBL077W	0.583844	0.847617	0.688806	-0.53783	1	1	FALSE
YBL078C	310.168	61.4	5.0516	2.3367	3.29e-18	9.85e-17	TRUE	ATG8	Atg8_ubiquitin-like
YBL079W	253.835	411.771	0.616447	-0.69795	0.0017499	0.0051978	TRUE	NUP170	Nucleoporin_Nup133/Nup155_N
YBL080C	92.4197	84.8423	1.08931	0.12342	0.51048	0.64123	FALSE	PET112	Asn/Gln_amidotransferase
YBL081W	185.722	230.167	0.806905	-0.30953	0.51648	0.64653	FALSE
YBL082C	1869.94	2374.69	0.787445	-0.34475	0.4586	0.59089	FALSE	ALG3	Glycosyltransferase_ALG3
YBL083C	847.949	994.42	0.852707	-0.22988	0.44585	0.5802	FALSE
YBL084C	258.228	154.181	1.67484	0.74402	0.003514	0.0096657	TRUE	CDC27	TPR_repeat
YBL085W	77.9541	138.069	0.564601	-0.8247	0.0052062	0.013558	TRUE	BOI1	SAM/pointed
YBL086C	139.661	100.348	1.39177	0.47692	0.087866	0.15355	FALSE		Oestrogen-resp_Fam102A/B_N
YBL087C	23760.5	31941.7	0.74387	-0.42688	0.055142	0.10484	FALSE	RPL23A	Ribosomal_L14_dom
YBL088C	101.724	139.258	0.730474	-0.45309	0.10566	0.17945	FALSE	TEL1	TAN
YBL089W	452.481	427.505	1.05842	0.081916	0.91732	0.97468	FALSE	AVT5	AA_transpt_TM
YBL090W	520.976	550.444	0.946465	-0.07938	0.56449	0.69067	FALSE	MRP21	Ribosomal_S21
YBL091C	761.135	745.56	1.02089	0.029828	0.64879	0.7627	FALSE	MAP2	Pept_M24A_MAP2_BS
YBL091C-A	168.787	86.8275	1.94394	0.95898	0.0007432	0.0024281	TRUE	SCS22	PapD-like
YBL092W	33018.4	39873.1	0.828086	-0.27215	0.23734	0.35297	FALSE	RPL32	Ribosomal_L32e_CS
YBL093C	553.321	422.589	1.30936	0.38886	0.063267	0.11773	FALSE	ROX3	Mediator_Med19_fun
YBL094C	6.17259	5.77149	1.0695	0.096931	1	1	FALSE
YBL095W	10079.3	3788.28	2.66066	1.4118	1.32e-07	9.46e-07	TRUE		Thioestr_supf
YBL096C	10.4018	7.55258	1.37725	0.46179	0.36579	0.49766	FALSE
YBL097W	8.98489	19.5527	0.459523	-1.1218	0.05472	0.10413	FALSE	BRN1	Condensin_barren_su2
YBL098W	13618.7	14541.9	0.936517	-0.094624	0.50979	0.64086	FALSE	BNA4	Rng_hydrolase-like
YBL099W	5899.22	5127.54	1.1505	0.20226	0.27579	0.39806	FALSE	ATP1	ATPase_F1/A1-cplx_a_su_N
YBL100C	0.650901	0.241564	2.69453	1.43	0.9404	0.98903	FALSE
YBL100W-C	4.62976	0.455939	10.1543	3.344	0.04784	0.093078	FALSE
YBL101C	413.58	157.953	2.61838	1.3887	0.00017736	0.00066565	TRUE	ECM21	Arrestin_C-like
YBL102W	1252.73	796.918	1.57197	0.65257	0.0023224	0.0066701	TRUE	SFT2	Vesicle_transpt_SFT2
YBL103C	184.194	150.088	1.22724	0.29541	0.2575	0.37703	FALSE	RTG3	TF_RTG3
YBL104C	104.026	160.466	0.648274	-0.62532	0.020486	0.044965	TRUE	SEA4	WD40_repeat_dom
YBL105C	245.974	279.255	0.880824	-0.18307	0.60454	0.72291	FALSE	PKC1	Pkinase_C
YBL106C	85.2287	77.7054	1.09682	0.13332	0.62702	0.74344	FALSE	SRO77	WD40_repeat_CS
YBL107C	250.558	329.917	0.759457	-0.39696	0.062668	0.11673	FALSE	MIX23	Caffeine_induced_death_Cid2
YBL107W-A	15.4604	10.6138	1.45663	0.54264	0.5102	0.64113	FALSE
YBL108C-A	77.5652	37.2494	2.08232	1.0582	0.0002289	0.00083738	TRUE	PAU9	SRP1_TIP1
YBL108W	0	0	NA	NA	NA	NA	NA
YBL109W	1.63998	1.49074	1.10011	0.13764	1	1	FALSE
YBL111C	408.064	470.492	0.867313	-0.20537	0.82157	0.90541	FALSE		DEAD-like_helicase
YBL112C	82.6035	74.559	1.10789	0.14782	0.60292	0.72182	FALSE		Helicase_C
YBL113C	1644.83	1204.48	1.36559	0.44953	0.015403	0.035173	TRUE
YBL113W-A	40.1301	37.551	1.06868	0.095834	0.67009	0.78067	FALSE
YBR001C	647.081	140.232	4.61438	2.2061	1.2e-18	3.85e-17	TRUE	NTH2	Glyco_hydro_37_CS
YBR002C	134	313.899	0.426889	-1.2281	6.1e-07	3.81e-06	TRUE	RER2	UPP_synth-like_CS
YBR003W	538.919	471.899	1.14202	0.19159	0.30567	0.43236	FALSE	COQ1	Polyprenyl_synth-rel
YBR004C	456.427	971.887	0.46963	-1.0904	4.32e-07	2.8e-06	TRUE	GPI18	GPI_Mannosyltransferase_2-like
YBR005W	2057.95	3240.64	0.635045	-0.65507	0.0020123	0.0058857	TRUE	RCR1	Chitin_synth_reg_RCR
YBR006W	2081.66	1140.08	1.82588	0.86859	2.36e-05	0.00010727	TRUE	UGA2	Ald_DH_C
YBR007C	38.5323	63.2652	0.60906	-0.71534	0.025534	0.054279	FALSE	DSF2	TPR-like_helical
YBR008C	239.113	170.022	1.40636	0.49196	0.18979	0.29228	FALSE	FLR1	MFS_dom
YBR009C	1856.44	4496.54	0.412859	-1.2763	1.09e-08	9.39e-08	TRUE	HHF1	Histone_H4_CS
YBR010W	3618.72	6176.44	0.585891	-0.7713	0.010368	0.024808	TRUE	HHT1	Histone-fold
YBR011C	11780.6	11324.1	1.04031	0.057014	0.74563	0.84115	FALSE	IPP1	Pyrophosphatase
YBR012C	40.1722	22.6516	1.77348	0.82658	0.035759	0.072771	FALSE
YBR013C	33.6204	32.2165	1.04358	0.061537	1	1	FALSE
YBR014C	495.3	286.14	1.73097	0.79158	0.0010944	0.003434	TRUE	GRX7	Glutaredoxin_subgr
YBR015C	2499.77	2174.54	1.14956	0.20109	0.27849	0.40071	FALSE	MNN2	Alpha_mannosyltransferase
YBR016W	1623.27	512.92	3.16476	1.6621	4.15e-11	5.01e-10	TRUE
YBR017C	304.053	753.833	0.403342	-1.3099	5.85e-09	5.27e-08	TRUE	KAP104	ARM-type_fold
YBR018C	33.4817	7.13931	4.68977	2.2295	2.25e-05	0.00010255	TRUE	GAL7	GalP_UDPtransf1_His-AS
YBR019C	19.2115	11.6844	1.64421	0.71739	0.16832	0.26454	FALSE	GAL10	Epimerase_C
YBR020W	72.1343	25.8462	2.79091	1.4807	7.42e-06	3.73e-05	TRUE	GAL1	Ribosomal_S5_D2-typ_fold
YBR021W	604.298	1562.29	0.386803	-1.3703	2.89e-10	3.14e-09	TRUE	FUR4	NCS1
YBR022W	97.0218	175.536	0.552717	-0.85539	0.0002983	0.0010609	TRUE	POA1	A1pp
YBR023C	813.832	1379.89	0.58978	-0.76175	0.00040329	0.0013931	TRUE	CHS3	Chitin_synth_fng
YBR024W	259.211	102.264	2.53472	1.3418	1.93e-06	1.09e-05	TRUE	SCO2	Synth_of_cyt-c-oxidase_Sco1/2
YBR025C	10921.8	14724.8	0.741726	-0.43104	0.022144	0.048089	TRUE	OLA1	TGS-like_dom
YBR026C	939.196	200.947	4.67385	2.2246	1.83e-14	3.29e-13	TRUE	ETR1	NAD(P)-bd_dom
YBR027C	13.0771	11.2841	1.15889	0.21274	0.99147	1	FALSE
YBR028C	104.283	200.682	0.519641	-0.94441	0.00046392	0.0015892	TRUE	YPK3	Pkinase_C
YBR029C	972.8	1305.18	0.745339	-0.42403	0.045623	0.089352	FALSE	CDS1	PC_Trfase_euk
YBR030W	236.805	321.807	0.735862	-0.44249	0.045324	0.0889	FALSE	RKM3	SET_dom
YBR031W	137959	122706	1.12431	0.16904	0.70756	0.81207	FALSE	RPL4A	Ribos_L4_C_dom
YBR032W	66.8687	108.637	0.615525	-0.70011	0.0089009	0.021598	TRUE
YBR033W	163.693	87.1208	1.87892	0.90991	0.0012133	0.0037564	TRUE	EDS1	Zn2-C6_fun-type_DNA-bd
YBR034C	1215.29	2371.89	0.512375	-0.96473	7.13e-06	3.61e-05	TRUE	HMT1	Arg_MeTrfase
YBR035C	3000.87	2138.14	1.4035	0.48902	0.014139	0.032584	TRUE	PDX3	Pyridox_Oxase_CS
YBR036C	5210.31	3891.57	1.33887	0.42102	0.074855	0.13446	FALSE	CSG2	EF_Hand_1_Ca_BS
YBR037C	896.543	491.253	1.82501	0.86791	2.78e-05	0.0001247	TRUE	SCO1	Synth_of_cyt-c-oxidase_Sco1/2
YBR038W	47.0202	287.817	0.163368	-2.6138	1.22e-07	8.83e-07	TRUE	CHS2	Chitin_synth_N
YBR039W	2565	1957.16	1.31057	0.3902	0.087452	0.15291	FALSE	ATP3	ATPase_F1_gsu_dom
YBR040W	67.2079	9.99787	6.72222	2.7489	2.26e-10	2.49e-09	TRUE	FIG1	M_fusion_mating_FIG1
YBR041W	537.29	807.145	0.665667	-0.58713	0.0039781	0.010783	TRUE	FAT1	AMP-binding_CS
YBR042C	107.319	397.704	0.269847	-1.8898	1.02e-14	1.87e-13	TRUE	CST26	Acyltransferase
YBR043C	697.637	557.594	1.25116	0.32326	0.1315	0.21633	FALSE	QDR3	MFS_dom
YBR044C	409.499	375.432	1.09074	0.12531	0.56859	0.694	FALSE	TCM62	Cpn60/TCP-1
YBR045C	210.215	54.688	3.84389	1.9426	7.96e-14	1.33e-12	TRUE	GIP1
YBR046C	2178.55	319.374	6.82132	2.7701	1.56e-11	1.98e-10	TRUE	ZTA1	PKS_ER
YBR047W	725.187	160.019	4.5319	2.1801	1.28e-19	4.57e-18	TRUE	FMP23
YBR048W	13246.2	16344.4	0.81044	-0.30322	0.11191	0.18857	FALSE	RPS11B	Ribosomal_S17_CS
YBR049C	184.786	440.064	0.419907	-1.2519	2.1e-07	1.44e-06	TRUE	REB1	Tscrpt_reg_HTH_Myb-type
YBR050C	698.811	54.6722	12.7818	3.676	2.18e-25	1.32e-23	TRUE	REG2	DUF1752_fun
YBR051W	1.77409	1.0348	1.71442	0.77772	0.71403	0.81516	FALSE
YBR052C	3653.83	1686.4	2.16665	1.1155	1.15e-07	8.39e-07	TRUE	RFS1	Flavodoxin/NO_synth
YBR053C	562.429	311.938	1.80302	0.85041	0.00017051	0.00064293	TRUE		SGL
YBR054W	451.084	49.5894	9.09637	3.1853	4.73e-15	9.12e-14	TRUE	YRO2	Rhodopsin_arc/bac/fun
YBR055C	125.31	228.535	0.548316	-0.86692	0.00035219	0.0012296	TRUE	PRP6	TPR_repeat
YBR056C-B	1.16769	0.483128	2.41693	1.2732	0.75963	0.85324	FALSE
YBR056W	828.369	477.467	1.73492	0.79487	0.00029886	0.0010622	TRUE		Glycoside_hydrolase_SF
YBR056W-A	648.654	467.727	1.38682	0.47178	0.054447	0.10364	FALSE
YBR057C	227.518	143.784	1.58237	0.66208	0.010999	0.026126	TRUE	MUM2
YBR058C	183.241	281.757	0.650352	-0.62071	0.024526	0.052419	FALSE	UBP14	Pept_C19ubi-hydrolase_C_CS
YBR058C-A	364.666	422.427	0.863264	-0.21213	0.31231	0.43861	FALSE	TSC3
YBR059C	195.23	134.848	1.44777	0.53384	0.018933	0.042154	TRUE	AKL1	Kinase-like_dom
YBR060C	57.201	147.888	0.386785	-1.3704	9.41e-07	5.61e-06	TRUE	ORC2	AT_hook_DNA-bd_motif
YBR061C	293.957	586.712	0.501024	-0.99705	1.01e-05	4.94e-05	TRUE	TRM7	rRNA-MeTfrase_E
YBR062C	181.493	184.866	0.981754	-0.026566	0.80805	0.89527	FALSE		Znf_RING/FYVE/PHD
YBR063C	69.1947	88.034	0.786	-0.3474	0.17407	0.27199	FALSE
YBR064W	0.583844	0.214375	2.72347	1.4454	0.9371	0.98818	FALSE
YBR065C	46.4148	69.8582	0.664414	-0.58985	0.061685	0.11519	FALSE	ECM2
YBR066C	91.9017	42.4979	2.1625	1.1127	0.024849	0.053005	FALSE	NRG2	Znf_C2H2-like
YBR067C	41570.8	28464.8	1.46043	0.54639	0.1276	0.21093	FALSE	TIP1	SRP1_TIP1
YBR068C	943.487	51.4719	18.3302	4.1961	5.45e-21	2.2e-19	TRUE	BAP2	AA-permease_dom
YBR069C	349.235	200.158	1.7448	0.80306	0.0011216	0.0035092	TRUE	TAT1	AA-permease_dom
YBR070C	252.237	522.514	0.482737	-1.0507	2.4e-06	1.34e-05	TRUE	ALG14	Oligosacch_biosynth_Alg14
YBR071W	59.8324	136.563	0.438131	-1.1906	1.55e-05	7.29e-05	TRUE
YBR072C-A	0	0	NA	NA	NA	NA	NA
YBR072W	144.608	34.0012	4.25304	2.0885	2.77e-11	3.42e-10	TRUE	HSP26	HSP20-like_chaperone
YBR073W	51.6463	150.079	0.344128	-1.539	3.32e-08	2.65e-07	TRUE	RDH54	DUF2439
YBR074W	573.704	1020.53	0.562161	-0.83094	0.00011717	0.00045561	TRUE	PFF1	Peptidase_M28
YBR076C-A	339.491	242.466	1.40016	0.48559	0.089683	0.15606	FALSE
YBR076W	33.0487	7.44942	4.43641	2.1494	9.88e-05	0.00039216	TRUE	ECM8
YBR077C	297.978	291.389	1.02261	0.032263	0.95495	0.99678	FALSE	SLM4	GSE/EGO_complex_su-SLM4
YBR078W	11000	13298	0.827193	-0.2737	0.2345	0.3493	FALSE	ECM33
YBR079C	721.47	1599.77	0.450984	-1.1489	4.42e-07	2.85e-06	TRUE	RPG1	PCI_dom
YBR080C	662.757	744.68	0.889989	-0.16814	0.46547	0.59737	FALSE	SEC18	Asp_de-COase-like_fold
YBR081C	135.178	164.548	0.821515	-0.28364	0.23953	0.35558	FALSE	SPT7	Bromodomain_CS
YBR082C	1800.27	2605.76	0.690883	-0.53349	0.0095204	0.022999	TRUE	UBC4	UBQ-conjugating_AS
YBR083W	105.931	53.1468	1.99318	0.99508	0.0042297	0.011343	TRUE	TEC1	TEA/ATTS
YBR084C-A	11841.9	13393.8	0.884134	-0.17766	0.28316	0.40635	FALSE	RPL19A	Ribosomal_L19/L19e_CS
YBR084W	1165.99	2834.82	0.41131	-1.2817	9.3e-09	8.09e-08	TRUE	MIS1	THF_DH/CycHdrlase_CS
YBR085C-A	1968.13	596.829	3.29765	1.7214	7.3e-14	1.23e-12	TRUE
YBR085W	92.8864	187.284	0.495965	-1.0117	4.48e-05	0.00019206	TRUE	AAC3	Mt_carrier_dom
YBR086C	752.424	904.133	0.832204	-0.26499	0.30057	0.42655	FALSE	IST2	Anoctamin
YBR087W	260.966	782.877	0.333342	-1.5849	9.69e-13	1.43e-11	TRUE	RFC5	Rep_factor-C
YBR088C	242.077	1094.99	0.221077	-2.1774	1.82e-13	2.91e-12	TRUE	POL30	Pr_cel_nuc_antig_CS
YBR089C-A	2985.34	1902.41	1.56924	0.65006	0.002023	0.005904	TRUE	NHP6B	HMG_superfamily
YBR089W	3.12214	1.15344	2.70681	1.4366	0.47635	0.60931	FALSE
YBR090C	1327.61	863.556	1.53737	0.62047	0.0020837	0.006062	TRUE
YBR091C	396.415	509.646	0.777823	-0.36249	0.075863	0.136	FALSE	TIM12	Tim8/9/10/13_Znf-like
YBR092C	8003.9	30587.8	0.26167	-1.9342	6.84e-10	6.97e-09	TRUE	PHO3	Histidine_acid_Pase_euk
YBR093C	1338.78	3874.17	0.345566	-1.533	8.82e-07	5.27e-06	TRUE	PHO5	Histidine_acid_Pase_euk
YBR094W	110.844	164.928	0.672077	-0.5733	0.023019	0.049639	TRUE	PBY1	ATP_grasp_subdomain_2
YBR095C	202.146	134.029	1.50823	0.59286	0.023105	0.04979	TRUE	RXT2	RXT2_N
YBR096W	3793.54	2405.69	1.5769	0.6571	0.081202	0.144	FALSE
YBR097W	70.423	121.247	0.580822	-0.78383	0.0080818	0.019855	TRUE	VPS15	HEAT_type_2
YBR098W	26.3865	31.6832	0.832822	-0.26392	0.5208	0.65018	FALSE	MMS4	ERCC4_domain
YBR099C	23.6036	50.0577	0.471529	-1.0846	0.0058502	0.015013	TRUE
YBR101C	308.002	575.734	0.534973	-0.90246	2.61e-05	0.00011781	TRUE	FES1	ARM-type_fold
YBR102C	97.6859	139.825	0.698632	-0.5174	0.067505	0.12407	FALSE	EXO84	Cullin_repeat-like_dom
YBR103C-A	0.405231	0.455939	0.888783	-0.1701	1	1	FALSE
YBR103W	331.93	488.469	0.679532	-0.55739	0.014887	0.034066	TRUE	SIF2	WD40_repeat_dom
YBR104W	201.779	1078.62	0.18707	-2.4183	1.06e-25	6.8e-24	TRUE	YMC2	Mt_carrier_dom
YBR105C	1817.61	702.774	2.58633	1.3709	3.08e-10	3.33e-09	TRUE	VID24	Vacuolar_import/degrad_Vid24
YBR106W	13738.4	21931.3	0.62643	-0.67477	0.001253	0.003852	TRUE	PHO88	Phosphate_transporter_Pho88
YBR107C	122.481	155.035	0.790024	-0.34003	0.285	0.40827	FALSE	IML3
YBR108W	163.266	73.4278	2.2235	1.1528	0.010702	0.025466	TRUE	AIM3
YBR109C	1479.41	1619.64	0.913415	-0.13066	0.44398	0.57846	FALSE	CMD1	EF_HAND_2
YBR109W-A	13.3054	13.4884	0.986438	-0.0197	1	1	FALSE
YBR110W	597.093	649.707	0.919019	-0.12183	0.46528	0.59727	FALSE	ALG1	ALG1-like
YBR111C	1673.1	900.976	1.85698	0.89296	4.8e-05	0.00020416	TRUE	YSA1	NUDIX_hydrolase_CS
YBR111W-A	38.5052	69.8801	0.551018	-0.85983	0.052434	0.10045	FALSE	SUS1	TF_enhancer_of_yellow_2
YBR112C	131.271	174.239	0.753399	-0.40851	0.19827	0.30325	FALSE	CYC8	TPR_repeat
YBR113W	0	0	NA	NA	NA	NA	NA
YBR114W	470.7	209.059	2.25152	1.1709	8.67e-06	4.32e-05	TRUE	RAD16	Znf_C3HC4_RING-type
YBR115C	2635.6	3885.18	0.678372	-0.55985	0.01014	0.024323	TRUE	LYS2	AMP-binding_CS
YBR116C	14.561	15.6896	0.928064	-0.1077	0.91251	0.97117	FALSE
YBR117C	40.1954	25.7677	1.55991	0.64146	0.064777	0.11997	FALSE	TKL2	Transketolase_BS
YBR118W	629020	510082	1.23317	0.30237	0.42227	0.55597	FALSE	TEF2	Transl_elong_EF1A/Init_IF2_C
YBR119W	41.4758	76.5861	0.541558	-0.88481	0.0042661	0.011416	TRUE	MUD1	U1_snRNP_A/U2_snRNP_B''
YBR120C	166.432	141.191	1.17877	0.23728	0.57997	0.70392	FALSE	CBP6
YBR121C	3135.64	5664.79	0.553531	-0.85326	3.46e-05	0.00015205	TRUE	GRS1	aa-tRNA-synth_II
YBR121C-A	205.138	371.777	0.551776	-0.85784	0.00037518	0.0013036	TRUE
YBR122C	1039.97	1048.51	0.99186	-0.011791	0.81321	0.89949	FALSE	MRPL36
YBR123C	79.8341	90.6948	0.88025	-0.18402	0.46134	0.59383	FALSE	TFC1	TF_IIIC_su-5
YBR124W	4.74307	1.75949	2.6957	1.4307	0.25968	0.37952	FALSE
YBR125C	490.576	322.618	1.52061	0.60465	0.0059004	0.015121	TRUE	PTC4	Protein_Pase_2C
YBR126C	8876.02	2186.64	4.0592	2.0212	1.21e-21	5.04e-20	TRUE	TPS1	Trehalose_OtsA
YBR126W-A	1673.32	525.043	3.18702	1.6722	4.94e-08	3.85e-07	TRUE
YBR126W-B	1643.2	518.306	3.17032	1.6646	3.39e-08	2.71e-07	TRUE
YBR127C	2907.38	5742.66	0.506278	-0.982	0.00039495	0.0013665	TRUE	VMA2	ATPase_a/bsu_AS
YBR128C	59.2577	34.9791	1.69409	0.76051	0.0226	0.048852	TRUE	ATG14	Autophagy-related_protein_14
YBR129C	682.216	510.635	1.33602	0.41794	0.086514	0.15156	FALSE	OPY1	UCP013217_Opy1
YBR130C	54.5557	81.5261	0.669181	-0.57953	0.047331	0.092221	FALSE	SHE3
YBR131C-A	0.291922	0	NA	Inf	0.99306	1	FALSE
YBR131W	25.0026	46.9922	0.532058	-0.91034	0.010534	0.025121	TRUE	CCZ1	DUF1712_fun
YBR132C	654.776	173.477	3.77442	1.9163	5.96e-17	1.53e-15	TRUE	AGP2	AA-permease_dom
YBR133C	333.739	425.632	0.784102	-0.35089	0.11309	0.19023	FALSE	HSL7	Arg_MeTrfase
YBR134W	2.85103	0.483128	5.90118	2.561	0.32469	0.45277	FALSE
YBR135W	433.242	386.483	1.12099	0.16477	0.27198	0.39352	FALSE	CKS1	Cyclin-dep_kinase_reg-sub
YBR136W	121.108	100.549	1.20447	0.26839	0.48263	0.61588	FALSE	MEC1	Mec1
YBR137W	455.889	368.275	1.2379	0.3079	0.2494	0.3673	FALSE		UPF0303
YBR138C	20.0486	27.9739	0.716688	-0.48058	0.19164	0.29464	FALSE
YBR139W	1436.51	724.574	1.98256	0.98736	4.44e-06	2.34e-05	TRUE		Peptidase_S10_AS
YBR140C	649.378	743.244	0.873708	-0.19478	0.31706	0.44404	FALSE	IRA1	RasGAP_CS
YBR141C	41.4249	75.7261	0.547036	-0.87029	0.0070074	0.017513	TRUE	BMT2	DUF3321
YBR141W-A	11.3545	10.0855	1.12582	0.17097	0.76719	0.86025	FALSE
YBR142W	169.351	549.036	0.308451	-1.6969	2.33e-13	3.67e-12	TRUE	MAK5	RNA_helicase_DEAD_Q_motif
YBR143C	3281.68	5643.99	0.581446	-0.78228	0.00010166	0.00040145	TRUE	SUP45	Release_factor_eRF1/aRF1_N
YBR144C	4.67137	5.49714	0.849781	-0.23484	1	1	FALSE
YBR145W	3964.01	1258.05	3.15091	1.6558	4.53e-05	0.00019397	TRUE	ADH5	NAD(P)-bd_dom
YBR146W	1185.05	972.382	1.2187	0.28535	0.16146	0.25567	FALSE	MRPS9	Ribosomal_S9_CS
YBR147W	5263.35	1954.47	2.69298	1.4292	4.51e-07	2.89e-06	TRUE	RTC2	CTNS
YBR148W	117.521	37.0223	3.17434	1.6665	3.5e-06	1.88e-05	TRUE	YSW1
YBR149W	7897.74	3084.43	2.56052	1.3564	1.27e-10	1.45e-09	TRUE	ARA1	NADP_OxRdtase_dom
YBR150C	89.7328	110.835	0.80961	-0.3047	0.28345	0.40667	FALSE	TBS1	ARM-like
YBR151W	2859.82	1313.71	2.17691	1.1223	2.05e-07	1.41e-06	TRUE	APD1	Thioredoxin-like_fold
YBR152W	18.7548	16.7442	1.12008	0.1636	0.71255	0.81427	FALSE	SPP381
YBR153W	276.52	323.458	0.854887	-0.22619	0.25626	0.37554	FALSE	RIB7	DHFR-like_dom
YBR154C	406.924	1150.18	0.353793	-1.499	2.75e-08	2.23e-07	TRUE	RPB5	RNA_pol_subH/Rpb5_CS
YBR155W	30.7567	89.4346	0.343901	-1.5399	1.14e-06	6.65e-06	TRUE	CNS1	Elongated_TPR_rpt_dom
YBR156C	7.75015	23.286	0.332824	-1.5872	0.0039839	0.010787	TRUE	SLI15	Inner_centromere_prot_ARK-bd
YBR157C	88.5368	9.32755	9.49197	3.2467	1.83e-16	4.39e-15	TRUE	ICS2
YBR158W	67.6027	248.965	0.271535	-1.8808	4.6e-13	7.08e-12	TRUE	AMN1
YBR159W	1564.61	2362.62	0.662236	-0.59458	0.0019249	0.0056557	TRUE	IFA38	Sc_DH/Rdtase_CS
YBR160W	217.216	299.037	0.726387	-0.46119	0.056637	0.10709	FALSE	CDC28	Protein_kinase_ATP_BS
YBR161W	87.9195	178.577	0.492333	-1.0223	4.37e-05	0.00018766	TRUE	CSH1	GlycoTrfase_DXD_sugar-bd_CS
YBR162C	777.641	3314.36	0.234628	-2.0916	3.62e-07	2.37e-06	TRUE	TOS1	DUF2403_glycine-rich
YBR162W-A	298.757	399.172	0.748442	-0.41804	0.063515	0.11813	FALSE	YSY6	ER_stress-assoc_Ramp4
YBR163W	189.928	274.046	0.69305	-0.52897	0.027141	0.057181	FALSE	EXO5	Defects_morphology_1-like_mit
YBR164C	383.867	694.921	0.552389	-0.85624	6.33e-05	0.00026309	TRUE	ARL1	Small_GTPase_ARF
YBR165W	239	254.308	0.939804	-0.089569	0.6768	0.78654	FALSE	UBS1	UBQ-conjugating_enzyme/RWD
YBR166C	262.666	527.569	0.497879	-1.0061	6.72e-06	3.42e-05	TRUE	TYR1	NAD(P)-bd_dom
YBR167C	158.449	91.5561	1.73062	0.79129	0.010201	0.024452	TRUE	POP7	RNase_P/MRP_POP7
YBR168W	268.053	124.894	2.14624	1.1018	1.93e-05	8.89e-05	TRUE	PEX32	Pex24p
YBR169C	212.208	68.2179	3.11074	1.6373	6.58e-07	4.08e-06	TRUE	SSE2	Heat_shock_70_CS
YBR170C	377.822	317.001	1.19186	0.25322	0.16605	0.26148	FALSE	NPL4	PolyUb_recognition_cplx_Npl4
YBR171W	438.87	594.017	0.738818	-0.43671	0.029971	0.062376	FALSE	SEC66	Sec62/63_Sec66
YBR172C	142.12	271.293	0.523862	-0.93274	0.00026454	0.00095222	TRUE	SMY2	GYF
YBR173C	991.084	1170.12	0.84699	-0.23958	0.25104	0.36929	FALSE	UMP1	UMP1
YBR174C	14.3332	10.0565	1.42527	0.51123	0.64754	0.76164	FALSE
YBR175W	369.743	967.614	0.382118	-1.3879	2.28e-10	2.5e-09	TRUE	SWD3	WD40_repeat_CS
YBR176W	162.472	176.601	0.919997	-0.1203	0.60379	0.7224	FALSE	ECM31	Pyrv/PenolPyrv_Kinase
YBR177C	3725.49	792.912	4.69849	2.2322	1.08e-22	5.23e-21	TRUE	EHT1	AB-Hydro_YheT
YBR178W	2.45044	1.06199	2.3074	1.2063	0.43771	0.5719	FALSE
YBR179C	204.954	154.628	1.32547	0.4065	0.21277	0.32218	FALSE	FZO1	Dynamin_GTPase
YBR180W	79.4498	20.0259	3.96735	1.9882	1.67e-06	9.55e-06	TRUE	DTR1	MFS_dom
YBR181C	41050.6	75259.2	0.545457	-0.87446	1.21e-05	5.81e-05	TRUE	RPS6B	Ribosomal_S6e_CS
YBR182C	356.748	421.939	0.845497	-0.24213	0.32795	0.45596	FALSE	SMP1	TF_MADSbox
YBR182C-A	37.7149	19.1511	1.96933	0.97771	0.05126	0.098641	FALSE
YBR183W	4555.52	1665.27	2.73561	1.4519	4.29e-09	3.98e-08	TRUE	YPC1	Ceramidase
YBR184W	10.5388	13.2796	0.793606	-0.3335	0.59949	0.71983	FALSE
YBR185C	658.021	657.94	1.00012	0.00017729	0.95196	0.9954	FALSE	MBA1	Mt_IM_Mba1
YBR186W	10.6474	4.40368	2.41785	1.2737	0.096729	0.16689	FALSE	PCH2	ATPase_AAA_core
YBR187W	2070.05	5944.75	0.348216	-1.5219	2.91e-13	4.57e-12	TRUE	GDT1	UPF0016
YBR188C	111.746	71.5666	1.56142	0.64286	0.042446	0.084116	FALSE	NTC20
YBR189W	29829.2	45789.5	0.651441	-0.61829	0.0010654	0.003356	TRUE	RPS9B	Ribosomal_S4/S9
YBR190W	83.9984	89.1633	0.942074	-0.086088	0.92324	0.97841	FALSE
YBR191W	25684.6	33339	0.770408	-0.37631	0.063765	0.11848	FALSE	RPL21A	Ribosomal_L21e_CS
YBR191W-A	1582.62	2466.51	0.641646	-0.64015	0.0030912	0.0086141	TRUE
YBR192W	206.746	501.915	0.411915	-1.2796	4.77e-08	3.72e-07	TRUE	RIM2	Mt_carrier_dom
YBR193C	80.8613	98.3901	0.821844	-0.28306	0.30356	0.42997	FALSE	MED8	Mediatior_Med8_fun
YBR194W	66.5328	67.8702	0.980295	-0.028713	0.80278	0.89156	FALSE	AIM4
YBR195C	51.9047	119.742	0.43347	-1.206	1.98e-05	9.12e-05	TRUE	MSI1	Histone-bd_RBBP4
YBR196C	4692.36	5594.29	0.838777	-0.25364	0.65493	0.76784	FALSE	PGI1	G6P_Isomerase_C
YBR196C-A	38.0062	28.7172	1.32346	0.40432	0.51311	0.64367	FALSE
YBR196C-B	12.3354	11.7017	1.05416	0.07609	0.81549	0.90089	FALSE
YBR197C	54.139	52.6463	1.02835	0.040336	0.67498	0.78471	FALSE
YBR198C	156.582	223.169	0.70163	-0.51122	0.0442	0.087255	FALSE	TAF5	G-protein_beta_WD-40_rep
YBR199W	1599.03	1148.47	1.39231	0.47748	0.0222	0.048155	TRUE	KTR4	Glyco_trans_15
YBR200W	285.723	203.72	1.40253	0.48803	0.031889	0.065738	FALSE	BEM1	Phox
YBR200W-A	1.77409	0.241564	7.34418	2.8766	0.36563	0.49759	FALSE
YBR201C-A	530.924	170.732	3.1097	1.6368	2.82e-05	0.00012642	TRUE
YBR201W	187.789	132.345	1.41893	0.50481	0.06917	0.12641	FALSE	DER1	DER1
YBR202W	399.598	480.675	0.831326	-0.26651	0.35209	0.4827	FALSE	MCM7	MCM_CS
YBR203W	1710.06	1053.09	1.62385	0.69942	0.00031158	0.0011027	TRUE	COS111	F-box_dom_cyclin-like
YBR204C	227.789	111.983	2.03413	1.0244	2.65e-05	0.00011899	TRUE	LDH1	AB_hydrolase_1
YBR205W	817.972	1086.61	0.752778	-0.4097	0.057882	0.10925	FALSE	KTR3	Glyco_trans_15
YBR206W	326.995	435.027	0.751665	-0.41184	0.049037	0.095028	FALSE
YBR207W	1148.3	655.389	1.75209	0.80907	9.65e-05	0.00038398	TRUE	FTH1	FTR1
YBR208C	1048.08	1381.36	0.758732	-0.39834	0.053071	0.10146	FALSE	DUR1,2	Arg_repress_C-like
YBR209W	0.358979	0.214375	1.67454	0.74376	1	1	FALSE
YBR210W	258.038	307.144	0.840121	-0.25133	0.21998	0.33132	FALSE	ERV15	Cornichon
YBR211C	644.154	444.903	1.44785	0.53392	0.025948	0.054935	FALSE	AME1
YBR212W	658.027	387.439	1.6984	0.76418	0.00022441	0.00082278	TRUE	NGR1	Nucleotide-bd_a/b_plait
YBR213W	176.369	144.587	1.21981	0.28666	0.1182	0.19749	FALSE	MET8	Siroheme_synth_dom_3
YBR214W	1943.6	263.702	7.37044	2.8818	2.17e-37	3.29e-35	TRUE	SDS24	Ssd23
YBR215W	39.3826	43.162	0.912437	-0.1322	0.64901	0.76282	FALSE	HPC2	HPC2
YBR216C	321.512	317.169	1.01369	0.019619	0.95018	0.99417	FALSE	YBP1	Kinetochor-assoc/Alf4/glomulin
YBR217W	73.3076	50.7028	1.44583	0.5319	0.1288	0.21259	FALSE	ATG12	Autophagy-rel_prot_12
YBR218C	3763.2	2714.41	1.38638	0.47132	0.01302	0.030315	TRUE	PYC2	PreATP-grasp-like
YBR219C	477.6	412.051	1.15908	0.21298	0.37092	0.50281	FALSE		Acetyl-CoA_trnpstr_1
YBR220C	1320.39	1205.19	1.09559	0.13171	0.47646	0.60931	FALSE		Acetyl-CoA_trnpstr_1
YBR221C	7125.84	5465.33	1.30383	0.38275	0.056907	0.10754	FALSE	PDB1	Transketolase-like_C
YBR221W-A	0.717958	0.241564	2.97212	1.5715	0.94251	0.98993	FALSE
YBR222C	8138.28	2821.38	2.8845	1.5283	1.63e-09	1.6e-08	TRUE	PCS60	DUF4009
YBR223C	226.851	91.8165	2.4707	1.3049	4.14e-08	3.27e-07	TRUE	TDP1	Tyr-DNA_phospho
YBR223W-A	1.41511	0.606053	2.33496	1.2234	0.49239	0.62429	FALSE
YBR224W	1.70703	1.49074	1.14509	0.19546	1	1	FALSE
YBR225W	187.777	87.8244	2.1381	1.0963	0.015515	0.035404	TRUE
YBR226C	2.51574	5.35263	0.470001	-1.0893	0.26191	0.38175	FALSE
YBR227C	84.9043	188.473	0.450486	-1.1504	4.94e-06	2.57e-05	TRUE	MCX1	Clp_ATPase_C
YBR228W	185.851	131.537	1.41292	0.49868	0.039412	0.079066	FALSE	SLX1	UvrC_N
YBR229C	206.626	191.647	1.07816	0.10857	0.66623	0.77745	FALSE	ROT2	Glyco_hydro_31_N_dom
YBR230C	7449.13	806.044	9.24159	3.2081	1.06e-18	3.45e-17	TRUE	OM14
YBR230W-A	280.206	130.336	2.14988	1.1043	0.0043826	0.011694	TRUE
YBR231C	235.505	217.362	1.08347	0.11565	0.61209	0.72905	FALSE	SWC5	BCNT
YBR232C	1.34805	1.07187	1.25766	0.33074	1	1	FALSE
YBR233W	72.0318	54.6906	1.31708	0.39734	0.26051	0.38048	FALSE	PBP2	KH_type_1
YBR233W-A	93.3494	147.37	0.633436	-0.65873	0.0077526	0.01914	TRUE	DAD3	DASH_Dad3
YBR234C	3450.77	2571.17	1.3421	0.42449	0.099912	0.17161	FALSE	ARC40	WD40_repeat_dom
YBR235W	545.966	508.931	1.07277	0.10134	0.56724	0.69313	FALSE	VHC1	AA-permease_dom
YBR236C	332.281	426.146	0.779734	-0.35895	0.13706	0.22412	FALSE	ABD1	mRNA_G-N7_MeTrfase
YBR237W	99.3288	103.253	0.961997	-0.055896	0.93752	0.98823	FALSE	PRP5	RNA_helicase_DEAD_Q_motif
YBR238C	51.1359	258.594	0.197746	-2.3383	1.74e-05	8.12e-05	TRUE
YBR239C	173.866	153.534	1.13243	0.17942	0.49018	0.6227	FALSE	ERT1	PAS_fold
YBR240C	322.957	493.307	0.654677	-0.61114	0.014146	0.032589	TRUE	THI2	Zn2-C6_fun-type_DNA-bd
YBR241C	3369.66	343.936	9.79735	3.2924	9.36e-15	1.73e-13	TRUE		MFS_dom
YBR242W	1780.98	1497.08	1.18964	0.25053	0.29176	0.41612	FALSE		Metal-dep_PHydrolase_HD_sub
YBR243C	290.039	433.291	0.669388	-0.57909	0.011564	0.027248	TRUE	ALG7	Glycosyl_transferase_4
YBR244W	1587.25	2480.38	0.639924	-0.64403	0.068511	0.12549	FALSE	GPX2	Thioredoxin-like_fold
YBR245C	69.4502	174.3	0.398453	-1.3275	1.1e-06	6.47e-06	TRUE	ISW1	SANT_eukarya
YBR246W	346.455	692.155	0.500545	-0.99843	8.28e-06	4.14e-05	TRUE	RRT2	WD40_repeat_dom
YBR247C	143.133	613.194	0.233422	-2.099	1.43e-18	4.54e-17	TRUE	ENP1	Bystin
YBR248C	335.29	1193.55	0.280919	-1.8318	9.97e-16	2.14e-14	TRUE	HIS7	GATASE_1
YBR249C	15802.4	14058.4	1.12405	0.16871	0.47019	0.6026	FALSE	ARO4	Aldolase_TIM
YBR250W	26.8039	15.7422	1.70268	0.76781	0.19156	0.29458	FALSE	SPO23	Arrestin-like_N
YBR251W	462.439	469.486	0.98499	-0.02182	0.84519	0.92209	FALSE	MRPS5	Ribosomal_S5_D2-typ_fold
YBR252W	451.251	1486.67	0.303532	-1.7201	2.25e-14	4e-13	TRUE	DUT1	dUTP_pyroPase_sf
YBR253W	256.651	208.568	1.23054	0.29929	0.20958	0.31823	FALSE	SRB6	Mediator_Med22_fun
YBR254C	102.757	220.211	0.466629	-1.0997	9.64e-06	4.75e-05	TRUE	TRS20	Longin-like
YBR255C-A	299.072	229.108	1.30537	0.38446	0.15356	0.24524	FALSE
YBR255W	87.375	96.9679	0.901072	-0.15029	0.5365	0.66467	FALSE	MTC4
YBR256C	2842.33	778.458	3.65123	1.8684	2.55e-16	5.96e-15	TRUE	RIB5	Lumazine-bd_dom
YBR257W	138.983	125.307	1.10914	0.14945	0.78843	0.87892	FALSE	POP4	Rof/RNase_P-like
YBR258C	24.0418	29.1577	0.824546	-0.27833	0.4091	0.54192	FALSE	SHG1	COMPASS_Shg1_budding_yeast
YBR259W	72.877	123.328	0.590921	-0.75896	0.0055211	0.014257	TRUE		Cullin_homology
YBR260C	116.676	144.481	0.807554	-0.30837	0.44601	0.5803	FALSE	RGD1	Rho_GTPase_activation_prot
YBR261C	198.354	432.401	0.458726	-1.1243	0.00047299	0.0016176	TRUE	TAE1	DUF858_MeTrfase_lik
YBR262C	1602.33	1020.94	1.56947	0.65027	0.0029746	0.0083228	TRUE	MIC12
YBR263W	1895.8	2048.65	0.925391	-0.11187	0.79452	0.88464	FALSE	SHM1	Ser_HO-MeTrfase_PLP_BS
YBR264C	208.198	163.738	1.27153	0.34657	0.14609	0.23516	FALSE	YPT10	Small_GTP-bd_dom
YBR265W	1800.47	1765.49	1.01982	0.028309	0.71212	0.81406	FALSE	TSC10	NAD(P)-bd_dom
YBR266C	0	0	NA	NA	NA	NA	NA	SLM6
YBR267W	463.448	1044	0.443916	-1.1716	1.27e-07	9.17e-07	TRUE	REI1	Znf_C2H2-like
YBR268W	546.748	454.016	1.20425	0.26813	0.23643	0.35194	FALSE	MRPL37	Ribosomal_L37_mit
YBR269C	868.118	241.591	3.59334	1.8453	1.43e-17	3.95e-16	TRUE	SDH8	DUF1674
YBR270C	181.2	136.883	1.32376	0.40464	0.065419	0.12092	FALSE	BIT2	HbrB
YBR271W	60.4977	204.41	0.295962	-1.7565	3.27e-11	3.98e-10	TRUE	EFM2	Nicotinamide_N-MeTfrase_put
YBR272C	175.783	162.881	1.07921	0.10998	0.82461	0.90728	FALSE	HSM3	ARM-type_fold
YBR273C	425.873	378.575	1.12494	0.16985	0.31391	0.44017	FALSE	UBX7	UBX
YBR274W	318.501	223.626	1.42426	0.51021	0.024604	0.052551	FALSE	CHK1	Ca/CaM-dep_Ca-dep_prot_Kinase
YBR275C	45.6061	111.393	0.409416	-1.2884	2.02e-05	9.3e-05	TRUE	RIF1
YBR276C	369.977	439.431	0.841947	-0.2482	0.21192	0.32111	FALSE	PPS1	DUSP
YBR277C	3.1892	2.5898	1.23144	0.30035	1	1	FALSE
YBR278W	233.98	177.483	1.31832	0.3987	0.14129	0.22938	FALSE	DPB3	Histone-fold
YBR279W	124.809	120.839	1.03285	0.046635	0.94209	0.98993	FALSE	PAF1	RNA_pol_II-assoc_Paf1
YBR280C	266.019	114.495	2.32342	1.2163	2.53e-07	1.71e-06	TRUE	SAF1	Reg_csome_cond/b-lactamase_inh
YBR281C	382.003	476.223	0.80215	-0.31806	0.14499	0.23389	FALSE	DUG2	G-protein_beta_WD-40_rep
YBR282W	235.418	253.362	0.929175	-0.10598	0.58299	0.70653	FALSE	MRPL27	Ribosomal_L27/L41_mit
YBR283C	2446.33	3316.47	0.737632	-0.43903	0.02032	0.044645	TRUE	SSH1	SecY_su_dom
YBR284W	195.482	107.984	1.81029	0.85622	0.00060011	0.0020039	TRUE		AMP_deaminase
YBR285W	1811.49	418.936	4.32401	2.1124	2.34e-18	7.24e-17	TRUE
YBR286W	18511.6	8323.12	2.22412	1.1532	1.1e-08	9.47e-08	TRUE	APE3	Peptidase_M28
YBR287W	4907.53	5006.68	0.980196	-0.028857	0.9446	0.99027	FALSE		Auxin_eff
YBR288C	147.018	271.979	0.540548	-0.8875	0.00011961	0.00046418	TRUE	APM3	Clathrin_mu_CS
YBR289W	72.329	83.5615	0.865578	-0.20826	0.71958	0.81957	FALSE	SNF5	SNF5
YBR290W	499.46	362.851	1.37649	0.46099	0.041076	0.081775	FALSE	BSD2	NEDD4/BSD2
YBR291C	1588.9	4705.98	0.337634	-1.5665	4.29e-14	7.5e-13	TRUE	CTP1	Mt_carrier_dom
YBR292C	38.7779	20.3831	1.90245	0.92786	0.048657	0.094469	FALSE
YBR293W	664.477	423.133	1.57037	0.65111	0.010474	0.025014	TRUE	VBA2	MFS_dom
YBR294W	21428.2	13370.7	1.60262	0.68043	0.0015432	0.0046476	TRUE	SUL1	S04_transporter_CS
YBR295W	168.336	156.495	1.07566	0.10523	0.50102	0.63313	FALSE	PCA1	ATPase_P-typ_cyto_domA
YBR296C	149.537	44.61	3.3521	1.7451	0.00015074	0.00057538	TRUE	PHO89	Phos_transporter
YBR296C-A	0.405231	1.94668	0.208165	-2.2642	0.31574	0.44237	FALSE
YBR297W	1958.73	888.94	2.20344	1.1398	8.14e-07	4.92e-06	TRUE	MAL33	Maltose_ferment_reg_DNA-bd
YBR298C	5386.35	1386.48	3.88491	1.9579	4.96e-18	1.47e-16	TRUE	MAL31	MFS_dom
YBR298C-A	0	0.214375	0	#NAME?	1	1	FALSE
YBR299W	360.854	87.0981	4.14308	2.0507	8.12e-16	1.79e-14	TRUE	MAL32	Glycoside_hydrolase_SF
YBR300C	15.3668	16.4687	0.933091	-0.09991	0.88896	0.95423	FALSE
YBR301W	26.6062	21.2028	1.25485	0.32751	0.39486	0.52767	FALSE	PAU24	SRP1_TIP1
YBR302C	5750.01	3859.84	1.4897	0.57502	0.051849	0.099626	FALSE	COS2	DUP
YCL001W	781.605	980.061	0.797506	-0.32643	0.074273	0.13382	FALSE	RER1	Rer1
YCL001W-A	1.77409	1.73231	1.02412	0.034386	1	1	FALSE		Transl_rel_pelota-like
YCL001W-B	2.94178	2.57992	1.14026	0.18936	0.82004	0.90455	FALSE		eRF1_3
YCL002C	716.735	865.779	0.82785	-0.27256	0.1512	0.24177	FALSE
YCL004W	93.7509	67.3975	1.39102	0.47614	0.07661	0.13712	FALSE	PGS1	PLD-like_dom
YCL005W	729.883	735.02	0.993012	-0.010117	0.89314	0.95711	FALSE	LDB16
YCL005W-A	1464.5	1155.94	1.26693	0.34134	0.35097	0.48147	FALSE	VMA9	ATPase_V0-cplx_esu
YCL007C	2.15851	1.39501	1.54732	0.62977	0.98289	1	FALSE
YCL008C	387.771	369.001	1.05087	0.071581	0.55653	0.68377	FALSE	STP22	Steadiness_box
YCL009C	19503.3	11419.5	1.7079	0.77222	0.065022	0.12032	FALSE	ILV6	Acetolactate_synth_ssu_C
YCL010C	594.716	350.396	1.69727	0.76322	8.9e-05	0.00035629	TRUE	SGF29	SGF29_tudor-like_dom
YCL011C	2139.54	2277.04	0.939612	-0.089863	0.77035	0.8632	FALSE	GBP2	Nucleotide-bd_a/b_plait
YCL012C	202.001	152.794	1.32204	0.40277	0.1512	0.24177	FALSE		DUF2015
YCL014W	33.6615	51.1098	0.658611	-0.6025	0.073707	0.13306	FALSE	BUD3	DUF3507
YCL016C	224.965	190.362	1.18177	0.24095	0.29944	0.4254	FALSE	DCC1	Sister_chromatid_cohesion_DCC1
YCL017C	3150.81	2070.88	1.52148	0.60548	0.048082	0.093464	FALSE	NFS1	Aminotrans_V_PyrdxlP_BS
YCL018W	6091.98	4473.23	1.36188	0.4456	0.075801	0.13594	FALSE	LEU2	IsoPropMal-DH-like_dom
YCL021W-A	46.6646	28.1816	1.65585	0.72758	0.074734	0.13442	FALSE
YCL022C	0	0.455939	0	#NAME?	0.779	0.87034	FALSE
YCL023C	1.05613	0.455939	2.31639	1.2119	0.91032	0.97026	FALSE
YCL024W	36.3737	90.1565	0.403451	-1.3095	2.86e-05	0.00012798	TRUE	KCC4	Protein_kinase_ATP_BS
YCL025C	608.506	586.185	1.03808	0.053914	0.70788	0.81221	FALSE	AGP1	AA-permease_dom
YCL026C-A	2577.98	433.729	5.94376	2.5714	0.0006229	0.0020715	TRUE	FRM2	Nitroreductase-like
YCL026C-B	7547.14	3953.33	1.90906	0.93286	0.022771	0.049169	TRUE	HBN1	Nitroreductase-like
YCL027W	14.8014	3.92055	3.77534	1.9166	0.0036343	0.0099421	TRUE	FUS1	SH3_domain
YCL028W	872.982	800.04	1.09117	0.12588	0.29081	0.41513	FALSE	RNQ1	TPR-like_helical
YCL029C	89.3838	139.02	0.642955	-0.63721	0.02127	0.046404	TRUE	BIK1	CAP-Gly_domain
YCL030C	7321.6	4987.21	1.46808	0.55393	0.0051112	0.01338	TRUE	HIS4	PRib-ATP_PPHydrolase-like
YCL031C	199.793	291.437	0.685545	-0.54468	0.020853	0.045644	TRUE	RRP7	RRP7
YCL032W	283.996	223.074	1.2731	0.34835	0.13617	0.22289	FALSE	STE50	SAM_Ste50p
YCL033C	643.489	280.784	2.29176	1.1965	2.04e-05	9.34e-05	TRUE	MXR2	Mss4-like
YCL034W	2120.21	1313.57	1.61408	0.69071	0.00023028	0.00084099	TRUE	LSB5	ENTH_VHS
YCL035C	728.807	458.691	1.58889	0.66802	0.0041313	0.01111	TRUE	GRX1	Glutaredoxin_subgr
YCL036W	1388.26	1420.39	0.977384	-0.033002	0.84594	0.92232	FALSE	GFD2	RNaseH-like_dom
YCL037C	44.48	104.931	0.423896	-1.2382	0.042104	0.083566	FALSE	SRO9	WHTH_trsnscrt_rep_DNA-bd
YCL038C	735.283	356.285	2.06375	1.0453	0.00061098	0.0020349	TRUE	ATG22	Atg22-like
YCL039W	271.938	134.539	2.02126	1.0153	4.29e-05	0.00018441	TRUE	GID7	WD40_repeat_dom
YCL040W	30033.6	3181.61	9.43974	3.2387	3.57e-25	2.07e-23	TRUE	GLK1	Hexokinase_C
YCL041C	686.323	909.812	0.754358	-0.40668	0.782	0.87294	FALSE
YCL042W	2571.7	299.709	8.58066	3.1011	5.05e-07	3.23e-06	TRUE
YCL043C	13484.7	19969.1	0.675282	-0.56644	0.08878	0.15474	FALSE	PDI1	Thioredoxin_CS
YCL044C	159.638	232.602	0.686314	-0.54306	0.023287	0.050166	FALSE	MGR1	i-AAA_Mgr1
YCL045C	656.358	1239.23	0.529651	-0.91689	2.3e-05	0.0001047	TRUE	EMC1	EMC1
YCL046W	0.76421	0.214375	3.56483	1.8338	0.94308	0.98993	FALSE
YCL047C	170.818	150.55	1.13463	0.18222	0.43065	0.56459	FALSE	POF1	Rossmann-like_a/b/a_fold
YCL048W	96.2484	18.3023	5.2588	2.3947	6.98e-12	9.17e-11	TRUE	SPS22
YCL048W-A	90.2135	10.7095	8.42366	3.0744	2.47e-07	1.67e-06	TRUE
YCL049C	2188.31	1159.69	1.88698	0.91608	2.87e-05	0.00012822	TRUE
YCL050C	562.987	1234.36	0.456097	-1.1326	6.46e-08	4.92e-07	TRUE	APA1	ATP_adenylylTrfase_C
YCL051W	194.45	165.356	1.17595	0.23382	0.27888	0.40118	FALSE	LRE1
YCL052C	1206.61	748.727	1.61154	0.68844	0.0020144	0.0058893	TRUE	PBN1	PIG-X/PBN1
YCL054W	140.098	533.167	0.262765	-1.9282	2.41e-15	4.81e-14	TRUE	SPB1	rRNA_MeTfrase_Spb1_DUF3381
YCL054W-A	1.00988	0.214375	4.71082	2.236	0.69934	0.80569	FALSE	-	-
YCL055W	156.705	174.535	0.897847	-0.15546	0.42847	0.56254	FALSE	KAR4	MT-A70
YCL056C	160.721	102.148	1.57341	0.65389	0.013899	0.032143	TRUE	PEX34
YCL057C-A	1847.16	851.544	2.16918	1.1172	0.013978	0.032304	TRUE	MIC10	DUF543
YCL057W	504.573	1118.79	0.451	-1.1488	1.34e-07	9.58e-07	TRUE	PRD1	Neurolysin/TOP_N
YCL058C	87.6153	86.9141	1.00807	0.011593	0.81147	0.89844	FALSE	FYV5
YCL058W-A	36.7727	77.6087	0.473822	-1.0776	0.00092501	0.0029466	TRUE	ADF1
YCL059C	728.021	1110.98	0.655298	-0.60978	0.0071916	0.017946	TRUE	KRR1	rRNA_assembly_KRR1
YCL061C	15.7489	30.0979	0.523254	-0.93442	0.036816	0.074665	FALSE	MRC1	Repl_chkpnt_MRC1_dom
YCL063W	29.4341	139.928	0.210352	-2.2491	3.95e-13	6.1e-12	TRUE	VAC17
YCL064C	823.643	258.131	3.1908	1.6739	1.55e-13	2.5e-12	TRUE	CHA1	PyrdxlP-dep_enz_bsu
YCL065W	47.8294	28.9977	1.64942	0.72196	0.088504	0.15438	FALSE
YCL066W	45.4172	18.8169	2.41363	1.2712	0.0014943	0.0045106	TRUE	HMLALPHA1	Alpha_box
YCL067C	138.203	80.1978	1.72328	0.78516	0.0082367	0.020213	TRUE	HMLALPHA2	Homeodomain-like
YCL068C	11.0746	9.62219	1.15094	0.20282	0.4865	0.61923	FALSE		Ras_GEF
YCL069W	18.3513	0.214375	85.6039	6.4196	6.62e-09	5.9e-08	TRUE	VBA3	MFS_dom
YCL073C	42.514	2.37543	17.8974	4.1617	2.07e-13	3.29e-12	TRUE	GEX1	MFS_dom_general_subst_transpt
YCL076W	0.717958	0.241564	2.97212	1.5715	0.94251	0.98993	FALSE
YCR001W	0	0	NA	NA	NA	NA	NA
YCR002C	661.793	663.888	0.996844	-0.0045597	0.71846	0.81872	FALSE	CDC10	Septin
YCR003W	278.521	268.276	1.03819	0.054068	0.94021	0.98903	FALSE	MRPL32	Ribosomal_zn-bd_dom
YCR004C	8362.22	2797.85	2.98881	1.5796	3.48e-13	5.41e-12	TRUE	YCP4	Flavoprotein_WrbA
YCR005C	14635.1	19194.9	0.762449	-0.39129	0.10193	0.17466	FALSE	CIT2	Citrate_synthase_AS
YCR006C	95.2449	81.0297	1.17543	0.23319	0.26281	0.38247	FALSE
YCR007C	66.2154	36.6325	1.80756	0.85404	0.040601	0.081078	FALSE		DUP
YCR008W	352.039	346.251	1.01672	0.023918	0.88038	0.94803	FALSE	SAT4	Protein_kinase_ATP_BS
YCR009C	893.052	806.892	1.10678	0.14637	0.49675	0.62877	FALSE	RVS161	Arfaptin_homology_dom
YCR010C	5356.2	94.3178	56.7889	5.8275	3e-55	1.5e-52	TRUE	ADY2	Grp1_Fun34_YaaH
YCR011C	2169.13	1160.81	1.86864	0.90199	4.1e-05	0.00017747	TRUE	ADP1	ABC_transporter_CS
YCR012W	21466.6	47752.7	0.449537	-1.1535	1.05e-07	7.71e-07	TRUE	PGK1	Phosphoglycerate_kinase_CS
YCR013C	18.4075	14.4133	1.27712	0.3529	0.52303	0.65221	FALSE
YCR014C	45.5292	51.8772	0.877635	-0.18831	0.44694	0.58104	FALSE	POL4	DNA_pol_X
YCR015C	92.2302	118.665	0.777234	-0.36358	0.10705	0.18124	FALSE		HAD-like_dom
YCR016W	69.4902	126.077	0.551173	-0.85942	0.0058774	0.015077	TRUE		DUF2373
YCR017C	1500.12	1292.16	1.16093	0.21529	0.39161	0.52397	FALSE	CWH43	Frag1/DRAM/Sfk1
YCR018C	20.1272	4.012	5.01674	2.3268	0.00046663	0.0015975	TRUE	SRD1	Znf_NHR/GATA
YCR018C-A	63.2891	61.3616	1.03141	0.04462	0.97429	1	FALSE
YCR019W	213.994	224.307	0.954024	-0.067903	0.98593	1	FALSE	MAK32	Carb/pur_kinase
YCR020C	10188.7	7587.33	1.34286	0.42531	0.063692	0.11843	FALSE	PET18	PET18/PM36
YCR020C-A	309.392	416.235	0.74331	-0.42796	0.059522	0.11189	FALSE	MAK31	LSM-related_domain
YCR020W-B	48.5733	119.384	0.406865	-1.2974	6.42e-05	0.00026592	TRUE	HTL1
YCR021C	193.672	69.9965	2.76688	1.4683	2.33e-06	1.3e-05	TRUE	HSP30	Rhodopsin_arc/bac/fun
YCR022C	44.6222	29.1897	1.5287	0.6123	0.03361	0.068828	FALSE
YCR023C	672.195	619.489	1.08508	0.1178	0.60715	0.72528	FALSE		MFS_dom
YCR024C	53.8638	90.6861	0.593959	-0.75156	0.0084904	0.020749	TRUE	SLM5	aa-tRNA-synt_II-like
YCR024C-A	966.58	1958.74	0.493471	-1.019	2.68e-06	1.47e-05	TRUE	PMP1	ATPase_proteolipid
YCR024C-B	3428.5	6139.43	0.55844	-0.84053	2.73e-05	0.00012264	TRUE
YCR025C	10.263	10.5711	0.970851	-0.042678	1	1	FALSE
YCR026C	324.113	369.185	0.877916	-0.18784	0.57384	0.69923	FALSE	NPP1	E-NPP
YCR027C	323.549	414.335	0.780887	-0.35681	0.075876	0.136	FALSE	RHB1	Small_GTPase_Ras
YCR028C	585.625	692.971	0.845093	-0.24282	0.29487	0.41991	FALSE	FEN2	MFS_dom_general_subst_transpt
YCR028C-A	1901.67	1998.59	0.951503	-0.071719	0.61221	0.72905	FALSE	RIM1	NA-bd_OB-fold-like
YCR030C	638.264	527.667	1.2096	0.27453	0.14094	0.22896	FALSE	SYP1	Muniscin_C-term_mu_dom
YCR031C	30060.6	25575.5	1.17537	0.23311	0.57177	0.69709	FALSE	RPS14A	Ribosomal_S11_CS
YCR032W	216.989	232.928	0.931572	-0.10226	0.61809	0.73444	FALSE	BPH1	PH-BEACH_dom
YCR033W	147.125	178.294	0.825181	-0.27722	0.3268	0.45474	FALSE	SNT1	Tscrpt_reg_HTH_Myb-type
YCR034W	1670.22	3315.44	0.503769	-0.98917	4.62e-06	2.42e-05	TRUE	ELO2	GNS1_SUR4
YCR035C	185.518	457.958	0.405098	-1.3037	1.11e-08	9.54e-08	TRUE	RRP43	Ribosomal_S5_D2-typ_fold
YCR036W	525.636	418.62	1.25564	0.32842	0.20154	0.30746	FALSE	RBK1	Carb/pur_kinase
YCR037C	711.925	805.749	0.883556	-0.17861	0.49201	0.62393	FALSE	PHO87	Divalent_ion_symporter
YCR038C	68.5883	41.6211	1.64792	0.72065	0.026809	0.056574	FALSE	BUD5	Ras_GEF_dom
YCR038W-A	2.76316	2.39274	1.15481	0.20766	0.83767	0.91762	FALSE
YCR039C	136.024	79.286	1.71561	0.77872	0.0086244	0.021021	TRUE	MATALPHA2	Homeodomain-like
YCR040W	45.4172	18.8169	2.41363	1.2712	0.0014943	0.0045106	TRUE	MATALPHA1	Alpha_box
YCR041W	49.5826	33.9315	1.46126	0.54721	0.25245	0.37096	FALSE
YCR042C	132.548	170.861	0.775763	-0.36631	0.23128	0.34562	FALSE	TAF2
YCR043C	784.774	1128.15	0.69563	-0.52361	0.0064893	0.016363	TRUE
YCR044C	1285.8	1398.46	0.919442	-0.12117	0.50622	0.63797	FALSE	PER1	Per1
YCR045C	82.6573	10.8986	7.58424	2.923	2.46e-10	2.7e-09	TRUE	RRT12	Peptidase_S8_Ser-AS
YCR045W-A	86.0524	123.846	0.694834	-0.52526	0.41109	0.5441	FALSE
YCR046C	641.492	366.889	1.74847	0.80609	7.69e-05	0.00031243	TRUE	IMG1	Translation_prot_SH3-like
YCR047C	1107.86	1014.78	1.09173	0.12661	0.42674	0.5606	FALSE	BUD23	Unchr_MeTrfase_Williams-Beuren
YCR047W-A	1.57467	0.455939	3.45369	1.7881	0.70842	0.81269	FALSE
YCR048W	552.008	402.578	1.37118	0.45542	0.1037	0.17704	FALSE	ARE1	Oat_ACAT_DAG_ARE
YCR049C	0.405231	0	NA	Inf	0.99311	1	FALSE
YCR050C	0.358979	0.241564	1.48606	0.57149	1	1	FALSE
YCR051W	619.201	704.077	0.879452	-0.18532	0.80975	0.89684	FALSE		Ankyrin_rpt-contain_dom
YCR052W	141.871	265.72	0.533911	-0.90533	0.0022159	0.006401	TRUE	RSC6	SWIB_MDM2_domain
YCR053W	1610.87	3400.27	0.473748	-1.0778	5.17e-07	3.29e-06	TRUE	THR4	Thr_synthase
YCR054C	91.0526	214.906	0.423686	-1.2389	1.06e-06	6.27e-06	TRUE	CTR86	Ataxin-10_domain
YCR057C	193.341	768.873	0.25146	-1.9916	1.2e-15	2.52e-14	TRUE	PWP2	G-protein_beta_WD-40_rep
YCR059C	1445.96	1000.22	1.44565	0.53171	0.13569	0.22227	FALSE	YIH1	Impact
YCR060W	507.251	422.081	1.20179	0.26518	0.23211	0.34646	FALSE	TAH1	TPR-contain
YCR061W	212.971	194.122	1.0971	0.1337	0.45514	0.58746	FALSE		Uncharacterised_YCR061W_C
YCR063W	24.1025	37.9723	0.634739	-0.65576	0.15053	0.24105	FALSE	BUD31	BUD31/G10-rel_CS
YCR064C	14.7141	31.1889	0.471775	-1.0838	0.018344	0.040955	TRUE
YCR065W	71.5452	183.568	0.389747	-1.3594	6.02e-07	3.77e-06	TRUE	HCM1	TF_fork_head_CS
YCR066W	53.599	62.8222	0.853185	-0.22907	0.42511	0.55914	FALSE	RAD18	Znf_C3HC4_RING-type
YCR067C	360.302	849.923	0.423924	-1.2381	5.87e-08	4.49e-07	TRUE	SED4	WD40_repeat_dom
YCR068W	253.994	77.3107	3.28537	1.7161	2.86e-12	3.98e-11	TRUE	ATG15	Lipase_3
YCR069W	770.948	526.873	1.46325	0.54918	0.010996	0.026126	TRUE	CPR4	Cyclophilin-like_PPIase_dom
YCR071C	264.302	224.96	1.17489	0.23252	0.39413	0.5268	FALSE	IMG2	Ribosomal_L49/IMG2
YCR072C	94.6015	439.687	0.215156	-2.2165	3.76e-19	1.29e-17	TRUE	RSA4	G-protein_beta_WD-40_rep
YCR073C	65.6876	77.2607	0.850207	-0.23411	0.3799	0.51156	FALSE	SSK22	Protein_kinase_ATP_BS
YCR073W-A	1205.88	508.666	2.37067	1.2453	9.92e-10	9.98e-09	TRUE	SOL2	Glc/Gal-6P_isomerase
YCR075C	598.96	576.873	1.03829	0.054206	0.7492	0.8446	FALSE	ERS1	CTNS
YCR075W-A	89.7665	100.313	0.894862	-0.16026	0.56855	0.694	FALSE		DUF3215
YCR076C	596.54	236.692	2.52032	1.3336	5.84e-06	3.01e-05	TRUE	FUB1	PI31_Prot_Reg
YCR077C	737.544	756.253	0.97526	-0.036141	0.71471	0.81516	FALSE	PAT1	Topo_II-assoc_PAT1
YCR079W	1767.17	800.669	2.20712	1.1422	3.91e-08	3.09e-07	TRUE	PTC6	Protein_Pase_2C
YCR081C-A	13.047	30.6755	0.425323	-1.2334	0.010073	0.024181	TRUE
YCR081W	46.2298	52.8026	0.875521	-0.19179	0.67191	0.78211	FALSE	SRB8	Mediator_Med12
YCR082W	485.38	396.443	1.22434	0.292	0.23507	0.35008	FALSE	AHC2
YCR083W	335.405	165.799	2.02296	1.0165	1.65e-05	7.72e-05	TRUE	TRX3	Thioredoxin_CS
YCR084C	1142.69	2136.27	0.534902	-0.90265	0.0054614	0.014146	TRUE	TUP1	G-protein_beta_WD-40_rep
YCR085W	4.40314	1.12625	3.90955	1.967	0.19712	0.30189	FALSE
YCR086W	36.4553	30.2024	1.20704	0.27147	0.70078	0.80649	FALSE	CSM1	Monopolin_cplx_su-Csm1/Pcs1
YCR087C-A	610.031	1212.35	0.50318	-0.99085	5.65e-06	2.92e-05	TRUE		Znf_C2H2_LYAR
YCR087W	14.765	7.22088	2.04477	1.0319	0.15899	0.25267	FALSE
YCR088W	460.032	248.679	1.8499	0.88745	0.0085811	0.02094	TRUE	ABP1	Actin-bd_cofilin/tropomyosin
YCR089W	240.401	173.729	1.38377	0.4686	0.032299	0.066478	FALSE	FIG2	Flocculin_t3_rpt
YCR090C	334.101	489.365	0.682725	-0.55062	0.0075946	0.018807	TRUE		DUF866_euk
YCR091W	213.891	38.5642	5.54637	2.4715	8.65e-06	4.32e-05	TRUE	KIN82	Kinase-like_dom
YCR092C	65.9182	144.736	0.455437	-1.1347	1.81e-05	8.4e-05	TRUE	MSH3	DNA_mismatch_repair_MutS_N
YCR093W	208.676	488.068	0.427554	-1.2258	3.21e-07	2.13e-06	TRUE	CDC39	CCR4-Not_Not1su_DUF3819
YCR094W	86.509	100.043	0.864718	-0.2097	0.43326	0.56757	FALSE	CDC50	DUF284_TM_euk
YCR095C	137.423	171.778	0.800006	-0.32192	0.23612	0.35156	FALSE	OCA4	Tyr_Pase_SIW14-like
YCR095W-A	3.05509	1.20782	2.52942	1.3388	0.47638	0.60931	FALSE
YCR096C	128.005	74.0347	1.72898	0.78992	0.0098265	0.023667	TRUE	HMRA2	Homeodomain-like
YCR097W	31.9689	39.4812	0.809724	-0.3045	0.34078	0.47057	FALSE	HMRA1	Homeobox_CS
YCR097W-A	17.6687	6.70068	2.63685	1.3988	0.040866	0.081432	FALSE
YCR098C	797.794	116.783	6.83142	2.7722	7.2e-29	5.72e-27	TRUE	GIT1	MFS_dom
YCR099C	36.3882	40.5209	0.898009	-0.1552	0.65914	0.77097	FALSE
YCR100C	40.0543	59.7893	0.669924	-0.57793	0.10751	0.18192	FALSE		Neuraminidase
YCR101C	19.6387	21.6038	0.909039	-0.13759	0.74945	0.8446	FALSE		WD40/YVTN_repeat-like_dom
YCR102C	3054.7	607.58	5.02765	2.3299	5.82e-06	3e-05	TRUE		NAD(P)-bd_dom
YCR102W-A	23.0528	12.4351	1.85385	0.89052	0.07384	0.13323	FALSE		DUP
YCR104W	127.116	57.1654	2.22366	1.1529	0.0067172	0.016872	TRUE	PAU3	SRP1_TIP1
YCR105W	88.0624	43.9472	2.00382	1.0028	0.0010598	0.0033416	TRUE	ADH7	NAD(P)-bd_dom
YCR106W	89.7821	99.0107	0.906792	-0.14116	0.78408	0.87511	FALSE	RDS1	Zn2-C6_fun-type_DNA-bd
YCR107W	1674.71	274.643	6.09777	2.6083	3.61e-29	2.9e-27	TRUE	AAD3	NADP_OxRdtase_dom
YCR108C	4.5627	0	NA	Inf	0.0059338	0.015174	TRUE
YDL001W	97.3964	133.778	0.728043	-0.4579	0.060122	0.11276	FALSE	RMD1	DUF155
YDL002C	268.669	211.838	1.26828	0.34287	0.25409	0.37302	FALSE	NHP10	HMG_superfamily
YDL003W	22.9204	139.22	0.164635	-2.6027	6.56e-15	1.24e-13	TRUE	MCD1	Rad21/Rec8_C
YDL004W	2524.93	2242.48	1.12596	0.17115	0.44925	0.58253	FALSE	ATP16	ATPase_F1-cplx_dsu/esu_N
YDL005C	277.637	85.093	3.26274	1.7061	7.78e-06	3.9e-05	TRUE	MED2	Mediator_Med2_fun
YDL006W	649.423	379.911	1.70941	0.7735	0.00094402	0.0030013	TRUE	PTC1	Protein_Pase_2C
YDL007C-A	10.8931	0.455939	23.8916	4.5784	7.72e-05	0.00031337	TRUE
YDL007W	1271.21	1899.48	0.669241	-0.5794	0.00464	0.012295	TRUE	RPT2	26S_Psome_P45
YDL008W	244.028	331.886	0.735276	-0.44364	0.071851	0.13025	FALSE	APC11	Apc11
YDL009C	2.71691	4.07626	0.666521	-0.58528	0.45204	0.58499	FALSE
YDL010W	106.256	147.187	0.721912	-0.47011	0.047798	0.093023	FALSE	GRX6	Glutaredoxin_subgr
YDL011C	0.358979	0.455939	0.78734	-0.34494	1	1	FALSE
YDL012C	92.7251	138.711	0.668476	-0.58105	0.034179	0.069882	FALSE
YDL013W	284.203	246.111	1.15477	0.20761	0.1906	0.29339	FALSE	SLX5
YDL014W	9599.27	12499.6	0.767966	-0.38089	0.14585	0.23489	FALSE	NOP1	Fibrillarin_CS
YDL015C	1393.12	2700.14	0.515943	-0.95472	2.79e-06	1.53e-05	TRUE	TSC13	3-oxo-5_a-steroid_4-DH_C
YDL016C	385.35	600.817	0.641376	-0.64076	0.0033318	0.0092389	TRUE
YDL017W	74.2967	86.0237	0.863677	-0.21144	0.36751	0.49953	FALSE	CDC7	Kinase-like_dom
YDL018C	297.707	266.552	1.11688	0.15947	0.4976	0.62961	FALSE	ERP3	GOLD
YDL019C	402.396	281.373	1.43012	0.51613	0.018239	0.040776	TRUE	OSH2	Ankyrin_rpt-contain_dom
YDL020C	2167.29	488.838	4.43355	2.1485	5.32e-08	4.11e-07	TRUE	RPN4	Znf_C2H2-like
YDL021W	92.6364	42.593	2.17492	1.121	0.0022359	0.006453	TRUE	GPM2	His_Pase_superF_clade-1
YDL022C-A	11.3255	0.455939	24.84	4.6346	6.97e-05	0.00028743	TRUE
YDL022W	3786.78	1060.21	3.57174	1.8366	2.2e-16	5.18e-15	TRUE	GPD1	G3P_DH_NAD-dep_euk
YDL023C	3.68518	1.54512	2.38505	1.254	0.30773	0.43451	FALSE
YDL024C	317.355	37.3051	8.50702	3.0887	1.14e-29	9.73e-28	TRUE	DIA3	Histidine_acid_Pase_euk
YDL025C	560.753	299.264	1.87377	0.90595	7.34e-05	0.00030061	TRUE	RTK1	Protein_kinase_ATP_BS
YDL025W-A	0	1.64086	0	#NAME?	0.32523	0.45323	FALSE
YDL026W	8.69297	2.02825	4.28595	2.0996	0.01745	0.039201	TRUE
YDL027C	440.233	195.679	2.24978	1.1698	0.00014863	0.0005683	TRUE
YDL028C	65.5349	99.077	0.661454	-0.59629	0.030582	0.063506	FALSE	MPS1	Protein_kinase_ATP_BS
YDL029W	1371.97	1165.15	1.1775	0.23573	0.28	0.40249	FALSE	ARP2	Actin/actin-like_CS
YDL030W	162.173	194.935	0.831937	-0.26545	0.2829	0.40615	FALSE	PRP9	DUF3449
YDL031W	215.212	498.764	0.431491	-1.2126	1.05e-07	7.7e-07	TRUE	DBP10	RNA_helicase_DEAD_Q_motif
YDL032W	0.583844	0.606053	0.963355	-0.053861	0.94859	0.99283	FALSE
YDL033C	189.874	201.751	0.941129	-0.087535	0.99088	1	FALSE	SLM3	Adenine_a_hdrlase_dom
YDL034W	0	0.214375	0	#NAME?	1	1	FALSE
YDL035C	251.536	233.777	1.07597	0.10563	0.7107	0.81364	FALSE	GPR1	Glucose_rcpt_Git3_N
YDL036C	50.6556	138.062	0.366905	-1.4465	3.32e-07	2.19e-06	TRUE	PUS9	PsdUridine_synth_cat_dom
YDL037C	54.5094	322.827	0.16885	-2.5662	6.71e-21	2.68e-19	TRUE	BSC1	Uncharacterised_Flo11-rel_N
YDL039C	602.211	665.849	0.904425	-0.14493	0.87348	0.94319	FALSE	PRM7
YDL040C	346.491	723.833	0.478689	-1.0628	3.7e-06	1.97e-05	TRUE	NAT1	Alpha-AcTfrase15_NatA
YDL041W	0.989074	0.455939	2.16931	1.1172	0.90804	0.96874	FALSE
YDL042C	367.645	224.913	1.63461	0.70894	0.0010848	0.0034106	TRUE	SIR2	Sirtuin_cat_small_dom
YDL043C	223.164	301.139	0.741065	-0.43233	0.066187	0.12212	FALSE	PRP11	Znf_C2H2-like
YDL044C	74.9546	77.0508	0.972796	-0.039792	0.74599	0.84141	FALSE	MTF2
YDL045C	354.042	228.958	1.54632	0.62884	0.011101	0.02629	TRUE	FAD1	Rossmann-like_a/b/a_fold
YDL045W-A	163.475	126.753	1.28972	0.36706	0.23902	0.3549	FALSE	MRP10	Ribosomal_MRP10_mt
YDL046W	4477.3	2046.6	2.18768	1.1294	6.46e-05	0.00026748	TRUE	NPC2	Ig_E-set
YDL047W	655.831	424.881	1.54356	0.62627	0.0024538	0.007004	TRUE	SIT4	Ser/Thr-sp_prot-phosphatase
YDL048C	443.942	331.034	1.34108	0.42339	0.048737	0.094539	FALSE	STP4	Znf_C2H2-like
YDL049C	58.8398	87.4881	0.672546	-0.5723	0.13453	0.22071	FALSE	KNH1	CW_beta-glucan_synthesis
YDL050C	0.697152	2.15117	0.32408	-1.6256	0.57567	0.70093	FALSE
YDL051W	897.263	1725.54	0.519989	-0.94345	7.04e-06	3.57e-05	TRUE	LHP1	Nucleotide-bd_a/b_plait
YDL052C	455.821	709.517	0.642438	-0.63837	0.0020227	0.005904	TRUE	SLC1	AGP_acyltrans
YDL053C	188.003	142.545	1.3189	0.39934	0.10498	0.17868	FALSE	PBP4
YDL054C	2406.5	1908.39	1.26101	0.33458	0.20728	0.31519	FALSE	MCH1	MFS_dom_general_subst_transpt
YDL055C	2811.88	12041.7	0.233512	-2.0984	6.03e-22	2.6e-20	TRUE	PSA1	Hexapep_transf_CS
YDL056W	43.2938	47.1499	0.918215	-0.1231	0.75311	0.84782	FALSE	MBP1	Ankyrin_rpt-contain_dom
YDL057W	121.853	67.0387	1.81765	0.86208	0.0034626	0.0095365	TRUE
YDL058W	115.136	126.446	0.910554	-0.13518	0.68529	0.79414	FALSE	USO1	Vesicle_P115-like
YDL059C	1377.17	840.396	1.63871	0.71256	0.00099524	0.0031534	TRUE	RAD59	DNA_repair_RAD59_fun
YDL060W	233.485	977.002	0.238981	-2.065	9.12e-20	3.31e-18	TRUE	TSR1	AARP2CN
YDL061C	12910	12001.1	1.07573	0.10532	0.84436	0.92188	FALSE	RPS29B	Ribosomal_S14_CS
YDL062W	0.76421	0.697503	1.09564	0.13177	1	1	FALSE
YDL063C	69.1074	432.463	0.1598	-2.6457	7.74e-15	1.44e-13	TRUE	SYO1	ARM-type_fold
YDL064W	273.414	417.856	0.654326	-0.61192	0.0062239	0.01581	TRUE	UBC9	UBQ-conjugating_AS
YDL065C	130.468	106.041	1.23036	0.29908	0.52102	0.65032	FALSE	PEX19	Pex19
YDL066W	2495.19	2031.17	1.22845	0.29684	0.12211	0.2031	FALSE	IDP1	IsoPropMal-DH-like_dom
YDL067C	6149.11	3659.75	1.6802	0.74863	0.080258	0.14269	FALSE	COX9	Cyt_c_oxidase_su7a_fun
YDL068W	0.76421	3.92055	0.194924	-2.359	0.10023	0.17206	FALSE
YDL069C	68.0553	80.721	0.843093	-0.24624	0.40734	0.54002	FALSE	CBS1
YDL070W	363.579	500.284	0.726745	-0.46048	0.044888	0.088204	FALSE	BDF2	Bromodomain_CS
YDL071C	7.93051	6.15015	1.28948	0.36679	0.64189	0.7576	FALSE
YDL072C	1773.83	1604.55	1.1055	0.14469	0.71538	0.81564	FALSE	YET3	Bap31
YDL073W	111.771	294.051	0.380106	-1.3955	5.53e-09	5.01e-08	TRUE		UPF0592
YDL074C	221.769	472.639	0.469215	-1.0917	1.03e-06	6.07e-06	TRUE	BRE1	E3_ubiquit_lig_BRE1
YDL075W	8405.63	10608.3	0.79236	-0.33577	0.20987	0.3186	FALSE	RPL31A	Ribosomal_L31e_dom
YDL076C	351.068	233.303	1.50477	0.58954	0.014236	0.03276	TRUE	RXT3	Histone_deAc_Rxt3
YDL077C	91.7752	118.119	0.776973	-0.36406	0.18132	0.28096	FALSE	VAM6	VPS39/TGF_beta_rcpt-assoc_2
YDL078C	6101.97	3023.8	2.01798	1.0129	1.37e-06	7.98e-06	TRUE	MDH3	Lactate/malate_DH_C
YDL079C	1388.63	234.91	5.91131	2.5635	3.18e-18	9.59e-17	TRUE	MRK1	Protein_kinase_ATP_BS
YDL080C	450.574	791.254	0.569442	-0.81238	0.00038724	0.0013412	TRUE	THI3	Pyruvt_ip_decrb
YDL081C	87042.4	93040.3	0.935535	-0.096136	0.51738	0.64727	FALSE	RPP1A	Ribosomal_60S
YDL082W	4869.35	8070.85	0.603325	-0.72899	0.00025653	0.00092751	TRUE	RPL13A	Ribosomal_L13e_CS
YDL083C	22496.1	28724.7	0.783164	-0.35261	0.049683	0.09606	FALSE	RPS16B	Ribosomal_S9_CS
YDL084W	4355.59	8202.67	0.530997	-0.91322	5.11e-06	2.65e-05	TRUE	SUB2	RNA_helicase_DEAD_Q_motif
YDL085C-A	141.96	69.0235	2.05669	1.0403	0.0001772	0.00066545	TRUE		Uncharacterised_SERF
YDL085W	3611.82	73.1182	49.397	5.6264	3.8e-99	1.24e-95	TRUE	NDE2	Pyr_nucl-diS_OxRdtase_FAD/NAD
YDL086C-A	336.62	152.245	2.21105	1.1447	0.035858	0.072926	FALSE
YDL086W	5179.56	3074.92	1.68445	0.75228	0.0053652	0.013928	TRUE		Dienelactn_hydro
YDL087C	120.384	85.0565	1.41535	0.50116	0.041551	0.082604	FALSE	LUC7	LUC7-rel
YDL088C	238.203	312.262	0.76283	-0.39057	0.127	0.21015	FALSE	ASM4	MPPN
YDL089W	120.565	91.7939	1.31344	0.39335	0.20015	0.30562	FALSE	NUR1	DUF2418
YDL090C	330.908	330.947	0.999882	-0.00016981	0.94006	0.98903	FALSE	RAM1	FTB
YDL091C	274.197	170.851	1.60489	0.68247	0.0063921	0.016168	TRUE	UBX3	Thioredoxin-like_fold
YDL092W	625.806	727.996	0.859628	-0.21822	0.24349	0.36026	FALSE	SRP14	Signal_recog_particle_SRP9/14
YDL093W	128.581	149.183	0.861902	-0.2144	0.44611	0.5803	FALSE	PMT5	GlyclTrfase_39_like
YDL094C	1.12319	0.847617	1.32511	0.40612	0.92303	0.97841	FALSE
YDL095W	983.527	2106.65	0.466867	-1.0989	1.11e-05	5.38e-05	TRUE	PMT1	GlyclTrfase_39_like
YDL096C	0	0	NA	NA	NA	NA	NA	OPI6
YDL097C	1123.98	1453.42	0.773333	-0.37084	0.10179	0.17451	FALSE	RPN6	PAM
YDL098C	52.1314	66.7181	0.781368	-0.35593	0.16158	0.2557	FALSE	SNU23	Znf_C2H2-like
YDL099W	139.113	130.51	1.06592	0.092095	1	1	FALSE	BUG1
YDL100C	1252.39	2414.17	0.518765	-0.94685	8.05e-06	4.03e-05	TRUE	GET3	Anion-transp_ATPase-like_dom
YDL101C	67.6589	240.574	0.28124	-1.8301	8.21e-13	1.23e-11	TRUE	DUN1	Protein_kinase_ATP_BS
YDL102W	115.207	222.608	0.517532	-0.95028	0.00020922	0.00077363	TRUE	POL3	Znf-C4pol
YDL103C	262.602	455.593	0.576395	-0.79487	0.0010436	0.0032969	TRUE	QRI1	UDPGP_trans
YDL104C	170.847	123.229	1.38643	0.47137	0.069734	0.1273	FALSE	QRI7	Peptidase_M22_subgr
YDL105W	23.3193	40.9261	0.569789	-0.8115	0.021003	0.045946	TRUE	NSE4	Nse4
YDL106C	125.346	89.4938	1.40061	0.48605	0.26437	0.38439	FALSE	PHO2	Homeobox_CS
YDL107W	99.3739	92.3574	1.07597	0.10564	0.81243	0.89897	FALSE	MSS2	TPR-like_helical
YDL108W	217.318	273.805	0.793695	-0.33334	0.19715	0.30189	FALSE	KIN28	Protein_kinase_ATP_BS
YDL109C	38.1218	30.557	1.24756	0.31911	0.40498	0.53778	FALSE		Lipase_YDL109c
YDL110C	5447.93	1494.85	3.64447	1.8657	5.22e-15	9.99e-14	TRUE	TMA17
YDL111C	389.017	627.87	0.619582	-0.69063	0.0010158	0.0032168	TRUE	RRP42	Ribosomal_S5_D2-typ_fold
YDL112W	262.873	792.684	0.331624	-1.5924	1.21e-12	1.77e-11	TRUE	TRM3	tRNA_mtfrase_TRM3
YDL113C	237.185	129.864	1.82641	0.86901	0.00056625	0.0019015	TRUE	ATG20	Phox
YDL114W	47.3258	2.5898	18.2739	4.1917	2.31e-11	2.87e-10	TRUE		Sc_DH/Rdtase_CS
YDL114W-A	0.583844	4.89669	0.119232	-3.0682	0.031112	0.064391	FALSE
YDL115C	440.885	330.774	1.33289	0.41456	0.096838	0.16701	FALSE	IWR1	TF_Iwr1
YDL116W	255.5	505.276	0.505664	-0.98375	7.19e-06	3.63e-05	TRUE	NUP84	Nup84_Nup100
YDL117W	147.975	307.529	0.481174	-1.0554	1.64e-05	7.71e-05	TRUE	CYK3	Transglutaminase-like
YDL118W	1.12319	0.884688	1.26959	0.34436	1	1	FALSE
YDL119C	170.367	113.104	1.50628	0.59099	0.025823	0.05476	FALSE		Mt_carrier_dom
YDL120W	607.261	369.729	1.64245	0.71585	0.0039009	0.010596	TRUE	YFH1	Frataxin_CS
YDL121C	285.88	478.545	0.597393	-0.74325	0.00057021	0.0019118	TRUE
YDL122W	217.026	486.031	0.446528	-1.1632	4.49e-07	2.89e-06	TRUE	UBP1	Pept_C19ubi-hydrolase_C_CS
YDL123W	887.129	430.874	2.0589	1.0419	7.78e-05	0.00031547	TRUE	SNA4	PMP3
YDL124W	2789.32	349.058	7.99102	2.9984	7.51e-29	5.89e-27	TRUE		NADP_OxRdtase_dom
YDL125C	5574.3	2917.7	1.91051	0.93396	3.89e-05	0.00016935	TRUE	HNT1	Histidine_triad_CS
YDL126C	7400.45	8869.82	0.834341	-0.26129	0.28655	0.40995	FALSE	CDC48	Asp_de-COase-like_fold
YDL127W	35.7147	46.1619	0.773684	-0.37018	0.34096	0.47071	FALSE	PCL2	Cyclin-like
YDL128W	2489.74	1558.66	1.59736	0.67569	0.0078872	0.019429	TRUE	VCX1	NaCa_Exmemb
YDL129W	210.536	174.888	1.20383	0.26764	0.14423	0.23325	FALSE
YDL130W	17708.1	18843.2	0.939764	-0.08963	0.60642	0.72487	FALSE	RPP1B	Ribosomal_60S
YDL130W-A	514.598	154.395	3.33299	1.7368	7.33e-06	3.69e-05	TRUE	STF1	ATPase_inhibitor_IATP_mt
YDL131W	9324.74	6350.39	1.46837	0.55422	0.0081914	0.020109	TRUE	LYS21	Aldolase_TIM
YDL132W	461.675	670.096	0.688969	-0.53749	0.027416	0.057686	FALSE	CDC53	Cullin_neddylation_domain
YDL133C-A	7460.11	6891.01	1.08259	0.11448	0.94953	0.99366	FALSE	RPL41B	Ribosomal_L41
YDL133W	1060.1	371.027	2.85721	1.5146	2.38e-11	2.95e-10	TRUE	SRF1
YDL134C	2443.44	1920.43	1.27234	0.34749	0.13863	0.22611	FALSE	PPH21	Ser/Thr-sp_prot-phosphatase
YDL135C	285.977	291.441	0.981254	-0.027302	0.98197	1	FALSE	RDI1	RhoGDI_domain
YDL136W	18716.4	30004.5	0.623786	-0.68088	0.0012311	0.0037981	TRUE	RPL35B	Ribosomal_L29_CS
YDL137W	4347.55	2367.77	1.83614	0.87667	5.71e-05	0.00023998	TRUE	ARF2	Small_GTPase_ARF
YDL138W	193.43	230.937	0.837587	-0.25569	0.32896	0.45715	FALSE	RGT2	MFS_dom
YDL139C	40.851	33.2486	1.22865	0.29707	0.33895	0.46874	FALSE	SCM3	Centromere_Scm3_N
YDL140C	1815.58	3002.49	0.604691	-0.72573	0.067548	0.12411	FALSE	RPO21	RNA_pol_Rpb1_4
YDL141W	180.075	258.139	0.697591	-0.51955	0.086732	0.15181	FALSE	BPL1	Biotin-prot_ligase_N
YDL142C	557.734	391.864	1.42328	0.50922	0.019883	0.043926	TRUE	CRD1	CDP-OH_P_trans
YDL143W	1650.73	4149.89	0.397776	-1.33	3.28e-10	3.53e-09	TRUE	CCT4	Chaperone_TCP-1
YDL144C	900.615	674.858	1.33453	0.41633	0.028653	0.059902	FALSE		NAD(P)-bd_dom
YDL145C	916.512	1693.5	0.541195	-0.88578	0.00010835	0.00042555	TRUE	COP1	G-protein_beta_WD-40_rep
YDL146W	114.933	194.674	0.590386	-0.76027	0.0013772	0.004192	TRUE	LDB17	DUF2013
YDL147W	1236.91	1874.77	0.659764	-0.59998	0.0026916	0.0076261	TRUE	RPN5	WHTH_trsnscrt_rep_DNA-bd
YDL148C	85.2552	233.29	0.365448	-1.4523	7.64e-09	6.74e-08	TRUE	NOP14	Nop14
YDL149W	141.528	82.6565	1.71225	0.77589	0.002536	0.0072197	TRUE	ATG9	Autophagy-rel_prot_9
YDL150W	205.184	387.592	0.529382	-0.91762	5.62e-05	0.00023627	TRUE	RPC53	RNA_pol_III_Rpc4
YDL151C	0	0	NA	NA	NA	NA	NA	BUD30
YDL152W	0	0	NA	NA	NA	NA	NA
YDL153C	294.551	674.192	0.436894	-1.1946	5.53e-08	4.25e-07	TRUE	SAS10	Sas10_C
YDL154W	158.051	134.987	1.17086	0.22756	0.42275	0.55637	FALSE	MSH5	DNA_mismatch_repair_MutS_core
YDL155W	319.009	275.555	1.1577	0.21126	0.29485	0.41991	FALSE	CLB3	Cyclin_A/B/D/E
YDL156W	10.3075	34.0963	0.302306	-1.7259	0.00065323	0.0021624	TRUE	CMR1	WD40_repeat_CS
YDL157C	398.199	579.527	0.68711	-0.54139	0.011025	0.026166	TRUE
YDL158C	11.1417	29.9781	0.371659	-1.4279	0.0023717	0.0067937	TRUE
YDL159C-B	0	0	NA	NA	NA	NA	NA
YDL159W	138.998	104.708	1.32748	0.40869	0.086809	0.15187	FALSE	STE7	Protein_kinase_ATP_BS
YDL159W-A	0	0	NA	NA	NA	NA	NA
YDL160C	174.273	226.35	0.769928	-0.3772	0.35244	0.48299	FALSE	DHH1	RNA_helicase_DEAD_Q_motif
YDL160C-A	94.2945	74.7327	1.26176	0.33543	0.28804	0.41172	FALSE	MHF2	CENP-S_centromere_X
YDL161W	95.3287	148.405	0.642357	-0.63855	0.011187	0.026446	TRUE	ENT1	Epsin-like_N
YDL162C	0.717958	0.670314	1.07108	0.099064	1	1	FALSE
YDL163W	0	0	NA	NA	NA	NA	NA
YDL164C	107.09	274.763	0.389754	-1.3594	1.47e-07	1.04e-06	TRUE	CDC9	DNA_ligase_ATP-dep_CS
YDL165W	513.423	492.434	1.04262	0.06022	0.84996	0.92547	FALSE	CDC36	NOT
YDL166C	353.19	567.911	0.62191	-0.68522	0.0014333	0.0043445	TRUE	FAP7
YDL167C	68.9005	415.312	0.165901	-2.5916	8.56e-20	3.13e-18	TRUE	NRP1	Nucleotide-bd_a/b_plait
YDL168W	2601.62	1250.31	2.08078	1.0571	1.46e-05	6.92e-05	TRUE	SFA1	NAD(P)-bd_dom
YDL169C	183.751	35.1681	5.22494	2.3854	5.99e-17	1.53e-15	TRUE	UGX2
YDL170W	563.608	610.166	0.923696	-0.11451	0.63783	0.75377	FALSE	UGA3	DUF3468
YDL171C	5428.89	6652.38	0.816083	-0.29321	0.37207	0.50383	FALSE	GLT1	Pyr_nucl-diS_OxRdtase_FAD/NAD
YDL172C	1.70703	2.06532	0.826522	-0.27487	0.79891	0.88816	FALSE
YDL173W	596.534	311.87	1.91277	0.93566	1.86e-05	8.64e-05	TRUE	PAR32	DUF3602
YDL174C	5754.89	2262.44	2.54366	1.3469	8.32e-09	7.29e-08	TRUE	DLD1	Vanillyl_alc_oxidase_C-sub2
YDL175C	98.0801	94.4722	1.03819	0.054071	0.97795	1	FALSE	AIR2	PolA_Pol_cplx_Air1/2_su
YDL176W	128.806	119.176	1.0808	0.1121	0.58477	0.70765	FALSE
YDL177C	70.6694	88.5122	0.798415	-0.32479	0.17209	0.26955	FALSE		Impact
YDL178W	3488.6	3044.42	1.1459	0.19648	0.32235	0.44998	FALSE	DLD2	Vanillyl_alc_oxidase_C-sub2
YDL179W	73.1932	186.169	0.393154	-1.3468	4.34e-07	2.81e-06	TRUE	PCL9	Cyclin-like
YDL180W	1133.98	958.351	1.18326	0.24277	0.37562	0.50706	FALSE
YDL181W	815.438	524.733	1.55401	0.63599	0.01118	0.02644	TRUE	INH1	ATPase_inhibitor_IATP_mt
YDL182W	16259.5	11270.4	1.44268	0.52875	0.030998	0.064227	FALSE	LYS20	Aldolase_TIM
YDL183C	285.99	168.302	1.69927	0.76491	0.061579	0.11503	FALSE		DUF2343
YDL184C	3051.05	2730.37	1.11745	0.16021	0.97788	1	FALSE	RPL41A	Ribosomal_L41
YDL185C-A	0	0.241564	0	#NAME?	1	1	FALSE
YDL185W	8266.3	11664	0.708705	-0.49674	0.069907	0.12758	FALSE	VMA1	ATPase_F1_bsu/V1_C
YDL186W	13.865	2.64418	5.24357	2.3905	0.0017035	0.0050786	TRUE
YDL187C	137.758	114.694	1.20109	0.26434	0.41372	0.5467	FALSE
YDL188C	1013.59	1010.7	1.00285	0.0041084	0.98415	1	FALSE	PPH22	Ser/Thr-sp_prot-phosphatase
YDL189W	75.4783	134.509	0.561139	-0.83357	0.0026252	0.0074542	TRUE	RBS1	R3H_ss-bd
YDL190C	477.703	497.52	0.960168	-0.058642	0.82397	0.90719	FALSE	UFD2	Ub_conjug_fac_E4_core
YDL191W	20902.8	33473.1	0.624466	-0.67931	0.00053599	0.0018111	TRUE	RPL35A	Ribosomal_L29_CS
YDL192W	3748.33	6134.19	0.611055	-0.71063	0.00032131	0.0011328	TRUE	ARF1	Small_GTPase_ARF
YDL193W	222.986	191.822	1.16246	0.21718	0.42146	0.55507	FALSE	NUS1	UPP_synth-like
YDL194W	582.83	178.937	3.25717	1.7036	1.54e-08	1.3e-07	TRUE	SNF3	MFS_dom
YDL195W	1014.39	1555.12	0.652291	-0.61641	0.028538	0.05972	FALSE	SEC31	Sec31
YDL196W	1.16944	2.7943	0.41851	-1.2567	0.44515	0.57952	FALSE
YDL197C	91.6002	86.3885	1.06033	0.08451	0.69692	0.80422	FALSE	ASF2
YDL198C	15067.8	6631.38	2.2722	1.1841	0.00029134	0.0010383	TRUE	GGC1	Mt_carrier_dom
YDL199C	318.034	173.181	1.83642	0.8769	0.00036604	0.0012746	TRUE		MFS_dom
YDL200C	68.0814	55.6984	1.22232	0.28962	0.48532	0.61785	FALSE	MGT1	MethylDNA_cys_MeTrfase_DNA-bd
YDL201W	289.289	641.051	0.451273	-1.1479	2.76e-07	1.85e-06	TRUE	TRM8	tRNA_(Gua-N-7)_MeTrfase_euk
YDL202W	155.314	147.57	1.05247	0.073785	0.90374	0.96498	FALSE	MRPL11	Ribosomal_L10/acidic_P0
YDL203C	211.654	215.708	0.981206	-0.027372	0.96579	1	FALSE	ACK1	TPR-like_helical
YDL204W	1761.91	96.266	18.3025	4.194	6.1e-14	1.03e-12	TRUE	RTN2	Reticulon
YDL205C	728.315	718.519	1.01363	0.019535	0.91074	0.97055	FALSE	HEM3	Porphobilin_deaminase_cofac_BS
YDL206W	238.272	178.101	1.33785	0.41991	0.19502	0.29898	FALSE		NaCa_Exmemb
YDL207W	99.4208	140.748	0.706374	-0.5015	0.089835	0.1562	FALSE	GLE1	GLE1
YDL208W	1171.28	1729.16	0.677367	-0.56199	0.0073981	0.018398	TRUE	NHP2	Ribosomal_L7Ae/L8/Nhp2
YDL209C	67.4721	69.4351	0.971729	-0.041373	0.77372	0.86573	FALSE	CWC2	Nucleotide-bd_a/b_plait
YDL210W	804.311	1359.03	0.591829	-0.75675	0.016606	0.037554	TRUE	UGA4	Amoino_acid_permease_CS
YDL211C	18.734	64.6434	0.289805	-1.7868	3.08e-06	1.67e-05	TRUE
YDL212W	5307.54	7125.9	0.744824	-0.42503	0.02253	0.048761	TRUE	SHR3	Shr3_AAP_chap
YDL213C	369.253	525.756	0.702328	-0.50978	0.025172	0.053571	FALSE	NOP6	Nucleotide-bd_a/b_plait
YDL214C	630.61	40.4567	15.5873	3.9623	6.97e-09	6.19e-08	TRUE	PRR2	Protein_kinase_ATP_BS
YDL215C	1856.93	1066.97	1.74038	0.79941	0.00021042	0.00077674	TRUE	GDH2	Glu_DH_NAD-dep
YDL216C	114.422	81.5729	1.40269	0.4882	0.080999	0.14375	FALSE	RRI1	Mov34_MPN_PAD1
YDL217C	133.378	117.119	1.13883	0.18755	0.51615	0.64636	FALSE	TIM22	Tim17/Tim22/Tim23/PMP24
YDL218W	27.4612	39.3649	0.697606	-0.51952	0.23376	0.34845	FALSE		MARVEL-like_dom
YDL219W	54.6164	203.351	0.268582	-1.8966	2.83e-12	3.95e-11	TRUE	DTD1	DTD-like_dom
YDL220C	112.927	153.66	0.734917	-0.44435	0.15377	0.2454	FALSE	CDC13	NA-bd_OB-fold-like
YDL221W	23.2621	4.10773	5.663	2.5016	5.84e-05	0.00024433	TRUE
YDL222C	549.898	36.885	14.9085	3.8981	1.2e-24	6.74e-23	TRUE	FMP45	SUR7/PalI
YDL223C	48.3235	19.7473	2.4471	1.2911	0.026291	0.055588	FALSE	HBT1
YDL224C	438.405	406.768	1.07778	0.10806	0.60846	0.72644	FALSE	WHI4	Nucleotide-bd_a/b_plait
YDL225W	150.804	193.837	0.777995	-0.36217	0.12782	0.21123	FALSE	SHS1	Septin
YDL226C	426.161	473.92	0.899227	-0.15324	0.73108	0.82875	FALSE	GCS1	ArfGAP
YDL227C	21.0538	3.88907	5.41358	2.4366	0.00037725	0.0013101	TRUE	HO	Homing_endonuc
YDL228C	8.85604	13.1796	0.671952	-0.57357	0.18424	0.28493	FALSE		Glutamate_DH_NAD-spec
YDL229W	99486.7	129505	0.768209	-0.38043	0.20341	0.30995	FALSE	SSB1	Heat_shock_70_CS
YDL230W	494.631	320.003	1.54571	0.62827	0.0033628	0.009305	TRUE	PTP1	Non-rcpt_Tyr_Pase_T1_fun
YDL231C	867.391	957.377	0.906008	-0.1424	0.64207	0.75766	FALSE	BRE4	Brefeldin_A-sensitivity_4
YDL232W	171.297	268.225	0.638633	-0.64694	0.43595	0.57005	FALSE	OST4	Oligosaccaryltransferase
YDL233W	178.301	83.8024	2.12763	1.0892	0.00050097	0.0017025	TRUE	MFG1
YDL234C	749.739	396.797	1.88948	0.91799	0.0038792	0.01055	TRUE	GYP7	RabGAP/TBC_dom
YDL235C	153.731	367.854	0.417914	-1.2587	0.00011642	0.00045341	TRUE	YPD1	Sig_transdc_His_kin_Hpt_dom
YDL236W	2082.1	2227.43	0.934755	-0.09734	0.49109	0.62324	FALSE	PHO13	NPhePase-like_dom
YDL237W	905.85	635.425	1.42558	0.51155	0.020644	0.045251	TRUE	AIM6	PLC-like_Pdiesterase_TIM-brl
YDL238C	130.601	79.3964	1.64492	0.71802	0.0074723	0.018568	TRUE	GUD1	Guanine_deaminase
YDL239C	13.8158	13.927	0.992018	-0.011562	1	1	FALSE	ADY3	SID
YDL240C-A	0.583844	0	NA	Inf	0.67715	0.7868	FALSE
YDL240W	71.045	125.892	0.564332	-0.82538	0.0052029	0.013555	TRUE	LRG1	Rho_GTPase_activation_prot
YDL241W	12.1822	32.2992	0.377169	-1.4067	0.00074269	0.0024276	TRUE
YDL242W	4.69681	1.66804	2.81576	1.4935	0.12799	0.21142	FALSE
YDL243C	4055.71	866.327	4.6815	2.227	3.37e-05	0.00014829	TRUE	AAD4	NADP_OxRdtase_dom
YDL244W	237295	13095.8	18.12	4.1795	6.93e-24	3.67e-22	TRUE	THI13	NMT1
YDL245C	64.8096	5.01961	12.9113	3.6906	1.37e-15	2.85e-14	TRUE	HXT15	MFS_dom
YDL246C	82.4188	39.5491	2.08396	1.0593	0.0051557	0.013464	TRUE	SOR2	NAD(P)-bd_dom
YDL247W	29.7266	19.4724	1.5266	0.61032	0.30852	0.43507	FALSE	MPH2	MFS_dom
YDL247W-A	8.51611	4.04347	2.10614	1.0746	0.16798	0.26413	FALSE
YDL248W	3270.05	2320.99	1.4089	0.49457	0.083264	0.14702	FALSE	COS7	DUP
YDR001C	993.307	398.958	2.48975	1.316	2.56e-09	2.47e-08	TRUE	NTH1	Glyco_hydro_37_CS
YDR002W	2255.38	3604.47	0.625718	-0.67642	0.00069641	0.002289	TRUE	YRB1	PH_type
YDR003W	937.448	322.915	2.90308	1.5376	1.07e-11	1.39e-10	TRUE	RCR2	Chitin_synth_reg_RCR
YDR003W-A	177.198	58.3648	3.03603	1.6022	1.3e-07	9.3e-07	TRUE
YDR004W	481.12	456.739	1.05338	0.075028	0.73844	0.83492	FALSE	RAD57	DNA_recomb_RecA/RadB_ATP-bd
YDR005C	443.566	433.618	1.02294	0.032722	0.9442	0.99027	FALSE	MAF1	RNA_pol_III_tscrpt_repres_MAF1
YDR006C	850.794	525.718	1.61835	0.69452	0.0065916	0.016589	TRUE	SOK1	Tcp11
YDR007W	1926.46	888.128	2.16913	1.1171	3.37e-07	2.22e-06	TRUE	TRP1	Aldolase_TIM
YDR008C	21.6927	19.6089	1.10627	0.1457	0.79551	0.8856	FALSE
YDR009W	139.107	30.5527	4.55301	2.1868	6.41e-09	5.73e-08	TRUE	GAL3	Ribosomal_S5_D2-typ_fold
YDR010C	10.3139	4.94547	2.08552	1.0604	0.091175	0.15815	FALSE
YDR011W	1107.34	651.523	1.69961	0.76521	0.00019727	0.00073279	TRUE	SNQ2	ABC_transporter_CS
[truncated: 5,541 more rows]
