# Supplementary material for: Yeast Assimilable Nitrogen Concentrations Influence Yeast Gene Expression and Hydrogen Sulfide Production During Cider Fermentation
Source: Front Microbiol. 2020 Jun 24;11:1264. doi: 10.3389/fmicb.2020.01264 (PMC7326769; doi:10.3389/fmicb.2020.01264)
Supplement: Supplementary file 3 [file Table_3.XLSX]

## Sheet: L522-24vsL522-72.GO
GO_accession	Description	Term_type	Over_represented_pValue	Corrected_pValue	DEG_item	DEG_list	Bg_item	Bg_list	Gene_names
GO:0003735	structural constituent of ribosome	molecular_function	1.0634e-20	1.0735e-17	201	2142	226	3485	YKL156W,YFR031C-A,YKL003C,YPL037C,YKL135C,YLR388W,YDL130W,YJL187C,YMR142C,YHR052W,YML009C,YBL027W,YLR236C,YML024W,YKR057W,YGL102C,YDR450W,YLR339C,YML026C,YOL121C,YML073C,YMR121C,YIL069C,YHR010W,YLR340W,YGL135W,YNL067W,YOL127W,YER131W,YDR337W,YGR145W,YNL302C,YOL039W,YBR251W,YER050C,YOR096W,YNL184C,YMR143W,YPL090C,YJL190C,YDR471W,YGL030W,YBR191W,YDR115W,YNL306W,YKR094C,YHL015W,YPL143W,YDR418W,YGL14…
GO:0005840	ribosome	cellular_component	1.0634e-20	1.0735e-17	201	2142	226	3485	YIL018W,YMR158W,YHR141C,YDL061C,YDR237W,YOR063W,YLR061W,YBR026C,YER117W,YMR286W,YDL075W,YJL063C,YKL009W,YAL025C,YBR084C-A,YLR264W,YBR122C,YJL096W,YHL001W,YJR145C,YMR213W,YGL076C,YDR277C,YOL040C,YHR203C,YNL122C,YNL185C,YDR116C,YML063W,YJR113C,YOL120C,YLR325C,YBL092W,YDL208W,YKL180W,YOR312C,YIL148W,YBR189W,YPR102C,YCR031C,YDR025W,YDL081C,YLR236C,YML009C,YHR052W,YBL027W,YLR339C,YDR450W,YGL102C,YML02…
GO:0043228	non-membrane-bounded organelle	cellular_component	4.2489e-15	2.1446e-12	231	2142	280	3485	YLR009W,YLR448W,YNL096C,YFL039C,YHL004W,YJR088C,YJL136C,YJR004C,YDR167W,YJL189W,YGR214W,YLR075W,YMR193W,YDR500C,YNL284C,YER126C,YNL178W,YLR441C,YOL130W,YNL162W,YNR037C,YKL129C,YJL191W,YEL054C,YPL079W,YBR048W,YKL169C,YMR242C,YOR167C,YHR147C,YDR124W,YIL133C,YGR220C,YOR341W,YPL081W,YHR148W,YCR046C,YLL045C,YKL160W,YOR117W,YDL202W,YNL069C,YDR434W,YJR065C,YER056C-A,YDR064W,YMR254C,YPL220W,YDR447C,YGL18…
GO:0043232	intracellular non-membrane-bounded organelle	cellular_component	4.2489e-15	2.1446e-12	231	2142	280	3485	YGR037C,YPL143W,YDR418W,YGL147C,YKL007W,YPR132W,YEL050C,YGL123W,YNL002C,YGL030W,YJL190C,YDR471W,YPL090C,YNL184C,YOR096W,YMR143W,YLR200W,YER050C,YBR251W,YIL131C,YOL039W,YKR054C,YHL015W,YKR094C,YNL306W,YDR115W,YBR191W,YNL067W,YGL135W,YLR340W,YMR121C,YIL069C,YHR010W,YML073C,YOL121C,YML026C,YDR424C,YNL302C,YGR145W,YDR337W,YER131W,YOL127W,YMR142C,YJL187C,YDL130W,YLR388W,YKL135C,YPL037C,YKL003C,YKL156W…
GO:0005198	structural molecule activity	molecular_function	1.0659e-14	3.8133e-12	214	2142	257	3485	YML026C,YOL121C,YGL135W,YNL067W,YIL069C,YMR121C,YHR010W,YML073C,YLR340W,YDR337W,YGR145W,YER131W,YOL127W,YNL302C,YFR031C-A,YKL156W,YKL003C,YPL037C,YKL135C,YMR142C,YLR388W,YDL130W,YJL187C,YLR236C,YML009C,YHR052W,YBL027W,YGL102C,YLR339C,YDR450W,YKR057W,YML024W,YDR418W,YPL143W,YGL147C,YLR091W,YGL123W,YNL002C,YEL050C,YPR132W,YBR251W,YER050C,YOL039W,YPL090C,YJL190C,YGL030W,YDR471W,YNL184C,YMR143W,YOR09…
GO:0030529	ribonucleoprotein complex	cellular_component	1.1332e-14	3.8133e-12	224	2142	271	3485	YNL302C,YDR337W,YGR145W,YER131W,YOL127W,YGL135W,YNL067W,YHR010W,YMR121C,YIL069C,YML073C,YLR340W,YML026C,YOL121C,YGL102C,YLR339C,YDR450W,YML024W,YKR057W,YLR236C,YJR072C,YML009C,YBL027W,YHR052W,YMR142C,YLR388W,YDL130W,YJL187C,YKL156W,YFR031C-A,YFL017W-A,YKL003C,YPL037C,YKL135C,YEL050C,YPR132W,YGL123W,YNL002C,YNL147W,YDR418W,YGR073C,YPL143W,YGL147C,YHL015W,YKR094C,YDR115W,YNL306W,YBR191W,YPL090C,YDR…
GO:0044444	cytoplasmic part	cellular_component	1.1558e-11	3.3336e-09	311	2142	406	3485	YJR048W,YGL147C,YKR026C,YOR096W,YPL090C,YBR251W,YER050C,YKR094C,YNL306W,YML073C,YIL069C,YLR340W,YGL191W,YOL121C,YNL055C,YGR145W,YER131W,YDL130W,YLR388W,YJL187C,YGR096W,YPL037C,YKL135C,YLR348C,YML024W,YGR038W,YGL102C,YDR450W,YLR339C,YHR052W,YBL027W,YJR072C,YDL081C,YDR025W,YPR102C,YBR189W,YDL208W,YJR113C,YDR116C,YNL122C,YHR203C,YEL006W,YGL076C,YBR122C,YJL096W,YLR264W,YDR031W,YBR084C-A,YAL025C,YKL00…
GO:0005737	cytoplasm	cellular_component	3.6875e-11	9.3063e-09	373	2142	500	3485	YPL143W,YCR024C,YDR418W,YDL198C,YOL059W,YGL123W,YNL002C,YMR138W,YPR132W,YEL020W-A,YEL050C,YGR240C,YOL039W,YLR240W,YJL190C,YDR471W,YGL030W,YGR204W,YAL003W,YNL184C,YMR143W,YFR009W,YLR200W,YDR115W,YBR191W,YHL015W,YML026C,YNL067W,YGL135W,YLR171W,YMR121C,YBR017C,YHR010W,YDR337W,YOL127W,YAL039C,YNL302C,YKL003C,YKL156W,YFR031C-A,YMR142C,YBR288C,YMR202W,YAL007C,YLR236C,YML009C,YPL218W,YDL023C,YKR057W,YGR…
GO:0006412	translation	biological_process	6.0526e-10	1.3578e-07	292	2142	386	3485	YGR162W,YKR057W,YLR236C,YML009C,YPL218W,YMR142C,YKL156W,YFR031C-A,YKL003C,YNL302C,YPR041W,YPL040C,YDR337W,YOL127W,YOR293W,YDL126C,YNL067W,YGL135W,YMR121C,YHR010W,YML026C,YHL015W,YDR115W,YBR191W,YJL190C,YGL030W,YDR471W,YPR080W,YJL197W,YMR143W,YNL184C,YAL003W,YOL039W,YPR132W,YMR138W,YNR053C,YEL050C,YGL123W,YNL002C,YPL143W,YCR024C,YDR418W,YHR022C,YHR107C,YOR133W,YNL163C,YIL018W,YER025W,YAR068W,YDL13…
GO:0032991	macromolecular complex	cellular_component	1.1571e-08	2.3362e-06	345	2142	473	3485	YJR070C,YBR167C,YEL026W,YJR123W,YOL062C,YDL195W,YPL249C-A,YKL170W,YFR032C-A,YER070W,YBR181C,YIL019W,YBL090W,YHR006W,YJR094W-A,YOR369C,YAL029C,YGL016W,YIL052C,YDL191W,YNR022C,YOR027W,YLR147C,YGR218W,YMR306W,YML025C,YBR031W,YGL241W,YNL081C,YNL068C,YGL068W,YGL011C,YLR185W,YDL083C,YPR166C,YFR050C,YOR234C,YMR236W,YLR076C,YGL031C,YDR234W,YNR036C,YHR143W-A,YLR243W,YDL136W,YIL133C,YDR124W,YGR220C,YOR157C…
GO:0044267	cellular protein metabolic process	biological_process	2.0508e-05	0.0037642	461	2142	672	3485	YOL045W,YHR022C,YDR418W,YCR024C,YPL143W,YHR030C,YMR138W,YPR132W,YPL238C,YNR053C,YEL050C,YGL123W,YNL002C,YMR143W,YNL184C,YAL003W,YFR009W,YLR200W,YJL141C,YGL030W,YJL190C,YPR080W,YDR471W,YNL135C,YJL197W,YOL039W,YJR131W,YGR240C,YFL033C,YPL266W,YDR507C,YHL015W,YLR195C,YKL116C,YAR018C,YBR191W,YDR115W,YGR092W,YMR121C,YHR010W,YNL067W,YGL180W,YMR178W,YBR276C,YGL135W,YML026C,YOR233W,YNL302C,YDL101C,YNL128W…
GO:0005623	cell	cellular_component	0.00014497	0.022514	1034	2142	1596	3485	YPL115C,YML061C,YJR016C,YIL069C,YGR145W,YER131W,YGR280C,YHR056W-A,YBR238C,YLR388W,YDL130W,YBR240C,YGL102C,YPL217C,YOL038W,YAL035W,YKR026C,YOR056C,YGR289C,YER050C,YLL061W,YOR096W,YHR019C,YBR243C,YKR094C,YPL113C,YOR001W,YKL009W,YAL025C,YER020W,YLR264W,YOL084W,YNL095C,YIL147C,YPR151C,YOR034C,YIR017W-A,YLL054C,YDL241W,YBR101C,YKL086W,YPR058W,YOR048C,YDL122W,YPL232W,YKR039W,YDR253C,YOL135C,YNL107W,YOR…
GO:0044464	cell part	cellular_component	0.00014497	0.022514	1034	2142	1596	3485	YDR055W,YPR043W,YCR087C-A,YMR159C,YFR051C,YPL158C,YBR085W,YKR048C,YPL129W,YJL077C,YOL105C,YEL040W,YPL183W-A,YGR217W,YFR019W,YEL061C,YHR178W,YLR029C,YNL216W,YDR283C,YHR026W,YOR064C,YBR294W,YGR249W,YJL148W,YBR011C,YJL198W,YFL034C-A,YDR460W,YFL039C,YOR100C,YOL122C,YOR130C,YPL128C,YJL189W,YKL062W,YDR520C,YOR368W,YNL162W,YDR258C,YOR194C,YMR205C,YGL094C,YNR039C,YEL039C,YNL069C,Q0065,YGL168W,YAL030W,YDR…
GO:0010467	gene expression	biological_process	0.00015611	0.022514	505	2142	750	3485	YHR021C,YKL038W,YMR039C,YGR249W,YPR093C,YOL139C,YJL177W,YDR382W,YBR009C,YFL034C-A,YDL082W,YLR167W,YLR412W,YHR178W,YHR056C,YGL103W,YJR147W,YML099C,YLR029C,YBL087C,YKL163W,YDR405W,YNL301C,YMR188C,YDL042C,YPL245W,YER184C,YOR064C,YPL204W,YHR214W,YLR406C,YPR196W,YHR090C,YGR118W,YPL198W,YPL129W,YOL023W,YGR085C,YPL183W-A,YPR047W,YEL034C-A,YPL131W,YAR008W,YGR083C,YDR172W,YDR012W,YMR194W,YGL028C,YLR256W,Y…
GO:0008150	biological_process	biological_process	0.00016768	0.02257	1714	2142	2713	3485	YNL097C,YDR421W,YMR247C,YDL137W,YBL098W,YEL030W,YGL122C,YBR054W,YDL055C,YBR038W,YNL163C,YJR031C,YNL310C,YHL001W,YOR079C,YFL016C,YNL031C,YPR018W,YLR461W,YNR070W,YBL105C,YDR076W,YMR056C,YOR222W,YJR062C,YDR496C,YJL164C,YLR061W,YDR343C,YDR093W,YOR393W,YER105C,YDR390C,YDR307W,YIR008C,YDL031W,YOL040C,YBR126C,YLR120C,YCR076C,YGL037C,YPL095C,YOL095C,YMR296C,YJR124C,YNL071W,YPL236C,YBR235W,YOR191W,YGR205W…
GO:0019538	protein metabolic process	biological_process	0.0002279	0.028758	524	2142	781	3485	YOR321W,YNL163C,YHR079C,YCR047C,YDL137W,YBL105C,YJL164C,YLR061W,YNL310C,YHL001W,YFL016C,YLR120C,YOL040C,YGL210W,YPL095C,YER006W,YKL126W,YMR213W,YDR277C,YBL092W,YDR307W,YDL031W,YML063W,YKL180W,YIL148W,YJR032W,YGR264C,YPL236C,YOL098C,YBR286W,YGR162W,YKR057W,YPL218W,YJR143C,YOR219C,YMR222C,YKL156W,YKL003C,YFR031C-A,YHL007C,YFR014C,YNL128W,YOR233W,YPL040C,YGR135W,YOL127W,YDL126C,YOR293W,YNL067W,YBR27…
GO:0008152	metabolic process	biological_process	0.00042008	0.04989	1345	2142	2108	3485	YKL128C,YLR236C,YJR010W,YDR541C,YML009C,YJL060W,YOR024W,YOR221C,YDR174W,YJR025C,YPL199C,YOR171C,YLR028C,YPR041W,YPR140W,YDL101C,YAL039C,YCR105W,YMR178W,YHR010W,YOR093C,YOL140W,Q0050,YDR135C,YIR030W-A,YPR184W,YCL030C,YJL190C,YGR023W,YNL117W,YER045C,YOR298W,YJL200C,YNR053C,YEL050C,YGR287C,YOR259C,YPL133C,YER025W,YIR036C,YER091C,YLR174W,YHR107C,YAR068W,YJL062W,YIL008W,YPL154C,YDL066W,YHR100C,YKR074W…
GO:0005575	cellular_component	cellular_component	0.0005489	0.061568	1072	2142	1666	3485	YPR182W,YDR392W,YPR103W,YDR025W,YPR102C,YDR045C,YNL192W,YNL304W,YKL188C,YDR497C,YNL287W,YOL022C,YFL052W,YHR048W,YFL046W,YIL161W,YDL065C,YLR347C,YBR025C,YLR081W,YBR122C,YFR037C,YJL096W,YDR031W,YBR084C-A,YPL036W,YLR106C,YCL067C,Q0055,YER122C,YDL220C,YMR158W,YGL137W,YDR034C,YOR384W,Q0105,YOR310C,YML131W,YER141W,YGL178W,YDR456W,YER012W,YJR086W,YBR089W,YPL090C,YDL185W,YNL055C,YOR316C,YJL110C,YOL121C,Y…
GO:0009058	biosynthetic process	biological_process	0.00065921	0.07005	759	2142	1161	3485	YBR284W,YGL049C,YER069W,YOR095C,YKR072C,YDL166C,YOR119C,YCR002C,YFL021W,YGL179C,YNL141W,YDR074W,YPL220W,YBR182C,YDR447C,YNL079C,YJL101C,YOR127W,YJL153C,YNL069C,YPL237W,YDR258C,YKR062W,YLR197W,YJL191W,YOR194C,YER087W,YPR121W,YHR106W,YIL071W-A,YJL189W,YOR101W,YDR520C,YDR385W,YLR075W,YKL062W,YNL162W,YER126C,YPL271W,YGR255C,YBR060C,YLR448W,YJR063W,YOR320C,YIR036W-A,YDR382W,YOL139C,YDR158W,YKL017C,YDR…
GO:0016491	oxidoreductase activity	molecular_function	0.0013636	0.13765	218	2142	313	3485	YIR037W,YIL113W,YBR295W,YKL141W,YHR037W,YJR139C,YBR166C,YLL008W,YGR183C,YLR214W,YHR063C,Q0065,YMR096W,YCL026C-B,YKR031C,YMR108W,YER069W,YHL026C,YBR159W,YHR176W,YBR084W,YBR115C,YLR290C,YCR021C,YML051W,YIL111W,YMR058W,YCR083W,YML034W,YLR303W,YNL181W,YDR353W,YBR213W,YGR255C,YDR217C,YHR179W,YIR036W-A,YAL061W,YGR175C,YLR450W,YOR246C,YDR197W,YJR159W,YMR170C,YFL018C,YDL085W,YJR101W,YBR006W,YJR156C,YLR04…
GO:0043226	organelle	cellular_component	0.0017439	0.16004	550	2142	835	3485	YOR160W,YEL054C,YPL081W,YOR341W,YIL036W,YGR220C,YKL099C,YNR030W,YGR181W,YER040W,YHL004W,YML027W,YBR091C,YGL131C,YDR451C,YKR085C,YIR017C,YOL130W,YNL178W,YMR193W,YGR214W,YHR113W,YCR065W,YGR148C,YJL133W,YIR018W,YPR141C,YER102W,YJL123C,YHL033C,YHL019W-A,YBL038W,YLR367W,YDR434W,YOR254C,YMR280C,YCR046C,YER112W,YMR254C,YJR065C,YKL170W,YPL249C-A,YOL062C,YML049C,YPL147W,YOR011W,YBR167C,YNL049C,YAL029C,YKR…
GO:0043229	intracellular organelle	cellular_component	0.0017439	0.16004	550	2142	835	3485	YOR321W,YGL122C,YLR105C,YOL081W,YDR421W,YER146W,YDL204W,YDL137W,YGR271W,YNL031C,YNR070W,YMR056C,YOR222W,YLR061W,YDR303C,YHL001W,YOL075C,YGL210W,YOL040C,YMR213W,YDR277C,YER105C,YLL015W,YGR021W,YDR307W,YBL092W,YML063W,YDR106W,YMR003W,YLR038C,YOR147W,YLR186W,YDR145W,YKL180W,YIL148W,YHL035C,YJL206C,YKR057W,YAL007C,YPL218W,YMR202W,YDL170W,YKL156W,YFR031C-A,YKL003C,YNL027W,YOL127W,YGL162W,YNL067W,YBR01…
GO:0044424	intracellular part	cellular_component	0.0019863	0.17436	643	2142	984	3485	YEL050C,YMR138W,YMR042W,YPR132W,YNL002C,YER045C,YKR033C,YGR037C,YGR073C,YFL031W,YKL058W,YJL190C,YDR471W,YGL030W,YAL003W,YKR099W,YDR135C,YAL039C,YNL302C,YDR337W,YMR136W,YGL135W,YHR010W,YLR098C,YOR024W,YLR236C,YLR383W,YML009C,YPL255W,YBR288C,YMR142C,YFL017W-A,YDR310C,YCR031C,YPL281C,YPR136C,YDR395W,YPL091W,YDL219W,YOR312C,YMR019W,YBR164C,YOR089C,YGR109C,YPL270W,YML064C,YNL185C,YOR313C,YJR145C,YMR02…
GO:0009059	macromolecule biosynthetic process	biological_process	0.002742	0.23061	534	2142	812	3485	YML009C,YLR236C,YDR410C,YDR174W,YJR025C,YMR142C,YPR041W,YDR337W,YNL302C,YAL039C,YLR098C,YHR010W,YDR216W,YGL135W,YMR136W,YDR135C,Q0050,YAL003W,YKL058W,YGL030W,YDR471W,YJL190C,YER045C,YOR298W,YNL002C,YGR023W,YNR053C,YEL050C,YMR138W,YPR132W,YMR042W,YFL031W,YKR033C,YPL133C,YER025W,YIL018W,YNR003C,YOR326W,YOR133W,YHR107C,YER148W,YAR068W,YDL052C,YIL004C,YFL038C,YJL006C,YBR026C,YAL023C,YKL089W,YJR145C,Y…
GO:0005622	intracellular	cellular_component	0.0028555	0.23061	688	2142	1059	3485	YDR327W,YFL021W,YCR002C,YKL103C,YKR072C,YMR024W,YBL015W,YOR095C,YMR203W,YNL069C,YEL039C,YNL079C,YDR447C,YGL179C,YPL220W,YBR182C,YGL094C,YMR205C,YDR258C,YKR062W,YJL191W,YOR194C,YNR039C,YIL057C,YAL044C,YJR063W,YOR100C,YOR130C,YFL039C,YPL271W,YBR060C,YLR448W,YOR368W,YDR520C,YKL062W,YLR075W,YNL162W,YML034W,YER126C,YOL057W,YPL128C,YJL189W,YLR438C-A,YGR249W,YHR021C,YDL022W,YHR199C-A,YKL017C,YDR460W,YFL…
GO:0044249	cellular biosynthetic process	biological_process	0.003183	0.24124	693	2142	1066	3485	YBR167C,YOR169C,YKL170W,YHR020W,YPL249C-A,YBL090W,YHR219W,YGL237C,YIL155C,YFR032C-A,YER070W,YPL051W,YCR039C,YOR073W,YBL023C,YAL029C,YKR064W,YLR234W,YMR260C,YJR094W-A,YNR022C,YDR196C,YDL095W,YIL052C,YBR031W,YLR281C,YPL114W,YML025C,YOR388C,YLR185W,YBR264C,YPR166C,YOR140W,YDL083C,YOR234C,YNL081C,YJL045W,YLR280C,YNL068C,YKR104W,YJR119C,YLR432W,YGL031C,YNR036C,YOR099W,YHR143W-A,YLR076C,YMR236W,YPR024W…
GO:0006694	steroid biosynthetic process	biological_process	0.0032445	0.24124	16	2142	17	3485	YLR290C,YBR019C,YMR202W,YBR115C,YGL001C,YGL039W,YIR036C,YDR541C,YOL151W,YLL056C,YIR036W-A,YDL078C,YGL157W,YDR399W,YNR050C,YKL085W
GO:0034645	cellular macromolecule biosynthetic process	biological_process	0.0033456	0.24124	532	2142	810	3485	YAL036C,YLR069C,YML073C,YKR098C,YDR146C,YNL093W,YJL139C,YOL006C,YPL037C,YKL135C,YLR451W,YGL203C,YER051W,YLR189C,YJL187C,YJR072C,YHR052W,YLR339C,YML024W,YGL147C,YNL182C,YFR022W,YDL093W,YPR187W,YPR008W,YOL013W-B,YKL005C,YPL122C,YBR251W,YNL062C,YNL306W,YOL034W,YJL063C,YMR286W,YDL075W,YDL061C,YLR342W,YLR336C,YOR337W,YOR063W,YDR237W,YER117W,YPR190C,YCR106W,YIL138C,YPR009W,YHR141C,YBL107C,YCL018W,YOL08…
GO:0044237	cellular metabolic process	biological_process	0.004049	0.28189	1096	2142	1718	3485	YJL045W,YNL068C,YLR280C,YGL251C,YKL056C,YMR139W,YDR457W,YLR185W,YPR166C,YOR140W,YGR266W,YLR076C,YAL047W-A,YOL005C,YNR036C,YDR196C,YNR022C,YDR323C,YDL095W,YPL114W,YLR281C,YER125W,YBR183W,YBR031W,YFR032C-A,YKR059W,YER070W,YGL237C,YMR104C,YER164W,YJR094W-A,YBL023C,YOL157C,YPL051W,YBR082C,YOR169C,YLR089C,YBR167C,YHR198C,YJR099W,YPL249C-A,YFL047W,YBR018C,YBL041W,YMR280C,YCR046C,YMR096W,YLR367W,YJL123C…
GO:0003854	3-beta-hydroxy-delta5-steroid dehydrogenase activity	molecular_function	0.004947	0.31212	15	2142	16	3485	YLR290C,YIR036W-A,YBR019C,YBR115C,YLL056C,YOL151W,YGL039W,YDR399W,YGL157W,YDL078C,YGL001C,YKL085W,YNR050C,YDR541C,YIR036C
GO:0016229	steroid dehydrogenase activity	molecular_function	0.004947	0.31212	15	2142	16	3485	YIR036C,YDR541C,YKL085W,YNR050C,YOL151W,YLL056C,YBR115C,YLR290C,YBR019C,YIR036W-A,YDL078C,YGL001C,YGL157W,YDR399W,YGL039W
GO:0033764	steroid dehydrogenase activity, acting on the CH-OH group of donors, NAD or NADP as acceptor	molecular_function	0.004947	0.31212	15	2142	16	3485	YIR036C,YNR050C,YKL085W,YDR541C,YLL056C,YOL151W,YBR019C,YLR290C,YIR036W-A,YBR115C,YGL001C,YDL078C,YDR399W,YGL039W,YGL157W
GO:0006206	pyrimidine base metabolic process	biological_process	0.0078013	0.4773	17	2142	19	3485	YGR175C,YHR063C,YGL185C,YBR166C,YLR242C,YIL019W,YKL062W,YDL144C,YJL130C,YPL255W,YJR109C,YBL098W,YPL113C,YHR003C,YKL216W,YDR197W,YEL021W
GO:0004519	endonuclease activity	molecular_function	0.0087874	0.52182	66	2142	91	3485	YLR105C,Q0055,YJL033W,YLR106C,YGR276C,YKL017C,YGL120C,YBR073W,YDR222W,YLR312W-A,YPL008W,YPL245W,YLR247C,YHR164C,YGL251C,YLR032W,YDR334W,YGR271W,YMR239C,Q0120,YGR266W,YBR142W,YMR200W,YOR204W,YJL138C,Q0060,YGL171W,Q0110,YAR008W,YLR276C,YMR290C,YKR059W,YGR205W,YER164W,YPL119C,YDR243C,YHR006W,YBR245C,YOR191W,YOR304W,YMR024W,YLL048C,YIL143C,YMR080C,YOR290C,YDL126C,YGL163C,YNR038W,YHR097C,YGL078C,YDR02…
GO:0044238	primary metabolic process	biological_process	0.009948	0.57386	1132	2142	1785	3485	YOR347C,YNL012W,YEL002C,YMR217W,YGR185C,YKR034W,YBL107C,YNL316C,YOL089C,YCL018W,YAR015W,YLR149C,YDR280W,YHR028C,YOL058W,YDR237W,YLR336C,YOR337W,YIL173W,YDL075W,YJL063C,YNL202W,YKR003W,YHR203C,YLR438W,YGL076C,YAL037C-B,YGR211W,YMR125W,YMR001C,YPR081C,YNL186W,YMR290C,YBR088C,YOR201C,YDR243C,YDL081C,YKL197C,YJR072C,YHR052W,YML082W,YER051W,YJL187C,YPL037C,YMR006C,YFR053C,YKL166C,YKR098C,YDR146C,YOL13…
GO:0016893	endonuclease activity, active with either ribo- or deoxyribonucleic acids and producing 5'-phosphomonoesters	molecular_function	0.011922	0.66861	56	2142	77	3485	YMR174C,YLR276C,YGR270W,YBR080C,YNL218W,YKR024C,YKR054C,YGL171W,YDR243C,YPL119C,YBR245C,YGR205W,YER164W,YHR169W,YOR191W,YDR332W,YFL002C,YNL112W,YMR290C,YKR059W,YHR065C,YER176W,YOR304W,YMR024W,YLR312W-A,YLL048C,YIL143C,YPL008W,YLR106C,YJL033W,YBR073W,YGL120C,YGR276C,YKL017C,YDR021W,YHR097C,YGR266W,YBR142W,YGL078C,YOR204W,YJL138C,YMR234W,YLR398C,YHR164C,YOR290C,YLR032W,YDL126C,YGL251C,YPL245W,YLR24…
GO:0005839	proteasome core complex	cellular_component	0.012343	0.67128	13	2142	14	3485	YER012W,YPR103W,YGR253C,YER094C,YFR050C,YBL041W,YGL011C,YOR157C,YGR135W,YOR362C,YML092C,YMR314W,YOL038W
GO:0016616	oxidoreductase activity, acting on the CH-OH group of donors, NAD or NADP as acceptor	molecular_function	0.012634	0.67128	68	2142	93	3485	YDR399W,YJR139C,YBR166C,YCR105W,YHR063C,YBR145W,YBR159W,YBR115C,YLR290C,YDR541C,YDL023C,YDR353W,YGL157W,YBR213W,YIR036W-A,YML131W,YOL059W,YLR070C,YAL061W,YLR450W,YGR175C,YMR058W,YGL001C,YMR315W,YGR204W,YCL030C,YJR159W,YER043C,YDR197W,YGR256W,YPL113C,YFL018C,YML075C,YDL168W,YMR152W,YER081W,YKL085W,YDR376W,YDL144C,YOR388C,YBR026C,YNL241C,YPL114W,YBL098W,YDL246C,YOL086C,YIR036C,YDL022W,YCR102C,YGL18…
GO:0008677	2-dehydropantoate 2-reductase activity	molecular_function	0.013862	0.71764	9	2142	9	3485	YBL098W,YGL185C,YBR166C,YGR175C,YHR063C,YDL144C,YPL113C,YHR003C,YDR197W
GO:0004520	endodeoxyribonuclease activity	molecular_function	0.017365	0.87003	52	2142	72	3485	YER176W,YHR065C,YMR290C,YKR059W,YFL002C,YNL112W,YDR332W,YOR191W,YGR205W,YHR169W,YER164W,YDR243C,YPL119C,YBR245C,YKR024C,YKR054C,YGL171W,YCR063W,YNL218W,YGR270W,YBR080C,YLR276C,YMR174C,YGL163C,YDR334W,YGR271W,YNR038W,YPL245W,YLR247C,YMR080C,YOR290C,YHR164C,YDL126C,YGL251C,YLR032W,YLR398C,YOR204W,YJL138C,YGR266W,YGL078C,YBR142W,YDR021W,YGR276C,YKL017C,YBR073W,YGL120C,YJL033W,YLR106C,YLL048C,YPL008W…
GO:0006952	defense response	biological_process	0.017668	0.87003	60	2142	84	3485	YHR065C,YER176W,YJR021C,YNL112W,YFL002C,YPR043W,YKR059W,YMR290C,YMR246W,YOR191W,YDR332W,YJR094W-A,YBR245C,YIR034C,YDR243C,YPL119C,YHR169W,YER164W,YGR205W,YNL218W,YGL171W,YKR024C,YKR054C,YBR080C,YGR270W,YNL232W,YLR276C,YMR174C,YER002W,YGR271W,YNR038W,YGL163C,YDR334W,YDL126C,YGL251C,YLR032W,YOR290C,YHR164C,YLR247C,YMR080C,YPL245W,YJL138C,YOR204W,YLR398C,YDR021W,YBR142W,YGL078C,YGR266W,YBR073W,YGL12…
GO:0016614	oxidoreductase activity, acting on CH-OH group of donors	molecular_function	0.018545	0.89093	68	2142	94	3485	YFL018C,YML075C,YDL168W,YPL113C,YGR256W,YER043C,YDR197W,YJR159W,YGL001C,YGR204W,YMR315W,YCL030C,YMR058W,YBR213W,YGL157W,YDR353W,YGR175C,YAL061W,YLR450W,YLR070C,YML131W,YOL059W,YIR036W-A,YDR541C,YDL023C,YBR159W,YBR115C,YLR290C,YBR145W,YCR105W,YBR166C,YJR139C,YDR399W,YHR063C,YNL134C,YMR020W,YLR460C,YHR003C,YGL039W,YMR303C,YBR019C,YPL091W,YNR050C,YBR046C,YEL066W,YDL171C,YLR355C,YKL029C,YDL078C,YGL18…
GO:0030594	neurotransmitter receptor activity	molecular_function	0.019418	0.89093	8	2142	8	3485	YFL024C,YGR280C,YIL011W,YBR238C,YMR247C,YOR310C,YBR279W,YMR269W
GO:0019200	carbohydrate kinase activity	molecular_function	0.020432	0.89093	8	2142	8	3485	YGR240C,YMR205C,YLR446W,YDR516C,YCL040W,YFR053C,YFR052C-A,YGL253W
GO:0009307	DNA restriction-modification system	biological_process	0.021181	0.89093	51	2142	71	3485	YLL048C,YIL143C,YPL008W,YOR304W,YBR073W,YGL120C,YGR276C,YKL017C,YLR106C,YJL033W,YOR204W,YJL138C,YLR398C,YDR021W,YGR266W,YBR142W,YGL078C,YDR334W,YGL163C,YNR038W,YGR271W,YHR164C,YOR290C,YGL251C,YDL126C,YLR032W,YPL245W,YMR080C,YLR247C,YLR276C,YMR174C,YNL218W,YKR024C,YKR054C,YGL171W,YGR270W,YBR080C,YOR191W,YDR332W,YPL119C,YDR243C,YBR245C,YGR205W,YHR169W,YER164W,YHR065C,YER176W,YFL002C,YNL112W,YMR290C…
GO:0015666	restriction endodeoxyribonuclease activity	molecular_function	0.021181	0.89093	51	2142	71	3485	YDR334W,YGL163C,YNR038W,YGR271W,YHR164C,YOR290C,YGL251C,YDL126C,YLR032W,YPL245W,YLR247C,YMR080C,YOR204W,YJL138C,YLR398C,YDR021W,YGR266W,YBR142W,YGL078C,YGL120C,YBR073W,YGR276C,YKL017C,YJL033W,YLR106C,YLL048C,YPL008W,YIL143C,YOR304W,YHR065C,YER176W,YFL002C,YNL112W,YKR059W,YMR290C,YOR191W,YDR332W,YDR243C,YPL119C,YBR245C,YGR205W,YER164W,YHR169W,YNL218W,YKR024C,YKR054C,YGL171W,YGR270W,YBR080C,YLR276C…
GO:0016888	endodeoxyribonuclease activity, producing 5'-phosphomonoesters	molecular_function	0.021181	0.89093	51	2142	71	3485	YBR080C,YGR270W,YGL171W,YKR054C,YKR024C,YNL218W,YMR174C,YLR276C,YKR059W,YMR290C,YNL112W,YFL002C,YER176W,YHR065C,YER164W,YHR169W,YGR205W,YBR245C,YDR243C,YPL119C,YDR332W,YOR191W,YJL033W,YLR106C,YKL017C,YGR276C,YGL120C,YBR073W,YOR304W,YIL143C,YPL008W,YLL048C,YLR247C,YMR080C,YPL245W,YDL126C,YLR032W,YGL251C,YHR164C,YOR290C,YGR271W,YNR038W,YDR334W,YGL163C,YGL078C,YBR142W,YGR266W,YDR021W,YLR398C,YJL138C…
GO:0044355	clearance of foreign intracellular DNA	biological_process	0.021181	0.89093	51	2142	71	3485	YLR276C,YMR174C,YNL218W,YKR024C,YKR054C,YGL171W,YGR270W,YBR080C,YOR191W,YDR332W,YPL119C,YDR243C,YBR245C,YGR205W,YHR169W,YER164W,YHR065C,YER176W,YFL002C,YNL112W,YKR059W,YMR290C,YLL048C,YPL008W,YIL143C,YOR304W,YBR073W,YGL120C,YGR276C,YKL017C,YLR106C,YJL033W,YOR204W,YJL138C,YLR398C,YDR021W,YGR266W,YBR142W,YGL078C,YGL163C,YDR334W,YNR038W,YGR271W,YOR290C,YHR164C,YLR032W,YDL126C,YGL251C,YPL245W,YMR080C…
GO:0006304	DNA modification	biological_process	0.025691	1	54	2142	76	3485	YLR276C,YHR070W,YMR174C,YNL218W,YGL171W,YKR024C,YKR054C,YOL124C,YBR080C,YGR270W,YOR191W,YDR332W,YBR245C,YDR243C,YPL119C,YER164W,YHR169W,YLR234W,YGR205W,YHR065C,YER176W,YNL112W,YFL002C,YMR290C,YKR059W,YPL008W,YIL143C,YLL048C,YOR304W,YBR073W,YGL120C,YKL017C,YGR276C,YLR106C,YJL033W,YJL138C,YOR204W,YLR398C,YDR021W,YBR142W,YGL078C,YGR266W,YNR038W,YGR271W,YDR334W,YGL163C,YGL251C,YDL126C,YLR032W,YOR290C…
GO:0016798	hydrolase activity, acting on glycosyl bonds	molecular_function	0.030351	1	36	2142	48	3485	YJL222W,YGR189C,YOR190W,YKL085W,YIL173W,YIL172C,YHR204W,YDR261C,YJL216C,YEL011W,YPR143W,YPL037C,YJL221C,YJR153W,YMR215W,YER045C,YOL157C,YBR229C,YGR287C,YCR100C,YBR001C,YIL099W,YHR112C,YNR065C,YGL201C,YGR292W,YLR300W,YOL030W,YIL162W,YMR305C,YPR184W,YBR299W,YEL040W,YJR131W,YIR007W,YGL027C
GO:0006950	response to stress	biological_process	0.036311	1	147	2142	220	3485	YHR164C,YLR032W,YGR271W,YNL085W,YLR461W,YMR200W,YER011W,YLR106C,YJL033W,YGR276C,YPL160W,YGL120C,YNL082W,YCL018W,YMR290C,YJR021C,YER179W,YOR394W,YGR205W,YDR243C,YBR245C,YDL007W,YOL095C,YIL011W,YBR088C,YOR191W,YBR244W,YHR023W,YHR120W,YGL171W,YDL154W,YBL108C-A,YAL068C,YDL164C,YDR337W,YMR080C,YOR290C,YLL025W,YBL029C-A,YDL126C,YGL261C,YER002W,YML061C,YDR021W,YLR398C,YOR304W,YJL092W,YPL199C,YCR092C,YPL…
GO:0015668	Type III site-specific deoxyribonuclease activity	molecular_function	0.037802	1	48	2142	68	3485	YLR276C,YGR270W,YBR080C,YNL218W,YKR024C,YKR054C,YGL171W,YPL119C,YDR243C,YBR245C,YGR205W,YHR169W,YER164W,YOR191W,YDR332W,YFL002C,YNL112W,YMR290C,YKR059W,YHR065C,YER176W,YOR304W,YLL048C,YIL143C,YPL008W,YJL033W,YLR106C,YGL120C,YBR073W,YKL017C,YDR021W,YGL078C,YBR142W,YOR204W,YJL138C,YLR398C,YOR290C,YHR164C,YDL126C,YLR032W,YGL251C,YPL245W,YMR080C,YLR247C,YGL163C,YDR334W,YGR271W,YNR038W
GO:0000105	histidine biosynthetic process	biological_process	0.03818	1	13	2142	15	3485	YLR432W,YNL133C,YML054C,YMR096W,YBR248C,YER055C,YHR216W,YKL211C,YNL333W,YCL030C,YML056C,YJR149W,YFL059W
GO:0009076	histidine family amino acid biosynthetic process	biological_process	0.03818	1	13	2142	15	3485	YFL059W,YML056C,YCL030C,YJR149W,YNL333W,YHR216W,YKL211C,YMR096W,YML054C,YNL133C,YLR432W,YER055C,YBR248C
GO:0004553	hydrolase activity, hydrolyzing O-glycosyl compounds	molecular_function	0.038602	1	35	2142	47	3485	YDR261C,YHR204W,YOR190W,YGR189C,YJL222W,YIL172C,YIL173W,YKL085W,YPR143W,YEL011W,YJR153W,YPL037C,YJL221C,YJL216C,YBR229C,YOL157C,YIL099W,YBR001C,YGR287C,YCR100C,YMR215W,YER045C,YEL040W,YBR299W,YPR184W,YIR007W,YJR131W,YGL027C,YGR292W,YNR065C,YHR112C,YMR305C,YIL162W,YOL030W,YLR300W
GO:0000502	proteasome complex	cellular_component	0.039533	1	13	2142	15	3485	YFR050C,YER094C,YER012W,YPR103W,YGR253C,YOR157C,YGL011C,YBL041W,YGR135W,YOR362C,YMR314W,YOL038W,YML092C
GO:0008610	lipid biosynthetic process	biological_process	0.040386	1	42	2142	57	3485	YCR047C,YER175C,YMR202W,YBR115C,YLR290C,YHR123W,YOR137C,YDL055C,YDR158W,YIR036C,YDR541C,YJL153C,YKR021W,YPL069C,YDR399W,YER026C,YKL085W,YMR172W,YBR019C,YGL001C,YJL167W,YNL130C,YGL039W,YBR029C,YPL266W,YPL028W,YLL056C,YOL151W,YIR036W-A,YNL170W,YDL078C,YIL064W,YPL241C,YGL157W,YNL199C,YBR034C,YBR236C,YOL096C,YDL142C,YNR050C,YMR159C,YOL013W-B
GO:0009064	glutamine family amino acid metabolic process	biological_process	0.047031	1	9	2142	10	3485	YKL216W,YDL171C,YMR217W,YOL058W,YML054C,YMR062C,YJL130C,YJR109C,YLR142W
GO:0009084	glutamine family amino acid biosynthetic process	biological_process	0.047031	1	9	2142	10	3485	YOL058W,YMR217W,YML054C,YMR062C,YDL171C,YKL216W,YLR142W,YJL130C,YJR109C
GO:0009112	nucleobase metabolic process	biological_process	0.049584	1	17	2142	21	3485	YJL130C,YPL255W,YJR109C,YBL098W,YPL113C,YDR197W,YKL216W,YHR003C,YEL021W,YGR175C,YHR063C,YGL185C,YBR166C,YIL019W,YLR242C,YKL062W,YDL144C
GO:0008202	steroid metabolic process	biological_process	0.05414	1	19	2142	24	3485	YIR036C,YDR541C,YLR290C,YBR019C,YBR115C,YMR202W,YGL001C,YGL039W,YAR042W,YPL145C,YNR050C,YKL085W,YOL151W,YLL056C,YIR036W-A,YDL078C,YKR003W,YGL157W,YDR399W
GO:0003993	acid phosphatase activity	molecular_function	0.054308	1	6	2142	6	3485	YBR092C,YDL024C,YAR071W,YHR215W,YBR093C,YLR410W
GO:0004396	hexokinase activity	molecular_function	0.057466	1	6	2142	6	3485	YFR053C,YCL040W,YGL253W,YFR052C-A,YLR446W,YDR516C
GO:0009056	catabolic process	biological_process	0.057471	1	84	2142	122	3485	YMR006C,YBR159W,YOR219C,YIR018W,YGR166W,YPL255W,YHL026C,YIR031C,YGR048W,YJL052W,YBR166C,YDR311W,YGR135W,YKL141W,YLR446W,YDL126C,YGR253C,YKR098C,YFR053C,YCL040W,YBL041W,YGR240C,YGL094C,YMR205C,YML092C,YJL197W,YIR030W-A,YIL156W,YAL044C,YER012W,YPL113C,YGR256W,YOR157C,YGL253W,YDR148C,YLR020C,YOL038W,YDR516C,YNL117W,YFR005C,YFR052C-A,YCR005C,YBR183W,YMR323W,YIL138C,YBL098W,YER144C,YMR118C,YOL109W,YIR…
GO:0005975	carbohydrate metabolic process	biological_process	0.059207	1	140	2142	210	3485	YNR034W,YOR137C,YBR159W,YJL221C,YEL011W,YLR290C,YJL216C,YIL107C,YJR057W,YBR166C,YJL153C,YDR074W,YCR073W-A,YLR446W,YBR018C,YCL040W,YJL222W,YGL027C,YMR205C,YLR300W,YNL101W,YCR100C,YLL024C,YOR320C,YDR109C,YFR007W,YEL058W,YDR516C,YDL229W,YHL032C,YAL005C,YGL022W,YNL241C,YMR306W,YJR153W,YPR143W,YDL022W,YDL095W,YHR204W,YOR099W,YGR199W,YIL172C,YGR098C,YOR388C,YOR190W,YGR043C,YLR045C,YIR007W,YBR019C,YPR16…
GO:0004536	deoxyribonuclease activity	molecular_function	0.060233	1	59	2142	86	3485	YPL255W,YLL048C,YPL008W,YIL143C,YIR018W,YOR304W,YIL138C,YGR276C,YKL017C,YDR460W,YBR073W,YGL120C,YOL109W,YJL033W,YLR106C,YLR398C,YOR204W,YJL138C,YGR266W,YBR142W,YGL078C,YDR021W,YDR334W,YGL163C,YNR038W,YGR271W,YPL245W,YMR080C,YLR247C,YOR290C,YHR164C,YDR283C,YDL126C,YLR032W,YGL251C,YLR276C,YMR174C,YKR024C,YKR054C,YGL171W,YCR063W,YNL218W,YDR486C,YGR270W,YBR080C,YDR332W,YOR191W,YGR205W,YHR169W,YER164W…
GO:0016667	oxidoreductase activity, acting on a sulfur group of donors	molecular_function	0.06151	1	21	2142	27	3485	YDR353W,YGR255C,YAL061W,YGR175C,YPL091W,YPR066W,YDL144C,YDL171C,YER014W,YCR083W,YBL098W,YML120C,YER042W,YHR176W,YHR106W,YMR145C,YEL047C,YMR020W,YGL236C,YDL085W,YFL018C
GO:0015698	inorganic anion transport	biological_process	0.063216	1	11	2142	13	3485	YOR034C,YML049C,YER039C,YGR125W,YCR067C,YJR143C,YKL183W,YBR294W,YJR040W,YLR092W,YBR296C
GO:0019438	aromatic compound biosynthetic process	biological_process	0.064168	1	33	2142	45	3485	YBR166C,YMR178W,YJL045W,YDR376W,YHR164C,YKL025C,YOR356W,YHR176W,YNL316C,YBR084W,YMR217W,YMR096W,YEL047C,YPL217C,YDR353W,YGR255C,YDR127W,YNR015W,YGR175C,YPR060C,YIL155C,YER014W,YDL171C,YPR088C,YKR080W,YGR204W,YFL059W,YNL333W,YFR009W,YHR106W,YPR121W,YMR020W,YFL018C
GO:0006547	histidine metabolic process	biological_process	0.065061	1	14	2142	17	3485	YNL133C,YLR432W,YMR096W,YIR026C,YML054C,YBR248C,YER055C,YHR216W,YKL211C,YNL333W,YML056C,YJR149W,YCL030C,YFL059W
GO:0009075	histidine family amino acid metabolic process	biological_process	0.065061	1	14	2142	17	3485	YML056C,YJR149W,YCL030C,YFL059W,YHR216W,YKL211C,YNL333W,YMR096W,YML054C,YIR026C,YNL133C,YLR432W,YBR248C,YER055C
GO:0016160	amylase activity	molecular_function	0.070174	1	11	2142	13	3485	YIL172C,YJL216C,YGR292W,YHR112C,YIR007W,YJL221C,YGR287C,YBR299W,YPR184W,YOL157C,YEL011W
GO:0009309	amine biosynthetic process	biological_process	0.077216	1	65	2142	94	3485	YMR096W,YER069W,YBL022C,YJL130C,YJR149W,YER055C,YJL101C,YCR105W,YJL052W,YJR139C,YBR166C,YDR300C,YPL113C,YDL168W,YFL018C,YKL216W,YJR159W,YER043C,YGR256W,YNL333W,YCL030C,YOR236W,YFL059W,YMR062C,YBR176W,YAL061W,YPR060C,YLR106C,YMR217W,YCR102C,YER091C,YDR158W,YDR196C,YDL246C,YPL114W,YNL316C,YJR109C,YLR432W,YHR033W,YER052C,YOL058W,YOR388C,YOL049W,YER081W,YLR142W,YML096W,YHR216W,YML054C,YBR248C,YPR145W…
GO:0044283	small molecule biosynthetic process	biological_process	0.078489	1	107	2142	159	3485	YJL052W,YJR139C,YBR166C,YCR105W,YDR021W,YJL153C,YJL101C,YPR172W,YNR057C,YER055C,YKR072C,YBL022C,YBR227C,YJR103W,YHR176W,YDR487C,YJR149W,YMR202W,YJL130C,YNL129W,YEL047C,YJR072C,YMR096W,YER069W,YDR353W,YPL241C,YBR176W,YGR255C,YAL061W,YGR175C,YPR060C,YNR015W,YMR062C,YPR088C,YDR236C,YER014W,YOL143C,YFL059W,YOR236W,YCL030C,YPR121W,YHR106W,YNL333W,YDR300C,YBR138C,YER043C,YGR256W,YKL216W,YJR159W,YFL018C…
GO:0007059	chromosome segregation	biological_process	0.078568	1	25	2142	35	3485	YOL075C,YPL270W,YOR153W,YDR406W,YIL013C,YKR104W,YHL035C,YLR086W,YNR070W,YPL058C,YOR328W,YDR135C,YLL015W,YFR009W,YLL048C,YNL014W,YLR383W,YFR031C,YOR011W,YPL147W,YLR188W,YOL034W,YKR103W,YFL008W,YER036C
GO:0015036	disulfide oxidoreductase activity	molecular_function	0.07932	1	20	2142	26	3485	YAL061W,YGR175C,YDR353W,YGR255C,YER014W,YDL171C,YCR083W,YPL091W,YPR066W,YDL144C,YHR106W,YMR145C,YBL098W,YML120C,YHR176W,YGL236C,YDL085W,YFL018C,YEL047C,YMR020W
GO:0006725	cellular aromatic compound metabolic process	biological_process	0.08272	1	57	2142	82	3485	YJL045W,YHR164C,YDR376W,YDL144C,YDR007W,YKL025C,YBR166C,YMR178W,YHR063C,YEL047C,YMR096W,YMR217W,YEL021W,YPL217C,YGL026C,YOR356W,YHR176W,YBL098W,YBR084W,YJR109C,YPL255W,YNL316C,YJR149W,YJL130C,YIL155C,YPL091W,YPR088C,YKL062W,YDL171C,YER014W,YIL019W,YLR242C,YDR353W,YGL185C,YJR111C,YGR255C,YDR127W,YDL182W,YPR060C,YMR002W,YGR175C,YNR015W,YMR020W,YDR197W,YKL216W,YHR003C,YFL018C,YPL113C,YKR080W,YBR296C…
GO:0006629	lipid metabolic process	biological_process	0.086091	1	64	2142	93	3485	YER026C,YAR042W,YCR068W,YJL153C,YDR399W,YPL069C,YDR410C,YDR541C,YLR290C,YMR202W,YBR115C,YOR219C,YLR189C,YFL025C,YOR137C,YMR006C,YOL013W-B,YPL145C,YDL142C,YNL170W,YJR107W,YIR036W-A,YLR020C,YGL157W,YPL241C,YGL144C,YBR243C,YPL266W,YBR029C,YLR118C,YMR172W,YNL130C,YGL001C,YJR073C,YKL085W,YMR210W,YKR003W,YKR021W,YDR158W,YDL055C,YNL012W,YMR008C,YIR036C,YER175C,YCR047C,YHR123W,YGR157W,YBR236C,YNL199C,YBR…
GO:0008757	S-adenosylmethionine-dependent methyltransferase activity	molecular_function	0.086772	1	24	2142	32	3485	YIL064W,YGL211W,YMR228W,YOL096C,YPL273W,YBR208C,YDL014W,YOL058W,YBR034C,YNL024C,YHR214W,YBR236C,YLL062C,YHR070W,YER175C,YCR047C,YNL063W,YDR120C,YJR129C,YBR141C,YMR321C,YMR217W,YPL266W,YAR066W
GO:0044085	cellular component biogenesis	biological_process	0.086853	1	31	2142	43	3485	YGL238W,YGL241W,YBR101C,YOR160W,YIL131C,YGR218W,YPL125W,YPL266W,YDR460W,YOR321W,YJR031C,YGR014W,YJR129C,YGL016W,YPL127C,YEL002C,YBR017C,YMR314W,YER141W,YHR006W,YPL143W,YOR234C,YKR048C,YDR395W,YOR064C,YLR347C,YOL096C,YMR228W,YNL068C,YDL014W,YBR208C
GO:0008652	cellular amino acid biosynthetic process	biological_process	0.088855	1	64	2142	93	3485	YJR139C,YJL052W,YBR166C,YCR105W,YJL101C,YER055C,YBL022C,YJR149W,YJL130C,YMR096W,YER069W,YBR176W,YPR060C,YAL061W,YMR062C,YCL030C,YOR236W,YFL059W,YNL333W,YDR300C,YJR159W,YKL216W,YGR256W,YER043C,YPL113C,YFL018C,YDL168W,YLR142W,YOL049W,YER081W,YHR216W,YML096W,YOL058W,YLR432W,YHR033W,YER052C,YOR388C,YPL114W,YDL246C,YNL316C,YJR109C,YMR217W,YLR106C,YER091C,YDR158W,YDR196C,YCR102C,YER086W,YGL185C,YLR355C…
GO:0006644	phospholipid metabolic process	biological_process	0.090614	1	15	2142	19	3485	YBR029C,YJR073C,YNL012W,YOL011W,YDR410C,YMR008C,YGR157W,YER026C,YDL142C,YNL170W,YJL153C,YMR172W,YNL130C,YHR123W,YMR006C
GO:0019637	organophosphate metabolic process	biological_process	0.090809	1	19	2142	25	3485	YNL170W,YOL059W,YJL153C,YDL142C,YJR073C,YOL011W,YER026C,YGR157W,YDL171C,YNL130C,YHR123W,YMR006C,YMR172W,YDR410C,YBR029C,YNL012W,YMR008C,YDL023C,YDL022W
GO:0003684	damaged DNA binding	molecular_function	0.091616	1	17	2142	22	3485	YOR368W,YER179W,YDR004W,YCR087C-A,YDR337W,YBR088C,YKL090W,YDR314C,YDL154W,YHR120W,YDR097C,YCR092C,YPL199C,YBR089W,YER162C,YPL096W,YOL090W
GO:0006801	superoxide metabolic process	biological_process	0.093372	1	5	2142	5	3485	YJR104C,YJR101W,YDR347W,YHR008C,YMR038C
GO:0072593	reactive oxygen species metabolic process	biological_process	0.093372	1	5	2142	5	3485	YJR101W,YHR008C,YDR347W,YMR038C,YJR104C
GO:0044248	cellular catabolic process	biological_process	0.098604	1	54	2142	78	3485	YBR183W,YMR006C,YIL138C,YER144C,YIR018W,YMR118C,YPL255W,YOL109W,YIR026C,YER094C,YDR460W,YMR008C,YHL026C,YNL012W,YDL122W,YIR031C,YGR048W,YLR142W,YGL248W,YDR311W,YBL067C,YMR314W,YDR283C,YGR135W,YKL141W,YDL126C,YGR253C,YKR098C,YFR050C,YBL041W,YGL011C,YNL186W,YGL094C,YML092C,YIR030W-A,YIL156W,YJL197W,YAL044C,YDR486C,YER012W,YJR099W,YOR157C,YDR148C,YNR001C,YOL038W,YDL219W,YNL117W,YLR205C,YOR362C,YFR00…
GO:0004022	alcohol dehydrogenase (NAD) activity	molecular_function	0.099088	1	17	2142	22	3485	YBR145W,YBR046C,YBR026C,YMR058W,YCR105W,YMR152W,YAL061W,YLR070C,YML131W,YNL134C,YDL168W,YCR102C,YLR460C,YJR159W,YDL246C,YMR303C,YOL086C
GO:0004024	alcohol dehydrogenase activity, zinc-dependent	molecular_function	0.099088	1	17	2142	22	3485	YOL086C,YMR303C,YDL246C,YJR159W,YLR460C,YCR102C,YDL168W,YNL134C,YML131W,YLR070C,YAL061W,YMR152W,YCR105W,YBR026C,YMR058W,YBR046C,YBR145W
GO:0006730	one-carbon metabolic process	biological_process	0.099531	1	10	2142	12	3485	YHR070W,YER081W,YER022W,YLR180W,YDR502C,YMR020W,YOR298W,YER043C,YOL124C,YDL171C
GO:0004556	alpha-amylase activity	molecular_function	0.099552	1	10	2142	12	3485	YGR292W,YHR112C,YJL216C,YIL172C,YEL011W,YPR184W,YOL157C,YBR299W,YJL221C,YGR287C
GO:0006772	thiamine metabolic process	biological_process	0.10276	1	21	2142	28	3485	YJL045W,YIL155C,YDR376W,YER014W,YDL171C,YKL025C,YDR353W,YGR255C,YNR015W,YGR175C,YMR217W,YMR096W,YEL047C,YMR020W,YFL018C,YOR356W,YHR176W,YFL059W,YHR106W,YNL333W,YPR121W
GO:0009228	thiamine biosynthetic process	biological_process	0.10276	1	21	2142	28	3485	YMR020W,YMR096W,YMR217W,YEL047C,YFL018C,YHR176W,YOR356W,YHR106W,YNL333W,YPR121W,YFL059W,YDR376W,YJL045W,YIL155C,YKL025C,YDL171C,YER014W,YGR255C,YDR353W,YNR015W,YGR175C
GO:0042723	thiamine-containing compound metabolic process	biological_process	0.10276	1	21	2142	28	3485	YKL025C,YDL171C,YER014W,YDR376W,YJL045W,YIL155C,YNR015W,YGR175C,YGR255C,YDR353W,YFL018C,YMR020W,YMR096W,YMR217W,YEL047C,YHR106W,YNL333W,YPR121W,YFL059W,YHR176W,YOR356W
GO:0042724	thiamine-containing compound biosynthetic process	biological_process	0.10276	1	21	2142	28	3485	YNR015W,YGR175C,YDR353W,YGR255C,YDL171C,YER014W,YKL025C,YJL045W,YIL155C,YDR376W,YFL059W,YNL333W,YHR106W,YPR121W,YOR356W,YHR176W,YFL018C,YMR096W,YMR217W,YEL047C,YMR020W
GO:0022607	cellular component assembly	biological_process	0.10833	1	20	2142	27	3485	YHR006W,YBR017C,YMR314W,YER141W,YNL068C,YKR048C,YDR395W,YOR064C,YLR347C,YOR160W,YGR218W,YIL131C,YPL125W,YGL241W,YGL238W,YBR101C,YJR031C,YGL016W,YPL127C,YDR460W
GO:0031406	carboxylic acid binding	molecular_function	0.10955	1	12	2142	15	3485	YJL088W,YEL002C,YCL009C,YER052C,YML074C,YOL122C,YAL035W,YJL130C,YMR307W,YGR149W,YGR037C,YER081W
GO:0006766	vitamin metabolic process	biological_process	0.11352	1	42	2142	60	3485	YHR164C,YDR376W,YJL045W,YKL025C,YNR057C,YPR172W,YBL033C,YDR021W,YLR106C,YEL047C,YJR072C,YMR217W,YMR096W,YJR103W,YHR176W,YDR487C,YKR072C,YBR227C,YOR356W,YNL129W,YIL155C,YNR043W,YPR088C,YDR236C,YER014W,YDL171C,YBR176W,YGR255C,YDR353W,YGR175C,YNR015W,YMR020W,YBR138C,YFL018C,YBL039C,YLR456W,YOL143C,YPR121W,YHR106W,YOR250C,YNL333W,YFL059W
GO:0006767	water-soluble vitamin metabolic process	biological_process	0.11352	1	42	2142	60	3485	YNL129W,YOR356W,YBR227C,YKR072C,YDR487C,YHR176W,YJR103W,YJR072C,YMR217W,YMR096W,YEL047C,YLR106C,YDR021W,YBL033C,YPR172W,YNR057C,YKL025C,YJL045W,YDR376W,YHR164C,YFL059W,YNL333W,YHR106W,YOR250C,YPR121W,YOL143C,YLR456W,YBL039C,YFL018C,YBR138C,YMR020W,YNR015W,YGR175C,YDR353W,YGR255C,YBR176W,YDL171C,YER014W,YNR043W,YPR088C,YDR236C,YIL155C
GO:0009110	vitamin biosynthetic process	biological_process	0.11352	1	42	2142	60	3485	YDR487C,YJR103W,YHR176W,YBR227C,YOR356W,YKR072C,YNL129W,YLR106C,YJR072C,YMR096W,YMR217W,YEL047C,YDR021W,YBL033C,YDR376W,YHR164C,YJL045W,YNR057C,YKL025C,YPR172W,YOL143C,YOR250C,YHR106W,YNL333W,YPR121W,YFL059W,YMR020W,YBR138C,YLR456W,YBL039C,YFL018C,YGR255C,YBR176W,YDR353W,YNR015W,YGR175C,YIL155C,YDL171C,YER014W,YPR088C,YNR043W,YDR236C
GO:0042364	water-soluble vitamin biosynthetic process	biological_process	0.11352	1	42	2142	60	3485	YDL171C,YER014W,YNR043W,YPR088C,YDR236C,YIL155C,YNR015W,YGR175C,YGR255C,YBR176W,YDR353W,YBL039C,YLR456W,YFL018C,YMR020W,YBR138C,YOR250C,YHR106W,YNL333W,YPR121W,YFL059W,YOL143C,YKL025C,YNR057C,YPR172W,YDR376W,YHR164C,YJL045W,YBL033C,YDR021W,YLR106C,YMR217W,YMR096W,YJR072C,YEL047C,YNL129W,YDR487C,YJR103W,YHR176W,YBR227C,YOR356W,YKR072C
GO:0016638	oxidoreductase activity, acting on the CH-NH2 group of donors	molecular_function	0.11476	1	7	2142	8	3485	YKL216W,YPR172W,YDL171C,YLR456W,YML054C,YMR189W,YLR303W
GO:0016053	organic acid biosynthetic process	biological_process	0.11895	1	69	2142	102	3485	YJR149W,YJL130C,YBL022C,YER069W,YMR096W,YJR139C,YJL052W,YBR166C,YCR105W,YJL101C,YER055C,YOR236W,YCL030C,YFL059W,YNL333W,YKL216W,YJR159W,YER043C,YGR256W,YPL113C,YFL018C,YDL168W,YDR300C,YPR060C,YAL061W,YBR176W,YPL241C,YMR062C,YNL316C,YJR109C,YPL114W,YDL246C,YER091C,YDR158W,YDR196C,YCR102C,YMR217W,YLR106C,YHR216W,YML096W,YLR142W,YKR021W,YOL049W,YER081W,YOR388C,YOL058W,YLR432W,YHR033W,YER052C,YKL211C…
GO:0046394	carboxylic acid biosynthetic process	biological_process	0.11895	1	69	2142	102	3485	YJL052W,YJR139C,YBR166C,YCR105W,YJL101C,YER055C,YJR149W,YJL130C,YBL022C,YER069W,YMR096W,YAL061W,YPR060C,YPL241C,YBR176W,YMR062C,YFL059W,YOR236W,YCL030C,YNL333W,YGR256W,YER043C,YKL216W,YJR159W,YDL168W,YFL018C,YPL113C,YDR300C,YHR216W,YML096W,YLR142W,YER081W,YKR021W,YOL049W,YOR388C,YOL058W,YER052C,YHR033W,YLR432W,YJR109C,YNL316C,YPL114W,YDL246C,YDR196C,YER091C,YDR158W,YCR102C,YMR217W,YLR106C,YDR127W…
GO:0000059	protein import into nucleus, docking	biological_process	0.12414	1	11	2142	14	3485	YGL016W,YDR395W,YLR347C,YOR160W,YHR006W,YGR218W,YPL125W,YBR017C,YGL238W,YGL241W,YBR101C
GO:0044272	sulfur compound biosynthetic process	biological_process	0.12505	1	26	2142	36	3485	YEL047C,YMR217W,YMR096W,YMR020W,YER091C,YFL018C,YDL145C,YOR356W,YHR176W,YFL059W,YPR121W,YHR106W,YLR316C,YNL333W,YIL155C,YJL045W,YDR376W,YJL101C,YER014W,YDL171C,YKL025C,YDR353W,YOL049W,YGR255C,YGR175C,YNR015W
GO:0006536	glutamate metabolic process	biological_process	0.13003	1	4	2142	4	3485	YKL216W,YDL171C,YLR142W,YML054C
GO:0006537	glutamate biosynthetic process	biological_process	0.13003	1	4	2142	4	3485	YML054C,YLR142W,YKL216W,YDL171C
GO:0044260	cellular macromolecule metabolic process	biological_process	0.13021	1	807	2142	1287	3485	YCR091W,YMR242C,YOR217W,YOL093W,YPL079W,YMR231W,YHR070W,YMR021C,YOL124C,YEL009C,YBR080C,YHR147C,YGR268C,YDR419W,YGR095C,YNL096C,YNL213C,YGL048C,YDL079C,YML094W,YNL284C,YHR065C,YDR500C,YPR088C,YOL128C,YDR004W,YNL112W,YJL089W,YDR167W,YCR021C,YLL048C,YOR137C,YBR227C,YPL013C,YMR078C,YAR066W,YKL185W,YJR036C,YBR095C,YDL202W,YKL160W,YLL045C,YIL095W,YDR155C,YMR167W,YGL078C,YGL163C,YNR038W,YJL046W,YLR276C…
GO:0016020	membrane	cellular_component	0.1336	1	475	2142	752	3485	YEL027W,YOL130W,YER145C,YFR007W,YMR011W,YBR091C,YDR387C,YCR098C,YGR181W,YML038C,YDR107C,YOL002C,YPL092W,YKL099C,YNL101W,YOL020W,YML030W,YBR068C,YBL089W,YGR270W,YMR172W,YKL120W,YDR503C,YHR094C,YPL259C,YKL041W,YDR097C,YIL121W,YNL280C,YFL055W,YDL119C,YBR296C,YOR160W,YLR047C,YIL134W,YKL141W,YLR214W,YLR080W,YDR039C,YCR023C,YPR192W,YMR279C,YHL019W-A,YMR266W,YJL123C,YKL174C,YNL321W,YHL008C,YFL024C,YGL15…
GO:0071844	cellular component assembly at cellular level	biological_process	0.13567	1	19	2142	26	3485	YOR160W,YGR218W,YIL131C,YPL125W,YGL241W,YGL238W,YBR101C,YJR031C,YGL016W,YPL127C,YDR460W,YHR006W,YBR017C,YMR314W,YNL068C,YKR048C,YDR395W,YOR064C,YLR347C
GO:0015300	solute:solute antiporter activity	molecular_function	0.13671	1	4	2142	4	3485	YLR138W,YJL094C,YDR456W,YNL275W
GO:0004274	dipeptidyl-peptidase IV activity	molecular_function	0.14068	1	4	2142	4	3485	YBR174C,YHR028C,YOR219C,YBR175W
GO:0009395	phospholipid catabolic process	biological_process	0.1422	1	4	2142	4	3485	YNL012W,YOL011W,YMR008C,YMR006C
GO:0016846	carbon-sulfur lyase activity	molecular_function	0.14453	1	4	2142	4	3485	YIL116W,YAL039C,YHR098C,YKL087C
GO:0004518	nuclease activity	molecular_function	0.14564	1	93	2142	143	3485	YBR099C,YBR080C,YGR270W,YKR024C,YKR054C,YNL218W,YCR063W,YMR174C,YDR263C,YBR089W,YGL094C,YLR059C,YNL102W,YNL112W,YKL175W,YFL002C,YER176W,YOR368W,YHR065C,YHR169W,YDR332W,YDL102W,YGR095C,YKL113C,YOR304W,YMR024W,YPL255W,YIL143C,YIR018W,YLL048C,YMR080C,YDL126C,YOR290C,YNR038W,YGL163C,YGL078C,YHR097C,YDR021W,YLR398C,YMR234W,YDR486C,Q0060,YGL171W,YAR008W,Q0110,YLR107W,YBR052C,YLR276C,YMR290C,YKR059W,YER…
GO:0005215	transporter activity	molecular_function	0.14699	1	227	2142	354	3485	YDL018C,YBR130C,YGL238W,YOR257W,YLL053C,YKL217W,YNL194C,YER036C,YGL178W,YJL162C,YDR345C,YML007W,YPL093W,YDR456W,YBR138C,YDL247W,YML131W,YAL035W,YLR130C,YDR260C,YGL146C,YMR138W,YGL008C,YPL060W,YGR289C,YPR161C,YNR053C,YEL020W-A,YDR205W,YLL052C,YDL194W,YKL175W,YJR143C,YBR238C,YIL158W,YEL065W,YOL006C,YNL065W,YPL217C,YGL104C,YAL007C,YJR072C,YKL053C-A,YBR283C,YGL191W,YBR017C,Q0070,YFL054C,YPL094C,YAL03…
GO:0005660	delta-DNA polymerase cofactor complex	cellular_component	0.14708	1	4	2142	4	3485	YBR088C,YKR098C,YFL021W,YBR089W
GO:0030337	DNA polymerase processivity factor activity	molecular_function	0.14708	1	4	2142	4	3485	YBR089W,YKR098C,YFL021W,YBR088C
GO:0006081	cellular aldehyde metabolic process	biological_process	0.14793	1	4	2142	4	3485	YNL117W,YJL153C,YIR031C,YIR030W-A
GO:0009347	aspartate carbamoyltransferase complex	cellular_component	0.14853	1	4	2142	4	3485	YPL255W,YKL062W,YIL019W,YLR242C
GO:0015669	gas transport	biological_process	0.1499	1	4	2142	4	3485	YHL031C,YGR234W,YHL030W-A,YNL234W
GO:0015671	oxygen transport	biological_process	0.1499	1	4	2142	4	3485	YGR234W,YHL030W-A,YHL031C,YNL234W
GO:0009987	cellular process	biological_process	0.15136	1	1209	2142	1941	3485	YBR082C,YER155C,YPL051W,YBL023C,YOL157C,YJR094W-A,YER164W,YMR104C,YOL148C,YGL237C,YER070W,YKR059W,YFR032C-A,YPL249C-A,YNR011C,YOL062C,YML049C,YJR099W,YOR011W,YHR198C,YBR167C,YLR089C,YOR169C,YNR036C,YAL047W-A,YOL005C,YGR266W,YLR076C,YHR108W,YPR166C,YOR140W,YLR185W,YMR139W,YDR457W,YKL056C,YGL251C,YNL068C,YJL045W,YLR280C,YBR031W,YBR183W,YLR281C,YPL114W,YER125W,YGR218W,YDL095W,YDR323C,YDR196C,YNR022C…
GO:0005643	nuclear pore	cellular_component	0.1584	1	12	2142	16	3485	YLR347C,YDR395W,YGL016W,YBR101C,YER105C,YBR017C,YGL241W,YGL238W,YGR218W,YPL125W,YHR006W,YOR160W
GO:0046930	pore complex	cellular_component	0.1584	1	12	2142	16	3485	YDR395W,YLR347C,YGL016W,YGL241W,YGL238W,YBR017C,YER105C,YBR101C,YOR160W,YHR006W,YPL125W,YGR218W
GO:0016151	nickel cation binding	molecular_function	0.16133	1	11	2142	14	3485	YDR500C,YDR323C,YGR268C,YHR170W,YGR211W,YBR095C,YNL310C,YHR143W-A,YNL064C,YDR253C,YFL016C
GO:0008236	serine-type peptidase activity	molecular_function	0.16161	1	15	2142	20	3485	YBL022C,YOR084W,YOR219C,YDL086W,YGL203C,YNL320W,YPR147C,YLR118C,YHR028C,YMR297W,YPL095C,YKL094W,YMR150C,YBR139W,YDL086C-A
GO:0017171	serine hydrolase activity	molecular_function	0.16161	1	15	2142	20	3485	YBL022C,YOR084W,YOR219C,YDL086W,YGL203C,YPR147C,YNL320W,YLR118C,YHR028C,YMR297W,YPL095C,YMR150C,YKL094W,YBR139W,YDL086C-A
GO:0006007	glucose catabolic process	biological_process	0.16476	1	25	2142	35	3485	YAL037C-B,YBR196C,YPL113C,YOR347C,YGR256W,YGL253W,YMR323W,YBL098W,YBR159W,YGR240C,YMR205C,YOR393W,YDR516C,YLR446W,YCL040W,YFR053C,YFR052C-A,YOR388C,YPL281C,YER081W,YJL052W,YCR013C,YBR166C,YKL060C,YML056C
GO:0019320	hexose catabolic process	biological_process	0.16476	1	25	2142	35	3485	YBL098W,YMR323W,YGR240C,YBR159W,YMR205C,YOR393W,YAL037C-B,YBR196C,YPL113C,YOR347C,YGL253W,YGR256W,YER081W,YJL052W,YBR166C,YCR013C,YML056C,YKL060C,YLR446W,YDR516C,YPL281C,YOR388C,YFR052C-A,YCL040W,YFR053C
GO:0044275	cellular carbohydrate catabolic process	biological_process	0.16476	1	25	2142	35	3485	YDR516C,YLR446W,YCL040W,YFR053C,YFR052C-A,YOR388C,YPL281C,YJL052W,YBR166C,YCR013C,YER081W,YKL060C,YML056C,YBR196C,YAL037C-B,YGR256W,YGL253W,YOR347C,YPL113C,YBR159W,YGR240C,YMR323W,YBL098W,YOR393W,YMR205C
GO:0046164	alcohol catabolic process	biological_process	0.16476	1	25	2142	35	3485	YOR393W,YMR205C,YBR159W,YGR240C,YMR323W,YBL098W,YGR256W,YGL253W,YPL113C,YOR347C,YBR196C,YAL037C-B,YKL060C,YML056C,YBR166C,YJL052W,YCR013C,YER081W,YFR053C,YCL040W,YFR052C-A,YPL281C,YOR388C,YDR516C,YLR446W
GO:0046365	monosaccharide catabolic process	biological_process	0.16476	1	25	2142	35	3485	YOR393W,YMR205C,YGR240C,YBR159W,YBL098W,YMR323W,YGL253W,YGR256W,YPL113C,YOR347C,YBR196C,YAL037C-B,YML056C,YKL060C,YBR166C,YJL052W,YCR013C,YER081W,YPL281C,YOR388C,YFR052C-A,YCL040W,YFR053C,YDR516C,YLR446W
GO:0006084	acetyl-CoA metabolic process	biological_process	0.16527	1	13	2142	17	3485	YIR030W-A,YDR311W,YMR118C,YNR001C,YBR183W,YBL015W,YIR031C,YCR005C,YEL066W,YHL026C,YKL141W,YML126C,YNL117W
GO:0016410	N-acyltransferase activity	molecular_function	0.16896	1	17	2142	23	3485	YOR244W,YLR195C,YMR069W,YPR051W,YFR027W,YPL086C,YPR193C,YMR062C,YPR131C,YDR071C,YIR042C,YPL001W,YEL066W,YJL127C,YER081W,YFL017C,YNL132W
GO:0016788	hydrolase activity, acting on ester bonds	molecular_function	0.17056	1	139	2142	217	3485	YAR008W,YNL032W,YJR099W,YLR107W,YLR276C,YBR052C,YKR059W,YHR006W,YPL119C,YOR033C,YER164W,YGR195W,YIR026C,YDR460W,YBR073W,YKL017C,YDL024C,YPL008W,YDR283C,YGL251C,YPL245W,YLR247C,YDL116W,YDR334W,YGR266W,YBR142W,YGL248W,YOR204W,YBL067C,YJL138C,YGR270W,YLR118C,YBR080C,YCR063W,YNL102W,YGL094C,YIL156W,YFL002C,YNL112W,YHR065C,YOR368W,YPR073C,YHR169W,YLR020C,YOR208W,YGR095C,YMR024W,YKL113C,YLL048C,YIL143C…
GO:0006461	protein complex assembly	biological_process	0.17204	1	12	2142	16	3485	YGR218W,YPL125W,YHR006W,YOR160W,YBR101C,YER141W,YBR017C,YGL238W,YGL241W,YGL016W,YLR347C,YDR395W
GO:0070271	protein complex biogenesis	biological_process	0.17204	1	12	2142	16	3485	YER141W,YBR101C,YGL241W,YGL238W,YBR017C,YPL125W,YGR218W,YHR006W,YOR160W,YLR347C,YDR395W,YGL016W
GO:0065003	macromolecular complex assembly	biological_process	0.17264	1	16	2142	22	3485	YGL016W,YPL127C,YBR101C,YGL241W,YGL238W,YGR218W,YIL131C,YPL125W,YOR160W,YLR347C,YDR395W,YKR048C,YNL068C,YER141W,YBR017C,YHR006W
GO:0044255	cellular lipid metabolic process	biological_process	0.17326	1	28	2142	40	3485	YDL142C,YOL013W-B,YMR159C,YNL199C,YJR073C,YOL011W,YGR157W,YER026C,YPL241C,YPL069C,YKR021W,YNL048W,YNL170W,YJL153C,YBR029C,YDL055C,YDR410C,YNL012W,YPL028W,YMR008C,YDR158W,YJL167W,YHR123W,YNL130C,YMR006C,YOR137C,YLR189C,YMR172W
GO:0006810	transport	biological_process	0.17529	1	384	2142	609	3485	YNL112W,YOR101W,YCR021C,YER056C,YPR088C,YGR121C,YNR051C,YAL022C,YDL004W,YOR130C,YDR132C,YOR100C,YOL122C,YBR080C,YEL013W,YNL318C,YNR039C,YIL088C,YHL030W-A,YDR258C,YHR037W,YGL168W,YLR378C,YGR159C,YNL319W,YJR160C,YIR028W,YOR127W,YGL078C,YMR088C,YLR313C,YDL138W,YMR203W,YLR170C,YDL199C,YNL275W,YMR078C,YOR273C,YKR072C,YBR293W,YGL255W,YBR227C,YJL130C,YLL048C,YCR002C,YNL270C,YDR038C,YHL002C-A,YFR051C,YBR…
GO:0051234	establishment of localization	biological_process	0.17529	1	384	2142	609	3485	YHL019W-A,YMR279C,YHL008C,YKL174C,YPR138C,YGL153W,YFL024C,YCL034W,YJL133W,YHR002W,YIR018W,YDR449C,YDR394W,YJR040W,YBL022C,YML123C,YOR271C,YIL134W,YBR295W,YDR039C,YCR023C,YPR192W,YNL101W,YOL020W,YKL099C,YBR068C,YBL089W,YGR270W,YHR094C,YKL120W,YIL121W,YPL259C,YKL041W,YDR097C,YFL055W,YOR160W,YBR296C,YIL041W,YDL119C,YEL027W,YCR005C,YOL130W,YFR007W,YMR011W,YEL051W,YCR098C,YDR387C,YDR107C,YER053C,YOR02…
GO:0006493	protein O-linked glycosylation	biological_process	0.17532	1	8	2142	10	3485	YDL095W,YOR321W,YNL101W,YDL093W,YAL023C,YDR307W,YGR199W,YJR143C
GO:0006091	generation of precursor metabolites and energy	biological_process	0.17767	1	45	2142	66	3485	YNR001C,YCR013C,YIL099W,YDR260C,YML056C,YKL060C,YCR021C,YNL117W,YDR516C,YPL281C,YCR005C,YFR052C-A,YML034W,YEL066W,YGR240C,YJR156C,YKL120W,YIR030W-A,YOR393W,YMR205C,YGR208W,YAL037C-B,YGL253W,YOR313C,YJL052W,YGR183C,YDR031W,YDR311W,YMR255W,YLR446W,YKL141W,YPR151C,YFR053C,YCL040W,YMR323W,YBR183W,YMR118C,YCR024C-A,YNL332W,YBR196C,YKL053C-A,YIR031C,YHL026C,YOR347C,YDR460W
GO:0006298	mismatch repair	biological_process	0.17886	1	10	2142	13	3485	YDR097C,YCR092C,YPL199C,YNL082W,YOL090W,YKL090W,YMR200W,YMR167W,YDL154W,YHR120W
GO:0015103	inorganic anion transmembrane transporter activity	molecular_function	0.18031	1	8	2142	10	3485	YOR034C,YER039C,YJR143C,YCR067C,YGR125W,YLR092W,YBR294W,YBR296C
GO:0019856	pyrimidine base biosynthetic process	biological_process	0.18367	1	8	2142	10	3485	YJL130C,YPL255W,YJR109C,YEL021W,YIL019W,YLR242C,YKL216W,YKL062W
GO:0043170	macromolecule metabolic process	biological_process	0.18404	1	873	2142	1399	3485	YGR271W,YNL031C,YDR076W,YBL105C,YJL164C,YLR061W,YDR496C,YDR303C,YNL310C,YHL001W,YMR009W,YOL075C,YFL016C,YOR321W,YGL122C,YDL055C,YOL109W,YLR105C,YBR038W,YOL081W,YNL163C,YHR079C,YCR047C,YDR421W,YNL097C,YMR247C,YDL137W,YLR175W,YOR054C,YBR208C,YDR145W,YKL180W,YER179W,YJR032W,YIL148W,YMR228W,YOL095C,YPL236C,YOL098C,YGR264C,YJL206C,YOR191W,YGR205W,YBR286W,YGL210W,YLR120C,YOL040C,YER006W,YPL095C,YKL126W…
GO:0019238	cyclohydrolase activity	molecular_function	0.18469	1	6	2142	7	3485	YBL033C,YNL133C,YGR267C,YLR028C,YMR120C,YCL030C
GO:0016597	amino acid binding	molecular_function	0.18475	1	8	2142	10	3485	YMR307W,YER081W,YAL035W,YJL130C,YCL009C,YML074C,YER052C,YJL088W
GO:0043176	amine binding	molecular_function	0.18475	1	8	2142	10	3485	YAL035W,YJL130C,YMR307W,YER081W,YJL088W,YCL009C,YML074C,YER052C
GO:0004009	ATP-binding cassette (ABC) transporter activity	molecular_function	0.18522	1	58	2142	89	3485	YOR011W,YPL147W,YLR188W,YGR270W,YBR080C,YJR076C,YNL014W,YNR011C,YNL218W,YKL188C,YER036C,YOL034W,YGL210W,YDR135C,YOR328W,YBR156C,YDR258C,YPL058C,YDR218C,YKL001C,YFR009W,YDR097C,YLL015W,YHL035C,YBR186W,YFR007W,YLR086W,YOR153W,YPL270W,YAL029C,YBR164C,YOR259C,YFR031C,YLR106C,YLR383W,YOR326W,YFL008W,YPL217C,YMR078C,YKR103W,YHR107C,YAL048C,YBL022C,YDL137W,YBR227C,YLL048C,YCR002C,YDR394W,YKR104W,YFL038C…
GO:0044282	small molecule catabolic process	biological_process	0.18695	1	30	2142	43	3485	YER081W,YCR013C,YJL052W,YBR166C,YLR142W,YKL060C,YML056C,YLR446W,YDL219W,YDR516C,YCL040W,YFR053C,YPL281C,YOR388C,YFR052C-A,YMR323W,YBL098W,YBR159W,YGR240C,YMR205C,YOR393W,YAL037C-B,YAL044C,YIR026C,YBR196C,YPL113C,YOR347C,YGR256W,YDR148C,YGL253W
GO:0006207	'de novo' pyrimidine base biosynthetic process	biological_process	0.18847	1	6	2142	7	3485	YEL021W,YIL019W,YLR242C,YPL255W,YKL216W,YKL062W
GO:0072527	pyrimidine-containing compound metabolic process	biological_process	0.18865	1	22	2142	31	3485	YGL185C,YJR057W,YBR166C,YOL005C,YPL051W,YHR063C,YGR175C,YDL144C,YKL062W,YIL019W,YLR242C,YDL166C,YBL098W,YPL255W,YJR109C,YJL130C,YKL067W,YEL021W,YDR197W,YKL216W,YHR003C,YPL113C
GO:0006323	DNA packaging	biological_process	0.1899	1	8	2142	10	3485	YPR148C,YLR398C,YIL138C,YIL131C,YIR017C,YKR048C,YNL068C,YPL127C
GO:0008483	transaminase activity	molecular_function	0.19018	1	24	2142	34	3485	YLR089C,YLR438W,YLL058W,YOL140W,YLR231C,YJL060W,YHR112C,YGR019W,YGL001C,YHR137W,YFR055W,YNR058W,YKL106W,YDR294C,YEL011W,YLR027C,YGL202W,YDR111C,YJR130C,YLR303W,YIL116W,YFL030W,YDR062W,YMR296C
GO:0016769	transferase activity, transferring nitrogenous groups	molecular_function	0.19018	1	24	2142	34	3485	YJL060W,YLR231C,YHR112C,YLR438W,YLL058W,YOL140W,YLR089C,YEL011W,YLR027C,YKL106W,YNR058W,YDR294C,YFR055W,YGR019W,YGL001C,YHR137W,YJR130C,YDR111C,YGL202W,YDR062W,YFL030W,YMR296C,YIL116W,YLR303W
GO:0003678	DNA helicase activity	molecular_function	0.19096	1	15	2142	21	3485	YDR394W,YOL095C,YDR190C,YJL092W,YDR406W,YOR328W,YOR153W,YMR284W,YKL017C,YGL251C,YHR164C,YOR298W,YLR187W,YMR077C,YDR076W
GO:0016052	carbohydrate catabolic process	biological_process	0.19312	1	26	2142	37	3485	YKL060C,YML056C,YJL052W,YBR166C,YCR013C,YER081W,YFR053C,YCL040W,YFR052C-A,YOR388C,YPL281C,YLR446W,YDR516C,YOR393W,YMR205C,YIR007W,YBR159W,YGR240C,YMR323W,YBL098W,YGR256W,YGL253W,YPL113C,YOR347C,YBR196C,YAL037C-B
GO:0004497	monooxygenase activity	molecular_function	0.19427	1	14	2142	19	3485	YGR255C,YBL098W,YHR176W,YOR356W,YDR353W,YGR175C,YDR217C,YMR020W,YJL045W,YIL155C,YEL047C,YPL091W,YFL018C,YDL171C
GO:0016459	myosin complex	cellular_component	0.19501	1	5	2142	6	3485	YOR326W,YAL029C,YHR023W,YKL129C,YJR004C
GO:0006066	alcohol metabolic process	biological_process	0.19508	1	47	2142	70	3485	YBR196C,YDL022W,YDL023C,YIL107C,YOR347C,YDL137W,YBR159W,YOR137C,YNL241C,YBL098W,YMR323W,YMR202W,YLR446W,YER147C,YBR018C,YOR388C,YFR053C,YCL040W,YOL136C,YFL053W,YJL052W,YJR057W,YBR166C,YER081W,YJL153C,YPL206C,YAL037C-B,YGL253W,YLR345W,YGR256W,YPL113C,YGR240C,YOR393W,YMR315W,YMR205C,YFR007W,YDR516C,YPL281C,YDL171C,YFR052C-A,YPR095C,YCR013C,YML056C,YKL060C,YDR127W,YOL059W,YKL110C
GO:0016765	transferase activity, transferring alkyl or aryl (other than methyl) groups	molecular_function	0.20022	1	16	2142	22	3485	YLR019W,YMR078C,YDR502C,YMR096W,YBR080C,YFL059W,YNL333W,YOL143C,YIR019C,YKL025C,YOR298W,YDL205C,YDL126C,YNR015W,YLR180W,YDR021W
GO:0016209	antioxidant activity	molecular_function	0.20062	1	8	2142	10	3485	YDR256C,YHR008C,YIR037W,YBR244W,YDR347W,YKR066C,YKL026C,YJR101W
GO:0008170	N-methyltransferase activity	molecular_function	0.2007	1	14	2142	19	3485	YOL096C,YJR129C,YMR228W,YBR208C,YHR214W,YJR073C,YPL266W,YDR410C,YGR157W,YOL124C,YAR066W,YHR070W,YDR120C,YNL063W
GO:0006511	ubiquitin-dependent protein catabolic process	biological_process	0.20134	1	25	2142	36	3485	YJR099W,YOR157C,YDL122W,YER094C,YER012W,YIL156W,YJL197W,YML092C,YGL094C,YER144C,YNL186W,YGL011C,YBL041W,YFR050C,YKR098C,YPR103W,YGR253C,YFR005C,YOR362C,YDL126C,YGR135W,YOL038W,YMR314W,YBL067C,YGR048W
GO:0019941	modification-dependent protein catabolic process	biological_process	0.20134	1	25	2142	36	3485	YOL038W,YMR314W,YBL067C,YGR048W,YBL041W,YGL011C,YPR103W,YGR253C,YKR098C,YFR050C,YOR362C,YFR005C,YGR135W,YDL126C,YML092C,YIL156W,YJL197W,YGL094C,YER144C,YNL186W,YDL122W,YOR157C,YJR099W,YER094C,YER012W
GO:0030163	protein catabolic process	biological_process	0.20134	1	25	2142	36	3485	YMR314W,YOL038W,YBL067C,YGR048W,YBL041W,YGL011C,YKR098C,YFR050C,YGR253C,YPR103W,YFR005C,YOR362C,YDL126C,YGR135W,YIL156W,YJL197W,YML092C,YGL094C,YER144C,YNL186W,YOR157C,YJR099W,YDL122W,YER094C,YER012W
GO:0043632	modification-dependent macromolecule catabolic process	biological_process	0.20134	1	25	2142	36	3485	YFR005C,YOR362C,YDL126C,YGR135W,YGL011C,YBL041W,YKR098C,YFR050C,YGR253C,YPR103W,YGR048W,YMR314W,YOL038W,YBL067C,YOR157C,YJR099W,YDL122W,YER012W,YER094C,YER144C,YNL186W,YJL197W,YIL156W,YML092C,YGL094C
GO:0044257	cellular protein catabolic process	biological_process	0.20134	1	25	2142	36	3485	YOL038W,YMR314W,YBL067C,YGR048W,YGL011C,YBL041W,YPR103W,YGR253C,YKR098C,YFR050C,YFR005C,YOR362C,YGR135W,YDL126C,YML092C,YIL156W,YJL197W,YGL094C,YER144C,YNL186W,YDL122W,YOR157C,YJR099W,YER012W,YER094C
GO:0051603	proteolysis involved in cellular protein catabolic process	biological_process	0.20134	1	25	2142	36	3485	YER094C,YER012W,YDL122W,YJR099W,YOR157C,YNL186W,YER144C,YGL094C,YML092C,YIL156W,YJL197W,YGR135W,YDL126C,YOR362C,YFR005C,YPR103W,YGR253C,YKR098C,YFR050C,YGL011C,YBL041W,YGR048W,YBL067C,YMR314W,YOL038W
GO:0006096	glycolysis	biological_process	0.20517	1	18	2142	25	3485	YMR205C,YOR393W,YMR323W,YGR240C,YOR347C,YGL253W,YAL037C-B,YBR196C,YKL060C,YML056C,YJL052W,YCR013C,YCL040W,YFR053C,YFR052C-A,YPL281C,YLR446W,YDR516C
GO:0015930	glutamate synthase activity	molecular_function	0.20895	1	3	2142	3	3485	YML054C,YKL216W,YDL171C
GO:0008080	N-acetyltransferase activity	molecular_function	0.20973	1	16	2142	22	3485	YJL127C,YER081W,YFL017C,YNL132W,YPR131C,YMR062C,YDR071C,YIR042C,YPL001W,YEL066W,YPR051W,YFR027W,YPL086C,YPR193C,YOR244W,YMR069W
GO:0016407	acetyltransferase activity	molecular_function	0.20973	1	16	2142	22	3485	YER081W,YJL127C,YNL132W,YFL017C,YIR042C,YMR062C,YPR131C,YDR071C,YEL066W,YPL001W,YPR051W,YFR027W,YPR193C,YPL086C,YMR069W,YOR244W
GO:0051187	cofactor catabolic process	biological_process	0.21242	1	12	2142	16	3485	YKL141W,YNL117W,YLR205C,YIR031C,YCR005C,YEL066W,YHL026C,YNR001C,YBR183W,YIR030W-A,YDR311W,YMR118C
GO:0016741	transferase activity, transferring one-carbon groups	molecular_function	0.21283	1	45	2142	67	3485	YGL211W,YJR073C,YHR214W,YNL024C,YBL013W,YOL058W,YLR028C,YER175C,YCR047C,YLR172C,YJL130C,YLL062C,YDR410C,YKR069W,YER091C,YAR066W,YPL124W,YMR217W,YKR056W,YIL064W,YDL201W,YBR176W,YOR201C,YJL088W,YBR034C,YBR236C,YGR157W,YDR316W,YOL096C,YMR228W,YDR408C,YMR120C,YPL273W,YDL014W,YBR208C,YOL093W,YDR120C,YNL063W,YHR070W,YDL145C,YPL266W,YOL124C,YJR129C,YMR321C,YBR141C
GO:0004563	beta-N-acetylhexosaminidase activity	molecular_function	0.21289	1	5	2142	6	3485	YIL173W,YCR100C,YPL037C,YNR065C,YJL222W
GO:0015929	hexosaminidase activity	molecular_function	0.21289	1	5	2142	6	3485	YPL037C,YCR100C,YIL173W,YJL222W,YNR065C
GO:0034622	cellular macromolecular complex assembly	biological_process	0.21446	1	15	2142	21	3485	YPL125W,YIL131C,YGR218W,YOR160W,YHR006W,YBR101C,YGL241W,YGL238W,YBR017C,YPL127C,YGL016W,YNL068C,YLR347C,YKR048C,YDR395W
GO:0051179	localization	biological_process	0.21633	1	388	2142	618	3485	YML061C,YAL036C,YPL094C,YFL054C,YBR283C,YGR280C,YML116W,YDL185W,YNL055C,YLL022C,YGL186C,YOR316C,YLR083C,YLR348C,YOL006C,YPL234C,YPR148C,YBR238C,YGR096W,YJR072C,YPL217C,YOR310C,YBR039W,YNL268W,YAL035W,YML131W,YDL194W,YGR289C,YPR161C,YLL061W,YGL238W,YBR130C,YBL043W,YBR138C,YDR345C,YJL162C,YPL093W,YGL178W,YKL217W,YOL034W,YER043C,YBR025C,YMR317W,YLR081W,YPL036W,YOR034C,YLR347C,YIL138C,YPL125W,YLR196W…
GO:0006821	chloride transport	biological_process	0.21744	1	3	2142	3	3485	YJR040W,YML049C,YKL183W
GO:0006606	protein import into nucleus	biological_process	0.22007	1	13	2142	18	3485	YPL125W,YGR218W,YOR160W,YHR006W,YBR101C,YGL241W,YGL238W,YBR017C,YGL016W,YPL169C,YLR347C,YNR051C,YDR395W
GO:0017038	protein import	biological_process	0.22007	1	13	2142	18	3485	YGR218W,YPL125W,YOR160W,YHR006W,YBR101C,YBR017C,YGL238W,YGL241W,YPL169C,YGL016W,YNR051C,YLR347C,YDR395W
GO:0033365	protein localization to organelle	biological_process	0.22007	1	13	2142	18	3485	YGL016W,YPL169C,YLR347C,YNR051C,YDR395W,YPL125W,YGR218W,YHR006W,YOR160W,YBR101C,YGL238W,YGL241W,YBR017C
GO:0034504	protein localization to nucleus	biological_process	0.22007	1	13	2142	18	3485	YDR395W,YLR347C,YNR051C,YGL016W,YPL169C,YGL241W,YGL238W,YBR017C,YBR101C,YHR006W,YOR160W,YPL125W,YGR218W
GO:0051170	nuclear import	biological_process	0.22007	1	13	2142	18	3485	YPL169C,YGL016W,YLR347C,YNR051C,YDR395W,YPL125W,YGR218W,YOR160W,YHR006W,YBR101C,YGL241W,YGL238W,YBR017C
GO:0043623	cellular protein complex assembly	biological_process	0.22072	1	11	2142	15	3485	YBR101C,YGL238W,YGL241W,YBR017C,YPL125W,YGR218W,YOR160W,YHR006W,YLR347C,YDR395W,YGL016W
GO:0006885	regulation of pH	biological_process	0.22101	1	3	2142	3	3485	YDR456W,YLR138W,YJL094C
GO:0015298	solute:cation antiporter activity	molecular_function	0.22101	1	3	2142	3	3485	YJL094C,YLR138W,YDR456W
GO:0015299	solute:hydrogen antiporter activity	molecular_function	0.22101	1	3	2142	3	3485	YDR456W,YLR138W,YJL094C
GO:0055067	monovalent inorganic cation homeostasis	biological_process	0.22101	1	3	2142	3	3485	YDR456W,YLR138W,YJL094C
GO:0004003	ATP-dependent DNA helicase activity	molecular_function	0.22296	1	9	2142	12	3485	YMR077C,YOR298W,YHR164C,YLR187W,YGL251C,YKL017C,YMR284W,YJL092W,YOL095C
GO:0001727	lipid kinase activity	molecular_function	0.22686	1	5	2142	6	3485	YDR208W,YLR240W,YGR038W,YBR101C,YFR019W
GO:0044271	cellular nitrogen compound biosynthetic process	biological_process	0.23015	1	153	2142	239	3485	YJR139C,YBR166C,YJR057W,YOR117W,YNL141W,YER055C,YJL101C,YJR103W,YDL166C,YHR176W,YBR227C,YKR072C,YBL022C,YDR394W,YJL130C,YBR084W,YMR096W,YBR284W,YER069W,YGR255C,YBR176W,YPL271W,YGL048C,YDR353W,YNR015W,YPR060C,YDL004W,YAL061W,YGR175C,YFR007W,YKL062W,YPR088C,YOL143C,YDR258C,YHR106W,YPR121W,YOR236W,YDR190C,YBR080C,YGR270W,YDR300C,YFL018C,YJR159W,YGL201C,YBL033C,YOL049W,YOL005C,YPR024W,YLR142W,YML096W…
GO:0005996	monosaccharide metabolic process	biological_process	0.23268	1	39	2142	58	3485	YGR240C,YMR205C,YMR315W,YOR393W,YAL037C-B,YPL113C,YLR345W,YGR256W,YGL253W,YCR013C,YKL060C,YKL110C,YDR127W,YML056C,YDR516C,YFR007W,YPL281C,YFR052C-A,YMR323W,YBL098W,YOR137C,YNL241C,YBR159W,YDL137W,YBR196C,YIL107C,YOR347C,YER081W,YBR166C,YJL052W,YJR057W,YJL153C,YBR018C,YER147C,YLR446W,YOL136C,YFR053C,YCL040W,YOR388C
GO:0004645	phosphorylase activity	molecular_function	0.23293	1	3	2142	3	3485	YPR160C-A,YKL083W,YPR160W
GO:0006414	translational elongation	biological_process	0.23305	1	48	2142	72	3485	YER006W,YNR029C,YGL210W,YLR293C,YJR076C,YAL003W,YOL023W,YPR080W,YOL039W,YNR053C,YNL098C,YMR138W,YCR027C,YDR385W,YOR101W,YKL154W,YDR167W,YAL035W,YBR164C,YPL051W,YOR076C,YDL081C,YHR022C,YOR089C,YDR172W,YPL217C,YOR187W,YOR133W,YHR107C,YER025W,YPL218W,YJR072C,YDR382W,YNL163C,YDL130W,YCR002C,YBR118W,YGR210C,YDL137W,YPL037C,YNL180C,YNL093W,YBR264C,YFL038C,YLR243W,YLR340W,YLR069C,YAL036C
GO:0004180	carboxypeptidase activity	molecular_function	0.23516	1	3	2142	3	3485	YGL203C,YBR139W,YMR297W
GO:0004185	serine-type carboxypeptidase activity	molecular_function	0.23516	1	3	2142	3	3485	YMR297W,YGL203C,YBR139W
GO:0070008	serine-type exopeptidase activity	molecular_function	0.23516	1	3	2142	3	3485	YMR297W,YGL203C,YBR139W
GO:0006525	arginine metabolic process	biological_process	0.2362	1	5	2142	6	3485	YJL130C,YJR109C,YMR217W,YOL058W,YMR062C
GO:0006526	arginine biosynthetic process	biological_process	0.2362	1	5	2142	6	3485	YMR217W,YOL058W,YMR062C,YJL130C,YJR109C
GO:0009036	Type II site-specific deoxyribonuclease activity	molecular_function	0.23621	1	3	2142	3	3485	YMR174C,YGR266W,YGR276C
GO:0009991	response to extracellular stimulus	biological_process	0.23637	1	23	2142	34	3485	YBR080C,YNR011C,YKL017C,YDR258C,YBR227C,YLL048C,YMR299C,YPL008W,YHR164C,YBR186W,YDL126C,YMR080C,YGR271W,YER176W,YDL007W,YML061C,YDR021W,YPR024W,YGL048C,YMR128W,YNL329C,YOR259C,YOR117W
GO:0031668	cellular response to extracellular stimulus	biological_process	0.23637	1	23	2142	34	3485	YBR227C,YDR258C,YPL008W,YMR299C,YLL048C,YBR080C,YNR011C,YKL017C,YDR021W,YML061C,YDL007W,YPR024W,YGL048C,YNL329C,YMR128W,YOR259C,YOR117W,YDL126C,YBR186W,YHR164C,YMR080C,YGR271W,YER176W
GO:0071496	cellular response to external stimulus	biological_process	0.23637	1	23	2142	34	3485	YKL017C,YNR011C,YBR080C,YMR299C,YPL008W,YLL048C,YBR227C,YDR258C,YER176W,YGR271W,YMR080C,YBR186W,YDL126C,YHR164C,YOR117W,YOR259C,YNL329C,YMR128W,YGL048C,YPR024W,YML061C,YDL007W,YDR021W
GO:0004474	malate synthase activity	molecular_function	0.23871	1	3	2142	3	3485	YNL117W,YIR030W-A,YIR031C
GO:0006097	glyoxylate cycle	biological_process	0.23871	1	3	2142	3	3485	YNL117W,YIR031C,YIR030W-A
GO:0046487	glyoxylate metabolic process	biological_process	0.23871	1	3	2142	3	3485	YNL117W,YIR030W-A,YIR031C
GO:0019318	hexose metabolic process	biological_process	0.23896	1	37	2142	55	3485	YOR347C,YIL107C,YBR196C,YMR323W,YBL098W,YBR159W,YNL241C,YDL137W,YOL136C,YFR053C,YCL040W,YOR388C,YBR018C,YLR446W,YER147C,YER081W,YBR166C,YJL052W,YJR057W,YPL113C,YLR345W,YGR256W,YGL253W,YAL037C-B,YMR205C,YMR315W,YOR393W,YGR240C,YPL281C,YFR052C-A,YDR516C,YFR007W,YKL060C,YDR127W,YKL110C,YML056C,YCR013C
GO:0008519	ammonium transmembrane transporter activity	molecular_function	0.23941	1	3	2142	3	3485	YNL142W,YPR138C,YGR121C
GO:0015101	organic cation transmembrane transporter activity	molecular_function	0.23941	1	3	2142	3	3485	YNL142W,YPR138C,YGR121C
GO:0004478	methionine adenosyltransferase activity	molecular_function	0.24057	1	3	2142	3	3485	YOR298W,YLR180W,YDR502C
GO:0004525	ribonuclease III activity	molecular_function	0.24068	1	3	2142	3	3485	YLR312W-A,YMR024W,YMR239C
GO:0016894	endonuclease activity, active with either ribo- or deoxyribonucleic acids and producing 3'-phosphomonoesters	molecular_function	0.24113	1	3	2142	3	3485	YCR063W,YAR008W,YLR105C
GO:0004437	inositol or phosphatidylinositol phosphatase activity	molecular_function	0.24116	1	3	2142	3	3485	YHR046C,YDR287W,YOL064C
GO:0008898	homocysteine S-methyltransferase activity	molecular_function	0.24118	1	3	2142	3	3485	YLL062C,YMR321C,YPL273W
GO:0004784	superoxide dismutase activity	molecular_function	0.24118	1	3	2142	3	3485	YHR008C,YDR347W,YJR101W
GO:0016721	oxidoreductase activity, acting on superoxide radicals as acceptor	molecular_function	0.24118	1	3	2142	3	3485	YJR101W,YDR347W,YHR008C
GO:0004602	glutathione peroxidase activity	molecular_function	0.24119	1	3	2142	3	3485	YKL026C,YIR037W,YBR244W
GO:0004674	protein serine/threonine kinase activity	molecular_function	0.24301	1	9	2142	12	3485	YMR001C,YPR111W,YMR104C,YBR135W,YLR149C,YKL126W,YBL105C,YGR092W,YBR028C
GO:0006790	sulfur compound metabolic process	biological_process	0.24517	1	33	2142	49	3485	YJL045W,YDR376W,YJL101C,YKL025C,YOL049W,YJR010W,YEL047C,YMR217W,YMR096W,YER091C,YIL107C,YOR356W,YHR176W,YIL008W,YIL155C,YFR007W,YPR088C,YDL171C,YER014W,YDR353W,YGR255C,YKL110C,YGR175C,YNR015W,YMR020W,YFL018C,YDL145C,YFL059W,YKL001C,YPR121W,YLR316C,YHR106W,YNL333W
GO:0022804	active transmembrane transporter activity	molecular_function	0.25173	1	41	2142	62	3485	YDR456W,YJR112W-A,YEL013W,YGL167C,YEL020C-B,YBR296C,YBR130C,YOR291W,YHR005C-A,YKL080W,YNR017W,YEL020W-A,YDR040C,YGL008C,YBL020W,YLR138W,YBR091C,YAL035W,YCR067C,YGR181W,YER039C,YER122C,YNL275W,YBR294W,YLR092W,YGR125W,YLR196W,YJR143C,YDR038C,YGL206C,YLR378C,YOR332W,YJL094C,YML074C,YGL168W,YOR034C,YPR036W,YPL036W,YPL134C,YDR039C,YBR283C
GO:0006913	nucleocytoplasmic transport	biological_process	0.25257	1	14	2142	20	3485	YOR160W,YHR006W,YPL125W,YGR218W,YGL241W,YGL238W,YBR017C,YER105C,YBR101C,YGL016W,YPL169C,YDR395W,YLR347C,YNR051C
GO:0051169	nuclear transport	biological_process	0.25257	1	14	2142	20	3485	YGR218W,YPL125W,YOR160W,YHR006W,YBR101C,YER105C,YBR017C,YGL241W,YGL238W,YGL016W,YPL169C,YNR051C,YLR347C,YDR395W
GO:0005315	inorganic phosphate transmembrane transporter activity	molecular_function	0.25276	1	5	2142	6	3485	YBR296C,YER039C,YJR143C,YOR034C,YCR067C
GO:0006817	phosphate ion transport	biological_process	0.25276	1	5	2142	6	3485	YOR034C,YJR143C,YCR067C,YER039C,YBR296C
GO:0015114	phosphate ion transmembrane transporter activity	molecular_function	0.25276	1	5	2142	6	3485	YOR034C,YJR143C,YCR067C,YBR296C,YER039C
GO:0043933	macromolecular complex subunit organization	biological_process	0.2533	1	18	2142	26	3485	YHR006W,YER141W,YBR017C,YNL068C,YLR280C,YLR347C,YKR048C,YDR395W,YIL131C,YGR218W,YPL125W,YLR281C,YOR160W,YBR101C,YGL238W,YGL241W,YGL016W,YPL127C
GO:0008219	cell death	biological_process	0.25518	1	20	2142	29	3485	YAL029C,YLR243W,YKR025W,YGL129C,YDL007W,YOL075C,YJR121W,YPR136C,YFL046W,YBR186W,YFR007W,YGL238W,YCR002C,YOL022C,YFR009W,YLL015W,YMR272C,YER036C,YBR080C,YJR072C
GO:0016265	death	biological_process	0.25518	1	20	2142	29	3485	YFR007W,YFL046W,YBR186W,YJR121W,YPR136C,YOL075C,YGL129C,YDL007W,YAL029C,YKR025W,YLR243W,YJR072C,YBR080C,YER036C,YMR272C,YLL015W,YGL238W,YOL022C,YFR009W,YCR002C
GO:0032940	secretion by cell	biological_process	0.25676	1	11	2142	15	3485	YLR378C,YBL043W,YLR396C,YPL232W,YCR005C,YDR189W,YOR106W,YJL085W,YBR283C,YMR183C,YOR073W
GO:0046903	secretion	biological_process	0.25676	1	11	2142	15	3485	YJL085W,YOR106W,YDR189W,YMR183C,YOR073W,YBR283C,YBL043W,YLR378C,YCR005C,YPL232W,YLR396C
GO:0016746	transferase activity, transferring acyl groups	molecular_function	0.25761	1	26	2142	38	3485	YNL132W,YFL017C,YER081W,YNR001C,YJL127C,YEL066W,YCR005C,YPL001W,YML126C,YNL117W,YIR042C,YDR071C,YMR062C,YPR131C,YPR193C,YPL086C,YIR030W-A,YBR183W,YFR027W,YLR299W,YFL025C,YPR051W,YIR031C,YMR069W,YLR195C,YOR244W
GO:0009405	pathogenesis	biological_process	0.2582	1	5	2142	6	3485	YDR152W,YIL155C,YEL061C,YGR086C,YLR090W
GO:0005578	proteinaceous extracellular matrix	cellular_component	0.26017	1	5	2142	6	3485	YEL017W,YIR009W,YDR329C,YGL137W,YKR072C
GO:0031012	extracellular matrix	cellular_component	0.26017	1	5	2142	6	3485	YEL017W,YIR009W,YDR329C,YGL137W,YKR072C
GO:0009116	nucleoside metabolic process	biological_process	0.26483	1	13	2142	18	3485	YLR017W,YHR198C,YOL061W,YBL068W,YKL067W,YHL011C,YKL181W,YDR441C,YER099C,YJR133W,YDR399W,YML022W,YLR209C
GO:0005267	potassium channel activity	molecular_function	0.26593	1	5	2142	6	3485	YDR132C,YLR108C,YJL214W,YLR109W,YML007W
GO:0004789	thiamine-phosphate diphosphorylase activity	molecular_function	0.26657	1	5	2142	6	3485	YMR096W,YFL059W,YNL333W,YNR015W,YKL025C
GO:0006099	tricarboxylic acid cycle	biological_process	0.26877	1	11	2142	15	3485	YBR183W,YNR001C,YDR311W,YMR118C,YIR030W-A,YKL141W,YNL117W,YEL066W,YHL026C,YCR005C,YIR031C
GO:0009060	aerobic respiration	biological_process	0.26877	1	11	2142	15	3485	YEL066W,YHL026C,YIR031C,YCR005C,YKL141W,YNL117W,YDR311W,YMR118C,YIR030W-A,YBR183W,YNR001C
GO:0009109	coenzyme catabolic process	biological_process	0.26877	1	11	2142	15	3485	YNR001C,YBR183W,YIR030W-A,YMR118C,YDR311W,YNL117W,YKL141W,YIR031C,YCR005C,YHL026C,YEL066W
GO:0046356	acetyl-CoA catabolic process	biological_process	0.26877	1	11	2142	15	3485	YBR183W,YNR001C,YDR311W,YMR118C,YIR030W-A,YKL141W,YNL117W,YEL066W,YHL026C,YCR005C,YIR031C
GO:0009063	cellular amino acid catabolic process	biological_process	0.26919	1	5	2142	6	3485	YDR148C,YAL044C,YDL219W,YIR026C,YLR142W
GO:0009310	amine catabolic process	biological_process	0.26919	1	5	2142	6	3485	YAL044C,YDL219W,YIR026C,YLR142W,YDR148C
GO:0016891	endoribonuclease activity, producing 5'-phosphomonoesters	molecular_function	0.26941	1	5	2142	6	3485	YMR234W,YMR239C,YLR312W-A,YMR024W,YHR097C
GO:0006808	regulation of nitrogen utilization	biological_process	0.26978	1	5	2142	6	3485	YGL039W,YDR541C,YGL001C,YLL056C,YOL151W
GO:0016564	transcription repressor activity	molecular_function	0.26978	1	5	2142	6	3485	YLL056C,YOL151W,YGL039W,YDR541C,YGL001C
GO:0019740	nitrogen utilization	biological_process	0.26978	1	5	2142	6	3485	YGL001C,YGL039W,YDR541C,YLL056C,YOL151W
GO:0006628	mitochondrial translocation	biological_process	0.26983	1	5	2142	6	3485	YBR091C,YGR181W,YEL020W-A,YEL020C-B,YHR005C-A
GO:0071822	protein complex subunit organization	biological_process	0.26997	1	14	2142	20	3485	YGR218W,YLR281C,YPL125W,YOR160W,YHR006W,YBR101C,YER141W,YBR017C,YGL241W,YGL238W,YLR280C,YGL016W,YLR347C,YDR395W
GO:0046912	transferase activity, transferring acyl groups, acyl groups converted into alkyl on transfer	molecular_function	0.27369	1	7	2142	9	3485	YIR031C,YIR030W-A,YCR005C,YBR183W,YML126C,YNL117W,YNR001C
GO:0004521	endoribonuclease activity	molecular_function	0.27583	1	7	2142	9	3485	YAR008W,YMR239C,YMR234W,YLR312W-A,YMR024W,YLR105C,YHR097C
GO:0015662	ATPase activity, coupled to transmembrane movement of ions, phosphorylative mechanism	molecular_function	0.27588	1	14	2142	20	3485	YGL167C,YDR039C,YOR291W,YDR038C,YLR196W,YPL036W,YGL168W,YOR332W,YKL080W,YPR036W,YDR040C,YGL008C,YJR112W-A,YEL013W
GO:0016820	hydrolase activity, acting on acid anhydrides, catalyzing transmembrane movement of substances	molecular_function	0.27588	1	14	2142	20	3485	YLR196W,YPL036W,YOR291W,YDR039C,YDR038C,YGL167C,YEL013W,YJR112W-A,YGL008C,YDR040C,YPR036W,YKL080W,YOR332W,YGL168W
GO:0042625	ATPase activity, coupled to transmembrane movement of ions	molecular_function	0.27588	1	14	2142	20	3485	YDR039C,YOR291W,YDR038C,YLR196W,YPL036W,YGL167C,YDR040C,YGL008C,YJR112W-A,YEL013W,YPR036W,YGL168W,YKL080W,YOR332W
GO:0042626	ATPase activity, coupled to transmembrane movement of substances	molecular_function	0.27588	1	14	2142	20	3485	YDR038C,YOR291W,YDR039C,YLR196W,YPL036W,YGL167C,YPR036W,YGL008C,YDR040C,YJR112W-A,YEL013W,YGL168W,YOR332W,YKL080W
GO:0043492	ATPase activity, coupled to movement of substances	molecular_function	0.27588	1	14	2142	20	3485	YDR039C,YOR291W,YDR038C,YPL036W,YLR196W,YGL167C,YGL008C,YDR040C,YJR112W-A,YEL013W,YPR036W,YGL168W,YOR332W,YKL080W
GO:0009267	cellular response to starvation	biological_process	0.27695	1	22	2142	33	3485	YLL048C,YPL008W,YDR258C,YBR227C,YNR011C,YKL017C,YBR080C,YMR128W,YNL329C,YOR117W,YOR259C,YDR021W,YML061C,YDL007W,YPR024W,YGL048C,YER176W,YGR271W,YHR164C,YDL126C,YBR186W,YMR080C
GO:0016036	cellular response to phosphate starvation	biological_process	0.27695	1	22	2142	33	3485	YKL017C,YNR011C,YBR080C,YLL048C,YPL008W,YDR258C,YBR227C,YGR271W,YER176W,YMR080C,YHR164C,YBR186W,YDL126C,YOR117W,YOR259C,YMR128W,YNL329C,YGL048C,YPR024W,YML061C,YDR021W,YDL007W
GO:0031667	response to nutrient levels	biological_process	0.27695	1	22	2142	33	3485	YPL008W,YLL048C,YBR227C,YDR258C,YKL017C,YNR011C,YBR080C,YOR259C,YOR117W,YNL329C,YMR128W,YPR024W,YGL048C,YDR021W,YML061C,YDL007W,YER176W,YGR271W,YMR080C,YDL126C,YBR186W,YHR164C
GO:0031669	cellular response to nutrient levels	biological_process	0.27695	1	22	2142	33	3485	YPL008W,YLL048C,YBR227C,YDR258C,YNR011C,YKL017C,YBR080C,YNL329C,YMR128W,YOR259C,YOR117W,YDL007W,YDR021W,YML061C,YGL048C,YPR024W,YGR271W,YER176W,YDL126C,YBR186W,YHR164C,YMR080C
GO:0042594	response to starvation	biological_process	0.27695	1	22	2142	33	3485	YER176W,YGR271W,YMR080C,YBR186W,YDL126C,YHR164C,YOR117W,YOR259C,YNL329C,YMR128W,YGL048C,YPR024W,YML061C,YDR021W,YDL007W,YKL017C,YNR011C,YBR080C,YPL008W,YLL048C,YBR227C,YDR258C
GO:0044281	small molecule metabolic process	biological_process	0.27961	1	249	2142	394	3485	YLR355C,YER086W,YGL185C,YCR013C,YPL051W,YDR127W,YNL133C,YCR053W,YIL155C,YMR159C,YIL019W,YNL199C,YDL171C,YNR043W,YHR020W,YDL145C,YLR316C,YOR250C,YHR198C,YBL068W,YOR169C,YML054C,YPR047W,YLR089C,YBL039C,YLR017W,YPR145W,YHR003C,YOL005C,YKR021W,YOL049W,YBL033C,YBL076C,YGL248W,YLR142W,YML096W,YHR216W,YHR033W,YDR376W,YDL144C,YLR432W,YJL045W,YOR388C,YNL220W,YDL246C,YOR356W,YNL241C,YPL114W,YEL021W,YDR441C…
GO:0016836	hydro-lyase activity	molecular_function	0.28008	1	18	2142	26	3485	YDR234W,YDL182W,YDR127W,YMR002W,YNL036W,YMR080C,YPL281C,YLR175W,YJL200C,YNL292W,YGL026C,YMR323W,YOR393W,YNL316C,YIR026C,YMR020W,YLR304C,YGL009C
GO:0003746	translation elongation factor activity	molecular_function	0.28561	1	41	2142	62	3485	YPL218W,YER025W,YNL163C,YJR072C,YPL217C,YOR187W,YHR107C,YOR133W,YDL137W,YBR118W,YCR002C,YGR210C,YFL038C,YNL093W,YNL180C,YBR264C,YLR069C,YAL036C,YLR243W,YJR076C,YER006W,YLR293C,YGL210W,YNR029C,YAL003W,YOL023W,YPR080W,YOR101W,YKL154W,YMR138W,YCR027C,YNR053C,YNL098C,YDR385W,YHR022C,YOR089C,YDR172W,YBR164C,YOR076C,YPL051W,YAL035W
GO:0009235	cobalamin metabolic process	biological_process	0.28739	1	14	2142	20	3485	YOR250C,YNL129W,YDR021W,YJR103W,YBR227C,YKR072C,YBL039C,YNR057C,YPR088C,YNR043W,YLR106C,YHR164C,YJR072C,YBR138C
GO:0009236	cobalamin biosynthetic process	biological_process	0.28739	1	14	2142	20	3485	YBL039C,YNR057C,YPR088C,YNR043W,YLR106C,YHR164C,YJR072C,YBR138C,YOR250C,YNL129W,YDR021W,YJR103W,YBR227C,YKR072C
GO:0009225	nucleotide-sugar metabolic process	biological_process	0.28753	1	18	2142	26	3485	YGL157W,YNL202W,YIR036W-A,YOL151W,YLL056C,YNR050C,YOR137C,YGL039W,YGL001C,YJR109C,YLR426W,YBR019C,YLR290C,YBR115C,YOR246C,YDR541C,YIR036C,YDL114W
GO:0042559	pteridine-containing compound biosynthetic process	biological_process	0.29185	1	10	2142	14	3485	YMR178W,YDR127W,YBR084W,YGR204W,YFR009W,YKR080W,YPR088C,YFL018C,YPL217C,YHR164C
GO:0008509	anion transmembrane transporter activity	molecular_function	0.29541	1	12	2142	17	3485	YJR143C,YCR067C,YGR125W,YJR040W,YLR092W,YBR294W,YBR296C,YOR034C,YNL275W,YNL055C,YER039C,YMR203W
GO:0005635	nuclear envelope	cellular_component	0.301	1	13	2142	19	3485	YOR160W,YHR006W,YPL125W,YGR218W,YGL241W,YGL238W,YBR017C,YLR410W,YER105C,YBR101C,YGL016W,YDR395W,YLR347C
GO:0006915	apoptotic process	biological_process	0.30137	1	19	2142	28	3485	YLR243W,YKR025W,YAL029C,YOL075C,YGL129C,YDL007W,YPR136C,YJR121W,YFR007W,YBR186W,YLL015W,YOL022C,YFR009W,YCR002C,YGL238W,YMR272C,YER036C,YJR072C,YBR080C
GO:0012501	programmed cell death	biological_process	0.30137	1	19	2142	28	3485	YMR272C,YLL015W,YFR009W,YOL022C,YCR002C,YGL238W,YJR072C,YBR080C,YER036C,YOL075C,YDL007W,YGL129C,YLR243W,YKR025W,YAL029C,YFR007W,YBR186W,YPR136C,YJR121W
GO:0034621	cellular macromolecular complex subunit organization	biological_process	0.30196	1	17	2142	25	3485	YKR048C,YDR395W,YLR347C,YLR280C,YNL068C,YBR017C,YHR006W,YGL016W,YPL127C,YGL238W,YGL241W,YBR101C,YOR160W,YGR218W,YIL131C,YLR281C,YPL125W
GO:0004764	shikimate 3-dehydrogenase (NADP+) activity	molecular_function	0.30225	1	14	2142	20	3485	YGR175C,YAL061W,YDR127W,YGR204W,YKL029C,YBR213W,YBR166C,YDR353W,YPL113C,YHR003C,YOR388C,YMR020W,YDR376W,YNR050C
GO:0012505	endomembrane system	cellular_component	0.30412	1	22	2142	33	3485	YBL037W,YHL019W-A,YOL062C,YLR170C,YGL016W,YEL002C,YBR101C,YBR288C,YER105C,YPL259C,YGL238W,YGL241W,YGR218W,YPL125W,YOR160W,YLR347C,YDR395W,YFR051C,YBR017C,YLR410W,YLR171W,YHR006W
GO:0006118	electron transport	biological_process	0.30537	1	143	2142	225	3485	YLR070C,YER141W,YOL059W,YOR384W,YJR048W,YBR246W,Q0105,YEL071W,YER014W,YDR401W,YGL137W,YNL333W,YFL059W,YMR315W,YDL168W,YGR256W,YMR102C,YKL216W,YBL011W,YGL191W,YHL021C,Q0070,YBR175W,YKL150W,YJR075W,YCR105W,YJR137C,YGL160W,YCR072C,Q0115,YMR202W,YJR149W,YKL095W,YPR048W,YBR037C,YEL047C,YMR187C,YNL192W,YDL182W,YML056C,YBR014C,YLR038C,YGR234W,YPL091W,YNR050C,Q0045,YMR145C,YMR244C-A,YML120C,Q0110,YBR248C…
GO:0006364	rRNA processing	biological_process	0.31042	1	10	2142	14	3485	YPL143W,YOR234C,YPL266W,YOR321W,YOL096C,YJR129C,YMR228W,YGR014W,YBR208C,YDL014W
GO:0016072	rRNA metabolic process	biological_process	0.31042	1	10	2142	14	3485	YPL266W,YOR234C,YOR321W,YGR014W,YJR129C,YMR228W,YOL096C,YDL014W,YBR208C,YPL143W
GO:0022613	ribonucleoprotein complex biogenesis	biological_process	0.31042	1	10	2142	14	3485	YPL143W,YBR208C,YDL014W,YOL096C,YJR129C,YGR014W,YMR228W,YOR321W,YPL266W,YOR234C
GO:0042254	ribosome biogenesis	biological_process	0.31042	1	10	2142	14	3485	YPL143W,YDL014W,YBR208C,YGR014W,YJR129C,YMR228W,YOL096C,YOR321W,YOR234C,YPL266W
GO:0006006	glucose metabolic process	biological_process	0.3112	1	28	2142	42	3485	YFR053C,YCL040W,YFR052C-A,YPL281C,YOR388C,YDR516C,YLR446W,YER147C,YKL060C,YML056C,YBR166C,YJL052W,YCR013C,YER081W,YGR256W,YGL253W,YPL113C,YOR347C,YBR196C,YAL037C-B,YMR315W,YOR393W,YMR205C,YBR159W,YNL241C,YGR240C,YMR323W,YBL098W
GO:0006811	ion transport	biological_process	0.31389	1	137	2142	217	3485	YEL051W,YDL004W,YDR132C,YOL130W,YEL027W,YOR101W,YNL112W,YCR021C,YBR296C,YEL013W,YNR039C,YKL099C,YDR039C,YOR127W,YGL078C,YGR159C,YNL319W,YGL168W,YBR295W,YJL130C,YIR018W,YDR449C,YCR002C,YDR038C,YOR271C,YJR040W,YKR072C,YGL255W,YNL275W,YGL153W,YMR203W,YFL024C,YKL183W,YCR067C,YBR279W,YDR040C,YOR250C,YOL105C,YOL023W,YML049C,YHR003C,YAR028W,YGR217W,YNL049C,YBR142W,YJR121W,YOR270C,YHR026W,YBR264C,YPR066W…
GO:0003774	motor activity	molecular_function	0.31862	1	16	2142	24	3485	YOR326W,YOR069W,YHR023W,YML103C,YKR054C,YCR082W,YLR200W,YPR141C,YIL138C,YKL129C,YJR004C,YDR434W,YAL029C,YMR314W,YDR424C,YEL061C
GO:0003777	microtubule motor activity	molecular_function	0.31913	1	2	2142	2	3485	YKR054C,YDR424C
GO:0007017	microtubule-based process	biological_process	0.31913	1	2	2142	2	3485	YDR424C,YKR054C
GO:0034470	ncRNA processing	biological_process	0.32074	1	19	2142	28	3485	YAR008W,YPL266W,YOR321W,YJR129C,YGR014W,YLR105C,YMR217W,YOL093W,YDR120C,YNL063W,YHR070W,YOR234C,YOL096C,YMR228W,YOL058W,YDL014W,YBR208C,YPL143W,YGL211W
GO:0015399	primary active transmembrane transporter activity	molecular_function	0.32121	1	24	2142	36	3485	YGL008C,YDR040C,YEL020W-A,YPR036W,YNR017W,YGL168W,YOR332W,YKL080W,YLR378C,YHR005C-A,YGR181W,YBR283C,YDR039C,YBR091C,YPL036W,YPL134C,YEL013W,YJR112W-A,YER122C,YOR291W,YDR038C,YLR196W,YEL020C-B,YGL167C
GO:0015405	P-P-bond-hydrolysis-driven transmembrane transporter activity	molecular_function	0.32121	1	24	2142	36	3485	YDR038C,YOR291W,YLR196W,YEL020C-B,YGL167C,YJR112W-A,YEL013W,YER122C,YGR181W,YBR283C,YDR039C,YBR091C,YPL134C,YPL036W,YGL008C,YDR040C,YEL020W-A,YPR036W,YNR017W,YGL168W,YHR005C-A,YOR332W,YLR378C,YKL080W
GO:0016835	carbon-oxygen lyase activity	molecular_function	0.32122	1	19	2142	28	3485	YJL200C,YLR175W,YPL281C,YNL292W,YNL036W,YMR080C,YDL182W,YDR127W,YDR234W,YMR002W,YLR304C,YGL009C,YIR026C,YMR020W,YOR393W,YNL316C,YGL026C,YMR323W,YJR153W
GO:0009306	protein secretion	biological_process	0.32263	1	10	2142	14	3485	YOR106W,YDR189W,YMR183C,YOR073W,YBR283C,YBL043W,YLR378C,YCR005C,YLR396C,YPL232W
GO:0016307	phosphatidylinositol phosphate kinase activity	molecular_function	0.32552	1	2	2142	2	3485	YFR019W,YDR208W
GO:0016308	1-phosphatidylinositol-4-phosphate 5-kinase activity	molecular_function	0.32552	1	2	2142	2	3485	YDR208W,YFR019W
GO:0006119	oxidative phosphorylation	biological_process	0.32572	1	12	2142	17	3485	YJR156C,YDR260C,YGR183C,YDR031W,YCR024C-A,YNL332W,YKL053C-A,YCR021C,YMR255W,YPR151C,YOR313C,YML034W
GO:0022900	electron transport chain	biological_process	0.32572	1	12	2142	17	3485	YDR031W,YNL332W,YCR024C-A,YGR183C,YJR156C,YDR260C,YML034W,YOR313C,YMR255W,YKL053C-A,YCR021C,YPR151C
GO:0022904	respiratory electron transport chain	biological_process	0.32572	1	12	2142	17	3485	YKL053C-A,YMR255W,YCR021C,YPR151C,YOR313C,YML034W,YGR183C,YJR156C,YDR260C,YDR031W,YCR024C-A,YNL332W
GO:0042773	ATP synthesis coupled electron transport	biological_process	0.32572	1	12	2142	17	3485	YNL332W,YCR024C-A,YDR031W,YJR156C,YGR183C,YDR260C,YML034W,YOR313C,YPR151C,YMR255W,YKL053C-A,YCR021C
GO:0042775	mitochondrial ATP synthesis coupled electron transport	biological_process	0.32572	1	12	2142	17	3485	YOR313C,YML034W,YPR151C,YKL053C-A,YMR255W,YCR021C,YNL332W,YCR024C-A,YDR031W,YGR183C,YJR156C,YDR260C
GO:0019067	viral assembly, maturation, egress, and release	biological_process	0.32829	1	6	2142	8	3485	YJR031C,YDR087C,YNL049C,YGR218W,YER002W,YJR118C
GO:0009057	macromolecule catabolic process	biological_process	0.3283	1	34	2142	52	3485	YIR007W,YNL186W,YML092C,YIL156W,YJL197W,YGL094C,YDR486C,YOR157C,YJR099W,YER012W,YOL038W,YOR362C,YFR005C,YPR103W,YER144C,YIL138C,YPL255W,YGR166W,YIR018W,YOL109W,YDL122W,YDR460W,YER094C,YGR048W,YMR314W,YBL067C,YDR283C,YGR135W,YDL126C,YGL011C,YBL041W,YGR253C,YKR098C,YFR050C
GO:0008168	methyltransferase activity	molecular_function	0.32838	1	38	2142	58	3485	YMR217W,YKR056W,YPL124W,YER091C,YAR066W,YKR069W,YDR410C,YLL062C,YCR047C,YLR172C,YER175C,YOL058W,YJR073C,YHR214W,YNL024C,YGL211W,YMR321C,YBR141C,YJR129C,YOL124C,YPL266W,YHR070W,YDL145C,YOL093W,YDR120C,YNL063W,YBR208C,YDL014W,YPL273W,YOL096C,YDR316W,YMR228W,YBR236C,YGR157W,YBR034C,YOR201C,YIL064W,YDL201W
GO:0000156	two-component response regulator activity	molecular_function	0.3287	1	4	2142	5	3485	YIL147C,YHR206W,YFL033C,YPL106C
GO:0003793	defense/immunity protein activity	molecular_function	0.33315	1	4	2142	5	3485	YER156C,YFR019W,YPL187W,YIR034C
GO:0006000	fructose metabolic process	biological_process	0.33351	1	8	2142	11	3485	YFR007W,YIL107C,YOL136C,YLR345W,YJR057W,YDL137W,YKL110C,YDR127W
GO:0006003	fructose 2,6-bisphosphate metabolic process	biological_process	0.33351	1	8	2142	11	3485	YKL110C,YDR127W,YJR057W,YDL137W,YOL136C,YIL107C,YLR345W,YFR007W
GO:0016743	carboxyl- or carbamoyltransferase activity	molecular_function	0.33578	1	2	2142	2	3485	YJL088W,YJL130C
GO:0015075	ion transmembrane transporter activity	molecular_function	0.34148	1	116	2142	184	3485	YGL206C,YLR109W,YOR297C,YOR087W,YPR151C,YOR332W,YOR034C,YBR264C,YMR317W,YBR025C,YJL214W,YDR031W,YPL036W,YGL226W,YOR079C,YER039C,Q0055,YGR173W,YBR054W,YDL122W,YDR323C,YLR092W,YBR294W,YJL166W,YGR210C,YLR196W,YGR125W,YDR089W,YKL154W,Q0045,YKL080W,YLR038C,YCR027C,YDR040C,YPR119W,YMR256C,YLR138W,YCR067C,YNL192W,YMR187C,YJR076C,Q0060,YGR217W,YCR076C,YGL210W,YJR112W-A,YER006W,YNL142W,YGL167C,YMR244C-A,Y…
GO:0008121	ubiquinol-cytochrome-c reductase activity	molecular_function	0.34345	1	8	2142	11	3485	YGR183C,YDR260C,YNL192W,YJL166W,YDR031W,YMR187C,YKL053C-A,YPR151C
GO:0016679	oxidoreductase activity, acting on diphenols and related substances as donors	molecular_function	0.34345	1	8	2142	11	3485	YKL053C-A,YPR151C,YNL192W,YJL166W,YDR031W,YMR187C,YGR183C,YDR260C
GO:0016681	oxidoreductase activity, acting on diphenols and related substances as donors, cytochrome as acceptor	molecular_function	0.34345	1	8	2142	11	3485	YMR187C,YJL166W,YDR031W,YNL192W,YGR183C,YDR260C,YPR151C,YKL053C-A
GO:0004013	adenosylhomocysteinase activity	molecular_function	0.34354	1	4	2142	5	3485	YER022W,YER081W,YDL171C,YER043C
GO:0016801	hydrolase activity, acting on ether bonds	molecular_function	0.34354	1	4	2142	5	3485	YER081W,YER022W,YER043C,YDL171C
GO:0016802	trialkylsulfonium hydrolase activity	molecular_function	0.34354	1	4	2142	5	3485	YER081W,YER022W,YER043C,YDL171C
GO:0044262	cellular carbohydrate metabolic process	biological_process	0.3444	1	75	2142	118	3485	YER147C,YLR342W,YFL053W,YOR388C,YER081W,YAL023C,YHR204W,YOR099W,YGR199W,YBR196C,YEL002C,YOR347C,YDL095W,YDL055C,YOR321W,YDL022W,YBL098W,YMR306W,YMR323W,YDL137W,YGL022W,YNL241C,YPR095C,YDL171C,YPL281C,YCR013C,YBR001C,YLL056C,YOL151W,YML056C,YDR127W,YKL060C,YAL037C-B,YBR126C,YDR307W,YOR393W,YBR019C,YLR446W,YBR018C,YDR074W,YOL136C,YCL040W,YFR053C,YBR166C,YJL052W,YJR057W,YPL206C,YJL153C,YIL107C,YIR03…
GO:0004420	hydroxymethylglutaryl-CoA reductase (NADPH) activity	molecular_function	0.34919	1	2	2142	2	3485	YML075C,YLR450W
GO:0004100	chitin synthase activity	molecular_function	0.34948	1	2	2142	2	3485	YNL192W,YBR038W
GO:0006030	chitin metabolic process	biological_process	0.34948	1	2	2142	2	3485	YNL192W,YBR038W
GO:0006031	chitin biosynthetic process	biological_process	0.34948	1	2	2142	2	3485	YBR038W,YNL192W
GO:0008375	acetylglucosaminyltransferase activity	molecular_function	0.34948	1	2	2142	2	3485	YNL192W,YBR038W
GO:0016791	phosphatase activity	molecular_function	0.3498	1	15	2142	22	3485	YJR110W,YIR026C,YIL113W,YBR093C,YNL032W,YNL128W,YDL024C,YBR092C,YAR071W,YPR073C,YFR028C,YOR208W,YLR410W,YHR215W,YBR276C
GO:0005099	Ras GTPase activator activity	molecular_function	0.3544	1	4	2142	5	3485	YDR486C,YOR370C,YPL242C,YGR175C
GO:0003872	6-phosphofructokinase activity	molecular_function	0.35514	1	2	2142	2	3485	YMR205C,YGR240C
GO:0005945	6-phosphofructokinase complex	cellular_component	0.35514	1	2	2142	2	3485	YMR205C,YGR240C
GO:0008443	phosphofructokinase activity	molecular_function	0.35514	1	2	2142	2	3485	YMR205C,YGR240C
GO:0009073	aromatic amino acid family biosynthetic process	biological_process	0.35519	1	4	2142	5	3485	YBR166C,YPR060C,YNL316C,YDR127W
GO:0046417	chorismate metabolic process	biological_process	0.35519	1	4	2142	5	3485	YNL316C,YDR127W,YPR060C,YBR166C
GO:0004329	formate-tetrahydrofolate ligase activity	molecular_function	0.35612	1	2	2142	2	3485	YBR084W,YGR204W
GO:0016814	hydrolase activity, acting on carbon-nitrogen (but not peptide) bonds, in cyclic amidines	molecular_function	0.35718	1	6	2142	8	3485	YCL030C,YBL033C,YNL133C,YMR120C,YGR267C,YLR028C
GO:0005244	voltage-gated ion channel activity	molecular_function	0.35729	1	6	2142	8	3485	YMR203W,YLR108C,YML007W,YJR040W,YDR132C,YNL055C
GO:0022832	voltage-gated channel activity	molecular_function	0.35729	1	6	2142	8	3485	YJR040W,YML007W,YLR108C,YMR203W,YDR132C,YNL055C
GO:0006884	cell volume homeostasis	biological_process	0.35751	1	2	2142	2	3485	YML049C,YKL183W
GO:0016705	oxidoreductase activity, acting on paired donors, with incorporation or reduction of molecular oxygen	molecular_function	0.35922	1	2	2142	2	3485	YLR205C,YDR217C
GO:0044242	cellular lipid catabolic process	biological_process	0.3604	1	4	2142	5	3485	YMR006C,YMR008C,YOL011W,YNL012W
GO:0030259	lipid glycosylation	biological_process	0.36114	1	2	2142	2	3485	YNL048W,YLR189C
GO:0042242	cobyrinic acid a,c-diamide synthase activity	molecular_function	0.3616	1	11	2142	16	3485	YOR250C,YNL129W,YJR103W,YBR227C,YBL039C,YNR057C,YPR088C,YNR043W,YLR106C,YHR164C,YJR072C
GO:0009399	nitrogen fixation	biological_process	0.36233	1	2	2142	2	3485	YBR295W,YPR035W
GO:0071941	nitrogen cycle metabolic process	biological_process	0.36233	1	2	2142	2	3485	YBR295W,YPR035W
GO:0008409	5'-3' exonuclease activity	molecular_function	0.36242	1	4	2142	5	3485	YOR033C,YDR263C,YKL113C,YBR052C
GO:0015980	energy derivation by oxidation of organic compounds	biological_process	0.364	1	27	2142	41	3485	YBR183W,YJR156C,YKL120W,YIR030W-A,YNL332W,YCR024C-A,YMR118C,YKL053C-A,YGR208W,YIR031C,YDR460W,YOR313C,YHL026C,YNR001C,YIL099W,YGR183C,YDR260C,YDR031W,YDR311W,YMR255W,YCR021C,YKL141W,YPR151C,YNL117W,YCR005C,YEL066W,YML034W
GO:0045333	cellular respiration	biological_process	0.364	1	27	2142	41	3485	YNL332W,YCR024C-A,YMR118C,YIR030W-A,YKL120W,YJR156C,YBR183W,YDR460W,YOR313C,YHL026C,YIR031C,YGR208W,YKL053C-A,YDR311W,YDR031W,YGR183C,YIL099W,YDR260C,YNR001C,YEL066W,YML034W,YCR005C,YKL141W,YPR151C,YNL117W,YMR255W,YCR021C
GO:0005246	calcium channel regulator activity	molecular_function	0.36461	1	2	2142	2	3485	YBL105C,YLL022C
GO:0016247	channel regulator activity	molecular_function	0.36461	1	2	2142	2	3485	YLL022C,YBL105C
GO:0042030	ATPase inhibitor activity	molecular_function	0.36461	1	2	2142	2	3485	YBL105C,YLL022C
GO:0060590	ATPase regulator activity	molecular_function	0.36461	1	2	2142	2	3485	YLL022C,YBL105C
GO:0003006	developmental process involved in reproduction	biological_process	0.36557	1	2	2142	2	3485	YGL179C,YHR154W
GO:0017028	protein stabilization activity	molecular_function	0.36714	1	2	2142	2	3485	YDL185W,YDR393W
GO:0004375	glycine dehydrogenase (decarboxylating) activity	molecular_function	0.36865	1	2	2142	2	3485	YLR303W,YMR189W
GO:0016642	oxidoreductase activity, acting on the CH-NH2 group of donors, disulfide as acceptor	molecular_function	0.36865	1	2	2142	2	3485	YMR189W,YLR303W
GO:0071843	cellular component biogenesis at cellular level	biological_process	0.36878	1	11	2142	16	3485	YPL143W,YOR321W,YPL266W,YOR234C,YDL014W,YEL002C,YBR208C,YOL096C,YJR129C,YMR228W,YGR014W
GO:0008518	reduced folate carrier activity	molecular_function	0.37009	1	2	2142	2	3485	YML074C,YAL035W
GO:0004813	alanine-tRNA ligase activity	molecular_function	0.37147	1	2	2142	2	3485	YNL040W,YOR335C
GO:0006419	alanyl-tRNA aminoacylation	biological_process	0.37147	1	2	2142	2	3485	YOR335C,YNL040W
GO:0030246	carbohydrate binding	molecular_function	0.37163	1	4	2142	5	3485	YEL040W,YHR151C,YKL104C,YOL039W
GO:0016298	lipase activity	molecular_function	0.37381	1	11	2142	16	3485	YLR118C,YMR008C,YNL012W,YOL011W,YCR068W,YGL144C,YMR006C,YMR210W,YDL031W,YLR020C,YJR107W
GO:0006720	isoprenoid metabolic process	biological_process	0.37551	1	4	2142	5	3485	YJL153C,YDR158W,YJL167W,YPL069C
GO:0008299	isoprenoid biosynthetic process	biological_process	0.37551	1	4	2142	5	3485	YJL153C,YDR158W,YPL069C,YJL167W
GO:0046700	heterocycle catabolic process	biological_process	0.3764	1	4	2142	5	3485	YGL248W,YIR026C,YLR142W,YLR205C
GO:0016329	apoptosis regulator activity	molecular_function	0.37673	1	4	2142	5	3485	YKR025W,YOL022C,YPR136C,YMR272C
GO:0016833	oxo-acid-lyase activity	molecular_function	0.37733	1	2	2142	2	3485	YNR033W,YER090W
GO:0016840	carbon-nitrogen lyase activity	molecular_function	0.37801	1	2	2142	2	3485	YLR149C,YER086W
GO:0004635	phosphoribosyl-AMP cyclohydrolase activity	molecular_function	0.37804	1	2	2142	2	3485	YNL133C,YCL030C
GO:0005672	transcription factor TFIIA complex	cellular_component	0.37826	1	2	2142	2	3485	YKL058W,YPL221W
GO:0004576	oligosaccharyl transferase activity	molecular_function	0.38057	1	2	2142	2	3485	YEL002C,YGL022W
GO:0017039	dipeptidyl-peptidase III activity	molecular_function	0.38114	1	2	2142	2	3485	YDR253C,YOL057W
GO:0003937	IMP cyclohydrolase activity	molecular_function	0.38183	1	2	2142	2	3485	YMR120C,YLR028C
GO:0004643	phosphoribosylaminoimidazolecarboxamide formyltransferase activity	molecular_function	0.38183	1	2	2142	2	3485	YMR120C,YLR028C
GO:0000981	sequence-specific DNA binding RNA polymerase II transcription factor activity	molecular_function	0.38222	1	2	2142	2	3485	YNL027W,YDL130W
GO:0004879	ligand-activated sequence-specific DNA binding RNA polymerase II transcription factor activity	molecular_function	0.38222	1	2	2142	2	3485	YDL130W,YNL027W
GO:0004882	androgen receptor activity	molecular_function	0.38222	1	2	2142	2	3485	YDL130W,YNL027W
GO:0003899	DNA-directed RNA polymerase activity	molecular_function	0.3824	1	19	2142	29	3485	YER179W,YCR065W,YFL036W,YPR110C,YOL005C,YOR207C,YDR045C,YCR046C,YPR010C,YHR143W-A,YPR187W,YJR063W,YBR154C,YOR151C,YJL119C,YOR341W,YIR008C,YIL021W,YNL113W
GO:0006314	intron homing	biological_process	0.38319	1	2	2142	2	3485	Q0120,Q0060
GO:0006824	cobalt ion transport	biological_process	0.38395	1	2	2142	2	3485	YBR138C,YKR072C
GO:0015087	cobalt ion transmembrane transporter activity	molecular_function	0.38395	1	2	2142	2	3485	YKR072C,YBR138C
GO:0009081	branched chain family amino acid metabolic process	biological_process	0.38491	1	2	2142	2	3485	YLR355C,YER086W
GO:0009082	branched chain family amino acid biosynthetic process	biological_process	0.38491	1	2	2142	2	3485	YLR355C,YER086W
GO:0005227	calcium activated cation channel activity	molecular_function	0.38522	1	2	2142	2	3485	YJL214W,YLR109W
GO:0015269	calcium-activated potassium channel activity	molecular_function	0.38522	1	2	2142	2	3485	YLR109W,YJL214W
GO:0022839	ion gated channel activity	molecular_function	0.38522	1	2	2142	2	3485	YJL214W,YLR109W
GO:0004250	aminopeptidase I activity	molecular_function	0.38538	1	2	2142	2	3485	YHR113W,YKL103C
GO:0008883	glutamyl-tRNA reductase activity	molecular_function	0.38562	1	2	2142	2	3485	YDL065C,YDR242W
GO:0008076	voltage-gated potassium channel complex	cellular_component	0.38572	1	2	2142	2	3485	YLR108C,YDR132C
GO:0034702	ion channel complex	cellular_component	0.38572	1	2	2142	2	3485	YDR132C,YLR108C
GO:0034703	cation channel complex	cellular_component	0.38572	1	2	2142	2	3485	YLR108C,YDR132C
GO:0034705	potassium channel complex	cellular_component	0.38572	1	2	2142	2	3485	YDR132C,YLR108C
GO:0004055	argininosuccinate synthase activity	molecular_function	0.38583	1	2	2142	2	3485	YMR217W,YOL058W
GO:0004112	cyclic-nucleotide phosphodiesterase activity	molecular_function	0.38601	1	2	2142	2	3485	YGL248W,YOR360C
GO:0004114	3',5'-cyclic-nucleotide phosphodiesterase activity	molecular_function	0.38601	1	2	2142	2	3485	YOR360C,YGL248W
GO:0004476	mannose-6-phosphate isomerase activity	molecular_function	0.38605	1	2	2142	2	3485	YER003C,YMR020W
GO:0004089	carbonate dehydratase activity	molecular_function	0.38638	1	2	2142	2	3485	YNL036W,YMR020W
GO:0004425	indole-3-glycerol-phosphate synthase activity	molecular_function	0.38652	1	2	2142	2	3485	YKL211C,YJR149W
GO:0004730	pseudouridylate synthase activity	molecular_function	0.38653	1	2	2142	2	3485	YLR175W,YNL292W
GO:0003725	double-stranded RNA binding	molecular_function	0.38672	1	2	2142	2	3485	YMR024W,YMR239C
GO:0008017	microtubule binding	molecular_function	0.38689	1	2	2142	2	3485	YHR146W,YER016W
GO:0015631	tubulin binding	molecular_function	0.38689	1	2	2142	2	3485	YHR146W,YER016W
GO:0005960	glycine cleavage complex	cellular_component	0.38693	1	2	2142	2	3485	YAL044C,YDR148C
GO:0006546	glycine catabolic process	biological_process	0.38693	1	2	2142	2	3485	YAL044C,YDR148C
GO:0009071	serine family amino acid catabolic process	biological_process	0.38693	1	2	2142	2	3485	YAL044C,YDR148C
GO:0042157	lipoprotein metabolic process	biological_process	0.387	1	2	2142	2	3485	YIL041W,YLR195C
GO:0009095	aromatic amino acid family biosynthetic process, prephenate pathway	biological_process	0.38702	1	2	2142	2	3485	YNL316C,YBR166C
GO:0007050	cell cycle arrest	biological_process	0.38734	1	2	2142	2	3485	YKL095W,YKR092C
GO:0045786	negative regulation of cell cycle	biological_process	0.38734	1	2	2142	2	3485	YKL095W,YKR092C
GO:0051726	regulation of cell cycle	biological_process	0.38734	1	2	2142	2	3485	YKR092C,YKL095W
GO:0004418	hydroxymethylbilane synthase activity	molecular_function	0.38737	1	2	2142	2	3485	YLR019W,YDL205C
GO:0000213	tRNA-intron endonuclease activity	molecular_function	0.38744	1	2	2142	2	3485	YAR008W,YLR105C
GO:0000214	tRNA-intron endonuclease complex	cellular_component	0.38744	1	2	2142	2	3485	YAR008W,YLR105C
GO:0004549	tRNA-specific ribonuclease activity	molecular_function	0.38744	1	2	2142	2	3485	YLR105C,YAR008W
GO:0016892	endoribonuclease activity, producing 3'-phosphomonoesters	molecular_function	0.38744	1	2	2142	2	3485	YAR008W,YLR105C
GO:0044270	cellular nitrogen compound catabolic process	biological_process	0.38746	1	2	2142	2	3485	YGL248W,YLR205C
GO:0003989	acetyl-CoA carboxylase activity	molecular_function	0.38753	1	2	2142	2	3485	YMR159C,YPL241C
GO:0004408	holocytochrome-c synthase activity	molecular_function	0.38753	1	2	2142	2	3485	YKL087C,YAL039C
GO:0004482	mRNA (guanine-N7-)-methyltransferase activity	molecular_function	0.38753	1	2	2142	2	3485	YHR214W,YAR066W
GO:0008174	mRNA methyltransferase activity	molecular_function	0.38753	1	2	2142	2	3485	YAR066W,YHR214W
GO:0008191	metalloendopeptidase inhibitor activity	molecular_function	0.38753	1	2	2142	2	3485	YJR094W-A,YPR043W
GO:0010576	metalloenzyme regulator activity	molecular_function	0.38753	1	2	2142	2	3485	YPR043W,YJR094W-A
GO:0016421	CoA carboxylase activity	molecular_function	0.38753	1	2	2142	2	3485	YPL241C,YMR159C
GO:0016885	ligase activity, forming carbon-carbon bonds	molecular_function	0.38753	1	2	2142	2	3485	YPL241C,YMR159C
GO:0048551	metalloenzyme inhibitor activity	molecular_function	0.38753	1	2	2142	2	3485	YPR043W,YJR094W-A
GO:0055114	oxidation-reduction process	biological_process	0.38876	1	35	2142	54	3485	YOR388C,YMR255W,YPR151C,YKL141W,YDR031W,YDR311W,YBR166C,YER081W,YGR183C,YIR031C,YHL026C,YDR460W,YKL053C-A,YMR118C,YCR024C-A,YNL332W,YBR159W,YBL098W,YBR183W,YCR005C,YML034W,YEL066W,YCR021C,YNL117W,YLR205C,YNR001C,YDR260C,YIL099W,YGR256W,YPL113C,YOR313C,YGR208W,YIR030W-A,YKL120W,YJR156C
GO:0008135	translation factor activity, nucleic acid binding	molecular_function	0.38912	1	60	2142	94	3485	YOR127W,YAL036C,YLR069C,YLR243W,YPR041W,YLR280C,YFL038C,YDL126C,YBR264C,YNL093W,YNL180C,YLR281C,YAR068W,YDL137W,YGR210C,YBR118W,YCR002C,YFL021W,YNL163C,YJR072C,YOL139C,YPL218W,YJR014W,YER025W,YHR107C,YOR133W,YPL217C,YOR187W,YDR172W,YOR089C,YHR022C,YMR260C,YGR083C,YBR164C,YOR076C,YPL051W,YAL035W,YKL154W,YOR101W,YKR026C,YDR385W,YPR118W,YMR138W,YCR027C,YNL098C,YNR053C,YPR080W,YOL023W,YNL244C,YAL003W…
GO:0015291	secondary active transmembrane transporter activity	molecular_function	0.39656	1	17	2142	26	3485	YNL275W,YDR456W,YER039C,YGR125W,YBR130C,YJR143C,YBR296C,YBR294W,YLR092W,YOR034C,YJL094C,YML074C,YGL206C,YAL035W,YCR067C,YBL020W,YLR138W
GO:0022892	substrate-specific transporter activity	molecular_function	0.39956	1	165	2142	265	3485	YPL134C,YHR108W,YBR264C,YGL206C,YLR109W,YGR210C,YJL166W,YGR125W,YDR089W,YGL241W,YLR092W,YBR294W,YGR218W,YDR323C,YER039C,YGL016W,YJR161C,YDL248W,YGR173W,YJL198W,YCR067C,YMR256C,YHR006W,YOR016C,YNR017W,YDR040C,YLR396C,YPR119W,YHR005C-A,YOL023W,YOL105C,YEL020C-B,YAR028W,YHL002W,YGR217W,YDR039C,Q0065,YOR127W,YIR028W,YGL078C,YGR183C,YNL319W,YGR159C,YIL113W,YGL168W,YLR378C,YDR038C,YCL034W,YCR002C,YDR44…
GO:0042578	phosphoric ester hydrolase activity	molecular_function	0.40604	1	19	2142	29	3485	YDL024C,YAR071W,YDL031W,YHR215W,YOR360C,YIR026C,YBR093C,YNL032W,YBR092C,YPR073C,YFR028C,YGL248W,YOR208W,YPL206C,YLR410W,YBR276C,YJR110W,YIL113W,YNL128W
GO:0044265	cellular macromolecule catabolic process	biological_process	0.41054	1	32	2142	50	3485	YBL041W,YGL011C,YGR253C,YKR098C,YFR050C,YGR135W,YDR283C,YDL126C,YMR314W,YBL067C,YGR048W,YDL122W,YDR460W,YER094C,YOL109W,YPL255W,YIR018W,YER144C,YIL138C,YPR103W,YFR005C,YOR362C,YOL038W,YJR099W,YOR157C,YER012W,YDR486C,YML092C,YIL156W,YJL197W,YGL094C,YNL186W
GO:0018130	heterocycle biosynthetic process	biological_process	0.41198	1	110	2142	176	3485	YLR028C,YNL141W,YMR080C,YDL205C,YDL126C,YER055C,YNR057C,YJR057W,YML061C,YDR021W,YMR178W,YOR117W,YBR284W,YEL047C,YMR096W,YJR072C,YPL217C,YKR072C,YBR227C,YHR176W,YDL166C,YJR103W,YDR487C,YPL255W,YBR084W,YJR149W,YJL130C,YNL129W,YDR394W,YFR007W,YMR120C,YDR236C,YPR088C,YER014W,YKL062W,YDR353W,YGL048C,YPL271W,YGR255C,YKL110C,YOR259C,YDL004W,YGR175C,YNR015W,YBR138C,YGR270W,YBR080C,YKR054C,YKL216W,YGL201C…
GO:0016655	oxidoreductase activity, acting on NADH or NADPH, quinone or similar compound as acceptor	molecular_function	0.41249	1	9	2142	13	3485	YML034W,YOR313C,YMR255W,YCR021C,YNL332W,YCR024C-A,YJR156C,YCR004C,YDR032C
GO:0008565	protein transporter activity	molecular_function	0.4168	1	40	2142	63	3485	YDR189W,YHR006W,YGL146C,YGR181W,YBR091C,YHR005C-A,YPL169C,YLR396C,YEL020W-A,YDR395W,YOR016C,YNR017W,YNR051C,YCR005C,YOR160W,YEL020C-B,YGL238W,YDL018C,YHL002W,YIL031W,YPL094C,YOR127W,YHR108W,YBR283C,YBR017C,YPL134C,YLR378C,YLR347C,YGR271W,YPL125W,YGR218W,YGL241W,YCL034W,YBR101C,YLR313C,YDL248W,YAL007C,YJR161C,YGL016W,YER122C
GO:0000160	two-component signal transduction system (phosphorelay)	biological_process	0.41704	1	24	2142	38	3485	YDR190C,YPL106C,YDR394W,YDR258C,YBR227C,YKL129C,YDR135C,YHR206W,YHR107C,YGL201C,YFL033C,YNL218W,YGR270W,YLR106C,YBR080C,YBL023C,YAL029C,YGL048C,YGL129C,YIL147C,YPL245W,YFR007W,YKR104W,YDL126C
GO:0042558	pteridine-containing compound metabolic process	biological_process	0.42227	1	10	2142	15	3485	YKR080W,YFR009W,YGR204W,YMR178W,YBR084W,YDR127W,YHR164C,YPL217C,YFL018C,YPR088C
GO:0044430	cytoskeletal part	cellular_component	0.42342	1	11	2142	17	3485	YAL029C,YPR141C,YOL049W,YKL007W,YDR424C,YKL129C,YEL061C,YOR326W,YHR023W,YKR054C,YJR004C
GO:0052689	carboxylic ester hydrolase activity	molecular_function	0.42853	1	7	2142	10	3485	YJR107W,YBR053C,YCR068W,YOR219C,YGL144C,YMR210W,YLR118C
GO:0009396	folic acid-containing compound biosynthetic process	biological_process	0.42862	1	5	2142	7	3485	YKR080W,YGR204W,YDR127W,YBR084W,YFL018C
GO:0016811	hydrolase activity, acting on carbon-nitrogen (but not peptide) bonds, in linear amides	molecular_function	0.42884	1	15	2142	23	3485	YJR072C,YBR208C,YBR095C,YLR106C,YHR164C,YNR043W,YPR088C,YBL039C,YNR057C,YBR227C,YDR242W,YJR103W,YGR166W,YOR250C,YNL129W
GO:0006777	Mo-molybdopterin cofactor biosynthetic process	biological_process	0.43273	1	5	2142	7	3485	YHR164C,YFR009W,YPL217C,YMR178W,YPR088C
GO:0019720	Mo-molybdopterin cofactor metabolic process	biological_process	0.43273	1	5	2142	7	3485	YPR088C,YMR178W,YPL217C,YFR009W,YHR164C
GO:0032324	molybdopterin cofactor biosynthetic process	biological_process	0.43273	1	5	2142	7	3485	YHR164C,YMR178W,YPR088C,YPL217C,YFR009W
GO:0043545	molybdopterin cofactor metabolic process	biological_process	0.43273	1	5	2142	7	3485	YPL217C,YFR009W,YMR178W,YPR088C,YHR164C
GO:0051189	prosthetic group metabolic process	biological_process	0.43273	1	5	2142	7	3485	YMR178W,YPR088C,YPL217C,YFR009W,YHR164C
GO:0003954	NADH dehydrogenase activity	molecular_function	0.43448	1	7	2142	10	3485	YML034W,YNL332W,YCR024C-A,YOR313C,YMR255W,YCR021C,YJR156C
GO:0006120	mitochondrial electron transport, NADH to ubiquinone	biological_process	0.43448	1	7	2142	10	3485	YMR255W,YCR021C,YJR156C,YCR024C-A,YNL332W,YOR313C,YML034W
GO:0008137	NADH dehydrogenase (ubiquinone) activity	molecular_function	0.43448	1	7	2142	10	3485	YMR255W,YCR021C,YJR156C,YNL332W,YCR024C-A,YOR313C,YML034W
GO:0050136	NADH dehydrogenase (quinone) activity	molecular_function	0.43448	1	7	2142	10	3485	YJR156C,YCR021C,YMR255W,YCR024C-A,YNL332W,YOR313C,YML034W
GO:0008175	tRNA methyltransferase activity	molecular_function	0.43782	1	7	2142	10	3485	YHR070W,YMR217W,YOL058W,YGL211W,YOL093W,YDR120C,YNL063W
GO:0015078	hydrogen ion transmembrane transporter activity	molecular_function	0.4389	1	30	2142	47	3485	YOR297C,Q0045,YIL113W,YPR151C,YIL111W,YOR332W,YJL094C,YKL080W,YLR038C,YPR036W,YPR119W,YMR256C,YGR183C,YJR075W,YLR138W,YDR260C,YNL192W,YDR031W,Q0065,YGL226W,YGL191W,YMR187C,Q0070,Q0060,YDR456W,Q0055,YKL053C-A,YEL013W,YMR244C-A,YJL166W
GO:0071103	DNA conformation change	biological_process	0.43963	1	10	2142	15	3485	YPL127C,YNL068C,YKR048C,YIR017C,YOL006C,YLR234W,YIL131C,YIL138C,YLR398C,YPR148C
GO:0008825	cyclopropane-fatty-acyl-phospholipid synthase activity	molecular_function	0.43999	1	7	2142	10	3485	YBR236C,YBR034C,YPL266W,YER175C,YCR047C,YOL096C,YIL064W
GO:0004620	phospholipase activity	molecular_function	0.44007	1	5	2142	7	3485	YNL012W,YOL011W,YMR008C,YDL031W,YMR006C
GO:0009317	acetyl-CoA carboxylase complex	cellular_component	0.44115	1	3	2142	4	3485	YMR207C,YMR159C,YPL241C
GO:0009605	response to external stimulus	biological_process	0.44205	1	32	2142	51	3485	YKL017C,YOR069W,YCR082W,YLL048C,YPL008W,YBR227C,YIL138C,YPR105C,YGR271W,YLR297W,YMR080C,YHR164C,YDL126C,YOR117W,YMR128W,YNL329C,YPR024W,YML061C,YDR021W,YNR011C,YBR141C,YBR080C,YMR299C,YLR200W,YDR258C,YJR106W,YER176W,YCR083W,YBR186W,YOR259C,YGL048C,YDL007W
GO:0008172	S-methyltransferase activity	molecular_function	0.4422	1	5	2142	7	3485	YLL062C,YDL145C,YPL273W,YMR321C,YER091C
GO:0019751	polyol metabolic process	biological_process	0.44253	1	8	2142	12	3485	YPL206C,YOL059W,YJL153C,YPR095C,YFL053W,YDL023C,YDL022W,YDL171C
GO:0015297	antiporter activity	molecular_function	0.44593	1	5	2142	7	3485	YNL275W,YBL020W,YJL094C,YLR138W,YDR456W
GO:0005083	small GTPase regulator activity	molecular_function	0.44769	1	8	2142	12	3485	YDR486C,YLR371W,YPL242C,YFR021W,YOR370C,YGR117C,YCR067C,YGR175C
GO:0008173	RNA methyltransferase activity	molecular_function	0.44973	1	15	2142	23	3485	YOL093W,YDR120C,YNL063W,YOR201C,YHR070W,YGL211W,YAR066W,YHR214W,YPL266W,YOL058W,YMR217W,YBR208C,YOL096C,YJR129C,YMR228W
GO:0008380	RNA splicing	biological_process	0.44988	1	5	2142	7	3485	Q0055,YLR105C,YAL034W-A,YDL195W,YAR008W
GO:0008270	zinc ion binding	molecular_function	0.45116	1	67	2142	108	3485	YMR058W,YJL103C,YDR034C,YDR520C,YJL089W,YML131W,YLR070C,YAL061W,YOL066C,YPL248C,YJR159W,YDL168W,YDR313C,YBR145W,YGL162W,YLR098C,YCR105W,YMR280C,YBR240C,YLR451W,YDL170W,YNL027W,YPR181C,YHR056W-A,YNL036W,YBR046C,YMR168C,YMR019W,YLR256W,YKL060C,YKR064W,YJL206C,YBL005W,YER003C,YLR460C,YFR019W,YBR033W,YNL134C,YGR211W,YMR020W,YMR303C,YFL052W,YOR363C,YLR316C,YBR026C,YPR196W,YER184C,YOR337W,YNL310C,YDR30…
GO:0016879	ligase activity, forming carbon-nitrogen bonds	molecular_function	0.45229	1	20	2142	32	3485	YMR217W,YJR036C,YPR145W,YER125W,YMR207C,YPR035W,YJR109C,YGL141W,YBR084W,YGR204W,YJL130C,YOL058W,YJL101C,YAR015W,YNL220W,YDR457W,YHR074W,YOL049W,YFR037C,YML096W
GO:0006396	RNA processing	biological_process	0.45336	1	38	2142	60	3485	YJR129C,YGR014W,YAR008W,YPL266W,YDL195W,YJL203W,YHR070W,YNL063W,YOL093W,YDR120C,YMR228W,YOL096C,YDL014W,YBR208C,YLR175W,YBR236C,YJR030C,YPL143W,YOR201C,YGR095C,YGR195W,YLR105C,Q0055,YMR217W,YAR066W,YOR321W,YLR312W-A,YMR024W,YDR449C,YPR148C,YOL058W,YHR214W,YDR280W,YOR234C,YMR239C,YNL292W,YAL034W-A,YGL211W
GO:0038023	signaling receptor activity	molecular_function	0.45343	1	18	2142	28	3485	YBR078W,YJL177W,YFL024C,YNL291C,YJR106W,YNL027W,YPL006W,YBR238C,YMR247C,YDL130W,YGR280C,YLR297W,YBR279W,YMR269W,YOR310C,YFR022W,YIL011W,YDR055W
GO:0016758	transferase activity, transferring hexosyl groups	molecular_function	0.4541	1	27	2142	43	3485	YJL139C,YGL022W,YMR306W,YPR160C-A,YJL137C,YJR143C,YKR058W,YLR189C,YPR160W,YDR307W,YBR038W,YEL002C,YOR321W,YKL083W,YBR126C,YNL101W,YDL095W,YNL048W,YBR023C,YDL093W,YAL023C,YOR099W,YOR320C,YGR199W,YNL192W,YDR074W,YLR342W
GO:0006544	glycine metabolic process	biological_process	0.45898	1	5	2142	7	3485	YMR189W,YLR303W,YAL044C,YDR148C,YOR236W
GO:0046914	transition metal ion binding	molecular_function	0.45903	1	80	2142	129	3485	YML131W,YLR070C,YAL061W,YOL066C,YPL248C,YMR058W,YDR034C,YJL103C,YDR520C,YDR500C,YJL089W,YJR159W,YDL168W,YGR268C,YDR313C,YGL162W,YDR399W,YMR280C,YCR105W,YLR098C,YBR145W,YGL090W,YLR451W,YDL170W,YNL027W,YPR181C,YHR056W-A,YBR240C,YBR095C,YLR256W,YKL060C,YKR064W,YNL064C,YJL206C,YER003C,YDR253C,YBL005W,YNL036W,YBR046C,YMR168C,YMR019W,YLR316C,YOR363C,YFL052W,YMR303C,YDL070W,YGL256W,YLR460C,YFR019W,YBR03…
GO:0004601	peroxidase activity	molecular_function	0.46026	1	5	2142	7	3485	YBR244W,YDR256C,YIR037W,YKL026C,YKR066C
GO:0006979	response to oxidative stress	biological_process	0.46026	1	5	2142	7	3485	YKR066C,YKL026C,YBR244W,YIR037W,YDR256C
GO:0016684	oxidoreductase activity, acting on peroxide as acceptor	molecular_function	0.46026	1	5	2142	7	3485	YKR066C,YKL026C,YBR244W,YIR037W,YDR256C
GO:0005216	ion channel activity	molecular_function	0.46068	1	16	2142	25	3485	YLR108C,YOR087W,YCR021C,YLR109W,YNL055C,YPR161C,YNL319W,YJL214W,YDR132C,YNL192W,YMR203W,YGR217W,YML007W,YBR054W,YJR040W,YDR449C
GO:0015267	channel activity	molecular_function	0.46068	1	16	2142	25	3485	YGR217W,YMR203W,YML007W,YBR054W,YJR040W,YDR449C,YLR108C,YLR109W,YOR087W,YCR021C,YNL055C,YPR161C,YNL319W,YJL214W,YDR132C,YNL192W
GO:0022803	passive transmembrane transporter activity	molecular_function	0.46068	1	16	2142	25	3485	YMR203W,YGR217W,YML007W,YBR054W,YJR040W,YDR449C,YLR108C,YOR087W,YLR109W,YCR021C,YPR161C,YNL055C,YNL319W,YJL214W,YDR132C,YNL192W
GO:0022838	substrate-specific channel activity	molecular_function	0.46068	1	16	2142	25	3485	YBR054W,YGR217W,YMR203W,YML007W,YDR449C,YJR040W,YPR161C,YNL055C,YNL319W,YLR108C,YLR109W,YCR021C,YOR087W,YDR132C,YNL192W,YJL214W
GO:0004086	carbamoyl-phosphate synthase activity	molecular_function	0.46159	1	3	2142	4	3485	YOR303W,YJR109C,YJL130C
GO:0003724	RNA helicase activity	molecular_function	0.46218	1	41	2142	66	3485	YJR121W,YPL245W,YMR080C,YHR164C,YDL126C,YOR117W,YLL035W,YNL329C,YLR243W,YOL075C,YAL047W-A,YHR107C,YKL017C,YMR078C,YFL008W,YPL217C,YLR106C,YDR394W,YBL022C,YBR227C,YDL166C,YER176W,YFR007W,YBR186W,YOR259C,YOL095C,YGR205W,YGL048C,YKL197C,YDL007W,YLR293C,YNL218W,YER036C,YNL014W,YGR270W,YBR080C,YFR009W,YOR217W,YPL058C,YDR258C,YKL145W
GO:0006289	nucleotide-excision repair	biological_process	0.46271	1	5	2142	7	3485	YDR337W,YCR087C-A,YDR314C,YPL096W,YER162C
GO:0004806	triglyceride lipase activity	molecular_function	0.46303	1	5	2142	7	3485	YGL144C,YMR210W,YLR118C,YJR107W,YCR068W
GO:0016742	hydroxymethyl-, formyl- and related transferase activity	molecular_function	0.46597	1	5	2142	7	3485	YDR408C,YMR120C,YLR028C,YBR176W,YBL013W
GO:0071944	cell periphery	cellular_component	0.46656	1	11	2142	17	3485	YDL241W,YDR132C,YJL085W,YMR306W,YDR037W,YCR083W,YJR086W,YLR342W,YGL206C,YLR108C,YFL046W
GO:0008831	dTDP-4-dehydrorhamnose reductase activity	molecular_function	0.46669	1	5	2142	7	3485	YBR019C,YLR290C,YLL056C,YOL151W,YGL001C
GO:0045226	extracellular polysaccharide biosynthetic process	biological_process	0.46669	1	5	2142	7	3485	YLR290C,YBR019C,YOL151W,YLL056C,YGL001C
GO:0046379	extracellular polysaccharide metabolic process	biological_process	0.46669	1	5	2142	7	3485	YBR019C,YLR290C,YOL151W,YLL056C,YGL001C
GO:0016810	hydrolase activity, acting on carbon-nitrogen (but not peptide) bonds	molecular_function	0.46676	1	26	2142	41	3485	YBL033C,YNL133C,YHR164C,YMR120C,YLR028C,YJR062C,YBR208C,YHR074W,YNR057C,YNR043W,YPR088C,YJR103W,YBR227C,YGR267C,YDR242W,YOR250C,YGR166W,YNL129W,YCL030C,YLR106C,YBR095C,YJR072C,YLL029W,YBL039C,YKL216W,YIL164C
GO:0046112	nucleobase biosynthetic process	biological_process	0.46898	1	8	2142	12	3485	YEL021W,YKL216W,YKL062W,YLR242C,YIL019W,YJR109C,YPL255W,YJL130C
GO:0006122	mitochondrial electron transport, ubiquinol to cytochrome c	biological_process	0.46981	1	5	2142	7	3485	YKL053C-A,YDR260C,YGR183C,YPR151C,YDR031W
GO:0008271	secondary active sulfate transmembrane transporter activity	molecular_function	0.47791	1	3	2142	4	3485	YGR125W,YLR092W,YBR294W
GO:0008272	sulfate transport	biological_process	0.47791	1	3	2142	4	3485	YBR294W,YLR092W,YGR125W
GO:0015116	sulfate transmembrane transporter activity	molecular_function	0.47791	1	3	2142	4	3485	YBR294W,YLR092W,YGR125W
GO:0016747	transferase activity, transferring acyl groups other than amino-acyl groups	molecular_function	0.4799	1	18	2142	28	3485	YER081W,YJL127C,YNL132W,YFL017C,YIR042C,YPR131C,YMR062C,YDR071C,YEL066W,YPL001W,YPR051W,YFL025C,YFR027W,YPR193C,YPL086C,YLR195C,YMR069W,YOR244W
GO:0009434	microtubule-based flagellum	cellular_component	0.48199	1	8	2142	12	3485	YHL010C,YFL046W,YIL002W-A,YOR069W,YIL138C,YGL093W,YLR200W,YKL095W
GO:0005887	integral to plasma membrane	cellular_component	0.48584	1	3	2142	4	3485	YDR132C,YGL206C,YLR108C
GO:0031226	intrinsic to plasma membrane	cellular_component	0.48584	1	3	2142	4	3485	YDR132C,YLR108C,YGL206C
GO:0004129	cytochrome-c oxidase activity	molecular_function	0.48617	1	16	2142	25	3485	YMR244C-A,Q0060,Q0055,YGL226W,YGL191W,Q0065,Q0070,YDR031W,YJR075W,YMR256C,YPR119W,YLR038C,YIL111W,YOR297C,Q0045,YIL113W
GO:0015002	heme-copper terminal oxidase activity	molecular_function	0.48617	1	16	2142	25	3485	YLR038C,YPR119W,YOR297C,YIL113W,Q0045,YIL111W,YDR031W,YGL226W,Q0065,YGL191W,Q0070,YMR256C,YJR075W,Q0060,Q0055,YMR244C-A
GO:0016675	oxidoreductase activity, acting on a heme group of donors	molecular_function	0.48617	1	16	2142	25	3485	YMR244C-A,Q0060,Q0055,YJR075W,YMR256C,Q0065,YGL226W,YGL191W,Q0070,YDR031W,YIL111W,Q0045,YIL113W,YOR297C,YPR119W,YLR038C
GO:0016676	oxidoreductase activity, acting on a heme group of donors, oxygen as acceptor	molecular_function	0.48617	1	16	2142	25	3485	YMR256C,YJR075W,YDR031W,Q0070,YGL226W,YGL191W,Q0065,YOR297C,YIL113W,Q0045,YIL111W,YLR038C,YPR119W,YMR244C-A,Q0055,Q0060
GO:0008654	phospholipid biosynthetic process	biological_process	0.48835	1	8	2142	12	3485	YHR123W,YNL130C,YMR172W,YJL153C,YNL170W,YDL142C,YER026C,YBR029C
GO:0005942	phosphatidylinositol 3-kinase complex	cellular_component	0.4892	1	3	2142	4	3485	YBR101C,YGR038W,YLR240W
GO:0016303	1-phosphatidylinositol-3-kinase activity	molecular_function	0.4892	1	3	2142	4	3485	YBR101C,YGR038W,YLR240W
GO:0035004	phosphatidylinositol 3-kinase activity	molecular_function	0.4892	1	3	2142	4	3485	YLR240W,YBR101C,YGR038W
GO:0052742	phosphatidylinositol kinase activity	molecular_function	0.4892	1	3	2142	4	3485	YBR101C,YGR038W,YLR240W
GO:0015926	glucosidase activity	molecular_function	0.49099	1	3	2142	4	3485	YIL099W,YGL027C,YPR143W
GO:0000097	sulfur amino acid biosynthetic process	biological_process	0.49116	1	3	2142	4	3485	YDL145C,YER091C,YLR316C
GO:0009086	methionine biosynthetic process	biological_process	0.49116	1	3	2142	4	3485	YDL145C,YLR316C,YER091C
GO:0015992	proton transport	biological_process	0.49168	1	29	2142	46	3485	YLR447C,YPL234C,YIR018W,YFR009W,YOR250C,YGL153W,YAL007C,YDR486C,Q0085,YHR039C-A,YNL049C,YEL013W,YKL099C,YBR127C,YER149C,YOR127W,YBR142W,YEL051W,YDL004W,YBR039W,YKL080W,YOR332W,YDL185W,YKL042W,YPR036W,YJR121W,YEL027W,YOR270C,YHR026W
GO:0004871	signal transducer activity	molecular_function	0.49174	1	51	2142	82	3485	YJR086W,YFL033C,YER036C,YNL291C,YLR293C,YJR076C,YBR078W,YIL057C,YKL001C,YFR009W,YPL106C,YHR206W,YLR452C,YJR106W,YDR218C,YMR138W,YOL130W,YOR301W,YJL103C,YER067W,YFR007W,YER067C-A,YOL045W,YPL051W,YBR164C,YDR055W,YIL011W,YFR022W,YBR279W,YMR269W,YOR310C,YOR069W,YPL218W,YFL024C,YJL177W,YJR072C,YMR247C,YDL130W,YGR096W,YBR238C,YIL138C,YPL006W,YDR310C,YNL027W,YDL137W,YPR105C,YLR297W,YBR264C,YGR280C,YIL14…
GO:0060089	molecular transducer activity	molecular_function	0.49174	1	51	2142	82	3485	YBR078W,YIL057C,YJR076C,YFL033C,YER036C,YJR086W,YLR293C,YNL291C,YLR452C,YHR206W,YDR218C,YJR106W,YFR009W,YPL106C,YKL001C,YFR007W,YOR301W,YOL130W,YMR138W,YER067W,YJL103C,YFR022W,YOR310C,YBR279W,YMR269W,YOL045W,YER067C-A,YDR055W,YIL011W,YBR164C,YPL051W,YJL177W,YFL024C,YPL218W,YJR072C,YOR069W,YIL138C,YPL006W,YDL137W,YDR310C,YNL027W,YDL130W,YMR247C,YGR096W,YBR238C,YGR280C,YIL147C,YBR264C,YLR297W,YPR10…
GO:0043412	macromolecule modification	biological_process	0.49207	1	187	2142	306	3485	YHL007C,YFR014C,YOR304W,YJL139C,YPL141C,YKL101W,YOR171C,YJL187C,YJR143C,YDR177W,YDR021W,YBR276C,YGL180W,YLR398C,YDL126C,YJR110W,YOR290C,YMR080C,YBR097W,YOR233W,YNL128W,YKL166C,YDL101C,YGR240C,YJR131W,YMR174C,YJL141C,YGL087C,YLR195C,YAR018C,YKL116C,YGR092W,YNL218W,YPL153C,YFL033C,YPL266W,YPL209C,YKR024C,YKR054C,YDR507C,YDL093W,YMR291W,YOL045W,YDR332W,YPR161C,YHR030C,YPL238C,YER176W,YKL171W,YCR047C…
GO:0034062	RNA polymerase activity	molecular_function	0.49299	1	31	2142	50	3485	YFR009W,YIL021W,YNL113W,YDL166C,YIR008C,YOR341W,YJL119C,YPL217C,YKL017C,YOR151C,YHR143W-A,YLR243W,YPR187W,YPR010C,YOL095C,YJR063W,YBR154C,YOR207C,YDR045C,YCR046C,YKL197C,YOL005C,YFL036W,YER176W,YPR110C,YBR186W,YER179W,YHR164C,YCR065W,YMR080C,YPL245W
GO:0004527	exonuclease activity	molecular_function	0.49452	1	25	2142	40	3485	YIL138C,YDR263C,YLR107W,YKL113C,YLR059C,YGL094C,YIR018W,YNL102W,YBR089W,YBR052C,YPL255W,YGR195W,YOL109W,YDR486C,YOR048C,YDR460W,YGR276C,YOR033C,YOR001W,YGR095C,YBR088C,YDL102W,YDR283C,YDR280W,YOR368W
GO:0006812	cation transport	biological_process	0.49454	1	105	2142	170	3485	YOR271C,YOL006C,YKR072C,YGL255W,YPL234C,YJL130C,YCR002C,YIR018W,YBR238C,YDR038C,YGL153W,YAL007C,YJR072C,Q0085,YPL217C,YBR127C,YOR127W,YAL036C,YGL078C,YDR039C,YGL168W,YLR108C,YDL185W,YGL090W,YBR295W,YLL022C,YGR159C,YPR036W,YOR316C,YOR257W,YFR009W,YJL162C,YPL093W,YGL178W,YBR138C,YDL168W,YEL013W,YNL194C,YER036C,YER043C,YKL099C,YNR039C,YEL051W,YDL004W,YBR039W,YDR132C,YLR130C,YAL035W,YOR101W,YNL112W,Y…
GO:0000786	nucleosome	cellular_component	0.49512	1	3	2142	4	3485	YIL131C,YNL068C,YPL127C
GO:0032993	protein-DNA complex	cellular_component	0.49512	1	3	2142	4	3485	YNL068C,YIL131C,YPL127C
GO:0006313	transposition, DNA-mediated	biological_process	0.49558	1	3	2142	4	3485	YOL157C,YJL221C,YIL172C
GO:0032196	transposition	biological_process	0.49558	1	3	2142	4	3485	YIL172C,YJL221C,YOL157C
GO:0003674	molecular_function	molecular_function	0.49626	1	1760	2142	2863	3485	YBL098W,YDR032C,YDL137W,YMR247C,YNL097C,YDR421W,YOR381W,YNL163C,YBR038W,YDL055C,YBR054W,YFL016C,YOR079C,YHL001W,YNL310C,YJL164C,YDR496C,YLR061W,YDR343C,YJR062C,YOR222W,YMR056C,YDR076W,YBL105C,YNR070W,YPR018W,YNL031C,YLR452C,YPR051W,YDL031W,YIR008C,YDR307W,YDR390C,YER105C,YDR093W,YOR393W,YBR093C,YPL095C,YGL037C,YBR126C,YOL040C,YCR076C,YGR071C,YKL104C,YKL029C,YDL007W,YGR205W,YOR191W,YBR235W,YNL071W…
GO:0006487	protein N-linked glycosylation	biological_process	0.49824	1	3	2142	4	3485	YJR131W,YEL002C,YHR204W
GO:0007018	microtubule-based movement	biological_process	0.4986	1	1	2142	1	3485	YKR054C
GO:0008567	dynein ATPase activity	molecular_function	0.4986	1	1	2142	1	3485	YKR054C
GO:0030286	dynein complex	cellular_component	0.4986	1	1	2142	1	3485	YKR054C
GO:0005542	folic acid binding	molecular_function	0.50071	1	3	2142	4	3485	YML074C,YMR307W,YAL035W
GO:0019842	vitamin binding	molecular_function	0.50071	1	3	2142	4	3485	YML074C,YMR307W,YAL035W
GO:0072511	divalent inorganic cation transport	biological_process	0.50099	1	24	2142	38	3485	YAL035W,YAL036C,YBR025C,YBR264C,YCR027C,YMR138W,YLL022C,YNR053C,YKL154W,YBL105C,YOR101W,YGR210C,YOL023W,YCR002C,YKR072C,YGL210W,YER036C,YNL194C,YER006W,YPL093W,YJR076C,YJR072C,YBR138C,YGR173W
GO:0003707	steroid hormone receptor activity	molecular_function	0.50225	1	3	2142	4	3485	YDL130W,YNL027W,YFR022W
GO:0005496	steroid binding	molecular_function	0.50225	1	3	2142	4	3485	YNL027W,YFR022W,YDL130W
GO:0045735	nutrient reservoir activity	molecular_function	0.50401	1	6	2142	9	3485	YLR267W,YER051W,YMR009W,YNL012W,YLR072W,YML059C
GO:0019076	release of virus from host	biological_process	0.50575	1	3	2142	4	3485	YER002W,YNL049C,YDR087C
GO:0006813	potassium ion transport	biological_process	0.50616	1	11	2142	17	3485	YHR003C,YCR076C,YER043C,YDL168W,YLR109W,YPR066W,YLR108C,YLL056C,YDR132C,YJL130C,YJL214W
GO:0019953	sexual reproduction	biological_process	0.50624	1	3	2142	4	3485	YGL089C,YPL187W,YBR294W
GO:0008308	voltage-gated anion channel activity	molecular_function	0.50824	1	3	2142	4	3485	YJR040W,YMR203W,YNL055C
GO:0001071	nucleic acid binding transcription factor activity	molecular_function	0.50925	1	96	2142	156	3485	YMR021C,YIL131C,YAL001C,YCR096C,YHR206W,YDR167W,YCR065W,YJL089W,YDR034C,YJL103C,YKR026C,YDR520C,YPL122C,YMR042W,YIR017C,YKR042W,YDR451C,YPL248C,YNL213C,YJR063W,YML027W,YER040W,YPR008W,YKR033C,YKL185W,YGR230W,YBR240C,YJL123C,YOR095C,YNL027W,YNL023C,YHR056W-A,YLR451W,YDL170W,YFL021W,YDL130W,YGL179C,YDR074W,YBR182C,YAL039C,YGL096W,YMR043W,YMR280C,YJL110C,YLR098C,YGL162W,YMR136W,YMR213W,YBR033W,YLR25…
GO:0003700	sequence-specific DNA binding transcription factor activity	molecular_function	0.50925	1	96	2142	156	3485	YML099C,YJR147W,YHR143W-A,YDR303C,YHR178W,YHR056C,YOR140W,YPR196W,YOR337W,YER184C,YNL068C,YDL052C,YDR421W,YIL004C,YOL089C,YLL054C,YKL038W,YIL138C,YIR017W-A,YPR009W,YCR106W,YGR249W,YOR326W,YOR069W,YGR276C,YCL067C,YKR034W,YPL133C,YOL139C,YNR003C,YKR064W,YJL206C,YLR256W,YOR073W,YCR039C,YDR045C,YGR083C,YOL135C,YBL005W,YGL237C,YMR168C,YMR019W,YCR087C-A,YFL052W,YDR307W,YOR363C,YLR254C,YMR213W,YBR033W,Y…
GO:0004834	tryptophan synthase activity	molecular_function	0.50958	1	3	2142	4	3485	YMR002W,YDL182W,YGL026C
GO:0005249	voltage-gated potassium channel activity	molecular_function	0.51008	1	3	2142	4	3485	YLR108C,YML007W,YDR132C
GO:0022843	voltage-gated cation channel activity	molecular_function	0.51008	1	3	2142	4	3485	YML007W,YLR108C,YDR132C
GO:0071841	cellular component organization or biogenesis at cellular level	biological_process	0.51057	1	42	2142	68	3485	YGL238W,YOR160W,YIL131C,YPL266W,YJR129C,YGR014W,YKL007W,YHR006W,YER164W,YPL143W,YIR017C,YLR303W,YDR395W,YKR048C,YOL096C,YMR228W,YBR208C,YDL014W,YGL241W,YPR148C,YBR101C,YIL138C,YGR218W,YLR281C,YPL125W,YDL220C,YDR460W,YOR321W,YJR031C,YGL016W,YGR209C,YEL002C,YPL127C,YBR017C,YMR314W,YLR398C,YOL049W,YOR234C,YOR064C,YLR347C,YNL068C,YLR280C
GO:0004190	aspartic-type endopeptidase activity	molecular_function	0.51102	1	3	2142	4	3485	YIL001W,YER143W,YDR037W
GO:0070001	aspartic-type peptidase activity	molecular_function	0.51102	1	3	2142	4	3485	YER143W,YIL001W,YDR037W
GO:0005851	eukaryotic translation initiation factor 2B complex	cellular_component	0.51112	1	3	2142	4	3485	YGR083C,YPR118W,YKR026C
GO:0008144	drug binding	molecular_function	0.5119	1	3	2142	4	3485	YGR149W,YEL002C,YOL122C
GO:0008658	penicillin binding	molecular_function	0.5119	1	3	2142	4	3485	YOL122C,YEL002C,YGR149W
GO:0004809	tRNA (guanine-N2-)-methyltransferase activity	molecular_function	0.51194	1	3	2142	4	3485	YDR120C,YNL063W,YHR070W
GO:0016423	tRNA (guanine) methyltransferase activity	molecular_function	0.51194	1	3	2142	4	3485	YDR120C,YNL063W,YHR070W
GO:0004743	pyruvate kinase activity	molecular_function	0.51197	1	3	2142	4	3485	YAL037C-B,YOR347C,YML056C
GO:0046483	heterocycle metabolic process	biological_process	0.51288	1	132	2142	214	3485	YNL014W,YML054C,YPR145W,YBL039C,YHR003C,YOR250C,YBR186W,YNL133C,YIL155C,YIL019W,YDL171C,YNR043W,YGL185C,YBL023C,YPL051W,YDR127W,YEL021W,YIR026C,YOR356W,YDR242W,YLR432W,YDL144C,YDR376W,YJL045W,YNL220W,YOR388C,YBL033C,YOL005C,YGL248W,YPR024W,YLR142W,YNL329C,YHR216W,YBR080C,YGR270W,YFL018C,YGL201C,YDR197W,YOL143C,YDR258C,YHR106W,YPR121W,YDR190C,YFR007W,YKL062W,YPR088C,YGR255C,YPL271W,YGL048C,YDR353W…
GO:0000103	sulfate assimilation	biological_process	0.51317	1	6	2142	9	3485	YKL001C,YIL107C,YKL110C,YPR088C,YJR010W,YFR007W
GO:0009296	flagellum assembly	biological_process	0.5145	1	3	2142	4	3485	YDR460W,YOR064C,YMR314W
GO:0030030	cell projection organization	biological_process	0.5145	1	3	2142	4	3485	YOR064C,YDR460W,YMR314W
GO:0030031	cell projection assembly	biological_process	0.5145	1	3	2142	4	3485	YDR460W,YOR064C,YMR314W
GO:0043064	flagellum organization	biological_process	0.5145	1	3	2142	4	3485	YOR064C,YDR460W,YMR314W
GO:0006888	ER to Golgi vesicle-mediated transport	biological_process	0.51451	1	3	2142	4	3485	YBR254C,YDR246W,YML077W
GO:0006275	regulation of DNA replication	biological_process	0.51801	1	6	2142	9	3485	YFL021W,YKR098C,YBR088C,YBR089W,YKL197C,YDL126C
GO:0051052	regulation of DNA metabolic process	biological_process	0.51801	1	6	2142	9	3485	YKL197C,YDL126C,YKR098C,YFL021W,YBR088C,YBR089W
GO:0006071	glycerol metabolic process	biological_process	0.5324	1	7	2142	11	3485	YDL023C,YOL059W,YDL022W,YDL171C,YPL206C,YPR095C,YFL053W
GO:0019400	alditol metabolic process	biological_process	0.5324	1	7	2142	11	3485	YPL206C,YPR095C,YFL053W,YDL171C,YDL022W,YDL023C,YOL059W
GO:0004842	ubiquitin-protein ligase activity	molecular_function	0.53499	1	5	2142	8	3485	YFR037C,YDR457W,YGL141W,YJR036C,YER125W
GO:0019787	small conjugating protein ligase activity	molecular_function	0.53499	1	5	2142	8	3485	YDR457W,YGL141W,YFR037C,YER125W,YJR036C
GO:0030528	transcription regulator activity	molecular_function	0.53531	1	6	2142	9	3485	YHL032C,YJR063W,YML054C,YOL039W,YAL044W-A,YAL046C
GO:0048193	Golgi vesicle transport	biological_process	0.53556	1	6	2142	9	3485	YBR254C,YHR108W,YHL002W,YDR246W,YML077W,YCL034W
GO:0015079	potassium ion transmembrane transporter activity	molecular_function	0.53571	1	6	2142	9	3485	YDR132C,YCR076C,YLR108C,YJL214W,YLR109W,YML007W
GO:0004367	glycerol-3-phosphate dehydrogenase [NAD+] activity	molecular_function	0.53646	1	4	2142	6	3485	YOL059W,YDL023C,YDL171C,YDL022W
GO:0006072	glycerol-3-phosphate metabolic process	biological_process	0.53646	1	4	2142	6	3485	YDL022W,YDL171C,YOL059W,YDL023C
GO:0009331	glycerol-3-phosphate dehydrogenase complex	cellular_component	0.53646	1	4	2142	6	3485	YDL171C,YDL022W,YDL023C,YOL059W
GO:0006508	proteolysis	biological_process	0.53811	1	91	2142	148	3485	YBL041W,YBR139W,YDL086C-A,YGR253C,YKR098C,YCR045W-A,YGR135W,YDL126C,YNL045W,YLR410W,YBR175W,YDR144C,YBR174C,YGR048W,YGL207W,YLL029W,YNL238W,YFR044C,YHR047C,YGL203C,YDL086W,YKR087C,YOR219C,YOR084W,YMR222C,YKL103C,YBL022C,YLR163C,YMR150C,YOL057W,YFR005C,YLR389C,YNL320W,YPR147C,YHR113W,YNL170W,YDR349C,YER143W,YOL038W,YKL157W,YOR157C,YDL104C,YER012W,YJR086W,YMR297W,YLR118C,YDR101C,YDR503C,YIL001W,YML…
GO:0004721	phosphoprotein phosphatase activity	molecular_function	0.54156	1	9	2142	14	3485	YNL032W,YNL128W,YJR110W,YIL113W,YIR026C,YOR208W,YBR276C,YPR073C,YFR028C
GO:0004725	protein tyrosine phosphatase activity	molecular_function	0.54156	1	9	2142	14	3485	YNL032W,YNL128W,YIR026C,YIL113W,YJR110W,YBR276C,YOR208W,YPR073C,YFR028C
GO:0006470	protein dephosphorylation	biological_process	0.54156	1	9	2142	14	3485	YNL128W,YNL032W,YIR026C,YIL113W,YJR110W,YBR276C,YOR208W,YPR073C,YFR028C
GO:0016311	dephosphorylation	biological_process	0.54156	1	9	2142	14	3485	YJR110W,YIR026C,YIL113W,YNL032W,YNL128W,YFR028C,YPR073C,YOR208W,YBR276C
GO:0019079	viral genome replication	biological_process	0.54229	1	13	2142	21	3485	YML061C,YKL197C,YDL166C,YOL095C,YFR009W,YLR243W,YMR080C,YPL245W,YBR186W,YHR164C,YER176W,YKL017C,YPL217C
GO:0016651	oxidoreductase activity, acting on NADH or NADPH	molecular_function	0.54573	1	9	2142	14	3485	YJR156C,YCR004C,YDR032C,YNL332W,YCR024C-A,YCR021C,YMR255W,YOR313C,YML034W
GO:0004872	receptor activity	molecular_function	0.54882	1	18	2142	29	3485	YBR238C,YMR247C,YDL130W,YJR106W,YNL027W,YPL006W,YNL291C,YBR078W,YFL024C,YJL177W,YDR055W,YIL011W,YMR269W,YBR279W,YOR310C,YFR022W,YLR297W,YGR280C
GO:0005096	GTPase activator activity	molecular_function	0.55037	1	4	2142	6	3485	YDR486C,YOR370C,YPL242C,YGR175C
GO:0008033	tRNA processing	biological_process	0.55403	1	9	2142	14	3485	YMR217W,YLR105C,YOL058W,YAR008W,YGL211W,YHR070W,YNL063W,YDR120C,YOL093W
GO:0009308	amine metabolic process	biological_process	0.55454	1	126	2142	205	3485	YHR020W,YPR081C,YDL145C,YLR316C,YMR303C,YKL211C,YOR169C,YML054C,YPR047W,YGR155W,YLR089C,YBR248C,YPR145W,YLR438W,YHR112C,YHR003C,YLR460C,YDL078C,YLR355C,YER086W,YGL185C,YLL056C,YGR264C,YML056C,YDL182W,YDR127W,YNL192W,YNL133C,YDL219W,YCR053W,YNR050C,YPL091W,YDR111C,YDR037W,YOL052C,YDL171C,YDL246C,YIL138C,YMR250W,YPL114W,YNL316C,YJR109C,YLR106C,YGR185C,YMR217W,YIR026C,YBR038W,YMR189W,YDL215C,YCR102C…
GO:0005326	neurotransmitter transporter activity	molecular_function	0.55597	1	1	2142	1	3485	YGL206C
GO:0005328	neurotransmitter:sodium symporter activity	molecular_function	0.55597	1	1	2142	1	3485	YGL206C
GO:0006836	neurotransmitter transport	biological_process	0.55597	1	1	2142	1	3485	YGL206C
GO:0006109	regulation of carbohydrate metabolic process	biological_process	0.55714	1	1	2142	1	3485	YGR098C
GO:0003855	3-dehydroquinate dehydratase activity	molecular_function	0.55931	1	1	2142	1	3485	YDR127W
GO:0003856	3-dehydroquinate synthase activity	molecular_function	0.55931	1	1	2142	1	3485	YDR127W
GO:0004859	phospholipase inhibitor activity	molecular_function	0.56243	1	1	2142	1	3485	YDR406W
GO:0055102	lipase inhibitor activity	molecular_function	0.56243	1	1	2142	1	3485	YDR406W
GO:0022891	substrate-specific transmembrane transporter activity	molecular_function	0.56255	1	140	2142	229	3485	YJR076C,Q0060,YJR112W-A,YER006W,YCR076C,YGL210W,YNR013C,YMR244C-A,YNL142W,YGL167C,YOR291W,YKL080W,Q0045,YKL154W,YCR027C,YLR038C,YLR138W,YOR192C,YMR187C,YNL192W,Q0055,YBR054W,YDL122W,YER122C,YLR196W,YPR151C,YOR332W,YOR297C,YOR087W,YPR018W,YOR034C,YBR025C,YJL214W,YMR317W,YGL226W,YOR079C,YDR031W,YPL036W,YGL178W,YJL162C,YML007W,YPL093W,YBR138C,YDR456W,YER036C,YNL194C,YOR257W,YDL018C,YBR130C,YKL175W,Y…
GO:0019068	virion assembly	biological_process	0.5691	1	1	2142	1	3485	YJR031C
GO:0000148	1,3-beta-D-glucan synthase complex	cellular_component	0.56951	1	2	2142	3	3485	YLR342W,YMR306W
GO:0003843	1,3-beta-D-glucan synthase activity	molecular_function	0.56951	1	2	2142	3	3485	YMR306W,YLR342W
GO:0006074	(1->3)-beta-D-glucan metabolic process	biological_process	0.56951	1	2	2142	3	3485	YLR342W,YMR306W
GO:0006075	(1->3)-beta-D-glucan biosynthetic process	biological_process	0.56951	1	2	2142	3	3485	YMR306W,YLR342W
GO:0051273	beta-glucan metabolic process	biological_process	0.56951	1	2	2142	3	3485	YMR306W,YLR342W
GO:0051274	beta-glucan biosynthetic process	biological_process	0.56951	1	2	2142	3	3485	YMR306W,YLR342W
GO:0050801	ion homeostasis	biological_process	0.57267	1	4	2142	6	3485	YLR138W,YJL094C,YGL090W,YDR456W
GO:0055080	cation homeostasis	biological_process	0.57267	1	4	2142	6	3485	YLR138W,YJL094C,YGL090W,YDR456W
GO:0070838	divalent metal ion transport	biological_process	0.57317	1	21	2142	34	3485	YGL210W,YER006W,YER036C,YJR072C,YJR076C,YPL093W,YGR173W,YOL023W,YGR210C,YCR002C,YBR264C,YNR053C,YLL022C,YCR027C,YMR138W,YKL154W,YBL105C,YOR101W,YAL035W,YAL036C,YBR025C
GO:0005158	insulin receptor binding	molecular_function	0.57347	1	1	2142	1	3485	YBR081C
GO:0032403	protein complex binding	molecular_function	0.57347	1	1	2142	1	3485	YBR081C
GO:0016853	isomerase activity	molecular_function	0.57362	1	18	2142	29	3485	YMR020W,YDR050C,YBR196C,YMR105C,YDL173W,YDL172C,YKL127W,YBR296C,YOR137C,YOL006C,YIR030C,YMR202W,YEL058W,YDR007W,YER003C,YLR234W,YPR060C,YJL153C
GO:0016709	oxidoreductase activity, acting on paired donors, with incorporation or reduction of molecular oxygen, NADH or NADPH as one donor, and incorporation of one atom of oxygen	molecular_function	0.57483	1	1	2142	1	3485	YDR217C
GO:0018662	phenol 2-monooxygenase activity	molecular_function	0.57483	1	1	2142	1	3485	YDR217C
GO:0072528	pyrimidine-containing compound biosynthetic process	biological_process	0.57557	1	13	2142	21	3485	YKL067W,YEL021W,YKL216W,YKL062W,YIL019W,YLR242C,YJR057W,YDL166C,YOL005C,YPL255W,YPL051W,YJR109C,YJL130C
GO:0006334	nucleosome assembly	biological_process	0.57574	1	4	2142	6	3485	YIL131C,YNL068C,YPL127C,YKR048C
GO:0031497	chromatin assembly	biological_process	0.57574	1	4	2142	6	3485	YPL127C,YIL131C,YNL068C,YKR048C
GO:0034728	nucleosome organization	biological_process	0.57574	1	4	2142	6	3485	YKR048C,YPL127C,YNL068C,YIL131C
GO:0065004	protein-DNA complex assembly	biological_process	0.57574	1	4	2142	6	3485	YKR048C,YIL131C,YNL068C,YPL127C
GO:0071824	protein-DNA complex subunit organization	biological_process	0.57574	1	4	2142	6	3485	YKR048C,YNL068C,YIL131C,YPL127C
GO:0008238	exopeptidase activity	molecular_function	0.57806	1	7	2142	11	3485	YBR139W,YGL207W,YGL203C,YMR297W,YLL029W,YOR108C-A,YDR101C
GO:0007275	multicellular organismal development	biological_process	0.57969	1	7	2142	11	3485	YER067C-A,YER067W,YNL291C,YIL057C,YDL185W,YKR072C,YAL062W
GO:0016163	nitrogenase activity	molecular_function	0.58043	1	1	2142	1	3485	YBR295W
GO:0016730	oxidoreductase activity, acting on iron-sulfur proteins as donors	molecular_function	0.58043	1	1	2142	1	3485	YBR295W
GO:0016732	oxidoreductase activity, acting on iron-sulfur proteins as donors, dinitrogen as acceptor	molecular_function	0.58043	1	1	2142	1	3485	YBR295W
GO:0008705	methionine synthase activity	molecular_function	0.58135	1	1	2142	1	3485	YDL145C
GO:0042084	5-methyltetrahydrofolate-dependent methyltransferase activity	molecular_function	0.58135	1	1	2142	1	3485	YDL145C
GO:0008158	hedgehog receptor activity	molecular_function	0.58328	1	1	2142	1	3485	YPL006W
GO:0050896	response to stimulus	biological_process	0.58339	1	243	2142	400	3485	YBR227C,YKL113C,YLL048C,YDR394W,YIL143C,YML032C,YEL049W,YDL199C,YMR078C,YPR072W,YBR007C,YGR294W,YIL154C,YOL161C,YOR009W,YMR167W,YCR023C,YGL078C,YOR117W,YIR037W,YGL163C,YNL090W,YNR038W,YKL129C,YDR258C,YKR055W,YCR104W,YNL232W,YPL106C,YDR097C,YOR217W,YDR190C,YGR270W,YBR080C,YDR124W,YBR141C,YDR419W,YHL046C,YGL201C,YLR293C,YBL097W,YBR067C,YAL024C,YHR169W,YGL048C,YDR004W,YDR542W,YFL002C,YNL112W,YOR101W…
GO:0043648	dicarboxylic acid metabolic process	biological_process	0.58366	1	10	2142	16	3485	YER069W,YCR102C,YDR158W,YKL029C,YJL052W,YBR166C,YPR060C,YLL056C,YDR127W,YNL316C
GO:0004245	neprilysin activity	molecular_function	0.58479	1	1	2142	1	3485	YLR410W
GO:0016866	intramolecular transferase activity	molecular_function	0.58534	1	4	2142	6	3485	YPR060C,YKL127W,YEL058W,YMR105C
GO:0004252	serine-type endopeptidase activity	molecular_function	0.58561	1	1	2142	1	3485	YBL022C
GO:0005673	transcription factor TFIIE complex	cellular_component	0.58598	1	4	2142	6	3485	YPR190C,YLR412W,YKR062W,YNR003C
GO:0022857	transmembrane transporter activity	molecular_function	0.58777	1	142	2142	233	3485	YBR264C,YML074C,YLR109W,YGL206C,YPL134C,YDR323C,YJL198W,YGR173W,YER039C,YGR125W,YDR089W,YGR210C,YJL166W,YBR294W,YLR092W,YPR119W,YDR040C,YNR017W,YOR016C,YHR005C-A,YCR067C,YBL020W,YMR256C,YAR028W,YGR217W,YOL023W,YOL105C,YEL020C-B,YGR159C,YNL319W,YLR378C,YGL168W,YIL113W,Q0065,YDR039C,YGR183C,YGL078C,YOR127W,YIR028W,YNL275W,YMR203W,YPR138C,YDR449C,YCR002C,YDR038C,YOR271C,YGL255W,YKR072C,YJR040W,YOL13…
GO:0005783	endoplasmic reticulum	cellular_component	0.58941	1	4	2142	6	3485	YEL002C,YDL204W,YGR021W,YMR202W
GO:0030312	external encapsulating structure	cellular_component	0.58951	1	4	2142	6	3485	YFL046W,YDL241W,YDR037W,YCR083W
GO:0030313	cell envelope	cellular_component	0.58951	1	4	2142	6	3485	YFL046W,YDL241W,YCR083W,YDR037W
GO:0044462	external encapsulating structure part	cellular_component	0.58951	1	4	2142	6	3485	YDL241W,YCR083W,YDR037W,YFL046W
GO:0007530	sex determination	biological_process	0.58965	1	1	2142	1	3485	YHR154W
GO:0005506	iron ion binding	molecular_function	0.59087	1	4	2142	6	3485	YDL052C,YGL090W,YDR399W,YGL256W
GO:0006818	hydrogen transport	biological_process	0.59181	1	30	2142	49	3485	YLR447C,YPL234C,YOR250C,YFR009W,YIR018W,YAL007C,YDR486C,YNL049C,YHR039C-A,Q0085,YGL153W,YKL099C,YBR127C,YML081C-A,YEL013W,YOR127W,YBR142W,YER149C,YEL051W,YDL004W,YBR039W,YDL185W,YKL042W,YOR332W,YKL080W,YPR036W,YJR121W,YEL027W,YHR026W,YOR270C
GO:0005905	coated pit	cellular_component	0.59258	1	1	2142	1	3485	YBL037W
GO:0003953	NAD+ nucleosidase activity	molecular_function	0.59311	1	1	2142	1	3485	YGL201C
GO:0016799	hydrolase activity, hydrolyzing N-glycosyl compounds	molecular_function	0.59311	1	1	2142	1	3485	YGL201C
GO:0004616	phosphogluconate dehydrogenase (decarboxylating) activity	molecular_function	0.59312	1	7	2142	11	3485	YBR166C,YBR159W,YER081W,YBL098W,YGR256W,YOR388C,YPL113C
GO:0006098	pentose-phosphate shunt	biological_process	0.59312	1	7	2142	11	3485	YBR159W,YBR166C,YER081W,YBL098W,YGR256W,YOR388C,YPL113C
GO:0006739	NADP metabolic process	biological_process	0.59312	1	7	2142	11	3485	YPL113C,YGR256W,YOR388C,YER081W,YBL098W,YBR166C,YBR159W
GO:0006740	NADPH regeneration	biological_process	0.59312	1	7	2142	11	3485	YPL113C,YOR388C,YGR256W,YBL098W,YER081W,YBR166C,YBR159W
GO:0004719	protein-L-isoaspartate (D-aspartate) O-methyltransferase activity	molecular_function	0.59482	1	7	2142	11	3485	YOL096C,YIL064W,YDL014W,YCR047C,YPL266W,YNL024C,YBR034C
GO:0008276	protein methyltransferase activity	molecular_function	0.59482	1	7	2142	11	3485	YDL014W,YIL064W,YOL096C,YBR034C,YNL024C,YCR047C,YPL266W
GO:0010340	carboxyl-O-methyltransferase activity	molecular_function	0.59482	1	7	2142	11	3485	YDL014W,YOL096C,YIL064W,YBR034C,YNL024C,YPL266W,YCR047C
GO:0051998	protein carboxyl O-methyltransferase activity	molecular_function	0.59482	1	7	2142	11	3485	YPL266W,YCR047C,YNL024C,YBR034C,YDL014W,YOL096C,YIL064W
GO:0008194	UDP-glycosyltransferase activity	molecular_function	0.59617	1	6	2142	10	3485	YBR126C,YNL192W,YDR074W,YBR038W,YLR342W,YMR306W
GO:0005049	nuclear export signal receptor activity	molecular_function	0.59684	1	1	2142	1	3485	YGL238W
GO:0008262	importin-alpha export receptor activity	molecular_function	0.59684	1	1	2142	1	3485	YGL238W
GO:0008283	cell proliferation	biological_process	0.59684	1	1	2142	1	3485	YGL238W
GO:0015450	P-P-bond-hydrolysis-driven protein transmembrane transporter activity	molecular_function	0.59715	1	10	2142	16	3485	YHR005C-A,YLR378C,YNR017W,YER122C,YEL020W-A,YEL020C-B,YPL134C,YBR091C,YGR181W,YBR283C
GO:0006732	coenzyme metabolic process	biological_process	0.5989	1	36	2142	59	3485	YBR084W,YMR118C,YBR159W,YBR183W,YBL098W,YBL015W,YIR031C,YHL026C,YPL217C,YMR217W,YMR178W,YDR311W,YBR166C,YER081W,YJL078C,YOR388C,YKL141W,YHR164C,YIR030W-A,YGR204W,YFR009W,YKL211C,YKR080W,YGR256W,YFL018C,YPR145W,YPL113C,YDR127W,YNR001C,YBR176W,YPR088C,YCR005C,YEL066W,YHR074W,YNL117W,YML126C
GO:0016787	hydrolase activity	molecular_function	0.60167	1	381	2142	629	3485	YBL033C,YBR074W,YHR204W,YEL061C,YJL138C,YNL329C,YMR128W,YMR314W,YLR187W,YIL172C,YDR283C,YLR247C,YPL245W,YJR121W,YKL033W-A,YDR242W,YGR267C,YPL008W,YAL020C,YBR011C,YOR108C-A,YIR026C,YER039C,YHL050C,YBR073W,YFL008W,YER094C,YDR460W,YKL017C,YOR033C,YPL119C,YER037W,YNL133C,YBR186W,YDL171C,YNR043W,YIR007W,YJL213W,YLR316C,YEL040W,YLR276C,YOL105C,YMR305C,YNL014W,YAR008W,YBL039C,YNR065C,YIL164C,YGR292W,YNL…
GO:0006353	transcription termination, DNA-dependent	biological_process	0.60177	1	1	2142	1	3485	YDR206W
GO:0044106	cellular amine metabolic process	biological_process	0.60211	1	124	2142	203	3485	YCR053W,YDL219W,YNL133C,YPL091W,YDR111C,YNR050C,YDR037W,YOL052C,YDL171C,YLR355C,YDL078C,YGL185C,YER086W,YLL056C,YGR264C,YDR127W,YDL182W,YML056C,YPR047W,YGR155W,YLR089C,YOR169C,YML054C,YLR438W,YBR248C,YPR145W,YLR460C,YHR003C,YHR112C,YDL145C,YHR020W,YPR081C,YKL211C,YMR303C,YLR316C,YER052C,YHR033W,YLR432W,YOL058W,YDR007W,YKL218C,YOR388C,YBL076C,YER081W,YOR375C,YOL049W,YLR142W,YHR216W,YML096W,YGR185C…
GO:0005134	interleukin-2 receptor binding	molecular_function	0.60324	1	1	2142	1	3485	YMR125W
GO:0015093	ferrous iron transmembrane transporter activity	molecular_function	0.6045	1	19	2142	31	3485	YAL035W,YBR025C,YAL036C,YNR053C,YMR138W,YCR027C,YBR264C,YOR101W,YKL154W,YCR002C,YOL023W,YGR210C,YER006W,YER036C,YGL210W,YGR173W,YJR072C,YJR076C,YPL093W
GO:0015684	ferrous iron transport	biological_process	0.6045	1	19	2142	31	3485	YCR002C,YOL023W,YGR210C,YER006W,YER036C,YGL210W,YGR173W,YJR072C,YJR076C,YPL093W,YAL035W,YBR025C,YAL036C,YNR053C,YMR138W,YCR027C,YBR264C,YOR101W,YKL154W
GO:0044421	extracellular region part	cellular_component	0.60451	1	8	2142	13	3485	YDR329C,YGL137W,YIL026C,YEL017W,YLL024C,YMR306W,YIR009W,YKR072C
GO:0004399	histidinol dehydrogenase activity	molecular_function	0.60708	1	1	2142	1	3485	YCL030C
GO:0004636	phosphoribosyl-ATP diphosphatase activity	molecular_function	0.60708	1	1	2142	1	3485	YCL030C
GO:0005247	voltage-gated chloride channel activity	molecular_function	0.60828	1	1	2142	1	3485	YJR040W
GO:0003871	5-methyltetrahydropteroyltriglutamate-homocysteine S-methyltransferase activity	molecular_function	0.609	1	1	2142	1	3485	YER091C
GO:0042085	5-methyltetrahydropteroyltri-L-glutamate-dependent methyltransferase activity	molecular_function	0.609	1	1	2142	1	3485	YER091C
GO:0006760	folic acid-containing compound metabolic process	biological_process	0.609	1	5	2142	8	3485	YFL018C,YBR084W,YDR127W,YGR204W,YKR080W
GO:0000272	polysaccharide catabolic process	biological_process	0.60917	1	1	2142	1	3485	YIR007W
GO:0004565	beta-galactosidase activity	molecular_function	0.60917	1	1	2142	1	3485	YIR007W
GO:0009341	beta-galactosidase complex	cellular_component	0.60917	1	1	2142	1	3485	YIR007W
GO:0015925	galactosidase activity	molecular_function	0.60917	1	1	2142	1	3485	YIR007W
GO:0016161	beta-amylase activity	molecular_function	0.60917	1	1	2142	1	3485	YIR007W
GO:0006599	phosphagen metabolic process	biological_process	0.61005	1	1	2142	1	3485	YLL029W
GO:0006600	creatine metabolic process	biological_process	0.61005	1	1	2142	1	3485	YLL029W
GO:0016813	hydrolase activity, acting on carbon-nitrogen (but not peptide) bonds, in linear amidines	molecular_function	0.61005	1	1	2142	1	3485	YLL029W
GO:0016980	creatinase activity	molecular_function	0.61005	1	1	2142	1	3485	YLL029W
GO:0016051	carbohydrate biosynthetic process	biological_process	0.61101	1	21	2142	35	3485	YBR038W,YBR196C,YBR126C,YDL055C,YOR137C,YMR306W,YGL001C,YLR290C,YJL137C,YBR019C,YKR058W,YOL013W-B,YDR074W,YLR342W,YER147C,YLR045C,YNL192W,YJL153C,YOR320C,YOL151W,YLL056C
GO:0016843	amine-lyase activity	molecular_function	0.61114	1	1	2142	1	3485	YLR149C
GO:0016844	strictosidine synthase activity	molecular_function	0.61114	1	1	2142	1	3485	YLR149C
GO:0006605	protein targeting	biological_process	0.61126	1	27	2142	45	3485	YOR027W,YHR199C-A,YGL120C,YGL016W,YJR072C,YLR106C,YBR101C,YGL238W,YGL241W,YFR009W,YDR258C,YPL125W,YGR218W,YDL137W,YOR160W,YLR347C,YPR088C,YNR051C,YDR395W,YCR087C-A,YPL169C,YOR080W,YHR164C,YLR243W,YBR017C,YGR205W,YHR006W
GO:0019059	initiation of viral infection	biological_process	0.61136	1	1	2142	1	3485	YDL116W
GO:0031975	envelope	cellular_component	0.61147	1	59	2142	97	3485	YEL039C,YGR183C,YBR104W,YPL134C,YGL191W,YLR410W,YBR017C,YOR222W,YMR056C,YOR080W,YFL046W,YPR151C,YOR332W,YLR347C,YIL134W,YNL055C,YLR348C,YPL125W,YGR218W,YGR096W,YDL241W,YBR101C,YGL241W,YHR002W,YJL133W,YPR058W,YBL030C,YGL016W,YMR203W,YER053C,YOR027W,YER122C,YNL003C,YJR048W,YHR006W,YDL198C,YOR100C,YBR091C,YGR181W,YPR059C,YOR130C,YCR087C-A,YPR128C,YHR005C-A,YNR017W,YCR083W,YBR085W,YDR395W,YDR037W,YEL…
GO:0008715	CDP-diacylglycerol diphosphatase activity	molecular_function	0.61175	1	1	2142	1	3485	YMR172W
GO:0004357	glutamate-cysteine ligase activity	molecular_function	0.61396	1	1	2142	1	3485	YJL101C
GO:0022836	gated channel activity	molecular_function	0.61412	1	8	2142	13	3485	YNL055C,YML007W,YLR109W,YMR203W,YLR108C,YDR132C,YJR040W,YJL214W
GO:0060589	nucleoside-triphosphatase regulator activity	molecular_function	0.6147	1	13	2142	22	3485	YDR486C,YBL105C,YLL022C,YFR021W,YLR371W,YPL242C,YGR117C,YOR370C,YAL024C,YER155C,YGR175C,YCR067C,YDL073W
GO:0003840	gamma-glutamyltransferase activity	molecular_function	0.61488	1	1	2142	1	3485	YLR299W
GO:0016755	transferase activity, transferring amino-acyl groups	molecular_function	0.61488	1	1	2142	1	3485	YLR299W
GO:0071840	cellular component organization or biogenesis	biological_process	0.6157	1	44	2142	73	3485	YDR460W,YOR321W,YJR031C,YEL002C,YPL127C,YGR209C,YGL016W,YGL241W,YBR101C,YPR148C,YIL138C,YDL220C,YPL125W,YLR281C,YGR218W,YOR064C,YOR234C,YLR347C,YNL068C,YLR280C,YBR017C,YLR398C,YMR314W,YOL049W,YPL266W,YGR014W,YJR129C,YGL238W,YOR160W,YIL041W,YIL131C,YKR048C,YDR395W,YMR228W,YOL096C,YBR208C,YDL014W,YER141W,YHR006W,YKL007W,YLR303W,YIR017C,YER164W,YPL143W
GO:0008964	phosphoenolpyruvate carboxylase activity	molecular_function	0.61576	1	1	2142	1	3485	YDR311W
GO:0000145	exocyst	cellular_component	0.61664	1	1	2142	1	3485	YJL085W
GO:0005938	cell cortex	cellular_component	0.61664	1	1	2142	1	3485	YJL085W
GO:0006887	exocytosis	biological_process	0.61664	1	1	2142	1	3485	YJL085W
GO:0044448	cell cortex part	cellular_component	0.61664	1	1	2142	1	3485	YJL085W
GO:0006040	amino sugar metabolic process	biological_process	0.61668	1	1	2142	1	3485	YOR137C
GO:0006041	glucosamine metabolic process	biological_process	0.61668	1	1	2142	1	3485	YOR137C
GO:0006044	N-acetylglucosamine metabolic process	biological_process	0.61668	1	1	2142	1	3485	YOR137C
GO:0006047	UDP-N-acetylglucosamine metabolic process	biological_process	0.61668	1	1	2142	1	3485	YOR137C
GO:0008761	UDP-N-acetylglucosamine 2-epimerase activity	molecular_function	0.61668	1	1	2142	1	3485	YOR137C
GO:0015129	lactate transmembrane transporter activity	molecular_function	0.61738	1	1	2142	1	3485	YPR018W
GO:0015718	monocarboxylic acid transport	biological_process	0.61738	1	1	2142	1	3485	YPR018W
GO:0015727	lactate transport	biological_process	0.61738	1	1	2142	1	3485	YPR018W
GO:0007610	behavior	biological_process	0.61746	1	1	2142	1	3485	YOL148C
GO:0007631	feeding behavior	biological_process	0.61746	1	1	2142	1	3485	YOL148C
GO:0008931	murein DD-endopeptidase activity	molecular_function	0.618	1	1	2142	1	3485	YDR037W
GO:0019954	asexual reproduction	biological_process	0.618	1	1	2142	1	3485	YDR037W
GO:0030436	asexual sporulation	biological_process	0.618	1	1	2142	1	3485	YDR037W
GO:0043934	sporulation	biological_process	0.618	1	1	2142	1	3485	YDR037W
GO:0004794	L-threonine ammonia-lyase activity	molecular_function	0.61858	1	1	2142	1	3485	YER086W
GO:0005452	inorganic anion exchanger activity	molecular_function	0.61858	1	1	2142	1	3485	YNL275W
GO:0006549	isoleucine metabolic process	biological_process	0.61858	1	1	2142	1	3485	YER086W
GO:0009097	isoleucine biosynthetic process	biological_process	0.61858	1	1	2142	1	3485	YER086W
GO:0015301	anion:anion antiporter activity	molecular_function	0.61858	1	1	2142	1	3485	YNL275W
GO:0016841	ammonia-lyase activity	molecular_function	0.61858	1	1	2142	1	3485	YER086W
GO:0009877	nodulation	biological_process	0.61866	1	1	2142	1	3485	YJL071W
GO:0005886	plasma membrane	cellular_component	0.61898	1	6	2142	10	3485	YGL206C,YLR342W,YMR306W,YLR108C,YJR086W,YDR132C
GO:0044459	plasma membrane part	cellular_component	0.61898	1	6	2142	10	3485	YMR306W,YLR108C,YGL206C,YLR342W,YJR086W,YDR132C
GO:0019058	viral infectious cycle	biological_process	0.61901	1	22	2142	37	3485	YLR243W,YOL095C,YML061C,YKL197C,YOL075C,YER002W,YDL116W,YER176W,YJR118C,YBR186W,YHR164C,YMR080C,YPL245W,YFR009W,YLL048C,YDL166C,YGR218W,YPL217C,YKL017C,YDR087C,YJR031C,YNL049C
GO:0004067	asparaginase activity	molecular_function	0.61916	1	1	2142	1	3485	YGR166W
GO:0006516	glycoprotein catabolic process	biological_process	0.61916	1	1	2142	1	3485	YGR166W
GO:0007548	sex differentiation	biological_process	0.61916	1	1	2142	1	3485	YGL179C
GO:0004347	glucose-6-phosphate isomerase activity	molecular_function	0.61937	1	1	2142	1	3485	YBR196C
GO:0004339	glucan 1,4-alpha-glucosidase activity	molecular_function	0.61953	1	1	2142	1	3485	YIL099W
GO:0043167	ion binding	molecular_function	0.61973	1	105	2142	174	3485	YLR451W,YDL170W,YNL027W,YAL048C,YHR056W-A,YPR181C,YDR481C,YFL024C,YBR095C,YBR240C,YER034W,YGL162W,YDR399W,YLR098C,YCR105W,YMR280C,YJR104C,YBR145W,YGL090W,YBR295W,YHL013C,YOR257W,YJR131W,YJR159W,YDL168W,YJR101W,YDR313C,YGR268C,YDL167C,YML131W,YAL035W,YAL061W,YLR070C,YOL066C,YPL248C,YLL031C,YDR034C,YDR520C,YJL103C,YDR500C,YMR058W,YAL058W,YJL089W,YOL086C,YOL089C,YKL165C,YDR421W,YDL052C,YCR106W,YDR37…
GO:0043169	cation binding	molecular_function	0.61973	1	105	2142	174	3485	YHR170W,YPL133C,YLR131C,YDR323C,YNL259C,YCR102C,YER144C,YCR106W,YDR373W,YPR009W,YKL038W,YLL054C,YDL246C,YJL062W,YOL086C,YKL165C,YOL089C,YDR421W,YDL052C,YER184C,YOR337W,YDR347W,YPR196W,YBR026C,YMR152W,YHR204W,YFL016C,YHR056C,YHR178W,YDR303C,YNL310C,YML099C,YHR143W-A,YBR033W,YMR020W,YGR217W,YNL134C,YGR211W,YLR460C,YFR019W,YGL256W,YDL070W,YFL052W,YMR303C,YLR316C,YOR363C,YNL036W,YBR046C,YMR019W,YMR16…
GO:0046872	metal ion binding	molecular_function	0.61973	1	105	2142	174	3485	YLR131C,YNL259C,YDR323C,YCR102C,YHR170W,YPL133C,YOL086C,YKL165C,YOL089C,YDL052C,YDR421W,YCR106W,YDR373W,YER144C,YPR009W,YKL038W,YLL054C,YJL062W,YDL246C,YPR196W,YDR347W,YBR026C,YER184C,YOR337W,YNL310C,YDR303C,YHR143W-A,YML099C,YMR152W,YHR204W,YFL016C,YHR178W,YHR056C,YLR460C,YFR019W,YBR033W,YGR217W,YMR020W,YNL134C,YGR211W,YLR316C,YMR303C,YOR363C,YFL052W,YGL256W,YDL070W,YMR038C,YBR046C,YNL036W,YMR01…
GO:0000154	rRNA modification	biological_process	0.61985	1	5	2142	8	3485	YPL266W,YBR208C,YOL096C,YMR228W,YJR129C
GO:0000179	rRNA (adenine-N6,N6-)-dimethyltransferase activity	molecular_function	0.61985	1	5	2142	8	3485	YJR129C,YMR228W,YOL096C,YBR208C,YPL266W
GO:0008649	rRNA methyltransferase activity	molecular_function	0.61985	1	5	2142	8	3485	YPL266W,YMR228W,YJR129C,YOL096C,YBR208C
GO:0009451	RNA modification	biological_process	0.61985	1	5	2142	8	3485	YJR129C,YMR228W,YOL096C,YBR208C,YPL266W
GO:0016433	rRNA (adenine) methyltransferase activity	molecular_function	0.61985	1	5	2142	8	3485	YOL096C,YMR228W,YJR129C,YBR208C,YPL266W
GO:0004512	inositol-3-phosphate synthase activity	molecular_function	0.62003	1	1	2142	1	3485	YJL153C
GO:0006020	inositol metabolic process	biological_process	0.62003	1	1	2142	1	3485	YJL153C
GO:0006021	inositol biosynthetic process	biological_process	0.62003	1	1	2142	1	3485	YJL153C
GO:0006090	pyruvate metabolic process	biological_process	0.62003	1	1	2142	1	3485	YJL153C
GO:0009240	isopentenyl diphosphate biosynthetic process	biological_process	0.62003	1	1	2142	1	3485	YJL153C
GO:0016872	intramolecular lyase activity	molecular_function	0.62003	1	1	2142	1	3485	YJL153C
GO:0019288	isopentenyl diphosphate biosynthetic process, mevalonate-independent pathway	biological_process	0.62003	1	1	2142	1	3485	YJL153C
GO:0019682	glyceraldehyde-3-phosphate metabolic process	biological_process	0.62003	1	1	2142	1	3485	YJL153C
GO:0046173	polyol biosynthetic process	biological_process	0.62003	1	1	2142	1	3485	YJL153C
GO:0046490	isopentenyl diphosphate metabolic process	biological_process	0.62003	1	1	2142	1	3485	YJL153C
GO:0008410	CoA-transferase activity	molecular_function	0.62024	1	1	2142	1	3485	YBL015W
GO:0008814	citrate CoA-transferase activity	molecular_function	0.62024	1	1	2142	1	3485	YBL015W
GO:0009346	citrate lyase complex	cellular_component	0.62024	1	1	2142	1	3485	YBL015W
GO:0016782	transferase activity, transferring sulfur-containing groups	molecular_function	0.62024	1	1	2142	1	3485	YBL015W
GO:0003922	GMP synthase (glutamine-hydrolyzing) activity	molecular_function	0.62026	1	1	2142	1	3485	YMR217W
GO:0006177	GMP biosynthetic process	biological_process	0.62026	1	1	2142	1	3485	YMR217W
GO:0046037	GMP metabolic process	biological_process	0.62026	1	1	2142	1	3485	YMR217W
GO:0005337	nucleoside transmembrane transporter activity	molecular_function	0.62048	1	1	2142	1	3485	YAL022C
GO:0000271	polysaccharide biosynthetic process	biological_process	0.62053	1	12	2142	20	3485	YLR290C,YBR019C,YNL192W,YLL056C,YOL151W,YOR137C,YGL001C,YMR306W,YDL055C,YBR038W,YLR342W,YOL013W-B
GO:0004421	hydroxymethylglutaryl-CoA synthase activity	molecular_function	0.6211	1	1	2142	1	3485	YML126C
GO:0008810	cellulase activity	molecular_function	0.62114	1	1	2142	1	3485	YER045C
GO:0004657	proline dehydrogenase activity	molecular_function	0.62139	1	1	2142	1	3485	YLR142W
GO:0006560	proline metabolic process	biological_process	0.62139	1	1	2142	1	3485	YLR142W
GO:0006562	proline catabolic process	biological_process	0.62139	1	1	2142	1	3485	YLR142W
GO:0009065	glutamine family amino acid catabolic process	biological_process	0.62139	1	1	2142	1	3485	YLR142W
GO:0001871	pattern binding	molecular_function	0.62155	1	1	2142	1	3485	YEL040W
GO:0008061	chitin binding	molecular_function	0.62155	1	1	2142	1	3485	YEL040W
GO:0030247	polysaccharide binding	molecular_function	0.62155	1	1	2142	1	3485	YEL040W
GO:0015627	type II protein secretion system complex	cellular_component	0.62166	1	1	2142	1	3485	YCR005C
GO:0015628	protein secretion by the type II secretion system	biological_process	0.62166	1	1	2142	1	3485	YCR005C
GO:0071806	protein transmembrane transport	biological_process	0.62166	1	1	2142	1	3485	YCR005C
GO:0004605	phosphatidate cytidylyltransferase activity	molecular_function	0.6217	1	1	2142	1	3485	YBR029C
GO:0070567	cytidylyltransferase activity	molecular_function	0.6217	1	1	2142	1	3485	YBR029C
GO:0004379	glycylpeptide N-tetradecanoyltransferase activity	molecular_function	0.62173	1	1	2142	1	3485	YLR195C
GO:0006497	protein lipidation	biological_process	0.62173	1	1	2142	1	3485	YLR195C
GO:0006498	N-terminal protein lipidation	biological_process	0.62173	1	1	2142	1	3485	YLR195C
GO:0006499	N-terminal protein myristoylation	biological_process	0.62173	1	1	2142	1	3485	YLR195C
GO:0018377	protein myristoylation	biological_process	0.62173	1	1	2142	1	3485	YLR195C
GO:0019107	myristoyltransferase activity	molecular_function	0.62173	1	1	2142	1	3485	YLR195C
GO:0031365	N-terminal protein amino acid modification	biological_process	0.62173	1	1	2142	1	3485	YLR195C
GO:0042158	lipoprotein biosynthetic process	biological_process	0.62173	1	1	2142	1	3485	YLR195C
GO:0043543	protein acylation	biological_process	0.62173	1	1	2142	1	3485	YLR195C
GO:0004665	prephenate dehydrogenase (NADP+) activity	molecular_function	0.62177	1	1	2142	1	3485	YBR166C
GO:0006570	tyrosine metabolic process	biological_process	0.62177	1	1	2142	1	3485	YBR166C
GO:0006571	tyrosine biosynthetic process	biological_process	0.62177	1	1	2142	1	3485	YBR166C
GO:0004358	glutamate N-acetyltransferase activity	molecular_function	0.62192	1	1	2142	1	3485	YMR062C
GO:0005201	extracellular matrix structural constituent	molecular_function	0.62192	1	1	2142	1	3485	YDR329C
GO:0005581	collagen	cellular_component	0.62192	1	1	2142	1	3485	YDR329C
GO:0044420	extracellular matrix part	cellular_component	0.62192	1	1	2142	1	3485	YDR329C
GO:0004019	adenylosuccinate synthase activity	molecular_function	0.62201	1	1	2142	1	3485	YNL220W
GO:0004579	dolichyl-diphosphooligosaccharide-protein glycotransferase activity	molecular_function	0.62204	1	1	2142	1	3485	YEL002C
GO:0005789	endoplasmic reticulum membrane	cellular_component	0.62204	1	1	2142	1	3485	YEL002C
GO:0009039	urease activity	molecular_function	0.62204	1	1	2142	1	3485	YBR095C
GO:0018196	peptidyl-asparagine modification	biological_process	0.62204	1	1	2142	1	3485	YEL002C
GO:0018279	protein N-linked glycosylation via asparagine	biological_process	0.62204	1	1	2142	1	3485	YEL002C
GO:0042175	nuclear outer membrane-endoplasmic reticulum membrane network	cellular_component	0.62204	1	1	2142	1	3485	YEL002C
GO:0044432	endoplasmic reticulum part	cellular_component	0.62204	1	1	2142	1	3485	YEL002C
GO:0005351	sugar:hydrogen symporter activity	molecular_function	0.62209	1	1	2142	1	3485	YBR130C
GO:0015295	solute:hydrogen symporter activity	molecular_function	0.62209	1	1	2142	1	3485	YBR130C
GO:0008603	cAMP-dependent protein kinase regulator activity	molecular_function	0.62218	1	1	2142	1	3485	YIL033C
GO:0006269	DNA replication, synthesis of RNA primer	biological_process	0.62224	1	1	2142	1	3485	YIR008C
GO:0008817	cob(I)yrinic acid a,c-diamide adenosyltransferase activity	molecular_function	0.62231	1	1	2142	1	3485	YDR021W
GO:0004014	adenosylmethionine decarboxylase activity	molecular_function	0.62233	1	1	2142	1	3485	YOL052C
GO:0006595	polyamine metabolic process	biological_process	0.62233	1	1	2142	1	3485	YOL052C
GO:0006596	polyamine biosynthetic process	biological_process	0.62233	1	1	2142	1	3485	YOL052C
GO:0006597	spermine biosynthetic process	biological_process	0.62233	1	1	2142	1	3485	YOL052C
GO:0008215	spermine metabolic process	biological_process	0.62233	1	1	2142	1	3485	YOL052C
GO:0008216	spermidine metabolic process	biological_process	0.62233	1	1	2142	1	3485	YOL052C
GO:0008295	spermidine biosynthetic process	biological_process	0.62233	1	1	2142	1	3485	YOL052C
GO:0042401	cellular biogenic amine biosynthetic process	biological_process	0.62233	1	1	2142	1	3485	YOL052C
GO:0004455	ketol-acid reductoisomerase activity	molecular_function	0.62233	1	1	2142	1	3485	YLR355C
GO:0004356	glutamate-ammonia ligase activity	molecular_function	0.62246	1	1	2142	1	3485	YPR035W
GO:0016211	ammonia ligase activity	molecular_function	0.62246	1	1	2142	1	3485	YPR035W
GO:0016880	acid-ammonia (or amide) ligase activity	molecular_function	0.62246	1	1	2142	1	3485	YPR035W
GO:0004115	3',5'-cyclic-AMP phosphodiesterase activity	molecular_function	0.62246	1	1	2142	1	3485	YGL248W
GO:0006195	purine nucleotide catabolic process	biological_process	0.62246	1	1	2142	1	3485	YGL248W
GO:0006198	cAMP catabolic process	biological_process	0.62246	1	1	2142	1	3485	YGL248W
GO:0009125	nucleoside monophosphate catabolic process	biological_process	0.62246	1	1	2142	1	3485	YGL248W
GO:0009166	nucleotide catabolic process	biological_process	0.62246	1	1	2142	1	3485	YGL248W
GO:0009187	cyclic nucleotide metabolic process	biological_process	0.62246	1	1	2142	1	3485	YGL248W
GO:0009214	cyclic nucleotide catabolic process	biological_process	0.62246	1	1	2142	1	3485	YGL248W
GO:0034655	nucleobase-containing compound catabolic process	biological_process	0.62246	1	1	2142	1	3485	YGL248W
GO:0046058	cAMP metabolic process	biological_process	0.62246	1	1	2142	1	3485	YGL248W
GO:0072523	purine-containing compound catabolic process	biological_process	0.62246	1	1	2142	1	3485	YGL248W
GO:0003963	RNA-3'-phosphate cyclase activity	molecular_function	0.62247	1	1	2142	1	3485	YOL010W
GO:0006012	galactose metabolic process	biological_process	0.62247	1	1	2142	1	3485	YBR018C
GO:0004650	polygalacturonase activity	molecular_function	0.62249	1	1	2142	1	3485	YJR153W
GO:0016837	carbon-oxygen lyase activity, acting on polysaccharides	molecular_function	0.62249	1	1	2142	1	3485	YJR153W
GO:0030570	pectate lyase activity	molecular_function	0.62249	1	1	2142	1	3485	YJR153W
GO:0004332	fructose-bisphosphate aldolase activity	molecular_function	0.6225	1	1	2142	1	3485	YKL060C
GO:0004412	homoserine dehydrogenase activity	molecular_function	0.6225	1	1	2142	1	3485	YJR139C
GO:0004064	arylesterase activity	molecular_function	0.6225	1	1	2142	1	3485	YBR053C
GO:0016234	inclusion body	cellular_component	0.62252	1	1	2142	1	3485	YMR234W
GO:0004664	prephenate dehydratase activity	molecular_function	0.62255	1	1	2142	1	3485	YNL316C
GO:0006558	L-phenylalanine metabolic process	biological_process	0.62255	1	1	2142	1	3485	YNL316C
GO:0009094	L-phenylalanine biosynthetic process	biological_process	0.62255	1	1	2142	1	3485	YNL316C
GO:0030076	light-harvesting complex	cellular_component	0.62256	1	1	2142	1	3485	YJR070C
GO:0030089	phycobilisome	cellular_component	0.62256	1	1	2142	1	3485	YJR070C
GO:0042651	thylakoid membrane	cellular_component	0.62256	1	1	2142	1	3485	YJR070C
GO:0005133	interferon-gamma receptor binding	molecular_function	0.62256	1	1	2142	1	3485	YDR124W
GO:0006274	DNA replication termination	biological_process	0.62256	1	1	2142	1	3485	YKR080W
GO:0004392	heme oxygenase (decyclizing) activity	molecular_function	0.62257	1	1	2142	1	3485	YLR205C
GO:0006787	porphyrin-containing compound catabolic process	biological_process	0.62257	1	1	2142	1	3485	YLR205C
GO:0006788	heme oxidation	biological_process	0.62257	1	1	2142	1	3485	YLR205C
GO:0033015	tetrapyrrole catabolic process	biological_process	0.62257	1	1	2142	1	3485	YLR205C
GO:0004152	dihydroorotate dehydrogenase activity	molecular_function	0.62257	1	1	2142	1	3485	YKL216W
GO:0016635	oxidoreductase activity, acting on the CH-CH group of donors, quinone or related compound as acceptor	molecular_function	0.62257	1	1	2142	1	3485	YKL216W
GO:0003864	3-methyl-2-oxobutanoate hydroxymethyltransferase activity	molecular_function	0.62257	1	1	2142	1	3485	YBR176W
GO:0009432	SOS response	biological_process	0.62257	1	1	2142	1	3485	YMR299C
GO:0004639	phosphoribosylaminoimidazolesuccinocarboxamide synthase activity	molecular_function	0.62257	1	1	2142	1	3485	YAR015W
GO:0003879	ATP phosphoribosyltransferase activity	molecular_function	0.62257	1	1	2142	1	3485	YER055C
GO:0003713	transcription coactivator activity	molecular_function	0.62257	1	1	2142	1	3485	YMR039C
GO:0000062	fatty-acyl-CoA binding	molecular_function	0.62257	1	1	2142	1	3485	YGR037C
GO:0000150	recombinase activity	molecular_function	0.62257	1	1	2142	1	3485	YNL213C
GO:0000247	C-8 sterol isomerase activity	molecular_function	0.62257	1	1	2142	1	3485	YMR202W
GO:0003934	GTP cyclohydrolase I activity	molecular_function	0.62257	1	1	2142	1	3485	YGR267C
GO:0004106	chorismate mutase activity	molecular_function	0.62257	1	1	2142	1	3485	YPR060C
GO:0004146	dihydrofolate reductase activity	molecular_function	0.62257	1	1	2142	1	3485	YOR236W
GO:0004177	aminopeptidase activity	molecular_function	0.62257	1	1	2142	1	3485	YOR108C-A
GO:0004448	isocitrate dehydrogenase activity	molecular_function	0.62257	1	1	2142	1	3485	YEL066W
GO:0004450	isocitrate dehydrogenase (NADP+) activity	molecular_function	0.62257	1	1	2142	1	3485	YEL066W
GO:0004531	deoxyribonuclease II activity	molecular_function	0.62257	1	1	2142	1	3485	YCR063W
GO:0004693	cyclin-dependent protein kinase activity	molecular_function	0.62257	1	1	2142	1	3485	YBR135W
GO:0004746	riboflavin synthase activity	molecular_function	0.62257	1	1	2142	1	3485	YOL143C
GO:0004807	triose-phosphate isomerase activity	molecular_function	0.62257	1	1	2142	1	3485	YDR050C
GO:0004862	cAMP-dependent protein kinase inhibitor activity	molecular_function	0.62257	1	1	2142	1	3485	YPL238C
GO:0005504	fatty acid binding	molecular_function	0.62257	1	1	2142	1	3485	YGR037C
GO:0005727	extrachromosomal circular DNA	cellular_component	0.62257	1	1	2142	1	3485	YKL086W
GO:0005759	mitochondrial matrix	cellular_component	0.62257	1	1	2142	1	3485	YIL070C
GO:0006469	negative regulation of protein kinase activity	biological_process	0.62257	1	1	2142	1	3485	YPL238C
GO:0006545	glycine biosynthetic process	biological_process	0.62257	1	1	2142	1	3485	YOR236W
GO:0006696	ergosterol biosynthetic process	biological_process	0.62257	1	1	2142	1	3485	YMR202W
GO:0006858	extracellular transport	biological_process	0.62257	1	1	2142	1	3485	YIL138C
GO:0008113	peptide-methionine-(S)-S-oxide reductase activity	molecular_function	0.62257	1	1	2142	1	3485	YER042W
GO:0008204	ergosterol metabolic process	biological_process	0.62257	1	1	2142	1	3485	YMR202W
GO:0008243	plasminogen activator activity	molecular_function	0.62257	1	1	2142	1	3485	YOR257W
GO:0008686	3,4-dihydroxy-2-butanone-4-phosphate synthase activity	molecular_function	0.62257	1	1	2142	1	3485	YDR487C
GO:0009279	cell outer membrane	cellular_component	0.62257	1	1	2142	1	3485	YDL241W
GO:0009349	riboflavin synthase complex	cellular_component	0.62257	1	1	2142	1	3485	YOL143C
GO:0009404	toxin metabolic process	biological_process	0.62257	1	1	2142	1	3485	YGR209C
GO:0009424	bacterial-type flagellum hook	cellular_component	0.62257	1	1	2142	1	3485	YMR314W
GO:0009522	photosystem I	cellular_component	0.62257	1	1	2142	1	3485	YOR024W
GO:0009538	photosystem I reaction center	cellular_component	0.62257	1	1	2142	1	3485	YOR024W
GO:0015976	carbon utilization	biological_process	0.62257	1	1	2142	1	3485	YNL036W
GO:0016125	sterol metabolic process	biological_process	0.62257	1	1	2142	1	3485	YMR202W
GO:0016126	sterol biosynthetic process	biological_process	0.62257	1	1	2142	1	3485	YMR202W
GO:0016128	phytosteroid metabolic process	biological_process	0.62257	1	1	2142	1	3485	YMR202W
GO:0016129	phytosteroid biosynthetic process	biological_process	0.62257	1	1	2142	1	3485	YMR202W
GO:0016218	polyketide synthase activity	molecular_function	0.62257	1	1	2142	1	3485	YOL008W
GO:0016671	oxidoreductase activity, acting on a sulfur group of donors, disulfide as acceptor	molecular_function	0.62257	1	1	2142	1	3485	YER042W
GO:0016855	racemase and epimerase activity, acting on amino acids and derivatives	molecular_function	0.62257	1	1	2142	1	3485	YIR030C
GO:0016863	intramolecular oxidoreductase activity, transposing C=C bonds	molecular_function	0.62257	1	1	2142	1	3485	YMR202W
GO:0016889	endodeoxyribonuclease activity, producing 3'-phosphomonoesters	molecular_function	0.62257	1	1	2142	1	3485	YCR063W
GO:0016998	cell wall macromolecule catabolic process	biological_process	0.62257	1	1	2142	1	3485	YOR234C
GO:0016999	antibiotic metabolic process	biological_process	0.62257	1	1	2142	1	3485	YOL008W
GO:0017000	antibiotic biosynthetic process	biological_process	0.62257	1	1	2142	1	3485	YOL008W
GO:0017144	drug metabolic process	biological_process	0.62257	1	1	2142	1	3485	YOL008W
GO:0019478	D-amino acid catabolic process	biological_process	0.62257	1	1	2142	1	3485	YDL219W
GO:0019835	cytolysis	biological_process	0.62257	1	1	2142	1	3485	YFL046W
GO:0020012	evasion or tolerance of host immune response	biological_process	0.62257	1	1	2142	1	3485	YER002W
GO:0030291	protein serine/threonine kinase inhibitor activity	molecular_function	0.62257	1	1	2142	1	3485	YPL238C
GO:0030682	evasion or tolerance of host defense response	biological_process	0.62257	1	1	2142	1	3485	YER002W
GO:0033293	monocarboxylic acid binding	molecular_function	0.62257	1	1	2142	1	3485	YGR037C
GO:0033673	negative regulation of kinase activity	biological_process	0.62257	1	1	2142	1	3485	YPL238C
GO:0043086	negative regulation of catalytic activity	biological_process	0.62257	1	1	2142	1	3485	YPL238C
GO:0044092	negative regulation of molecular function	biological_process	0.62257	1	1	2142	1	3485	YPL238C
GO:0044107	cellular alcohol metabolic process	biological_process	0.62257	1	1	2142	1	3485	YMR202W
GO:0044108	cellular alcohol biosynthetic process	biological_process	0.62257	1	1	2142	1	3485	YMR202W
GO:0046416	D-amino acid metabolic process	biological_process	0.62257	1	1	2142	1	3485	YDL219W
GO:0046821	extrachromosomal DNA	cellular_component	0.62257	1	1	2142	1	3485	YKL086W
GO:0048037	cofactor binding	molecular_function	0.62257	1	1	2142	1	3485	YGR037C
GO:0050662	coenzyme binding	molecular_function	0.62257	1	1	2142	1	3485	YGR037C
GO:0051348	negative regulation of transferase activity	biological_process	0.62257	1	1	2142	1	3485	YPL238C
GO:0051805	evasion or tolerance of immune response of other organism involved in symbiotic interaction	biological_process	0.62257	1	1	2142	1	3485	YER002W
GO:0051807	evasion or tolerance of defense response of other organism involved in symbiotic interaction	biological_process	0.62257	1	1	2142	1	3485	YER002W
GO:0052564	response to immune response of other organism involved in symbiotic interaction	biological_process	0.62257	1	1	2142	1	3485	YER002W
GO:0052572	response to host immune response	biological_process	0.62257	1	1	2142	1	3485	YER002W
GO:0006520	cellular amino acid metabolic process	biological_process	0.62381	1	123	2142	202	3485	YML082W,YJR149W,YJL130C,YBL022C,YOR335C,YGL026C,YJL060W,YLL058W,YER069W,YLL029W,YMR096W,YJL052W,YBR166C,YJR139C,YOR127W,YCR105W,YJL101C,YER055C,YAL062W,YPL040C,YOR361C,YOR293W,YPL097W,YFL059W,YER087W,YCL030C,YOR236W,YDR294C,YHR019C,YNR058W,YNL333W,YFR055W,YGR256W,YER043C,YDR148C,YKL216W,YJR159W,YOL034W,YDL168W,YFL018C,YPL113C,YNL040W,YDR300C,YAL044C,YGR094W,YJR063W,YPR060C,YMR002W,YAL061W,YLR303W…
GO:0006935	chemotaxis	biological_process	0.62499	1	8	2142	13	3485	YLR297W,YPR105C,YOR069W,YBR141C,YCR082W,YLR200W,YJR106W,YIL138C
GO:0042330	taxis	biological_process	0.62499	1	8	2142	13	3485	YPR105C,YLR297W,YOR069W,YCR082W,YBR141C,YLR200W,YJR106W,YIL138C
GO:0008138	protein tyrosine/serine/threonine phosphatase activity	molecular_function	0.62578	1	8	2142	13	3485	YIR026C,YIL113W,YJR110W,YNL032W,YNL128W,YFR028C,YBR276C,YOR208W
GO:0006820	anion transport	biological_process	0.62934	1	18	2142	30	3485	YJR143C,YGR125W,YJR040W,YLR092W,YBR294W,YNR013C,YBR296C,YAR028W,YNL275W,YML049C,YER039C,YJL198W,YMR203W,YCR067C,YKL183W,YPR018W,YOR034C,YNL055C
GO:0009288	bacterial-type flagellum	cellular_component	0.63344	1	8	2142	13	3485	YCR082W,YKL002W,YOR064C,YDR460W,YOR069W,YIL138C,YMR314W,YLR200W
GO:0072509	divalent inorganic cation transmembrane transporter activity	molecular_function	0.63475	1	20	2142	33	3485	YJR072C,YPL093W,YJR076C,YGR173W,YGL210W,YER006W,YNL194C,YER036C,YGR210C,YOL023W,YCR002C,YKL154W,YOR101W,YBR264C,YNR053C,YMR138W,YCR027C,YAL036C,YBR025C,YAL035W
GO:0031967	organelle envelope	cellular_component	0.63697	1	55	2142	91	3485	YLR347C,YNL055C,YIL134W,YOR080W,YMR056C,YOR222W,YOR332W,YPR151C,YPL134C,YBR017C,YLR410W,YGL191W,YEL039C,YBR104W,YGR183C,YOR027W,YER122C,YER053C,YGL016W,YBL030C,YPR058W,YMR203W,YBR101C,YGR096W,YGL241W,YHR002W,YJL133W,YGR218W,YLR348C,YPL125W,YNR017W,YBR085W,YEL020W-A,YDR395W,YPR128C,YCR087C-A,YHR005C-A,YBR091C,YOR100C,YPR059C,YOR130C,YGR181W,YNL003C,YDL198C,YJR048W,YHR006W,YEL006W,YKR052C,YKL120W,Y…
GO:0055086	nucleobase-containing small molecule metabolic process	biological_process	0.637	1	57	2142	94	3485	YLR242C,YHR074W,YIL019W,YKL062W,YOL061W,YHL011C,YMR120C,YDL004W,YGR175C,YPL051W,YPL271W,YLL031C,YML022W,YLR209C,YGL185C,YLR017W,YPL113C,YPR145W,YHR003C,YKL216W,YDR197W,YGR256W,YHR198C,YBL068W,YKL211C,YOR236W,YJR133W,YOR388C,YNL220W,YAR015W,YJL078C,YOR332W,YDL144C,YKL181W,YNL141W,YLR028C,YHR063C,YOL005C,YER081W,YGL248W,YDR399W,YJR057W,YBR166C,YEL021W,YKL067W,YMR217W,YDR441C,YBR284W,YER099C,YKL165C…
GO:0005126	cytokine receptor binding	molecular_function	0.63895	1	5	2142	8	3485	YMR125W,YPR072W,YHR169W,YDR124W,YJR021C
GO:0016054	organic acid catabolic process	biological_process	0.64189	1	5	2142	8	3485	YDR148C,YDL219W,YAL044C,YIR026C,YLR142W
GO:0046395	carboxylic acid catabolic process	biological_process	0.64189	1	5	2142	8	3485	YDR148C,YDL219W,YAL044C,YIR026C,YLR142W
GO:0006082	organic acid metabolic process	biological_process	0.64394	1	133	2142	219	3485	YBL022C,YJL130C,YLL029W,YMR096W,YER069W,YJR139C,YBR166C,YOR127W,YJL153C,YOR361C,YER055C,YJL101C,YDR294C,YNR058W,YPL097W,YER087W,YOR236W,YAL044C,YDR300C,YFL018C,YJR159W,YDR148C,YBR176W,YPL241C,YLR303W,YGL184C,YMR002W,YPR060C,YAL061W,YJR063W,YGR094W,YMR230W,YNL160W,YDL246C,YPL114W,YIR026C,YCR102C,YDL215C,YDR196C,YDR158W,YBL076C,YKR021W,YOL049W,YLR142W,YML096W,YHR216W,YHR033W,YLR432W,YOR388C,YDL145C…
GO:0019752	carboxylic acid metabolic process	biological_process	0.64394	1	133	2142	219	3485	YLR432W,YHR033W,YOR388C,YBL076C,YOL049W,YKR021W,YLR142W,YML096W,YHR216W,YIR026C,YCR102C,YDL215C,YDR196C,YDR158W,YDL246C,YPL114W,YCR053W,YNL133C,YMR159C,YNL199C,YDL171C,YLR355C,YGL185C,YER086W,YDR127W,YLR089C,YPR047W,YML054C,YOR169C,YPR145W,YHR003C,YDL145C,YHR020W,YLR316C,YOR361C,YER055C,YJL101C,YOR127W,YJR139C,YBR166C,YJL153C,YLL029W,YMR096W,YER069W,YBL022C,YJL130C,YMR230W,YNL160W,YBR176W,YPL241C…
GO:0043436	oxoacid metabolic process	biological_process	0.64394	1	133	2142	219	3485	YCR024C,YNL117W,YMR062C,YJR130C,YJL088W,YFR055W,YHR019C,YNL333W,YIR030W-A,YCL030C,YFL059W,YNL040W,YPL113C,YDL168W,YKL216W,YOL034W,YGR256W,YER043C,YCR105W,YJL052W,YOR293W,YPL040C,YAL062W,YGL026C,YOR335C,YJR149W,YML082W,YLL058W,YIR031C,YJL060W,YDL078C,YKL029C,YLL056C,YGR264C,YML056C,YDL182W,YDL219W,YNR050C,YDR111C,YPL091W,YDR037W,YPR081C,YKL211C,YMR303C,YGR155W,YBR248C,YPL028W,YLR438W,YHR112C,YLR46…
GO:0071842	cellular component organization at cellular level	biological_process	0.64396	1	31	2142	52	3485	YIL138C,YOR160W,YIL131C,YGR218W,YLR281C,YPL125W,YDL220C,YGL238W,YGL241W,YPR148C,YBR101C,YJR031C,YGR209C,YGL016W,YPL127C,YDR460W,YOL049W,YKL007W,YHR006W,YER164W,YIR017C,YLR303W,YBR017C,YMR314W,YLR398C,YNL068C,YLR280C,YKR048C,YDR395W,YOR064C,YLR347C
GO:0004040	amidase activity	molecular_function	0.64449	1	2	2142	3	3485	YBR208C,YDR242W
GO:0015994	chlorophyll metabolic process	biological_process	0.64484	1	26	2142	44	3485	YDR258C,YBR227C,YKL145W,YPL074W,YDR190C,YDR394W,YNL014W,YGR270W,YLR106C,YBR080C,YKR054C,YGL201C,YNL218W,YPR024W,YGL048C,YML061C,YKL197C,YDL007W,YKL110C,YBL023C,YOR259C,YOR117W,YNL329C,YFR007W,YBR186W,YDL126C
GO:0015995	chlorophyll biosynthetic process	biological_process	0.64484	1	26	2142	44	3485	YPR024W,YGL048C,YKL197C,YDL007W,YML061C,YKL110C,YOR117W,YBL023C,YOR259C,YNL329C,YFR007W,YDL126C,YBR186W,YDR258C,YBR227C,YKL145W,YPL074W,YDR190C,YDR394W,YNL014W,YGR270W,YLR106C,YBR080C,YKR054C,YGL201C,YNL218W
GO:0016851	magnesium chelatase activity	molecular_function	0.64484	1	26	2142	44	3485	YBL023C,YOR117W,YOR259C,YKL110C,YNL329C,YGL048C,YPR024W,YML061C,YKL197C,YDL007W,YFR007W,YBR186W,YDL126C,YDR190C,YDR394W,YBR227C,YDR258C,YPL074W,YKL145W,YGL201C,YKR054C,YNL218W,YNL014W,YBR080C,YLR106C,YGR270W
GO:0051002	ligase activity, forming nitrogen-metal bonds	molecular_function	0.64484	1	26	2142	44	3485	YNL329C,YKL110C,YOR117W,YBL023C,YOR259C,YML061C,YKL197C,YDL007W,YPR024W,YGL048C,YBR186W,YDL126C,YFR007W,YDR394W,YDR190C,YKL145W,YPL074W,YDR258C,YBR227C,YNL218W,YKR054C,YGL201C,YGR270W,YBR080C,YLR106C,YNL014W
GO:0051003	ligase activity, forming nitrogen-metal bonds, forming coordination complexes	molecular_function	0.64484	1	26	2142	44	3485	YGL201C,YKR054C,YNL218W,YNL014W,YLR106C,YBR080C,YGR270W,YDR190C,YDR394W,YBR227C,YDR258C,YPL074W,YKL145W,YFR007W,YBR186W,YDL126C,YBL023C,YOR259C,YOR117W,YKL110C,YNL329C,YPR024W,YGL048C,YDL007W,YKL197C,YML061C
GO:0015979	photosynthesis	biological_process	0.6451	1	29	2142	49	3485	YDR258C,YBR227C,YKL145W,YPL074W,YJL077C,YDR190C,YDR394W,YNL014W,YGR270W,YBR080C,YLR106C,YKR054C,YNR065C,YGL201C,YOR024W,YNL218W,YGL048C,YPR024W,YML061C,YKL197C,YDL007W,YKL110C,YOR259C,YBL023C,YOR117W,YNL329C,YFR007W,YDL126C,YBR186W
GO:0016021	integral to membrane	cellular_component	0.6454	1	58	2142	97	3485	YNL095C,YGL206C,YJL094C,YOR206W,YLR108C,YLR347C,YLR083C,YAL030W,YPL094C,YJL196C,YBR287W,YBR017C,YNL321W,YJR161C,YGL016W,YDL248W,YER113C,YJL198W,YKR088C,YLR023C,YDL128W,YPL125W,YML059C,YGR218W,YJL148W,YGL203C,YOL101C,YBR101C,YGL241W,YDR414C,YJL151C,YNL112W,YCR028C,YDR395W,YDR107C,YLR138W,YHR006W,YPL092W,YGR083C,YOL002C,YGL225W,YER141W,YAL035W,YDR054C,YDR132C,YDR456W,YLR064W,YAR028W,YIL031W,YJR106W…
GO:0031224	intrinsic to membrane	cellular_component	0.6454	1	58	2142	97	3485	YDR107C,YHR006W,YLR138W,YOL002C,YPL092W,YGR083C,YGL225W,YER141W,YAL035W,YDR132C,YDR054C,YDR414C,YJL151C,YNL112W,YCR028C,YDR395W,YJR106W,YNR013C,YOR160W,YMR231W,YER105C,YGL238W,YLR152C,YKL041W,YDR307W,YDR456W,YLR064W,YAR028W,YIL031W,YPL094C,YJL196C,YBR287W,YBR017C,YNL095C,YGL206C,YLR108C,YOR206W,YJL094C,YLR347C,YLR083C,YAL030W,YPL125W,YML059C,YGR218W,YJL148W,YOL101C,YGL203C,YBR101C,YGL241W,YNL321W…
GO:0004345	glucose-6-phosphate dehydrogenase activity	molecular_function	0.64702	1	2	2142	3	3485	YNL241C,YMR315W
GO:0070011	peptidase activity, acting on L-amino acid peptides	molecular_function	0.64724	1	62	2142	103	3485	YGL203C,YDL086W,YAL020C,YOR219C,YKR087C,YOR084W,YKR074W,YBL022C,YER144C,YDL122W,YGL207W,YER094C,YER039C,YLL029W,YFR044C,YOR108C-A,YMR314W,YBL067C,YPR024W,YBR074W,YJL172W,YGL011C,YBL041W,YDL086C-A,YBR139W,YGR253C,YFR050C,YKR098C,YHR028C,YGR135W,YDR503C,YIL001W,YML092C,YOL105C,YIL156W,YJL197W,YGL094C,YCL057W,YDL031W,YNL186W,YOR157C,YKL094W,YER012W,YJR086W,YPL095C,YMR297W,YDR101C,YLR118C,YNL170W,YER…
GO:0032502	developmental process	biological_process	0.64998	1	12	2142	20	3485	YGL179C,YAL062W,YDL185W,YIL057C,YPR147C,YNL291C,YER067W,YDR037W,YKR072C,YHR154W,YNR064C,YER067C-A
GO:0006816	calcium ion transport	biological_process	0.65012	1	2	2142	3	3485	YBL105C,YLL022C
GO:0006022	aminoglycan metabolic process	biological_process	0.65086	1	2	2142	3	3485	YNL192W,YBR038W
GO:0006023	aminoglycan biosynthetic process	biological_process	0.65086	1	2	2142	3	3485	YBR038W,YNL192W
GO:0008094	DNA-dependent ATPase activity	molecular_function	0.65142	1	17	2142	29	3485	YMR284W,YMR077C,YDR004W,YOR298W,YHR164C,YLR187W,YGL251C,YER179W,YBL023C,YOL095C,YAL047W-A,YGL201C,YKL017C,YER036C,YGR173W,YJL092W,YAL048C
GO:0005739	mitochondrion	cellular_component	0.65178	1	54	2142	89	3485	YEL020C-B,YIL070C,YMR244C-A,YDL119C,YKL120W,YNL049C,YKR052C,YEL006W,YKL099C,YNL003C,YPL271W,YJR048W,YDL198C,YOR100C,YBR091C,YPR059C,YGR181W,YOR130C,YCR087C-A,YPR128C,YHR005C-A,YLR038C,YNR017W,YOR147W,YEL020W-A,YBR085W,YLR348C,YGR096W,YHR002W,YJL133W,YPR058W,YBL030C,YAL007C,YMR203W,YER053C,YER122C,YOR027W,YEL039C,YBR142W,YGR183C,YBR104W,YDR031W,YKL087C,YPL134C,YGL191W,YOR222W,YOR080W,YMR056C,YMR25…
GO:0003824	catalytic activity	molecular_function	0.65341	1	993	2142	1628	3485	YLR345W,YER043C,YKR024C,YDR371W,YER012W,YGL009C,YJR086W,YBR243C,YML075C,YPL113C,YPL153C,YNL040W,YDR101C,YMR315W,YBR089W,YKL215C,YBR299W,YHR019C,YFR055W,YKR080W,YDR263C,YER087C-A,YIR019C,YDR236C,YER176W,YER014W,YNR012W,YJL088W,YJR130C,YDR071C,YNL170W,YDL102W,YKL110C,YML131W,YDR332W,YOL038W,Q0105,YMR291W,YMR113W,YIR027C,YNL108C,YOR384W,YHR044C,YDL114W,YIR031C,YPL217C,YKR056W,YOR108W,YOR142W,YGR166W…
GO:0030258	lipid modification	biological_process	0.65388	1	2	2142	3	3485	YLR189C,YNL048W
GO:0005261	cation channel activity	molecular_function	0.65394	1	6	2142	10	3485	YLR108C,YJL214W,YLR109W,YML007W,YDR132C,YNL192W
GO:0015672	monovalent inorganic cation transport	biological_process	0.65464	1	45	2142	75	3485	YPR066W,YDL185W,YKL042W,YLR109W,YOR332W,YLR108C,YJR121W,YPR036W,YHR026W,YOR270C,YOR127W,YBR142W,YJL214W,YAL007C,Q0085,YGL153W,YJL198W,YDL122W,YBR127C,YPL217C,YPL234C,YJL130C,YIR018W,YKL080W,YEL027W,YER149C,YNL192W,YEL051W,YDL004W,YBR039W,YDR132C,YLL056C,YDR486C,YHR039C-A,YNL049C,YER043C,YCR076C,YHR003C,YKL099C,YDL168W,YEL013W,YNR013C,YLR447C,YFR009W,YOR250C
GO:0032787	monocarboxylic acid metabolic process	biological_process	0.65477	1	9	2142	15	3485	YIR031C,YPL028W,YNL199C,YMR159C,YNL117W,YJL153C,YIR030W-A,YKR021W,YPL241C
GO:0008484	sulfuric ester hydrolase activity	molecular_function	0.65533	1	2	2142	3	3485	YKL165C,YJL062W
GO:0004573	mannosyl-oligosaccharide glucosidase activity	molecular_function	0.65608	1	2	2142	3	3485	YGL027C,YPR143W
GO:0004371	glycerone kinase activity	molecular_function	0.65633	1	2	2142	3	3485	YFL053W,YPR095C
GO:0003743	translation initiation factor activity	molecular_function	0.66216	1	18	2142	30	3485	YPR041W,YDL126C,YKR026C,YPR118W,YOR127W,YGR083C,YMR260C,YEL034C-A,YJR014W,YOL139C,YGR208W,YCR071C,YPL237W,YAR068W,YOL023W,YFL021W,YNL062C,YNL244C
GO:0006413	translational initiation	biological_process	0.66216	1	18	2142	30	3485	YOR127W,YGR083C,YMR260C,YPR041W,YDL126C,YPR118W,YKR026C,YAR068W,YOL023W,YNL062C,YFL021W,YNL244C,YEL034C-A,YJR014W,YGR208W,YOL139C,YCR071C,YPL237W
GO:0006261	DNA-dependent DNA replication	biological_process	0.66278	1	28	2142	47	3485	YGL201C,YER036C,YPL146C,YLR103C,YGR173W,YGL203C,YKR080W,YIR008C,YAL048C,YOL006C,YOR119C,YLR197W,YOR054C,YIL019W,YBR231C,YGR023W,YNR026C,YDL126C,YDR496C,YGR280C,YML074C,YBL023C,YLR234W,YPL270W,YAL047W-A,YKL197C,YAL025C,YAL013W
GO:0004571	mannosyl-oligosaccharide 1,2-alpha-mannosidase activity	molecular_function	0.66284	1	2	2142	3	3485	YHR204W,YJR131W
GO:0015924	mannosyl-oligosaccharide mannosidase activity	molecular_function	0.66284	1	2	2142	3	3485	YJR131W,YHR204W
GO:0070085	glycosylation	biological_process	0.66379	1	16	2142	27	3485	YGR199W,YOR099W,YNL048W,YHR204W,YAL023C,YDL093W,YNL101W,YOR321W,YDL095W,YEL002C,YJR143C,YLR189C,YDR307W,YJR131W,YJL139C,YGL022W
GO:0006778	porphyrin-containing compound metabolic process	biological_process	0.66415	1	44	2142	74	3485	YNL129W,YDR394W,YKR072C,YDR242W,YBR227C,YJR103W,YLR019W,YJR072C,YLR106C,YOR117W,YNL329C,YPR024W,YDR021W,YML061C,YNR057C,YDL065C,YMR080C,YHR164C,YDL205C,YDL126C,YDR190C,YOR250C,YDR258C,YKL145W,YPL074W,YKR054C,YGL201C,YNL218W,YBL039C,YBR138C,YNL014W,YGR270W,YBR080C,YKL110C,YBL023C,YOR259C,YGL048C,YDL007W,YKL197C,YNR043W,YPR088C,YFR007W,YLR205C,YBR186W
GO:0033013	tetrapyrrole metabolic process	biological_process	0.66415	1	44	2142	74	3485	YDL007W,YKL197C,YGL048C,YBL023C,YOR259C,YKL110C,YLR205C,YBR186W,YFR007W,YNR043W,YPR088C,YPL074W,YKL145W,YDR258C,YOR250C,YDR190C,YBR080C,YGR270W,YBR138C,YNL014W,YNL218W,YBL039C,YGL201C,YKR054C,YDR021W,YML061C,YPR024W,YNL329C,YOR117W,YDL126C,YDL205C,YHR164C,YDL065C,YMR080C,YNR057C,YJR103W,YBR227C,YKR072C,YDR242W,YDR394W,YNL129W,YLR106C,YJR072C,YLR019W
GO:0009069	serine family amino acid metabolic process	biological_process	0.665	1	24	2142	40	3485	YLR316C,YMR303C,YOR236W,YDL246C,YPL114W,YPL113C,YFL018C,YDL168W,YHR003C,YDR148C,YJR159W,YER043C,YGR256W,YAL044C,YMR189W,YAL061W,YCR105W,YER081W,YGL185C,YLR303W,YBR166C,YOR388C,YDL171C,YPL091W
GO:0033692	cellular polysaccharide biosynthetic process	biological_process	0.66554	1	10	2142	17	3485	YMR306W,YGL001C,YOR137C,YOL151W,YLL056C,YBR019C,YLR290C,YOL013W-B,YLR342W,YDL055C
GO:0044264	cellular polysaccharide metabolic process	biological_process	0.66554	1	10	2142	17	3485	YOL013W-B,YLR342W,YDL055C,YOR137C,YMR306W,YGL001C,YBR019C,YLR290C,YOL151W,YLL056C
GO:0022890	inorganic cation transmembrane transporter activity	molecular_function	0.66597	1	65	2142	108	3485	Q0070,Q0065,YGL191W,YAL036C,YGR183C,YJR075W,YPR036W,YIL113W,YJL094C,YLR108C,YCR002C,YKR072C,YPL217C,YJR072C,YKL053C-A,YPR138C,YAL035W,YDR132C,YDR260C,YGR121C,YNR053C,YMR138W,YOR101W,YNL112W,YIL111W,YER036C,YEL013W,YNL194C,YBR138C,YDR456W,YML007W,YPL093W,YDR031W,YGL226W,YJL214W,YBR025C,YBR264C,YLR109W,YOR297C,YGL206C,YOR332W,YPR151C,YGR210C,YJL166W,YDL122W,Q0055,YGR173W,YNL192W,YMR187C,YMR256C,YLR…
GO:0004857	enzyme inhibitor activity	molecular_function	0.66606	1	6	2142	10	3485	YDR406W,YPL238C,YLL022C,YBL105C,YPR043W,YJR094W-A
GO:0044413	avoidance of host defenses	biological_process	0.66672	1	2	2142	3	3485	YBR007C,YER002W
GO:0044415	evasion or tolerance of host defenses	biological_process	0.66672	1	2	2142	3	3485	YBR007C,YER002W
GO:0051707	response to other organism	biological_process	0.66672	1	2	2142	3	3485	YBR007C,YER002W
GO:0051832	avoidance of defenses of other organism involved in symbiotic interaction	biological_process	0.66672	1	2	2142	3	3485	YBR007C,YER002W
GO:0051834	evasion or tolerance of defenses of other organism involved in symbiotic interaction	biological_process	0.66672	1	2	2142	3	3485	YER002W,YBR007C
GO:0052173	response to defenses of other organism involved in symbiotic interaction	biological_process	0.66672	1	2	2142	3	3485	YER002W,YBR007C
GO:0052200	response to host defenses	biological_process	0.66672	1	2	2142	3	3485	YER002W,YBR007C
GO:0075136	response to host	biological_process	0.66672	1	2	2142	3	3485	YER002W,YBR007C
GO:0006457	protein folding	biological_process	0.66729	1	15	2142	25	3485	YNL135C,YDR154C,YPL064C,YLR200W,YGL145W,YDR155C,YDR482C,YHR057C,YNR028W,YCR069W,YML094W,YLR449W,YJR032W,YML074C,YKL056C
GO:0008451	X-Pro aminopeptidase activity	molecular_function	0.66921	1	2	2142	3	3485	YMR222C,YOR219C
GO:0003917	DNA topoisomerase type I activity	molecular_function	0.66988	1	2	2142	3	3485	YLR234W,YOL006C
GO:0006268	DNA unwinding involved in replication	biological_process	0.66988	1	2	2142	3	3485	YOL006C,YLR234W
GO:0032392	DNA geometric change	biological_process	0.66988	1	2	2142	3	3485	YLR234W,YOL006C
GO:0032508	DNA duplex unwinding	biological_process	0.66988	1	2	2142	3	3485	YOL006C,YLR234W
GO:0009507	chloroplast	cellular_component	0.67196	1	2	2142	3	3485	YOR313C,YML034W
GO:0009536	plastid	cellular_component	0.67196	1	2	2142	3	3485	YOR313C,YML034W
GO:0005529	sugar binding	molecular_function	0.67385	1	2	2142	3	3485	YKL104C,YHR151C
GO:0042180	cellular ketone metabolic process	biological_process	0.67616	1	133	2142	220	3485	YLR106C,YGR185C,YMR217W,YMR189W,YPL160W,YER091C,YIL138C,YMR250W,YNL316C,YJR109C,YER052C,YOL058W,YKL218C,YDR007W,YER081W,YOR375C,YGR155W,YPL028W,YBR248C,YLR438W,YHR112C,YLR460C,YPR081C,YMR303C,YKL211C,YDL219W,YNR050C,YPL091W,YDR111C,YDR037W,YDL078C,YKL029C,YLL056C,YGR264C,YML056C,YDL182W,YLL058W,YIR031C,YJL060W,YGL026C,YOR335C,YJR149W,YML082W,YOR293W,YPL040C,YAL062W,YCR105W,YJL052W,YNL040W,YPL113C…
GO:0005097	Rab GTPase activator activity	molecular_function	0.67673	1	2	2142	3	3485	YOR370C,YGR175C
GO:0004179	membrane alanyl aminopeptidase activity	molecular_function	0.67694	1	3	2142	5	3485	YKL157W,YHR047C,YNL045W
GO:0016854	racemase and epimerase activity	molecular_function	0.67747	1	2	2142	3	3485	YOR137C,YIR030C
GO:0019748	secondary metabolic process	biological_process	0.67795	1	2	2142	3	3485	YPR172W,YGR209C
GO:0005773	vacuole	cellular_component	0.67852	1	2	2142	3	3485	YHR113W,YKL103C
GO:0006305	DNA alkylation	biological_process	0.67918	1	2	2142	3	3485	YHR070W,YOL124C
GO:0006306	DNA methylation	biological_process	0.67918	1	2	2142	3	3485	YHR070W,YOL124C
GO:0032259	methylation	biological_process	0.67918	1	2	2142	3	3485	YHR070W,YOL124C
GO:0043414	macromolecule methylation	biological_process	0.67918	1	2	2142	3	3485	YHR070W,YOL124C
GO:0015074	DNA integration	biological_process	0.67928	1	2	2142	3	3485	YGR112W,YIL098C
GO:0003782	F-actin capping activity	molecular_function	0.67953	1	2	2142	3	3485	YOL049W,YKL007W
GO:0008290	F-actin capping protein complex	cellular_component	0.67953	1	2	2142	3	3485	YOL049W,YKL007W
GO:0030029	actin filament-based process	biological_process	0.67953	1	2	2142	3	3485	YKL007W,YOL049W
GO:0030036	actin cytoskeleton organization	biological_process	0.67953	1	2	2142	3	3485	YOL049W,YKL007W
GO:0071554	cell wall organization or biogenesis	biological_process	0.67998	1	2	2142	3	3485	YOR234C,YEL002C
GO:0019207	kinase regulator activity	molecular_function	0.68003	1	2	2142	3	3485	YPL238C,YIL033C
GO:0019887	protein kinase regulator activity	molecular_function	0.68003	1	2	2142	3	3485	YPL238C,YIL033C
GO:0004523	ribonuclease H activity	molecular_function	0.68015	1	2	2142	3	3485	YMR234W,YHR097C
GO:0000394	RNA splicing, via endonucleolytic cleavage and ligation	biological_process	0.68016	1	2	2142	3	3485	YAR008W,YLR105C
GO:0006388	tRNA splicing, via endonucleolytic cleavage and ligation	biological_process	0.68016	1	2	2142	3	3485	YLR105C,YAR008W
GO:0003933	GTP cyclohydrolase activity	molecular_function	0.68019	1	2	2142	3	3485	YBL033C,YGR267C
GO:0003955	NAD(P)H dehydrogenase (quinone) activity	molecular_function	0.68023	1	2	2142	3	3485	YDR032C,YCR004C
GO:0004733	pyridoxamine-phosphate oxidase activity	molecular_function	0.68023	1	2	2142	3	3485	YPR172W,YLR456W
GO:0008614	pyridoxine metabolic process	biological_process	0.68023	1	2	2142	3	3485	YLR456W,YPR172W
GO:0008615	pyridoxine biosynthetic process	biological_process	0.68023	1	2	2142	3	3485	YLR456W,YPR172W
GO:0016641	oxidoreductase activity, acting on the CH-NH2 group of donors, oxygen as acceptor	molecular_function	0.68023	1	2	2142	3	3485	YLR456W,YPR172W
GO:0042816	vitamin B6 metabolic process	biological_process	0.68023	1	2	2142	3	3485	YPR172W,YLR456W
GO:0042819	vitamin B6 biosynthetic process	biological_process	0.68023	1	2	2142	3	3485	YPR172W,YLR456W
GO:0004194	pepsin A activity	molecular_function	0.68037	1	6	2142	10	3485	YLR120C,YGL259W,YDR349C,YGL258W-A,YPL154C,YDR144C
GO:0008026	ATP-dependent helicase activity	molecular_function	0.68339	1	48	2142	83	3485	YOR046C,YGL120C,YKL017C,YJL033W,YHL050C,YIL143C,YPL008W,YJL092W,YBR114W,YOR304W,YBR227C,YDR334W,YNR038W,YGR271W,YLR187W,YHR164C,YGL251C,YMR080C,YMR128W,YOR204W,YNL132W,YJL138C,YLR398C,YDR021W,YML061C,YBR142W,YLL008W,YGL078C,YNR011C,YKR024C,YGL171W,YLR276C,YDL031W,YHR065C,YMR284W,YER176W,YOR298W,YFL002C,YNL112W,YKR059W,YMR077C,YMR290C,YOL095C,YDR332W,YDR243C,YPL119C,YBR245C,YHR169W
GO:0070035	purine NTP-dependent helicase activity	molecular_function	0.68339	1	48	2142	83	3485	YDL031W,YLR276C,YKR024C,YGL171W,YNR011C,YHR169W,YDR243C,YPL119C,YBR245C,YDR332W,YOL095C,YMR077C,YMR290C,YKR059W,YFL002C,YOR298W,YNL112W,YER176W,YHR065C,YMR284W,YBR227C,YOR304W,YJL092W,YBR114W,YPL008W,YIL143C,YHL050C,YJL033W,YKL017C,YOR046C,YGL120C,YBR142W,YGL078C,YLL008W,YML061C,YDR021W,YLR398C,YOR204W,YMR128W,YJL138C,YNL132W,YMR080C,YLR187W,YHR164C,YGL251C,YDR334W,YNR038W,YGR271W
GO:0005976	polysaccharide metabolic process	biological_process	0.68356	1	14	2142	24	3485	YDL055C,YBR038W,YLR342W,YOL013W-B,YLL056C,YOL151W,YBR019C,YLR290C,YNL192W,YGL001C,YIL099W,YMR306W,YIR007W,YOR137C
GO:0016628	oxidoreductase activity, acting on the CH-CH group of donors, NAD or NADP as acceptor	molecular_function	0.68383	1	6	2142	10	3485	YBR166C,YJL052W,YCR102C,YLL056C,YER069W,YDR158W
GO:0042221	response to chemical stimulus	biological_process	0.68629	1	16	2142	27	3485	YBR244W,YCR082W,YBR141C,YKR066C,YOR069W,YKL026C,YNL194C,YIL138C,YJR106W,YLR200W,YIR037W,YPR105C,YLR297W,YKR042W,YBL020W,YDR256C
GO:0005381	iron ion transmembrane transporter activity	molecular_function	0.68647	1	19	2142	32	3485	YCR002C,YGR210C,YOL023W,YGR173W,YJR072C,YPL093W,YJR076C,YER036C,YER006W,YGL210W,YBR025C,YAL036C,YAL035W,YOR101W,YKL154W,YNR053C,YMR138W,YCR027C,YBR264C
GO:0019861	flagellum	cellular_component	0.68801	1	13	2142	22	3485	YLR200W,YKL095W,YMR314W,YIL138C,YGL093W,YIL002W-A,YOR064C,YOR069W,YDR460W,YKL002W,YHL010C,YFL046W,YCR082W
GO:0042995	cell projection	cellular_component	0.68801	1	13	2142	22	3485	YLR200W,YKL095W,YMR314W,YGL093W,YIL138C,YOR064C,YOR069W,YDR460W,YIL002W-A,YKL002W,YFL046W,YHL010C,YCR082W
GO:0005829	cytosol	cellular_component	0.68826	1	10	2142	17	3485	YGR038W,YPL281C,YML094W,YGR240C,YLR240W,YMR323W,YOR393W,YBR101C,YMR205C,YLR200W
GO:0044445	cytosolic part	cellular_component	0.68826	1	10	2142	17	3485	YML094W,YGR038W,YPL281C,YLR200W,YMR205C,YOR393W,YBR101C,YMR323W,YLR240W,YGR240C
GO:0009070	serine family amino acid biosynthetic process	biological_process	0.68951	1	19	2142	32	3485	YPL113C,YDL168W,YFL018C,YJR159W,YHR003C,YER043C,YGR256W,YMR303C,YOR236W,YDL246C,YPL114W,YDL171C,YOR388C,YPL091W,YAL061W,YCR105W,YER081W,YGL185C,YBR166C
GO:0004765	shikimate kinase activity	molecular_function	0.69049	1	4	2142	7	3485	YDR196C,YDR127W,YBL022C,YLR106C
GO:0006928	cellular component movement	biological_process	0.69124	1	7	2142	12	3485	YCR082W,YIL138C,YKR054C,YKL002W,YLR200W,YMR078C,YOR069W
GO:0042592	homeostatic process	biological_process	0.69156	1	7	2142	12	3485	YLR138W,YJL094C,YDL220C,YGL090W,YDR456W,YKL183W,YML049C
GO:0043234	protein complex	cellular_component	0.69574	1	119	2142	199	3485	YDR424C,YOR025W,YLR171W,YBR017C,YGR135W,YLR108C,YDL185W,YGR253C,YBR010W,YBL041W,YOR219C,YIR018W,YPR141C,YBR288C,YPL255W,YLR170C,YOR024W,YHL019W-A,YDL023C,YBL015W,YBR127C,YGR038W,YPL241C,YKL007W,YDR132C,YOL059W,YOL038W,YJR004C,YML094W,YKR026C,YCR005C,YKL062W,YKL129C,YLR240W,YOR160W,YOL143C,YKR062W,YGR240C,YGL238W,YAL003W,YLR200W,YPL259C,YMR205C,YDR393W,YML092C,YKL058W,YPL221W,YAL044C,YER012W,YJR08…
GO:0009067	aspartate family amino acid biosynthetic process	biological_process	0.6963	1	10	2142	17	3485	YDR158W,YER091C,YER069W,YPR145W,YCR102C,YLR316C,YLL056C,YML096W,YDL145C,YJL052W
GO:0016462	pyrophosphatase activity	molecular_function	0.69664	1	138	2142	235	3485	YMR078C,YIL143C,YDR394W,YDR038C,YPR141C,YDL166C,YBR227C,YBL022C,YNR038W,YGL163C,YGL168W,YNL132W,YDR434W,YLL035W,YOR117W,YDR039C,YGL078C,YLL008W,YEL013W,YLR293C,YGL201C,YBR080C,YGR270W,YOR217W,YMR172W,YDR190C,YKL129C,YDR258C,YHR065C,YNL112W,YDR004W,YFL002C,YFR007W,YMR077C,YJR004C,YGL048C,YHR169W,YFL008W,YBR073W,YKL017C,YGR173W,YHL050C,YPL008W,YBR011C,YDR334W,YJR121W,YGL251C,YLR187W,YLR247C,YPL245W…
GO:0016817	hydrolase activity, acting on acid anhydrides	molecular_function	0.69664	1	138	2142	235	3485	YOR298W,YGL008C,YER176W,YOR259C,YDR332W,YER036C,YNL218W,YKR024C,YKR054C,YKL145W,YLR200W,YFR009W,YCL030C,YDL126C,YOR290C,YKR001C,YMR080C,YPR036W,YML061C,YDR021W,YDR424C,YLR398C,YHR201C,YPL217C,YOR304W,YAL048C,YJL092W,YKL080W,YER179W,YMR290C,YBR245C,YDL007W,YKL197C,YDR243C,YGR205W,YOR191W,YOL095C,YJR112W-A,YHR023W,YML103C,YGL171W,YGL167C,YDL031W,YOR291W,YOR332W,YLR032W,YHR164C,YLL001W,YDR076W,YGR27…
GO:0016818	hydrolase activity, acting on acid anhydrides, in phosphorus-containing anhydrides	molecular_function	0.69664	1	138	2142	235	3485	YMR078C,YIL143C,YDR394W,YPR141C,YDR038C,YDL166C,YBL022C,YBR227C,YGL163C,YNR038W,YGL168W,YLL035W,YDR434W,YNL132W,YDR039C,YOR117W,YGL078C,YLL008W,YEL013W,YLR293C,YGL201C,YGR270W,YBR080C,YOR217W,YDR190C,YMR172W,YKL129C,YDR258C,YHR065C,YDR004W,YFL002C,YNL112W,YJR004C,YMR077C,YFR007W,YGL048C,YHR169W,YFL008W,YBR073W,YKL017C,YGR173W,YHL050C,YPL008W,YBR011C,YDR334W,YJR121W,YLR187W,YGL251C,YPL245W,YLR247C…
GO:0006779	porphyrin-containing compound biosynthetic process	biological_process	0.69754	1	43	2142	73	3485	YJR072C,YLR106C,YLR019W,YBR227C,YDR242W,YKR072C,YJR103W,YDR394W,YNL129W,YDL065C,YMR080C,YDL126C,YHR164C,YDL205C,YNR057C,YPR024W,YML061C,YDR021W,YOR117W,YNL329C,YNL014W,YBR138C,YBR080C,YGR270W,YGL201C,YKR054C,YBL039C,YNL218W,YDR258C,YPL074W,YKL145W,YDR190C,YOR250C,YFR007W,YBR186W,YNR043W,YPR088C,YGL048C,YDL007W,YKL197C,YBL023C,YOR259C,YKL110C
GO:0033014	tetrapyrrole biosynthetic process	biological_process	0.69754	1	43	2142	73	3485	YNR057C,YHR164C,YDL205C,YDL126C,YMR080C,YDL065C,YNL329C,YOR117W,YDR021W,YML061C,YPR024W,YLR019W,YLR106C,YJR072C,YNL129W,YDR394W,YJR103W,YKR072C,YDR242W,YBR227C,YPR088C,YNR043W,YBR186W,YFR007W,YKL110C,YBL023C,YOR259C,YDL007W,YKL197C,YGL048C,YBL039C,YNL218W,YKR054C,YGL201C,YGR270W,YBR080C,YBR138C,YNL014W,YOR250C,YDR190C,YKL145W,YPL074W,YDR258C
GO:0009072	aromatic amino acid family metabolic process	biological_process	0.69804	1	10	2142	17	3485	YGL026C,YBR166C,YJR149W,YNL316C,YDR127W,YDL182W,YKL211C,YMR002W,YPR060C,YDR007W
GO:0016757	transferase activity, transferring glycosyl groups	molecular_function	0.70013	1	34	2142	58	3485	YAL023C,YBR023C,YOR180C,YGR199W,YOR099W,YDR354W,YLR342W,YIL113W,YDR074W,YER055C,YJL078C,YMR306W,YGL022W,YJL139C,YLR189C,YKR058W,YJR143C,YPR160C-A,YEL002C,YBR038W,YDL095W,YOR321W,YDL093W,YNL048W,YNL192W,YOR320C,YKL211C,YDR307W,YPR160W,YJL137C,YBR126C,YNL101W,YKL083W,YNR039C
GO:0005525	GTP binding	molecular_function	0.70068	1	69	2142	116	3485	YPL218W,YJR072C,YPL217C,YOR187W,YAL048C,YLL048C,YCR002C,YKR001C,YNL093W,YNL090W,YLR069C,YAL036C,YPL093W,YNR029C,YLR293C,YDR258C,YKR055W,YFR009W,YPR080W,YOR101W,YMR138W,YNR053C,YDR385W,YPR088C,YKR026C,YHR022C,YOR076C,YAL035W,YGR173W,YER025W,YLR106C,YNL163C,YGL120C,YHR107C,YHR199C-A,YOR133W,YDL137W,YBR118W,YGR210C,YHR164C,YFL038C,YER147C,YOR211C,YLL001W,YNL180C,YNL220W,YBR264C,YAL047W-A,YLR243W,YJR…
GO:0019001	guanyl nucleotide binding	molecular_function	0.70068	1	69	2142	116	3485	YHR107C,YHR199C-A,YOR133W,YGL120C,YNL163C,YGR173W,YER025W,YLR106C,YGR210C,YBR118W,YDL137W,YNL220W,YBR264C,YNL180C,YLL001W,YOR211C,YHR164C,YFL038C,YER147C,YLR243W,YAL047W-A,YGL210W,YNL304W,YER006W,YJR076C,YGR169C-A,YNL014W,YLL015W,YOL023W,YDR218C,YPR118W,YCR027C,YNL098C,YKL154W,YBR164C,YPL051W,YGR205W,YDR172W,YOR089C,YML064C,YGR083C,YOR187W,YPL217C,YJR072C,YPL218W,YLL048C,YCR002C,YAL048C,YNL090W,Y…
GO:0032561	guanyl ribonucleotide binding	molecular_function	0.70068	1	69	2142	116	3485	YNR029C,YLR293C,YPL093W,YPR080W,YFR009W,YDR258C,YKR055W,YPR088C,YDR385W,YKR026C,YMR138W,YNR053C,YOR101W,YOR076C,YAL035W,YHR022C,YOR187W,YPL217C,YJR072C,YPL218W,YLL048C,YCR002C,YAL048C,YNL090W,YNL093W,YKR001C,YAL036C,YLR069C,YGL210W,YNL304W,YER006W,YJR076C,YGR169C-A,YNL014W,YOL023W,YLL015W,YDR218C,YPR118W,YCR027C,YNL098C,YKL154W,YPL051W,YBR164C,YGR205W,YOR089C,YDR172W,YML064C,YGR083C,YHR107C,YHR19…
GO:0016887	ATPase activity	molecular_function	0.70087	1	71	2142	122	3485	YOR304W,YAL048C,YBL022C,YBR227C,YIL143C,YDR038C,YJL092W,YGL168W,YMR080C,YPR036W,YNR038W,YML061C,YDR021W,YLL008W,YGL078C,YNL132W,YLR398C,YDR039C,YER036C,YEL013W,YKR024C,YGL201C,YFL002C,YDR004W,YOR298W,YNL112W,YMR077C,YGL008C,YHR065C,YER176W,YHR169W,YDR332W,YGR173W,YJL033W,YHL050C,YOR046C,YGL120C,YKL017C,YPL008W,YBR114W,YLR196W,YLR187W,YHR164C,YGL251C,YOR332W,YDR334W,YGR271W,YAL047W-A,YBR142W,YOR20…
GO:0042623	ATPase activity, coupled	molecular_function	0.70087	1	71	2142	122	3485	YBL023C,YOL095C,YBR245C,YPL119C,YDR243C,YMR284W,YDR040C,YKL080W,YER179W,YKR059W,YMR290C,YLR276C,YOR291W,YDL031W,YGL167C,YJR112W-A,YNR011C,YGL171W,YJL138C,YMR128W,YOR204W,YPL036W,YAL047W-A,YBR142W,YGR271W,YDR334W,YGL251C,YOR332W,YLR187W,YHR164C,YPL008W,YLR196W,YBR114W,YGL120C,YOR046C,YKL017C,YJL033W,YGR173W,YHL050C,YDR332W,YHR169W,YHR065C,YGL008C,YER176W,YNL112W,YFL002C,YDR004W,YOR298W,YMR077C,YEL…
GO:0019725	cellular homeostasis	biological_process	0.7046	1	3	2142	5	3485	YKL183W,YML049C,YGL090W
GO:0015077	monovalent inorganic cation transmembrane transporter activity	molecular_function	0.70544	1	39	2142	66	3485	YGR183C,YJL214W,YJR075W,YDR031W,Q0070,YGL191W,YGL226W,Q0065,YIL113W,YLR109W,YOR297C,YGL206C,YJL094C,YOR332W,YLR108C,YPR151C,YPR036W,YJL166W,Q0055,YKL053C-A,YDL122W,YPL217C,YMR256C,YDR260C,YLR138W,YNL192W,YMR187C,YDR132C,Q0045,YKL080W,YIL111W,YLR038C,YPR119W,YMR244C-A,YDR456W,Q0060,YML007W,YCR076C,YEL013W
GO:0004161	dimethylallyltranstransferase activity	molecular_function	0.70649	1	3	2142	5	3485	YMR078C,YBR080C,YDL126C
GO:0009401	phosphoenolpyruvate-dependent sugar phosphotransferase system	biological_process	0.70754	1	3	2142	5	3485	YJL148W,YDR307W,YBR130C
GO:0005179	hormone activity	molecular_function	0.70796	1	11	2142	19	3485	YGL089C,YPL187W,YJL141C,YDR135C,YDR514C,YMR146C,YAL053W,YJL078C,YPL183W-A,YMR164C,YDL199C
GO:0008233	peptidase activity	molecular_function	0.70884	1	69	2142	116	3485	YBL041W,YDL086C-A,YBR139W,YGR253C,YKR098C,YGR135W,YGL207W,YLL029W,YFR044C,YGL203C,YDL086W,YOR219C,YKR087C,YOR084W,YBL022C,YLR163C,YMR150C,YFR005C,YPR147C,YLR389C,YNL320W,YNL170W,YER143W,YOL038W,YOR157C,YER012W,YJR086W,YMR297W,YDR101C,YLR118C,YDR503C,YIL001W,YML092C,YIL156W,YJL197W,YGL094C,YCL057W,YGL011C,YJL172W,YFR050C,YHR028C,YMR314W,YBL067C,YPR024W,YBR074W,YDL122W,YER094C,YER039C,YEL002C,YOR10…
GO:0006355	regulation of transcription, DNA-dependent	biological_process	0.70942	1	167	2142	279	3485	YIL071W-A,YJL089W,YFR007W,YCR021C,YCR065W,YDR520C,YJL103C,YDR451C,YBR060C,YNL213C,YIR017C,YGL048C,YML027W,YER040W,YJR063W,YGL131C,YGR270W,YEL009C,YBR080C,YIL036W,YMR021C,YGL201C,YCR096C,YKL129C,YMR231W,YDR258C,YLR412C-A,YPL106C,YHR094C,YDR190C,YBR182C,YGL179C,YFL047W,YMR043W,YGL096W,YNL079C,YMR280C,YGR230W,YKL185W,YBR095C,YJL123C,YOR095C,YBR227C,YFL021W,YDR394W,YIR018W,YBR090C,YDR206W,YCR087C-A,Y…
GO:0000785	chromatin	cellular_component	0.70949	1	4	2142	7	3485	YNL068C,YER164W,YIL131C,YPL127C
GO:0005694	chromosome	cellular_component	0.70949	1	4	2142	7	3485	YNL068C,YER164W,YIL131C,YPL127C
GO:0044427	chromosomal part	cellular_component	0.70949	1	4	2142	7	3485	YIL131C,YER164W,YNL068C,YPL127C
GO:0009607	response to biotic stimulus	biological_process	0.70982	1	3	2142	5	3485	YER002W,YBR007C,YML054C
GO:0046915	transition metal ion transmembrane transporter activity	molecular_function	0.71075	1	23	2142	39	3485	YGL210W,YER036C,YER006W,YNL194C,YJR072C,YBR138C,YJR076C,YPL093W,YGR173W,YGR210C,YOL023W,YCR002C,YKR072C,YBR264C,YNR053C,YMR138W,YCR027C,YKL154W,YNL112W,YOR101W,YAL035W,YAL036C,YBR025C
GO:0003968	RNA-directed RNA polymerase activity	molecular_function	0.71123	1	12	2142	21	3485	YKL197C,YDL166C,YOL095C,YFR009W,YLR243W,YMR080C,YPL245W,YBR186W,YHR164C,YKL017C,YER176W,YPL217C
GO:0006826	iron ion transport	biological_process	0.71135	1	20	2142	34	3485	YER036C,YER006W,YGL210W,YGR173W,YJR072C,YPL093W,YJR076C,YCR002C,YOL023W,YGR210C,YNR053C,YCR027C,YMR138W,YBR264C,YOR101W,YKL154W,YGL090W,YAL035W,YBR025C,YAL036C
GO:0030234	enzyme regulator activity	molecular_function	0.71178	1	23	2142	40	3485	YFR021W,YIL033C,YDR486C,YFL021W,YBR089W,YKR098C,YPL238C,YLL022C,YPL242C,YLR371W,YPL152W,YPR043W,YBL105C,YGR175C,YBR088C,YER155C,YDL073W,YDR406W,YCR067C,YJR094W-A,YOR370C,YGR117C,YAL024C
GO:0004289	subtilase activity	molecular_function	0.71245	1	3	2142	5	3485	YOR003W,YNL238W,YCR045W-A
GO:0005253	anion channel activity	molecular_function	0.71518	1	3	2142	5	3485	YMR203W,YJR040W,YNL055C
GO:0016868	intramolecular transferase activity, phosphotransferases	molecular_function	0.71535	1	3	2142	5	3485	YEL058W,YMR105C,YKL127W
GO:0002376	immune system process	biological_process	0.71555	1	7	2142	12	3485	YPL138C,YMR125W,YNR051C,YCL008C,YHR169W,YBL097W,YDR124W
GO:0006955	immune response	biological_process	0.71555	1	7	2142	12	3485	YHR169W,YDR124W,YBL097W,YPL138C,YCL008C,YNR051C,YMR125W
GO:0005742	mitochondrial outer membrane translocase complex	cellular_component	0.71561	1	3	2142	5	3485	YOR027W,YCR087C-A,YOR080W
GO:0005794	Golgi apparatus	cellular_component	0.71612	1	3	2142	5	3485	YHR108W,YHL002W,YCL034W
GO:0005795	Golgi stack	cellular_component	0.71612	1	3	2142	5	3485	YHL002W,YHR108W,YCL034W
GO:0006891	intra-Golgi vesicle-mediated transport	biological_process	0.71612	1	3	2142	5	3485	YCL034W,YHL002W,YHR108W
GO:0044431	Golgi apparatus part	cellular_component	0.71612	1	3	2142	5	3485	YHL002W,YHR108W,YCL034W
GO:0005102	receptor binding	molecular_function	0.71812	1	18	2142	31	3485	YMR146C,YHR169W,YBR081C,YGL089C,YJR021C,YAL053W,YJL078C,YDR135C,YDR514C,YJL141C,YPL187W,YPL138C,YMR125W,YDR124W,YMR164C,YPL183W-A,YDL199C,YPR072W
GO:0000104	succinate dehydrogenase activity	molecular_function	0.71821	1	3	2142	5	3485	YKL141W,YHL026C,YMR118C
GO:0030288	outer membrane-bounded periplasmic space	cellular_component	0.71939	1	3	2142	5	3485	YFL046W,YCR083W,YDR037W
GO:0042597	periplasmic space	cellular_component	0.71939	1	3	2142	5	3485	YFL046W,YCR083W,YDR037W
GO:0004108	citrate (Si)-synthase activity	molecular_function	0.71973	1	3	2142	5	3485	YCR005C,YNR001C,YBR183W
GO:0019867	outer membrane	cellular_component	0.71977	1	7	2142	12	3485	YCR087C-A,YOR080W,YMR203W,YDL241W,YER122C,YOR027W,YNL055C
GO:0004808	tRNA (5-methylaminomethyl-2-thiouridylate)-methyltransferase activity	molecular_function	0.71983	1	3	2142	5	3485	YGL211W,YOL058W,YMR217W
GO:0000015	phosphopyruvate hydratase complex	cellular_component	0.71989	1	3	2142	5	3485	YPL281C,YOR393W,YMR323W
GO:0004634	phosphopyruvate hydratase activity	molecular_function	0.71989	1	3	2142	5	3485	YMR323W,YOR393W,YPL281C
GO:0019219	regulation of nucleobase-containing compound metabolic process	biological_process	0.7202	1	171	2142	286	3485	YMR136W,YGL162W,YDR216W,YOR028C,YJL110C,YLR098C,YOR025W,YAL039C,YKR098C,YDR146C,YDL126C,YJR025C,YLR451W,YER051W,YDL130W,YDL170W,YNL027W,YDR174W,YHR056W-A,YNL023C,YBR240C,YKR033C,YPR008W,YFL031W,YNL182C,YKR042W,YPL248C,YFR022W,YPL122C,YDR034C,YKR026C,YMR042W,YKL005C,YER045C,YPL138C,YBR089W,YIL131C,YHR206W,YDR135C,YNL218W,YFL033C,YML007W,YDR303C,YKL089W,YPL181W,YMR009W,YJL006C,YPR053C,YIL147C,YOR33…
GO:0051171	regulation of nitrogen compound metabolic process	biological_process	0.7202	1	171	2142	286	3485	YMR043W,YNL079C,YGL096W,YBR182C,YGL179C,YFL047W,YMR280C,YJL123C,YOR095C,YGR230W,YKL185W,YBR095C,YFL021W,YDR394W,YIR018W,YBR227C,YJL103C,YDR520C,YIL071W-A,YJL089W,YCR065W,YCR021C,YFR007W,YML027W,YER040W,YJR063W,YGL131C,YDR451C,YNL213C,YBR060C,YIR017C,YGL048C,YIL036W,YMR021C,YGL201C,YGR270W,YEL009C,YBR080C,YPL106C,YLR412C-A,YHR094C,YDR190C,YKL129C,YCR096C,YMR231W,YDR258C,YOR140W,YOR064C,YPR196W,YKR…
GO:0033554	cellular response to stress	biological_process	0.72074	1	64	2142	109	3485	YBR080C,YDR419W,YER036C,YDR263C,YDR258C,YDR097C,YOR217W,YER162C,YBR089W,YDR004W,YMR077C,YPL122C,YER176W,YOR368W,YKL090W,YGL048C,YOR259C,YMR078C,YBR227C,YKL113C,YLL048C,YCR092C,YPL199C,YJL092W,YDL126C,YBL029C-A,YMR080C,YDR337W,YML061C,YDR021W,YMR167W,YOR117W,YDL154W,YNR011C,YHR120W,YER142C,YGR077C,YMR299C,YDL164C,YBR186W,YER179W,YCR087C-A,YMR284W,YOR033C,YDL007W,YDR314C,YBR088C,YOL095C,YPL160W,YKL…
GO:0012506	vesicle membrane	cellular_component	0.72092	1	7	2142	12	3485	YHL019W-A,YBR288C,YPL259C,YLR171W,YOL062C,YLR170C,YFR051C
GO:0016023	cytoplasmic membrane-bounded vesicle	cellular_component	0.72092	1	7	2142	12	3485	YHL019W-A,YBR288C,YLR171W,YOL062C,YPL259C,YLR170C,YFR051C
GO:0030117	membrane coat	cellular_component	0.72092	1	7	2142	12	3485	YLR170C,YFR051C,YBR288C,YHL019W-A,YPL259C,YOL062C,YLR171W
GO:0030118	clathrin coat	cellular_component	0.72092	1	7	2142	12	3485	YPL259C,YOL062C,YLR171W,YHL019W-A,YBR288C,YFR051C,YLR170C
GO:0030120	vesicle coat	cellular_component	0.72092	1	7	2142	12	3485	YFR051C,YLR170C,YOL062C,YLR171W,YPL259C,YHL019W-A,YBR288C
GO:0030125	clathrin vesicle coat	cellular_component	0.72092	1	7	2142	12	3485	YHL019W-A,YBR288C,YPL259C,YLR171W,YOL062C,YLR170C,YFR051C
GO:0030135	coated vesicle	cellular_component	0.72092	1	7	2142	12	3485	YOL062C,YLR171W,YPL259C,YBR288C,YHL019W-A,YFR051C,YLR170C
GO:0030136	clathrin-coated vesicle	cellular_component	0.72092	1	7	2142	12	3485	YOL062C,YLR171W,YPL259C,YHL019W-A,YBR288C,YFR051C,YLR170C
GO:0030659	cytoplasmic vesicle membrane	cellular_component	0.72092	1	7	2142	12	3485	YLR170C,YFR051C,YBR288C,YHL019W-A,YPL259C,YLR171W,YOL062C
GO:0030662	coated vesicle membrane	cellular_component	0.72092	1	7	2142	12	3485	YOL062C,YLR171W,YPL259C,YHL019W-A,YBR288C,YFR051C,YLR170C
GO:0030665	clathrin coated vesicle membrane	cellular_component	0.72092	1	7	2142	12	3485	YOL062C,YLR171W,YPL259C,YHL019W-A,YBR288C,YFR051C,YLR170C
GO:0031410	cytoplasmic vesicle	cellular_component	0.72092	1	7	2142	12	3485	YLR171W,YOL062C,YPL259C,YHL019W-A,YBR288C,YFR051C,YLR170C
GO:0031982	vesicle	cellular_component	0.72092	1	7	2142	12	3485	YLR170C,YFR051C,YBR288C,YHL019W-A,YPL259C,YLR171W,YOL062C
GO:0031988	membrane-bounded vesicle	cellular_component	0.72092	1	7	2142	12	3485	YBR288C,YHL019W-A,YOL062C,YLR171W,YPL259C,YLR170C,YFR051C
GO:0044433	cytoplasmic vesicle part	cellular_component	0.72092	1	7	2142	12	3485	YHL019W-A,YBR288C,YPL259C,YLR171W,YOL062C,YLR170C,YFR051C
GO:0048475	coated membrane	cellular_component	0.72092	1	7	2142	12	3485	YPL259C,YOL062C,YLR171W,YHL019W-A,YBR288C,YFR051C,YLR170C
GO:0019028	viral capsid	cellular_component	0.72292	1	8	2142	14	3485	YBL050W,YMR307W,YNL213C,YJL214W,YLR091W,YER020W,YOR217W,YNL014W
GO:0003754	chaperone activity	molecular_function	0.72378	1	11	2142	19	3485	YKL056C,YGR268C,YML094W,YFL016C,YLR090W,YMR186W,YPL240C,YGL145W,YNL064C,YLR200W,YNL077W
GO:0009100	glycoprotein metabolic process	biological_process	0.7247	1	15	2142	26	3485	YAL023C,YDL093W,YJR131W,YJL139C,YGL022W,YHR204W,YGR166W,YDR307W,YGR199W,YJR143C,YOR099W,YEL002C,YDL095W,YNL101W,YOR321W
GO:0008081	phosphoric diester hydrolase activity	molecular_function	0.7253	1	4	2142	7	3485	YPL206C,YGL248W,YDL031W,YOR360C
GO:0016829	lyase activity	molecular_function	0.72782	1	49	2142	83	3485	YER147C,YMR080C,YER090W,YNL292W,YHR098C,YLR149C,YAL039C,YKL218C,YDR311W,YKL087C,YDR234W,YEL021W,YIR026C,YPL217C,YLR304C,YDL122W,YDR487C,YMR323W,YJR153W,YMR250W,YGL026C,YNL316C,YJR149W,YCR053W,YNL036W,YDR111C,YJL200C,YPL281C,YOL052C,YLR175W,YER086W,YIL116W,YLR303W,YMR002W,YKL060C,YNR033W,YDR127W,YDL182W,YNL170W,YMR020W,YLR089C,YGR155W,YLR438W,YGL009C,YER043C,YDR294C,YNR058W,YKL211C,YOR393W
GO:0000041	transition metal ion transport	biological_process	0.73247	1	24	2142	41	3485	YNL112W,YOR101W,YGL090W,YKL154W,YMR138W,YCR027C,YNR053C,YBR264C,YBR025C,YAL036C,YAL035W,YGR173W,YJR076C,YPL093W,YBR138C,YJR072C,YNL194C,YER036C,YER006W,YGL210W,YKR072C,YCR002C,YGR210C,YOL023W
GO:0003916	DNA topoisomerase activity	molecular_function	0.73326	1	4	2142	7	3485	YDL173W,YDL172C,YOL006C,YLR234W
GO:0051252	regulation of RNA metabolic process	biological_process	0.73565	1	167	2142	280	3485	YOL010W,YBR033W,YMR213W,YPR052C,YLR254C,YNL287W,YFL052W,YOR363C,YDR307W,YJL137C,YMR019W,YMR168C,YJL206C,YNL107W,YNL300W,YDR045C,YGL129C,YER003C,YOR069W,YOR326W,YGR276C,YHR107C,YPL133C,YCL067C,YLR106C,YKR034W,YIL004C,YOL089C,YMR247C,YNL097C,YDR421W,YDL052C,YPR009W,YIR017W-A,YLL054C,YER148W,YIL138C,YCR106W,YJL006C,YOR337W,YIL147C,YPR053C,YMR009W,YDR303C,YPL181W,YKL089W,YNL218W,YFL033C,YML007W,YPL13…
GO:2001141	regulation of RNA biosynthetic process	biological_process	0.73565	1	167	2142	280	3485	YHR056C,YHR178W,YHR143W-A,YJR147W,YML099C,YKR104W,YJR119C,YPL245W,YDL042C,YNL068C,YER184C,YOR064C,YOR140W,YPR196W,YKL038W,YMR039C,YGR249W,YPR093C,YOL139C,YGR083C,YBL005W,YAL029C,YKR064W,YOR073W,YCR039C,YBL023C,YLR256W,YPR031W,YBR090C,YDR206W,YCR087C-A,YGL237C,YHR090C,YPL129W,YBR089C-A,YMR280C,YBR182C,YGL179C,YFL047W,YMR043W,YGL096W,YNL079C,YBR227C,YDR394W,YIR018W,YFL021W,YKL185W,YGR230W,YBR095C,Y…
GO:0005515	protein binding	molecular_function	0.73643	1	38	2142	65	3485	YJL078C,YFL047W,YHR146W,YNL310C,YNL243W,YGL089C,YDR434W,YMR146C,YOL049W,YPR072W,YER016W,YDL199C,YPL046C,YPL187W,YAL053W,YJR021C,YHR149C,YER177W,YBR081C,YNL071W,YLR303W,YHR169W,YKL007W,YJR079W,YML103C,YMR164C,YPL183W-A,YGR211W,YDR124W,YIL001W,YOL105C,YPL138C,YMR125W,YGR193C,YJL141C,YDR514C,YDR135C,YGR221C
GO:0010556	regulation of macromolecule biosynthetic process	biological_process	0.73799	1	173	2142	290	3485	YMR280C,YFL047W,YGL179C,YBR182C,YNL079C,YGL096W,YMR043W,YBR227C,YDR394W,YFL021W,YIR018W,YBR095C,YGR230W,YKL185W,YOR095C,YJL123C,YGL048C,YIR017C,YNL213C,YBR060C,YDR451C,YGL131C,YJR063W,YER040W,YML027W,YFR007W,YCR021C,YCR065W,YJL089W,YIL071W-A,YJL103C,YDR520C,YDR258C,YMR231W,YCR096C,YKL129C,YDR190C,YHR094C,YPL106C,YLR412C-A,YBR080C,YEL009C,YGR270W,YGL201C,YIL036W,YMR021C,YHR056C,YHR178W,YJR147W,YHR…
GO:2000112	regulation of cellular macromolecule biosynthetic process	biological_process	0.73799	1	173	2142	290	3485	YBR089C-A,YPL129W,YHR090C,YDR206W,YCR087C-A,YBR090C,YGL237C,YBL005W,YGR083C,YPR031W,YLR256W,YBL023C,YOR073W,YCR039C,YKR064W,YAL029C,YOL139C,YMR039C,YGR249W,YKL038W,YPR093C,YER184C,YNL068C,YDL042C,YPL245W,YJR119C,YKR104W,YPR196W,YOR064C,YOR140W,YHR056C,YHR178W,YHR143W-A,YJR147W,YML099C,YBR080C,YEL009C,YGR270W,YGL201C,YMR021C,YIL036W,YDR258C,YMR231W,YKL129C,YCR096C,YHR094C,YDR190C,YLR412C-A,YPL106C…
GO:0006564	L-serine biosynthetic process	biological_process	0.73894	1	18	2142	31	3485	YER081W,YCR105W,YBR166C,YGL185C,YAL061W,YPL091W,YDL171C,YOR388C,YDL246C,YPL114W,YMR303C,YFL018C,YDL168W,YPL113C,YER043C,YGR256W,YJR159W,YHR003C
GO:0009108	coenzyme biosynthetic process	biological_process	0.73929	1	16	2142	28	3485	YHR164C,YHR074W,YPR088C,YJL078C,YBR176W,YDR127W,YMR178W,YMR217W,YFL018C,YPL217C,YPR145W,YKR080W,YFR009W,YKL211C,YBR084W,YGR204W
GO:0000003	reproduction	biological_process	0.73977	1	31	2142	54	3485	YBR007C,YKL017C,YPL217C,YNL049C,YKL116C,YDR087C,YJR031C,YLL048C,YPL187W,YFR009W,YGR218W,YBR294W,YDL166C,YHR154W,YJR118C,YER176W,YDL116W,YMR197C,YER002W,YDR037W,YPL245W,YGL179C,YMR080C,YHR164C,YBR186W,YOL095C,YGL089C,YLR243W,YOL075C,YML061C,YKL197C
GO:0017111	nucleoside-triphosphatase activity	molecular_function	0.74092	1	134	2142	230	3485	YKR024C,YKR054C,YNL218W,YER036C,YKL145W,YLR200W,YFR009W,YOR298W,YER176W,YGL008C,YDR332W,YOR259C,YPL217C,YAL048C,YOR304W,YJL092W,YMR080C,YDL126C,YKR001C,YOR290C,YPR036W,YDR021W,YML061C,YDR424C,YLR398C,YGL171W,YHR023W,YML103C,YJR112W-A,YGL167C,YDL031W,YOR291W,YMR290C,YKL080W,YER179W,YGR205W,YKL197C,YBR245C,YDL007W,YDR243C,YOL095C,YOR191W,YCR082W,YLR106C,YJL033W,YHR107C,YOR326W,YGL120C,YOR046C,YOR06…
GO:0009311	oligosaccharide metabolic process	biological_process	0.74209	1	5	2142	9	3485	YPR143W,YBR126C,YBR001C,YGL027C,YDR074W
GO:0004798	thymidylate kinase activity	molecular_function	0.74253	1	4	2142	7	3485	YJR057W,YDL166C,YOL005C,YPL051W
GO:0006233	dTDP biosynthetic process	biological_process	0.74253	1	4	2142	7	3485	YPL051W,YDL166C,YOL005C,YJR057W
GO:0006235	dTTP biosynthetic process	biological_process	0.74253	1	4	2142	7	3485	YOL005C,YDL166C,YJR057W,YPL051W
GO:0009133	nucleoside diphosphate biosynthetic process	biological_process	0.74253	1	4	2142	7	3485	YPL051W,YJR057W,YDL166C,YOL005C
GO:0009138	pyrimidine nucleoside diphosphate metabolic process	biological_process	0.74253	1	4	2142	7	3485	YPL051W,YJR057W,YOL005C,YDL166C
GO:0009139	pyrimidine nucleoside diphosphate biosynthetic process	biological_process	0.74253	1	4	2142	7	3485	YDL166C,YOL005C,YJR057W,YPL051W
GO:0009189	deoxyribonucleoside diphosphate biosynthetic process	biological_process	0.74253	1	4	2142	7	3485	YJR057W,YDL166C,YOL005C,YPL051W
GO:0009196	pyrimidine deoxyribonucleoside diphosphate metabolic process	biological_process	0.74253	1	4	2142	7	3485	YOL005C,YDL166C,YJR057W,YPL051W
GO:0009197	pyrimidine deoxyribonucleoside diphosphate biosynthetic process	biological_process	0.74253	1	4	2142	7	3485	YJR057W,YOL005C,YDL166C,YPL051W
GO:0009202	deoxyribonucleoside triphosphate biosynthetic process	biological_process	0.74253	1	4	2142	7	3485	YJR057W,YOL005C,YDL166C,YPL051W
GO:0009212	pyrimidine deoxyribonucleoside triphosphate biosynthetic process	biological_process	0.74253	1	4	2142	7	3485	YPL051W,YJR057W,YOL005C,YDL166C
GO:0046072	dTDP metabolic process	biological_process	0.74253	1	4	2142	7	3485	YDL166C,YOL005C,YJR057W,YPL051W
GO:0046075	dTTP metabolic process	biological_process	0.74253	1	4	2142	7	3485	YJR057W,YDL166C,YOL005C,YPL051W
GO:0051186	cofactor metabolic process	biological_process	0.74297	1	78	2142	132	3485	YGL048C,YBR176W,YOR259C,YKL110C,YFR007W,YNL117W,YCR005C,YPR088C,YKR080W,YDR258C,YKL145W,YIR030W-A,YGR204W,YDR190C,YFR009W,YBR138C,YBR080C,YGR270W,YGL201C,YGR256W,YKR054C,YPL113C,YNL218W,YFL018C,YBR166C,YML061C,YDR021W,YOR117W,YMR178W,YDR311W,YMR080C,YDL126C,YKL141W,YDL205C,YNR057C,YBR227C,YKR072C,YBR159W,YJR103W,YBR084W,YDR394W,YNL129W,YJR072C,YIR031C,YBL015W,YHL026C,YPL217C,YNR001C,YKL197C,YDL00…
GO:0006333	chromatin assembly or disassembly	biological_process	0.74349	1	5	2142	9	3485	YKR048C,YER164W,YIL131C,YNL068C,YPL127C
GO:0016043	cellular component organization	biological_process	0.74357	1	33	2142	57	3485	YJR031C,YGR209C,YGL016W,YPL127C,YDR460W,YIL138C,YGR218W,YDL220C,YPL125W,YLR281C,YGL241W,YPR148C,YBR101C,YLR280C,YNL068C,YOR064C,YLR347C,YOL049W,YBR017C,YMR314W,YLR398C,YIL041W,YOR160W,YIL131C,YGL238W,YDR395W,YKR048C,YKL007W,YHR006W,YER164W,YIR017C,YLR303W,YER141W
GO:0019866	organelle inner membrane	cellular_component	0.74394	1	33	2142	56	3485	YHR002W,YJL133W,YGR096W,YLR348C,YER053C,YBL030C,YPR058W,YPL134C,YBR104W,YEL039C,YIL134W,YOR332W,YMR056C,YOR222W,YMR299C,YKL120W,YDL119C,YEL020C-B,YEL006W,YKR052C,YOR130C,YPR059C,YGR181W,YBR091C,YOR100C,YDL198C,YJR048W,YNL003C,YBR085W,YEL020W-A,YNR017W,YHR005C-A,YPR128C
GO:0030695	GTPase regulator activity	molecular_function	0.746	1	11	2142	20	3485	YDL073W,YCR067C,YGR175C,YER155C,YAL024C,YGR117C,YOR370C,YPL242C,YLR371W,YFR021W,YDR486C
GO:0010468	regulation of gene expression	biological_process	0.74658	1	171	2142	287	3485	YNL287W,YLR254C,YFL052W,YOR363C,YDR307W,YJL137C,YMR213W,YBR033W,YPR052C,YOL010W,YNL300W,YDR045C,YGL129C,YER003C,YJL206C,YNL107W,YMR019W,YMR168C,YIR017W-A,YPR009W,YLL054C,YIL138C,YER148W,YCR106W,YIL004C,YOL089C,YMR247C,YNL097C,YDR421W,YDL052C,YPL133C,YCL067C,YKR034W,YLR106C,YOR069W,YOR326W,YGR276C,YHR107C,YMR009W,YDR303C,YKL089W,YPL181W,YOR337W,YIL147C,YPR053C,YJL006C,YDR135C,YHR206W,YIL131C,YNL06…
GO:0016884	carbon-nitrogen ligase activity, with glutamine as amido-N-donor	molecular_function	0.74673	1	4	2142	7	3485	YPR145W,YML096W,YHR074W,YMR217W
GO:0006163	purine nucleotide metabolic process	biological_process	0.75051	1	12	2142	21	3485	YPL271W,YGL248W,YDL004W,YOR332W,YKL067W,YMR217W,YMR120C,YNL141W,YBR284W,YLR028C,YNL220W,YAR015W
GO:0019012	virion	cellular_component	0.75112	1	17	2142	30	3485	YDR127W,YLR091W,YER020W,YDR346C,YAL022C,YNL213C,YJL214W,YKR042W,YFR039C,YOR217W,YKL006C-A,YBL050W,YMR307W,YBR054W,YHR148W,YNL014W,YER186C
GO:0008324	cation transmembrane transporter activity	molecular_function	0.75248	1	87	2142	147	3485	YLR038C,YPR119W,YCR027C,Q0045,YKL154W,YKL080W,YNL192W,YMR187C,YMR256C,YLR138W,YCR076C,YGL210W,YER006W,Q0060,YJR076C,YOL105C,YOL023W,YNL142W,YMR244C-A,YBR264C,YGL206C,YOR297C,YLR109W,YPR151C,YOR332W,YDR031W,YGL226W,YOR079C,YMR317W,YBR025C,YJL214W,YDL122W,YDR323C,Q0055,YGR173W,YJL166W,YGR210C,YDR089W,YGR121C,YOL130W,YMR138W,YNR053C,YPL060W,YDR205W,YIL111W,YKL175W,YNL112W,YOR101W,YLR130C,YAL035W,YDR…
GO:0006771	riboflavin metabolic process	biological_process	0.75276	1	4	2142	7	3485	YOL143C,YDR487C,YBL033C,YDR236C
GO:0009231	riboflavin biosynthetic process	biological_process	0.75276	1	4	2142	7	3485	YDR487C,YOL143C,YBL033C,YDR236C
GO:0042726	flavin-containing compound metabolic process	biological_process	0.75276	1	4	2142	7	3485	YDR236C,YBL033C,YDR487C,YOL143C
GO:0042727	flavin-containing compound biosynthetic process	biological_process	0.75276	1	4	2142	7	3485	YDR487C,YBL033C,YOL143C,YDR236C
GO:0004428	inositol or phosphatidylinositol kinase activity	molecular_function	0.7568	1	5	2142	10	3485	YLR240W,YOL108C,YBL088C,YJR066W,YLR305C
GO:0006633	fatty acid biosynthetic process	biological_process	0.7576	1	5	2142	9	3485	YNL199C,YPL028W,YPL241C,YKR021W,YMR159C
GO:0019201	nucleotide kinase activity	molecular_function	0.75778	1	9	2142	16	3485	YNR012W,YBR186W,YBR080C,YNL129W,YPL051W,YOL005C,YDL166C,YOL075C,YJR057W
GO:0004127	cytidylate kinase activity	molecular_function	0.76137	1	5	2142	9	3485	YBR186W,YBR080C,YOL075C,YNL129W,YNR012W
GO:0009889	regulation of biosynthetic process	biological_process	0.76237	1	173	2142	291	3485	YBL005W,YGR083C,YOR073W,YCR039C,YPR031W,YLR256W,YBL023C,YAL029C,YKR064W,YDR206W,YCR087C-A,YBR090C,YGL237C,YPL129W,YHR090C,YBR089C-A,YHR056C,YHR178W,YJR147W,YML099C,YHR143W-A,YPL245W,YDL042C,YNL068C,YER184C,YKR104W,YJR119C,YPR196W,YOR140W,YOR064C,YMR039C,YGR249W,YKL038W,YPR093C,YOL139C,YIR017C,YGL048C,YDR451C,YBR060C,YNL213C,YJR063W,YGL131C,YML027W,YER040W,YCR021C,YCR065W,YFR007W,YIL071W-A,YJL089W…
GO:0031326	regulation of cellular biosynthetic process	biological_process	0.76237	1	173	2142	291	3485	YOL010W,YPR052C,YBR033W,YMR213W,YJL137C,YOR363C,YFL052W,YDR307W,YLR254C,YNL287W,YMR168C,YMR019W,YNL107W,YBR088C,YJL206C,YER003C,YKL197C,YDR045C,YGL129C,YNL300W,YGR276C,YHR107C,YOR326W,YOR069W,YCL067C,YLR106C,YKR034W,YPL133C,YDR421W,YNL097C,YDL052C,YIL004C,YMR247C,YOL089C,YCR106W,YLL054C,YER148W,YIL138C,YPR009W,YIR017W-A,YJL006C,YPR053C,YIL147C,YOR337W,YDR303C,YKL089W,YPL181W,YMR009W,YNL218W,YFL03…
GO:0006865	amino acid transport	biological_process	0.76548	1	5	2142	9	3485	YIL088C,YBL089W,YJR001W,YEL064C,YNL101W
GO:0015837	amine transport	biological_process	0.76548	1	5	2142	9	3485	YEL064C,YNL101W,YJR001W,YIL088C,YBL089W
GO:0071705	nitrogen compound transport	biological_process	0.76548	1	5	2142	9	3485	YEL064C,YNL101W,YIL088C,YBL089W,YJR001W
GO:0009148	pyrimidine nucleoside triphosphate biosynthetic process	biological_process	0.76587	1	5	2142	9	3485	YPL051W,YJR057W,YOL005C,YDL166C,YKL067W
GO:0016776	phosphotransferase activity, phosphate group as acceptor	molecular_function	0.76587	1	5	2142	9	3485	YJR057W,YOL005C,YDL166C,YKL067W,YPL051W
GO:0006270	DNA-dependent DNA replication initiation	biological_process	0.76718	1	24	2142	42	3485	YDL126C,YDR496C,YML074C,YGR280C,YGR023W,YBR231C,YNR026C,YIL019W,YOR054C,YPL270W,YKL197C,YAL047W-A,YAL025C,YAL013W,YBL023C,YGR173W,YLR103C,YER036C,YPL146C,YGL201C,YOR119C,YLR197W,YAL048C,YGL203C
GO:0042440	pigment metabolic process	biological_process	0.7713	1	30	2142	53	3485	YJL130C,YDR394W,YJR109C,YDR190C,YKL145W,YPL074W,YDR258C,YBR227C,YNL218W,YKR054C,YGL201C,YGR270W,YLR106C,YBR080C,YNL014W,YNL329C,YKL110C,YBL023C,YOR117W,YOR259C,YML061C,YKL197C,YDL007W,YPR024W,YGL048C,YDL126C,YBR186W,YLR205C,YFR007W,YMR080C
GO:0019222	regulation of metabolic process	biological_process	0.77194	1	180	2142	303	3485	YLR098C,YJL110C,YOR025W,YOR028C,YDR216W,YMR136W,YGL162W,YDL126C,YPR041W,YDR146C,YKR098C,YAL039C,YNL023C,YHR056W-A,YDR174W,YNL027W,YDL130W,YOR171C,YDL170W,YLR451W,YJR025C,YER051W,YBR240C,YNL182C,YKR042W,YPL248C,YFR022W,YFL031W,YPR008W,YKR033C,YKL005C,YER045C,YPL238C,YMR042W,YPL122C,YKR026C,YDR034C,YHR206W,YDR135C,YGR240C,YIL131C,YNL062C,YPL138C,YBR089W,YML007W,YNL218W,YFL033C,YLR260W,YMR009W,YKL08…
GO:0004386	helicase activity	molecular_function	0.77234	1	96	2142	167	3485	YER176W,YHR065C,YMR077C,YFR007W,YOR298W,YFL002C,YNL112W,YDR332W,YOR259C,YGL048C,YHR169W,YKR024C,YLR293C,YER036C,YNL218W,YGR270W,YBR080C,YDR190C,YOR217W,YFR009W,YDR258C,YKL145W,YGL163C,YNR038W,YMR080C,YOR290C,YDL126C,YLR398C,YOR117W,YLL035W,YNL132W,YLL008W,YGL078C,YDR021W,YML061C,YPL217C,YMR078C,YJL092W,YIL143C,YDR394W,YBL022C,YBR227C,YOR304W,YDL166C,YMR284W,YMR290C,YKR059W,YBR186W,YOL095C,YOR191W…
GO:0016042	lipid catabolic process	biological_process	0.77257	1	6	2142	11	3485	YLR020C,YOR219C,YOL011W,YMR008C,YNL012W,YMR006C
GO:0016881	acid-amino acid ligase activity	molecular_function	0.77339	1	8	2142	15	3485	YJR036C,YAR015W,YJL101C,YDR457W,YOL049W,YER125W,YFR037C,YGL141W
GO:0016192	vesicle-mediated transport	biological_process	0.77372	1	9	2142	16	3485	YDR246W,YPR148C,YML077W,YCL034W,YJL085W,YHR108W,YIL041W,YHL002W,YBR254C
GO:0034357	photosynthetic membrane	cellular_component	0.77446	1	6	2142	11	3485	YOR024W,YNR065C,YDR393W,YJL077C,YJR070C,YDL185W
GO:0006553	lysine metabolic process	biological_process	0.77484	1	5	2142	9	3485	YJL052W,YDR158W,YER069W,YLL056C,YCR102C
GO:0008839	dihydrodipicolinate reductase activity	molecular_function	0.77484	1	5	2142	9	3485	YJL052W,YCR102C,YLL056C,YER069W,YDR158W
GO:0009085	lysine biosynthetic process	biological_process	0.77484	1	5	2142	9	3485	YLL056C,YCR102C,YER069W,YDR158W,YJL052W
GO:0009089	lysine biosynthetic process via diaminopimelate	biological_process	0.77484	1	5	2142	9	3485	YJL052W,YDR158W,YER069W,YLL056C,YCR102C
GO:0046451	diaminopimelate metabolic process	biological_process	0.77484	1	5	2142	9	3485	YDR158W,YLL056C,YCR102C,YER069W,YJL052W
GO:0031090	organelle membrane	cellular_component	0.77683	1	47	2142	80	3485	YJL133W,YHR002W,YBR288C,YGR096W,YLR348C,YHL019W-A,YER053C,YER122C,YOR027W,YMR203W,YBL030C,YPR058W,YEL002C,YLR170C,YLR171W,YPL134C,YBR104W,YEL039C,YIL134W,YNL055C,YOR332W,YOR222W,YOR080W,YMR056C,YPL259C,YMR299C,YKL120W,YDL119C,YEL020C-B,YOL062C,YEL006W,YKR052C,YGR181W,YPR059C,YOR130C,YOR100C,YBR091C,YJR048W,YDL198C,YNL003C,YBR085W,YEL020W-A,YNR017W,YFR051C,YHR005C-A,YPR128C,YCR087C-A
GO:0006486	protein glycosylation	biological_process	0.77703	1	14	2142	25	3485	YDL095W,YNL101W,YOR321W,YEL002C,YDR307W,YGR199W,YJR143C,YOR099W,YAL023C,YDL093W,YJR131W,YJL139C,YHR204W,YGL022W
GO:0009101	glycoprotein biosynthetic process	biological_process	0.77703	1	14	2142	25	3485	YOR099W,YGR199W,YJR143C,YDR307W,YJL139C,YHR204W,YGL022W,YJR131W,YAL023C,YDL093W,YOR321W,YNL101W,YDL095W,YEL002C
GO:0043413	macromolecule glycosylation	biological_process	0.77703	1	14	2142	25	3485	YOR099W,YJR143C,YGR199W,YDR307W,YGL022W,YJL139C,YHR204W,YJR131W,YAL023C,YDL093W,YOR321W,YNL101W,YDL095W,YEL002C
GO:0072521	purine-containing compound metabolic process	biological_process	0.77739	1	14	2142	25	3485	YNL220W,YAR015W,YMR120C,YNL141W,YMR217W,YLR028C,YBR284W,YOR332W,YKL067W,YJR109C,YJL130C,YDL004W,YGL248W,YPL271W
GO:0080090	regulation of primary metabolic process	biological_process	0.77789	1	178	2142	300	3485	YHR090C,YPL129W,YBR089C-A,YGR083C,YBL005W,YKR064W,YAL029C,YLR256W,YBL023C,YPR031W,YOR073W,YCR039C,YBR090C,YCR087C-A,YDR206W,YGL237C,YKL038W,YGR249W,YMR039C,YPR093C,YOL139C,YHR178W,YHR056C,YML099C,YJR147W,YHR143W-A,YJR119C,YKR104W,YER184C,YNL068C,YPL245W,YDL042C,YOR064C,YOR140W,YGR098C,YPR196W,YMR231W,YKL129C,YCR096C,YDR258C,YLR412C-A,YPL106C,YDR190C,YHR094C,YBR080C,YEL009C,YGR270W,YGL201C,YMR021C…
GO:0005743	mitochondrial inner membrane	cellular_component	0.77802	1	32	2142	55	3485	YNL003C,YDL198C,YJR048W,YBR091C,YOR100C,YPR059C,YOR130C,YGR181W,YPR128C,YHR005C-A,YNR017W,YBR085W,YEL020W-A,YEL020C-B,YDL119C,YKL120W,YKR052C,YEL006W,YEL039C,YBR104W,YPL134C,YMR056C,YOR222W,YOR332W,YIL134W,YLR348C,YGR096W,YJL133W,YHR002W,YBL030C,YPR058W,YER053C
GO:0019205	nucleobase-containing compound kinase activity	molecular_function	0.77822	1	10	2142	18	3485	YNL129W,YPL051W,YOL005C,YDL166C,YOL075C,YJR057W,YNR012W,YBR080C,YBR186W,YKL067W
GO:0005786	signal recognition particle, endoplasmic reticulum targeting	cellular_component	0.7787	1	11	2142	20	3485	YGL120C,YPR088C,YHR199C-A,YHR164C,YLR106C,YJR072C,YFR009W,YLR243W,YDR258C,YGR205W,YDL137W
GO:0048500	signal recognition particle	cellular_component	0.7787	1	11	2142	20	3485	YGL120C,YPR088C,YHR199C-A,YHR164C,YLR106C,YJR072C,YFR009W,YLR243W,YDR258C,YGR205W,YDL137W
GO:0006073	cellular glucan metabolic process	biological_process	0.78062	1	2	2142	4	3485	YMR306W,YLR342W
GO:0009250	glucan biosynthetic process	biological_process	0.78062	1	2	2142	4	3485	YLR342W,YMR306W
GO:0044042	glucan metabolic process	biological_process	0.78062	1	2	2142	4	3485	YMR306W,YLR342W
GO:0008408	3'-5' exonuclease activity	molecular_function	0.78087	1	7	2142	13	3485	YLR107W,YOR001W,YGR195W,YDL102W,YGR095C,YDR280W,YNL102W
GO:0004075	biotin carboxylase activity	molecular_function	0.78195	1	1	2142	2	3485	YMR207C
GO:0009343	biotin carboxylase complex	cellular_component	0.78195	1	1	2142	2	3485	YMR207C
GO:0008289	lipid binding	molecular_function	0.78389	1	6	2142	11	3485	YJL019W,YDL130W,YNL027W,YOL109W,YGR037C,YFR022W
GO:0044429	mitochondrial part	cellular_component	0.78503	1	42	2142	72	3485	YER122C,YOR027W,YER053C,YPR058W,YBL030C,YMR203W,YGR096W,YJL133W,YHR002W,YLR348C,YNL055C,YIL134W,YOR080W,YMR056C,YOR222W,YOR332W,YPR151C,YPL134C,YGL191W,YEL039C,YBR104W,YGR183C,YEL006W,YKR052C,YKL120W,YIL070C,YEL020C-B,YDL119C,YNR017W,YBR085W,YEL020W-A,YPR128C,YCR087C-A,YHR005C-A,YBR091C,YOR100C,YPR059C,YGR181W,YOR130C,YNL003C,YDL198C,YJR048W
GO:0016032	viral reproduction	biological_process	0.78523	1	31	2142	55	3485	YGL140C,YLL048C,YFR009W,YGR218W,YDL166C,YBR007C,YKL017C,YHR148W,YPL217C,YNL049C,YMR119W,YKL116C,YDR087C,YJR031C,YIL026C,YOL095C,YLR243W,YOL075C,YKL197C,YML061C,YJR118C,YER176W,YDL116W,YMR197C,YER002W,YPL245W,YMR080C,YKL042W,YHR164C,YBR186W,YGR233C
GO:0060255	regulation of macromolecule metabolic process	biological_process	0.78825	1	179	2142	302	3485	YDR451C,YBR060C,YNL213C,YIR017C,YGL048C,YER040W,YML027W,YJR063W,YGL131C,YIL071W-A,YJL089W,YFR007W,YCR021C,YCR065W,YJL103C,YDR520C,YCR096C,YKL129C,YMR231W,YDR258C,YHR070W,YPL106C,YLR412C-A,YHR094C,YDR190C,YGR270W,YEL009C,YBR080C,YMR021C,YOL124C,YIL036W,YGL201C,YMR280C,YBR182C,YFL047W,YGL179C,YMR043W,YNL079C,YGL096W,YBR227C,YFL021W,YIR018W,YDR394W,YKL185W,YGR230W,YBR095C,YJL123C,YOR095C,YGR083C,YBL…
GO:0007600	sensory perception	biological_process	0.79072	1	7	2142	13	3485	YFR022W,YKR021W,YBR250W,YBL101C,YGR068C,YLR392C,YPR030W
GO:0050877	neurological system process	biological_process	0.79072	1	7	2142	13	3485	YFR022W,YBR250W,YKR021W,YBL101C,YGR068C,YLR392C,YPR030W
GO:0065008	regulation of biological quality	biological_process	0.79266	1	7	2142	13	3485	YKL183W,YML049C,YJL094C,YLR138W,YDR456W,YDL220C,YGL090W
GO:0016627	oxidoreductase activity, acting on the CH-CH group of donors	molecular_function	0.79294	1	10	2142	18	3485	YDR158W,YKL216W,YER069W,YHL026C,YCR102C,YKL141W,YLL056C,YMR118C,YJL052W,YBR166C
GO:0031323	regulation of cellular metabolic process	biological_process	0.79403	1	177	2142	299	3485	YBR240C,YNL027W,YDR174W,YHR056W-A,YNL023C,YJR025C,YLR451W,YER051W,YDL130W,YOR171C,YDL170W,YPR041W,YDL126C,YAL039C,YKR098C,YDR146C,YOR028C,YLR098C,YJL110C,YOR025W,YGL162W,YMR136W,YDR216W,YML007W,YNL218W,YFL033C,YGR240C,YIL131C,YHR206W,YDR135C,YPL138C,YBR089W,YNL062C,YKL005C,YER045C,YPL122C,YKR026C,YDR034C,YMR042W,YPL238C,YFL031W,YNL182C,YPL248C,YKR042W,YFR022W,YPR008W,YKR033C,YCL067C,YLR106C,YKR03…
GO:0015070	toxin activity	molecular_function	0.7948	1	6	2142	11	3485	YDL241W,YCL057C-A,YDR152W,YEL061C,YGR086C,YLR090W
GO:0005741	mitochondrial outer membrane	cellular_component	0.79802	1	6	2142	11	3485	YNL055C,YOR027W,YER122C,YMR203W,YCR087C-A,YOR080W
GO:0031968	organelle outer membrane	cellular_component	0.79802	1	6	2142	11	3485	YMR203W,YOR080W,YCR087C-A,YNL055C,YER122C,YOR027W
GO:0016860	intramolecular oxidoreductase activity	molecular_function	0.80014	1	6	2142	11	3485	YMR202W,YDR007W,YBR196C,YER003C,YDR050C,YMR020W
GO:0035251	UDP-glucosyltransferase activity	molecular_function	0.80071	1	4	2142	8	3485	YBR126C,YDR074W,YLR342W,YMR306W
GO:0046527	glucosyltransferase activity	molecular_function	0.80071	1	4	2142	8	3485	YBR126C,YMR306W,YLR342W,YDR074W
GO:0004540	ribonuclease activity	molecular_function	0.80317	1	11	2142	20	3485	YMR239C,YAR008W,YDR280W,YLR105C,YGR195W,YKL175W,YMR234W,YGR095C,YHR097C,YMR024W,YLR312W-A
GO:0046148	pigment biosynthetic process	biological_process	0.80406	1	29	2142	52	3485	YKR054C,YGL201C,YNL218W,YNL014W,YGR270W,YLR106C,YBR080C,YDR190C,YJR109C,YJL130C,YDR394W,YDR258C,YBR227C,YKL145W,YPL074W,YFR007W,YMR080C,YDL126C,YBR186W,YKL110C,YOR259C,YBL023C,YOR117W,YNL329C,YGL048C,YPR024W,YDL007W,YML061C,YKL197C
GO:0004175	endopeptidase activity	molecular_function	0.80548	1	37	2142	65	3485	YER144C,YBL022C,YKR074W,YKR087C,YAL020C,YER094C,YDL122W,YPR024W,YBL067C,YMR314W,YGR135W,YKR098C,YFR050C,YGR253C,YGL011C,YBL041W,YNL186W,YCL057W,YGL094C,YIL156W,YJL197W,YML092C,YIL001W,YOL105C,YER012W,YJR086W,YOR157C,YOL098C,YER143W,YOL038W,YNL170W,YLR389C,YFR005C,YOR362C,YDR037W,YPR103W,YLR163C
GO:0006164	purine nucleotide biosynthetic process	biological_process	0.80572	1	11	2142	20	3485	YDL004W,YPL271W,YAR015W,YNL220W,YKL067W,YOR332W,YBR284W,YLR028C,YNL141W,YMR120C,YMR217W
GO:0072522	purine-containing compound biosynthetic process	biological_process	0.80572	1	11	2142	20	3485	YPL271W,YDL004W,YOR332W,YKL067W,YMR217W,YNL141W,YMR120C,YBR284W,YLR028C,YNL220W,YAR015W
GO:0007186	G-protein coupled receptor signaling pathway	biological_process	0.80602	1	22	2142	39	3485	YJR072C,YJR076C,YPL218W,YLR293C,YER036C,YJR086W,YGR240C,YDL137W,YDR218C,YGL203C,YFR009W,YOR171C,YKL001C,YFR007W,YBR264C,YOL148C,YMR138W,YLR260W,YLR256W,YER020W,YPL051W,YBR164C
GO:0004637	phosphoribosylamine-glycine ligase activity	molecular_function	0.80702	1	2	2142	4	3485	YJL130C,YJR109C
GO:0006144	purine base metabolic process	biological_process	0.80702	1	2	2142	4	3485	YJR109C,YJL130C
GO:0009113	purine base biosynthetic process	biological_process	0.80702	1	2	2142	4	3485	YJR109C,YJL130C
GO:0044425	membrane part	cellular_component	0.80926	1	86	2142	148	3485	YNL112W,YDR414C,YDR132C,YAL035W,YER141W,YPL092W,YOL002C,YJR048W,YDR107C,YJR086W,YLR064W,YDR456W,YPL259C,YKL041W,YLR152C,YGL238W,YDR393W,YMR231W,YOR160W,YAL030W,YLR083C,YJL094C,YOR206W,YLR108C,YDL185W,YBR017C,YBR287W,YLR171W,YPL094C,YEL039C,YDL128W,YOR024W,YLR023C,YBR127C,YHL019W-A,YLR170C,YNL321W,YOL101C,YBR288C,YGL203C,YDR395W,YCR028C,YNR017W,YJL151C,YFR051C,YCR087C-A,YDR054C,YGR083C,YGL225W,YHR…
GO:0008320	protein transmembrane transporter activity	molecular_function	0.81222	1	15	2142	27	3485	YOR127W,YEL020C-B,YGL146C,YDL018C,YPL134C,YBR091C,YBR283C,YGR181W,YAL007C,YLR378C,YHR005C-A,YOR016C,YER122C,YNR017W,YEL020W-A
GO:0022884	macromolecule transmembrane transporter activity	molecular_function	0.81222	1	15	2142	27	3485	YEL020W-A,YOR016C,YNR017W,YER122C,YLR378C,YHR005C-A,YAL007C,YBR283C,YGR181W,YDL018C,YBR091C,YPL134C,YGL146C,YEL020C-B,YOR127W
GO:0005740	mitochondrial envelope	cellular_component	0.81233	1	41	2142	71	3485	YKL120W,YEL020C-B,YDL119C,YEL006W,YKR052C,YBR091C,YOR100C,YGR181W,YPR059C,YOR130C,YNL003C,YDL198C,YJR048W,YNR017W,YEL020W-A,YBR085W,YCR087C-A,YPR128C,YHR005C-A,YGR096W,YJL133W,YHR002W,YLR348C,YER122C,YOR027W,YER053C,YBL030C,YPR058W,YMR203W,YPL134C,YGL191W,YEL039C,YBR104W,YGR183C,YNL055C,YIL134W,YOR080W,YMR056C,YOR222W,YOR332W,YPR151C
GO:0005487	nucleocytoplasmic transporter activity	molecular_function	0.81257	1	1	2142	2	3485	YER105C
GO:0019083	viral transcription	biological_process	0.81778	1	3	2142	6	3485	YOL075C,YKL017C,YLL048C
GO:0006576	cellular biogenic amine metabolic process	biological_process	0.81826	1	7	2142	13	3485	YKL211C,YMR002W,YJR149W,YOL052C,YDL182W,YDR007W,YGL026C
GO:0030001	metal ion transport	biological_process	0.81837	1	57	2142	99	3485	YKL154W,YNL112W,YOR101W,YKL175W,YMR038C,YMR138W,YCR027C,YOL130W,YPL060W,YNR053C,YNL192W,YLR130C,YAL035W,YLL056C,YDR132C,YJR076C,YJL162C,YGL178W,YPL093W,YBR138C,YCR076C,YER043C,YGL210W,YHR003C,YDL168W,YER036C,YNL194C,YER006W,YNR013C,YOL023W,YGL090W,YPR066W,YLR109W,YBL105C,YBR295W,YLR108C,YBR264C,YGR159C,YLL022C,YGL078C,YAL036C,YJL214W,YBR025C,YOR079C,YJR072C,YGR173W,YJL198W,YDL122W,YPL217C,YNL259C…
GO:0007166	cell surface receptor linked signaling pathway	biological_process	0.81842	1	23	2142	41	3485	YJR072C,YJR076C,YPL218W,YLR293C,YER036C,YJR086W,YDL137W,YDR218C,YGR240C,YDR310C,YGL203C,YFR009W,YOR171C,YKL001C,YFR007W,YBR264C,YOL148C,YMR138W,YLR260W,YLR256W,YPL051W,YER020W,YBR164C
GO:0031966	mitochondrial membrane	cellular_component	0.81871	1	38	2142	66	3485	YNR017W,YBR085W,YEL020W-A,YPR128C,YCR087C-A,YHR005C-A,YOR100C,YBR091C,YOR130C,YPR059C,YGR181W,YNL003C,YJR048W,YDL198C,YEL006W,YKR052C,YKL120W,YEL020C-B,YDL119C,YIL134W,YNL055C,YOR222W,YMR056C,YOR080W,YOR332W,YPL134C,YEL039C,YBR104W,YER053C,YER122C,YOR027W,YBL030C,YPR058W,YMR203W,YGR096W,YJL133W,YHR002W,YLR348C
GO:0005875	microtubule associated complex	cellular_component	0.81881	1	4	2142	8	3485	YKR054C,YPR141C,YEL061C,YDR424C
GO:0015630	microtubule cytoskeleton	cellular_component	0.81881	1	4	2142	8	3485	YPR141C,YKR054C,YEL061C,YDR424C
GO:0004817	cysteine-tRNA ligase activity	molecular_function	0.81987	1	3	2142	6	3485	YGR094W,YPL160W,YBL076C
GO:0006423	cysteinyl-tRNA aminoacylation	biological_process	0.81987	1	3	2142	6	3485	YBL076C,YGR094W,YPL160W
GO:0008171	O-methyltransferase activity	molecular_function	0.82029	1	7	2142	13	3485	YPL266W,YCR047C,YNL024C,YBR034C,YOL096C,YIL064W,YDL014W
GO:0003825	alpha,alpha-trehalose-phosphate synthase (UDP-forming) activity	molecular_function	0.82133	1	2	2142	4	3485	YBR126C,YDR074W
GO:0005992	trehalose biosynthetic process	biological_process	0.82133	1	2	2142	4	3485	YDR074W,YBR126C
GO:0009312	oligosaccharide biosynthetic process	biological_process	0.82133	1	2	2142	4	3485	YDR074W,YBR126C
GO:0016138	glycoside biosynthetic process	biological_process	0.82133	1	2	2142	4	3485	YBR126C,YDR074W
GO:0046351	disaccharide biosynthetic process	biological_process	0.82133	1	2	2142	4	3485	YBR126C,YDR074W
GO:0048610	cellular process involved in reproduction	biological_process	0.8225	1	4	2142	8	3485	YLL048C,YKL017C,YJR031C,YOL075C
GO:0008234	cysteine-type peptidase activity	molecular_function	0.82513	1	14	2142	26	3485	YDL031W,YER144C,YNL186W,YDR503C,YJL197W,YIL156W,YBL067C,YKR074W,YGL094C,YER039C,YFR005C,YDL122W,YJR086W,YKR098C
GO:0005984	disaccharide metabolic process	biological_process	0.8255	1	3	2142	6	3485	YDR074W,YBR001C,YBR126C
GO:0005991	trehalose metabolic process	biological_process	0.8255	1	3	2142	6	3485	YBR001C,YDR074W,YBR126C
GO:0016137	glycoside metabolic process	biological_process	0.8255	1	3	2142	6	3485	YBR126C,YDR074W,YBR001C
GO:0003795	antimicrobial peptide activity	molecular_function	0.82559	1	3	2142	6	3485	YMR246W,YNL232W,YML032C
GO:0009975	cyclase activity	molecular_function	0.82599	1	1	2142	2	3485	YOL010W
GO:0003887	DNA-directed DNA polymerase activity	molecular_function	0.82621	1	1	2142	2	3485	YDL102W
GO:0019362	pyridine nucleotide metabolic process	biological_process	0.8264	1	12	2142	22	3485	YMR217W,YOR388C,YGR256W,YJL078C,YPL113C,YPR145W,YHR074W,YBR159W,YBR166C,YBL098W,YER081W,YKL211C
GO:0046496	nicotinamide nucleotide metabolic process	biological_process	0.8264	1	12	2142	22	3485	YKL211C,YBR166C,YBR159W,YBL098W,YER081W,YOR388C,YGR256W,YJL078C,YHR074W,YPL113C,YPR145W,YMR217W
GO:0072524	pyridine-containing compound metabolic process	biological_process	0.8264	1	12	2142	22	3485	YOR388C,YGR256W,YJL078C,YPR145W,YPL113C,YHR074W,YMR217W,YKL211C,YBR159W,YBR166C,YBL098W,YER081W
GO:0015923	mannosidase activity	molecular_function	0.8267	1	2	2142	4	3485	YHR204W,YJR131W
GO:0004779	sulfate adenylyltransferase activity	molecular_function	0.82727	1	1	2142	2	3485	YJR010W
GO:0004781	sulfate adenylyltransferase (ATP) activity	molecular_function	0.82727	1	1	2142	2	3485	YJR010W
GO:0003924	GTPase activity	molecular_function	0.83054	1	2	2142	4	3485	YKR001C,YLL001W
GO:0006351	transcription, DNA-dependent	biological_process	0.83245	1	189	2142	321	3485	YGL201C,YMR021C,YIL036W,YBR080C,YGR270W,YEL009C,YLR412C-A,YPL106C,YDR190C,YHR094C,YOR194C,YMR231W,YCR096C,YKL129C,YKR062W,YDR258C,YJL103C,YDR520C,YJL089W,YIL071W-A,YFR007W,YCR021C,YCR065W,YDR167W,YER040W,YML027W,YGL131C,YJR063W,YBR060C,YNL213C,YDR451C,YGL048C,YIR017C,YOR095C,YJL123C,YBR095C,YGR230W,YKL185W,YIR018W,YFL021W,YDR394W,YBR227C,YBR010W,YMR043W,YGL096W,YNL079C,YBR182C,YFL047W,YGL179C,YMR…
GO:0016838	carbon-oxygen lyase activity, acting on phosphates	molecular_function	0.83368	1	1	2142	2	3485	YDR127W
GO:0006842	tricarboxylic acid transport	biological_process	0.83458	1	3	2142	6	3485	YJL198W,YNR013C,YAR028W
GO:0015137	citrate transmembrane transporter activity	molecular_function	0.83458	1	3	2142	6	3485	YAR028W,YNR013C,YJL198W
GO:0015142	tricarboxylic acid transmembrane transporter activity	molecular_function	0.83458	1	3	2142	6	3485	YJL198W,YNR013C,YAR028W
GO:0015746	citrate transport	biological_process	0.83458	1	3	2142	6	3485	YAR028W,YNR013C,YJL198W
GO:0051188	cofactor biosynthetic process	biological_process	0.83472	1	57	2142	100	3485	YBR176W,YKL197C,YDL007W,YGL048C,YKL110C,YDR127W,YOR259C,YBL023C,YBR186W,YFR007W,YHR074W,YNR043W,YPR088C,YKL145W,YPL074W,YDR258C,YKR080W,YOR250C,YFR009W,YKL211C,YDR190C,YGR204W,YGR270W,YBR080C,YBR138C,YNL014W,YFL018C,YNL218W,YBL039C,YPR145W,YKR054C,YGL201C,YDR021W,YML061C,YPR024W,YNL329C,YMR178W,YOR117W,YHR164C,YDL205C,YDL126C,YMR080C,YDL065C,YNR057C,YJL078C,YJR103W,YDR242W,YKR072C,YBR227C,YNL129W…
GO:0034637	cellular carbohydrate biosynthetic process	biological_process	0.83551	1	15	2142	28	3485	YLR342W,YBR196C,YDR074W,YOL013W-B,YER147C,YBR126C,YDL055C,YOR137C,YGL001C,YMR306W,YLR290C,YJL153C,YBR019C,YLL056C,YOL151W
GO:0006749	glutathione metabolic process	biological_process	0.83559	1	2	2142	4	3485	YOL049W,YJL101C
GO:0006750	glutathione biosynthetic process	biological_process	0.83559	1	2	2142	4	3485	YJL101C,YOL049W
GO:0000988	protein binding transcription factor activity	molecular_function	0.83597	1	2	2142	4	3485	YMR039C,YFL047W
GO:0000989	transcription factor binding transcription factor activity	molecular_function	0.83597	1	2	2142	4	3485	YFL047W,YMR039C
GO:0003712	transcription cofactor activity	molecular_function	0.83597	1	2	2142	4	3485	YMR039C,YFL047W
GO:0032774	RNA biosynthetic process	biological_process	0.8363	1	193	2142	328	3485	YER045C,YKL005C,YDR034C,YKR026C,YPL122C,YMR042W,YFL031W,YKR042W,YPL248C,YFR022W,YNL182C,YPR008W,YPR187W,YKR033C,YML007W,YPL221W,YNL218W,YFL033C,YIL131C,YDR135C,YHR206W,YPL138C,YKL058W,YDL126C,YAL039C,YDR146C,YOR028C,YOR025W,YJL110C,YLR098C,YMR136W,YGL162W,YDR216W,YBR240C,YNL027W,YDR174W,YHR056W-A,YNL023C,YER051W,YLR451W,YJR025C,YDL170W,YDL130W,YDR145W,YMR019W,YMR168C,YDR392W,YER003C,YNL300W,YDR04…
GO:0008643	carbohydrate transport	biological_process	0.83634	1	3	2142	6	3485	YDR307W,YBR130C,YJL148W
GO:0000096	sulfur amino acid metabolic process	biological_process	0.83665	1	3	2142	6	3485	YER091C,YLR316C,YDL145C
GO:0006555	methionine metabolic process	biological_process	0.83665	1	3	2142	6	3485	YER091C,YLR316C,YDL145C
GO:0022414	reproductive process	biological_process	0.83736	1	28	2142	51	3485	YFR009W,YLL048C,YBR294W,YGR218W,YDL166C,YHR154W,YKL017C,YBR007C,YPL217C,YNL049C,YJR031C,YDR087C,YKL116C,YOL095C,YLR243W,YOL075C,YKL197C,YML061C,YER176W,YJR118C,YER002W,YDL116W,YMR197C,YMR080C,YPL245W,YGL179C,YBR186W,YHR164C
GO:0009126	purine nucleoside monophosphate metabolic process	biological_process	0.8383	1	3	2142	6	3485	YMR217W,YNL141W,YBR284W
GO:0009127	purine nucleoside monophosphate biosynthetic process	biological_process	0.8383	1	3	2142	6	3485	YBR284W,YMR217W,YNL141W
GO:0009156	ribonucleoside monophosphate biosynthetic process	biological_process	0.8383	1	3	2142	6	3485	YNL141W,YMR217W,YBR284W
GO:0009161	ribonucleoside monophosphate metabolic process	biological_process	0.8383	1	3	2142	6	3485	YNL141W,YMR217W,YBR284W
GO:0009167	purine ribonucleoside monophosphate metabolic process	biological_process	0.8383	1	3	2142	6	3485	YNL141W,YMR217W,YBR284W
GO:0009168	purine ribonucleoside monophosphate biosynthetic process	biological_process	0.8383	1	3	2142	6	3485	YMR217W,YNL141W,YBR284W
GO:0044423	virion part	cellular_component	0.8385	1	15	2142	28	3485	YNL014W,YBR054W,YMR307W,YAL022C,YBL050W,YDR346C,YJL214W,YKR042W,YNL213C,YER020W,YLR091W,YDR127W,YKL006C-A,YOR217W,YFR039C
GO:0004435	phosphatidylinositol phospholipase C activity	molecular_function	0.83899	1	1	2142	2	3485	YDL031W
GO:0008047	enzyme activator activity	molecular_function	0.83977	1	5	2142	10	3485	YDR486C,YOR370C,YPL152W,YPL242C,YGR175C
GO:0004514	nicotinate-nucleotide diphosphorylase (carboxylating) activity	molecular_function	0.84016	1	2	2142	4	3485	YKL211C,YJL078C
GO:0008889	glycerophosphodiester phosphodiesterase activity	molecular_function	0.84154	1	1	2142	2	3485	YPL206C
GO:0000155	two-component sensor activity	molecular_function	0.84162	1	1	2142	2	3485	YIL147C
GO:0004673	protein histidine kinase activity	molecular_function	0.84162	1	1	2142	2	3485	YIL147C
GO:0016775	phosphotransferase activity, nitrogenous group as acceptor	molecular_function	0.84162	1	1	2142	2	3485	YIL147C
GO:0005971	ribonucleoside-diphosphate reductase complex	cellular_component	0.84176	1	1	2142	2	3485	YER070W
GO:0004803	transposase activity	molecular_function	0.84183	1	1	2142	2	3485	YDR109C
GO:0016874	ligase activity	molecular_function	0.84239	1	84	2142	147	3485	YBR186W,YGL062W,YMR159C,YBR208C,YHR074W,YDR037W,YDL007W,YKL197C,YGR264C,YBL023C,YPR047W,YOR169C,YNL014W,YOL010W,YPR145W,YPR035W,YPL074W,YPR081C,YHR020W,YMR207C,YDL164C,YOL058W,YAR015W,YDR457W,YNL220W,YBL076C,YOL049W,YPR024W,YFR037C,YNL329C,YML096W,YGR185C,YLR106C,YMR217W,YPL160W,YIL138C,YER125W,YCL018W,YGL141W,YJR109C,YBL107C,YFR007W,YMR230W,YPL241C,YCR024C,YBR218C,YGL048C,YMR113W,YJR063W,YGR094W…
GO:0006284	base-excision repair	biological_process	0.84266	1	3	2142	6	3485	YER142C,YPL160W,YGR077C
GO:0006446	regulation of translational initiation	biological_process	0.84273	1	2	2142	4	3485	YPR041W,YNL062C
GO:0004066	asparagine synthase (glutamine-hydrolyzing) activity	molecular_function	0.84317	1	2	2142	4	3485	YPR145W,YML096W
GO:0006528	asparagine metabolic process	biological_process	0.84317	1	2	2142	4	3485	YPR145W,YML096W
GO:0006529	asparagine biosynthetic process	biological_process	0.84317	1	2	2142	4	3485	YPR145W,YML096W
GO:0004659	prenyltransferase activity	molecular_function	0.84327	1	4	2142	8	3485	YMR078C,YIR019C,YDL126C,YBR080C
GO:0019013	viral nucleocapsid	cellular_component	0.84343	1	1	2142	2	3485	YMR307W
GO:0004176	ATP-dependent peptidase activity	molecular_function	0.84367	1	1	2142	2	3485	YBL022C
GO:0006510	ATP-dependent proteolysis	biological_process	0.84367	1	1	2142	2	3485	YBL022C
GO:0006793	phosphorus metabolic process	biological_process	0.84399	1	97	2142	168	3485	YLR149C,YCR008W,YMR139W,YKL025C,YPL204W,YNL020C,YIL035C,YBL105C,YMR255W,YOR231W,YPR151C,YDR283C,YJL164C,YDR031W,YPR111W,YFR028C,YGR040W,YLR260W,YGR052W,YDL022W,YIR026C,YHR079C,YNL332W,YBL016W,YKL171W,YPL031C,YDL171C,YBR028C,YNL307C,YDL214C,YCR073C,YPL236C,YMR104C,YOL113W,YNL032W,YOR313C,YKL126W,YLL020C,YKL161C,YDR523C,YMR001C,YNL298W,YDL101C,YKL166C,YNL128W,YOR233W,YGL179C,YBR097W,YIL113W,YJR110W…
GO:0006796	phosphate-containing compound metabolic process	biological_process	0.84399	1	97	2142	168	3485	YPR111W,YFR028C,YGR040W,YLR260W,YGR052W,YDR031W,YIL035C,YBL105C,YMR255W,YPR151C,YOR231W,YDR283C,YJL164C,YLR149C,YCR008W,YMR139W,YKL025C,YPL204W,YNL020C,YBL016W,YKL171W,YPL031C,YHR079C,YNL332W,YIR026C,YDL022W,YMR104C,YOL113W,YNL307C,YDL214C,YCR073C,YPL236C,YBR028C,YDL171C,YNL298W,YKL161C,YDR523C,YMR001C,YKL126W,YLL020C,YNL032W,YOR313C,YIL095W,YGR183C,YGL180W,YBR276C,YGL179C,YBR097W,YIL113W,YJR110W…
GO:0008653	lipopolysaccharide metabolic process	biological_process	0.84455	1	3	2142	6	3485	YOL013W-B,YOR137C,YDL055C
GO:0009103	lipopolysaccharide biosynthetic process	biological_process	0.84455	1	3	2142	6	3485	YDL055C,YOR137C,YOL013W-B
GO:0046165	alcohol biosynthetic process	biological_process	0.84518	1	4	2142	8	3485	YJL153C,YMR202W,YER147C,YBR196C
GO:0022415	viral reproductive process	biological_process	0.84531	1	25	2142	46	3485	YOL095C,YLR243W,YOL075C,YKL197C,YML061C,YER176W,YJR118C,YER002W,YMR197C,YDL116W,YMR080C,YPL245W,YBR186W,YHR164C,YFR009W,YLL048C,YGR218W,YDL166C,YKL017C,YBR007C,YPL217C,YNL049C,YDR087C,YJR031C,YKL116C
GO:0006897	endocytosis	biological_process	0.84544	1	2	2142	4	3485	YPR148C,YIL041W
GO:0010324	membrane invagination	biological_process	0.84544	1	2	2142	4	3485	YIL041W,YPR148C
GO:0016044	cellular membrane organization	biological_process	0.84544	1	2	2142	4	3485	YIL041W,YPR148C
GO:0061024	membrane organization	biological_process	0.84544	1	2	2142	4	3485	YIL041W,YPR148C
GO:0005125	cytokine activity	molecular_function	0.84579	1	2	2142	4	3485	YHR169W,YPL138C
GO:0003747	translation release factor activity	molecular_function	0.84585	1	2	2142	4	3485	YLR280C,YLR281C
GO:0006415	translational termination	biological_process	0.84585	1	2	2142	4	3485	YLR281C,YLR280C
GO:0008079	translation termination factor activity	molecular_function	0.84585	1	2	2142	4	3485	YLR281C,YLR280C
GO:0022411	cellular component disassembly	biological_process	0.84585	1	2	2142	4	3485	YLR281C,YLR280C
GO:0032984	macromolecular complex disassembly	biological_process	0.84585	1	2	2142	4	3485	YLR280C,YLR281C
GO:0034623	cellular macromolecular complex disassembly	biological_process	0.84585	1	2	2142	4	3485	YLR280C,YLR281C
GO:0043241	protein complex disassembly	biological_process	0.84585	1	2	2142	4	3485	YLR280C,YLR281C
GO:0043624	cellular protein complex disassembly	biological_process	0.84585	1	2	2142	4	3485	YLR280C,YLR281C
GO:0071845	cellular component disassembly at cellular level	biological_process	0.84585	1	2	2142	4	3485	YLR280C,YLR281C
GO:0004866	endopeptidase inhibitor activity	molecular_function	0.84594	1	2	2142	4	3485	YPR043W,YJR094W-A
GO:0030414	peptidase inhibitor activity	molecular_function	0.84594	1	2	2142	4	3485	YJR094W-A,YPR043W
GO:0061134	peptidase regulator activity	molecular_function	0.84594	1	2	2142	4	3485	YJR094W-A,YPR043W
GO:0061135	endopeptidase regulator activity	molecular_function	0.84594	1	2	2142	4	3485	YJR094W-A,YPR043W
GO:0005744	mitochondrial inner membrane presequence translocase complex	cellular_component	0.84595	1	2	2142	4	3485	YPL134C,YNR017W
GO:0005746	mitochondrial respiratory chain	cellular_component	0.84595	1	2	2142	4	3485	YEL039C,YJR048W
GO:0070469	respiratory chain	cellular_component	0.84595	1	2	2142	4	3485	YJR048W,YEL039C
GO:0000723	telomere maintenance	biological_process	0.84604	1	1	2142	2	3485	YDL220C
GO:0016233	telomere capping	biological_process	0.84604	1	1	2142	2	3485	YDL220C
GO:0032200	telomere organization	biological_process	0.84604	1	1	2142	2	3485	YDL220C
GO:0060249	anatomical structure homeostasis	biological_process	0.84604	1	1	2142	2	3485	YDL220C
GO:0003952	NAD+ synthase (glutamine-hydrolyzing) activity	molecular_function	0.84634	1	3	2142	6	3485	YMR217W,YHR074W,YPR145W
GO:0019049	evasion of host defenses by virus	biological_process	0.84655	1	1	2142	2	3485	YBR007C
GO:0048878	chemical homeostasis	biological_process	0.84683	1	4	2142	8	3485	YGL090W,YDR456W,YLR138W,YJL094C
GO:0005402	cation:sugar symporter activity	molecular_function	0.84699	1	1	2142	2	3485	YBR130C
GO:0015144	carbohydrate transmembrane transporter activity	molecular_function	0.84699	1	1	2142	2	3485	YBR130C
GO:0051119	sugar transmembrane transporter activity	molecular_function	0.84699	1	1	2142	2	3485	YBR130C
GO:0004555	alpha,alpha-trehalase activity	molecular_function	0.84725	1	1	2142	2	3485	YBR001C
GO:0015927	trehalase activity	molecular_function	0.84725	1	1	2142	2	3485	YBR001C
GO:0009521	photosystem	cellular_component	0.8475	1	5	2142	10	3485	YDR393W,YNR065C,YOR024W,YDL185W,YJL077C
GO:0004852	uroporphyrinogen-III synthase activity	molecular_function	0.84763	1	1	2142	2	3485	YMR080C
GO:0006948	induction by virus of host cell-cell fusion	biological_process	0.84766	1	1	2142	2	3485	YMR197C
GO:0019039	viral-cell fusion molecule activity	molecular_function	0.84766	1	1	2142	2	3485	YMR197C
GO:0003847	1-alkyl-2-acetylglycerophosphocholine esterase activity	molecular_function	0.84851	1	1	2142	2	3485	YOR219C
GO:0008247	1-alkyl-2-acetylglycerophosphocholine esterase complex	cellular_component	0.84851	1	1	2142	2	3485	YOR219C
GO:0004550	nucleoside diphosphate kinase activity	molecular_function	0.84933	1	1	2142	2	3485	YKL067W
GO:0006183	GTP biosynthetic process	biological_process	0.84933	1	1	2142	2	3485	YKL067W
GO:0006213	pyrimidine nucleoside metabolic process	biological_process	0.84933	1	1	2142	2	3485	YKL067W
GO:0006228	UTP biosynthetic process	biological_process	0.84933	1	1	2142	2	3485	YKL067W
GO:0006241	CTP biosynthetic process	biological_process	0.84933	1	1	2142	2	3485	YKL067W
GO:0009119	ribonucleoside metabolic process	biological_process	0.84933	1	1	2142	2	3485	YKL067W
GO:0009208	pyrimidine ribonucleoside triphosphate metabolic process	biological_process	0.84933	1	1	2142	2	3485	YKL067W
GO:0009209	pyrimidine ribonucleoside triphosphate biosynthetic process	biological_process	0.84933	1	1	2142	2	3485	YKL067W
GO:0009218	pyrimidine ribonucleotide metabolic process	biological_process	0.84933	1	1	2142	2	3485	YKL067W
GO:0009220	pyrimidine ribonucleotide biosynthetic process	biological_process	0.84933	1	1	2142	2	3485	YKL067W
GO:0046036	CTP metabolic process	biological_process	0.84933	1	1	2142	2	3485	YKL067W
GO:0046039	GTP metabolic process	biological_process	0.84933	1	1	2142	2	3485	YKL067W
GO:0046051	UTP metabolic process	biological_process	0.84933	1	1	2142	2	3485	YKL067W
GO:0046131	pyrimidine ribonucleoside metabolic process	biological_process	0.84933	1	1	2142	2	3485	YKL067W
GO:0003911	DNA ligase (NAD+) activity	molecular_function	0.84949	1	1	2142	2	3485	YCL018W
GO:0070851	growth factor receptor binding	molecular_function	0.84955	1	1	2142	2	3485	YMR125W
GO:0016620	oxidoreductase activity, acting on the aldehyde or oxo group of donors, NAD or NADP as acceptor	molecular_function	0.85005	1	3	2142	6	3485	YDL065C,YDR242W,YJL052W
GO:0007010	cytoskeleton organization	biological_process	0.85015	1	3	2142	6	3485	YOL049W,YKL007W,YLR303W
GO:0007338	single fertilization	biological_process	0.85037	1	1	2142	2	3485	YBR294W
GO:0009566	fertilization	biological_process	0.85037	1	1	2142	2	3485	YBR294W
GO:0000175	3'-5'-exoribonuclease activity	molecular_function	0.85067	1	3	2142	6	3485	YDR280W,YGR095C,YGR195W
GO:0004532	exoribonuclease activity	molecular_function	0.85067	1	3	2142	6	3485	YGR195W,YDR280W,YGR095C
GO:0016896	exoribonuclease activity, producing 5'-phosphomonoesters	molecular_function	0.85067	1	3	2142	6	3485	YGR095C,YDR280W,YGR195W
GO:0006575	cellular modified amino acid metabolic process	biological_process	0.8507	1	4	2142	8	3485	YLL029W,YOL049W,YBR176W,YJL101C
GO:0005254	chloride channel activity	molecular_function	0.85108	1	1	2142	2	3485	YJR040W
GO:0008092	cytoskeletal protein binding	molecular_function	0.85138	1	11	2142	21	3485	YHR146W,YHR149C,YER016W,YML103C,YGR221C,YKL007W,YOL049W,YLR303W,YDR434W,YOL105C,YNL243W
GO:0001932	regulation of protein phosphorylation	biological_process	0.85141	1	4	2142	8	3485	YOR171C,YPL238C,YLR260W,YGR240C
GO:0019220	regulation of phosphate metabolic process	biological_process	0.85141	1	4	2142	8	3485	YPL238C,YOR171C,YLR260W,YGR240C
GO:0031399	regulation of protein modification process	biological_process	0.85141	1	4	2142	8	3485	YGR240C,YLR260W,YOR171C,YPL238C
GO:0042325	regulation of phosphorylation	biological_process	0.85141	1	4	2142	8	3485	YGR240C,YLR260W,YPL238C,YOR171C
GO:0043549	regulation of kinase activity	biological_process	0.85141	1	4	2142	8	3485	YGR240C,YLR260W,YOR171C,YPL238C
GO:0045859	regulation of protein kinase activity	biological_process	0.85141	1	4	2142	8	3485	YOR171C,YPL238C,YGR240C,YLR260W
GO:0050790	regulation of catalytic activity	biological_process	0.85141	1	4	2142	8	3485	YPL238C,YOR171C,YLR260W,YGR240C
GO:0051174	regulation of phosphorus metabolic process	biological_process	0.85141	1	4	2142	8	3485	YPL238C,YOR171C,YLR260W,YGR240C
GO:0051338	regulation of transferase activity	biological_process	0.85141	1	4	2142	8	3485	YPL238C,YOR171C,YGR240C,YLR260W
GO:0065009	regulation of molecular function	biological_process	0.85141	1	4	2142	8	3485	YPL238C,YOR171C,YLR260W,YGR240C
GO:0006631	fatty acid metabolic process	biological_process	0.8527	1	5	2142	10	3485	YNL199C,YPL028W,YPL241C,YKR021W,YMR159C
GO:0009200	deoxyribonucleoside triphosphate metabolic process	biological_process	0.85276	1	4	2142	8	3485	YJR057W,YOL005C,YDL166C,YPL051W
GO:0009211	pyrimidine deoxyribonucleoside triphosphate metabolic process	biological_process	0.85276	1	4	2142	8	3485	YPL051W,YJR057W,YOL005C,YDL166C
GO:0016469	proton-transporting two-sector ATPase complex	cellular_component	0.85281	1	4	2142	8	3485	YJR121W,YBR127C,YDL185W,YOR332W
GO:0005777	peroxisome	cellular_component	0.8529	1	1	2142	2	3485	YDL065C
GO:0042579	microbody	cellular_component	0.8529	1	1	2142	2	3485	YDL065C
GO:0000726	non-recombinational repair	biological_process	0.85334	1	1	2142	2	3485	YMR284W
GO:0006302	double-strand break repair	biological_process	0.85334	1	1	2142	2	3485	YMR284W
GO:0006303	double-strand break repair via nonhomologous end joining	biological_process	0.85334	1	1	2142	2	3485	YMR284W
GO:0048519	negative regulation of biological process	biological_process	0.85416	1	4	2142	8	3485	YKL095W,YDL042C,YKR092C,YOR025W
GO:0048523	negative regulation of cellular process	biological_process	0.85416	1	4	2142	8	3485	YDL042C,YOR025W,YKR092C,YKL095W
GO:0009066	aspartate family amino acid metabolic process	biological_process	0.85453	1	10	2142	19	3485	YLR316C,YML096W,YLL056C,YJL052W,YDL145C,YER091C,YDR158W,YPR145W,YCR102C,YER069W
GO:0004470	malic enzyme activity	molecular_function	0.85454	1	1	2142	2	3485	YKL029C
GO:0006108	malate metabolic process	biological_process	0.85454	1	1	2142	2	3485	YKL029C
GO:0016615	malate dehydrogenase activity	molecular_function	0.85454	1	1	2142	2	3485	YKL029C
GO:0006563	L-serine metabolic process	biological_process	0.85531	1	18	2142	33	3485	YAL061W,YCR105W,YER081W,YGL185C,YBR166C,YDL171C,YOR388C,YPL091W,YMR303C,YDL246C,YPL114W,YPL113C,YFL018C,YDL168W,YHR003C,YJR159W,YER043C,YGR256W
GO:0016857	racemase and epimerase activity, acting on carbohydrates and derivatives	molecular_function	0.85539	1	1	2142	2	3485	YOR137C
GO:0004096	catalase activity	molecular_function	0.85552	1	1	2142	2	3485	YDR256C
GO:0003950	NAD+ ADP-ribosyltransferase activity	molecular_function	0.85567	1	1	2142	2	3485	YNR039C
GO:0006471	protein ADP-ribosylation	biological_process	0.85567	1	1	2142	2	3485	YNR039C
GO:0006857	oligopeptide transport	biological_process	0.85573	1	1	2142	2	3485	YIL158W
GO:0015833	peptide transport	biological_process	0.85573	1	1	2142	2	3485	YIL158W
GO:0005514	calcium ion storage activity	molecular_function	0.85697	1	1	2142	2	3485	YAL058W
GO:0018193	peptidyl-amino acid modification	biological_process	0.85734	1	1	2142	2	3485	YEL002C
GO:0001664	G-protein coupled receptor binding	molecular_function	0.85741	1	1	2142	2	3485	YHR169W
GO:0008009	chemokine activity	molecular_function	0.85741	1	1	2142	2	3485	YHR169W
GO:0042379	chemokine receptor binding	molecular_function	0.85741	1	1	2142	2	3485	YHR169W
GO:0009273	peptidoglycan-based cell wall biogenesis	biological_process	0.85742	1	1	2142	2	3485	YEL002C
GO:0042546	cell wall biogenesis	biological_process	0.85742	1	1	2142	2	3485	YEL002C
GO:0070882	cellular cell wall organization or biogenesis	biological_process	0.85742	1	1	2142	2	3485	YEL002C
GO:0008450	O-sialoglycoprotein endopeptidase activity	molecular_function	0.85742	1	1	2142	2	3485	YDL104C
GO:0004618	phosphoglycerate kinase activity	molecular_function	0.85747	1	1	2142	2	3485	YCR013C
GO:0016774	phosphotransferase activity, carboxyl group as acceptor	molecular_function	0.85747	1	1	2142	2	3485	YCR013C
GO:0001509	legumain activity	molecular_function	0.85748	1	1	2142	2	3485	YKR074W
GO:0003896	DNA primase activity	molecular_function	0.85749	1	1	2142	2	3485	YIR008C
GO:0019211	phosphatase activator activity	molecular_function	0.8575	1	1	2142	2	3485	YPL152W
GO:0009415	response to water	biological_process	0.85758	1	1	2142	2	3485	YKR042W
GO:0006548	histidine catabolic process	biological_process	0.85758	1	1	2142	2	3485	YIR026C
GO:0009077	histidine family amino acid catabolic process	biological_process	0.85758	1	1	2142	2	3485	YIR026C
GO:0016153	urocanate hydratase activity	molecular_function	0.85758	1	1	2142	2	3485	YIR026C
GO:0003935	GTP cyclohydrolase II activity	molecular_function	0.85759	1	1	2142	2	3485	YBL033C
GO:0004860	protein kinase inhibitor activity	molecular_function	0.85761	1	1	2142	2	3485	YPL238C
GO:0019210	kinase inhibitor activity	molecular_function	0.85761	1	1	2142	2	3485	YPL238C
GO:0009092	homoserine metabolic process	biological_process	0.85761	1	1	2142	2	3485	YLR316C
GO:0019279	L-methionine biosynthetic process from L-homoserine via cystathionine	biological_process	0.85761	1	1	2142	2	3485	YLR316C
GO:0019281	L-methionine biosynthetic process from homoserine via O-succinyl-L-homoserine and cystathionine	biological_process	0.85761	1	1	2142	2	3485	YLR316C
GO:0071265	L-methionine biosynthetic process	biological_process	0.85761	1	1	2142	2	3485	YLR316C
GO:0071266	'de novo' L-methionine biosynthetic process	biological_process	0.85761	1	1	2142	2	3485	YLR316C
GO:0015939	pantothenate metabolic process	biological_process	0.85761	1	1	2142	2	3485	YBR176W
GO:0015940	pantothenate biosynthetic process	biological_process	0.85761	1	1	2142	2	3485	YBR176W
GO:0009636	response to toxin	biological_process	0.85761	1	1	2142	2	3485	YNL194C
GO:0010035	response to inorganic substance	biological_process	0.85761	1	1	2142	2	3485	YNL194C
GO:0010038	response to metal ion	biological_process	0.85761	1	1	2142	2	3485	YNL194C
GO:0015097	mercury ion transmembrane transporter activity	molecular_function	0.85761	1	1	2142	2	3485	YNL194C
GO:0015694	mercury ion transport	biological_process	0.85761	1	1	2142	2	3485	YNL194C
GO:0046689	response to mercury ion	biological_process	0.85761	1	1	2142	2	3485	YNL194C
GO:0050787	detoxification of mercury ion	biological_process	0.85761	1	1	2142	2	3485	YNL194C
GO:0008531	riboflavin kinase activity	molecular_function	0.85761	1	1	2142	2	3485	YDR236C
GO:0005184	neuropeptide hormone activity	molecular_function	0.85762	1	1	2142	2	3485	YPL183W-A
GO:0015035	protein disulfide oxidoreductase activity	molecular_function	0.85762	1	1	2142	2	3485	YCR083W
GO:0016563	transcription activator activity	molecular_function	0.85762	1	1	2142	2	3485	YNL300W
GO:0004590	orotidine-5'-phosphate decarboxylase activity	molecular_function	0.85762	1	1	2142	2	3485	YEL021W
GO:0005516	calmodulin binding	molecular_function	0.85762	1	1	2142	2	3485	YJR079W
GO:0019904	protein domain specific binding	molecular_function	0.85762	1	1	2142	2	3485	YER177W
GO:0044036	cell wall macromolecule metabolic process	biological_process	0.85762	1	1	2142	2	3485	YOR234C
GO:0040029	regulation of gene expression, epigenetic	biological_process	0.85811	1	4	2142	8	3485	YOL124C,YHR070W,YDL042C,YOR025W
GO:0008553	hydrogen-exporting ATPase activity, phosphorylative mechanism	molecular_function	0.85861	1	4	2142	8	3485	YEL013W,YPR036W,YKL080W,YOR332W
GO:0005856	cytoskeleton	cellular_component	0.85936	1	18	2142	34	3485	YHR023W,YML103C,YHR129C,YKR054C,YOR326W,YKL129C,YPR141C,YJR004C,YJR065C,YDR106W,YEL061C,YGR037C,YKL007W,YOL049W,YDR424C,YFL039C,YDR434W,YAL029C
GO:0009147	pyrimidine nucleoside triphosphate metabolic process	biological_process	0.86035	1	5	2142	10	3485	YPL051W,YJR057W,YOL005C,YDL166C,YKL067W
GO:0019031	viral envelope	cellular_component	0.86118	1	7	2142	14	3485	YKR042W,YAL022C,YDR346C,YKL006C-A,YFR039C,YDR127W,YBR054W
GO:0006512	ubiquitin cycle	biological_process	0.86451	1	13	2142	25	3485	YER125W,YEL012W,YDR092W,YGR133W,YGL141W,YFR037C,YBR082C,YDR054C,YGL087C,YJR036C,YCL008C,YDR177W,YDR457W
GO:0001539	ciliary or flagellar motility	biological_process	0.86477	1	5	2142	10	3485	YKL002W,YOR069W,YLR200W,YCR082W,YIL138C
GO:0048870	cell motility	biological_process	0.86477	1	5	2142	10	3485	YCR082W,YIL138C,YKL002W,YLR200W,YOR069W
GO:0051674	localization of cell	biological_process	0.86477	1	5	2142	10	3485	YCR082W,YIL138C,YKL002W,YLR200W,YOR069W
GO:0005732	small nucleolar ribonucleoprotein complex	cellular_component	0.86487	1	10	2142	19	3485	YER029C,YLR147C,YPR182W,YOR159C,YLR438C-A,YNL147W,YER146W,YFL017W-A,YGR073C,YER112W
GO:0003008	system process	biological_process	0.86724	1	7	2142	14	3485	YGR068C,YBL101C,YKR021W,YBR250W,YFR022W,YPR030W,YLR392C
GO:0016301	kinase activity	molecular_function	0.86786	1	118	2142	205	3485	YGR038W,YPL150W,YIL107C,YPL203W,YJR072C,YDR466W,YOR171C,YNL129W,YJL187C,YBL022C,YKL101W,YPL141C,YGR188C,YLL019C,YHL007C,YFR014C,YBR135W,YGL158W,YDL166C,YKL166C,YDL101C,YCL040W,YFR053C,YOR233W,YBR097W,YGL179C,YLR446W,YGL180W,YJR057W,YIL095W,YGL253W,YDR507C,YFL033C,YPL153C,YER036C,YPL209C,YGR092W,YBR080C,YAR018C,YKL116C,YGL021W,YJL141C,YMR205C,YPR121W,YCR091W,YBR274W,YGR240C,YER123W,YLR240W,YOL128C…
GO:0016861	intramolecular oxidoreductase activity, interconverting aldoses and ketoses	molecular_function	0.86847	1	5	2142	10	3485	YMR020W,YDR050C,YER003C,YBR196C,YDR007W
GO:0034654	nucleobase-containing compound biosynthetic process	biological_process	0.8718	1	28	2142	51	3485	YPL271W,YOL005C,YJR057W,YDL004W,YPL051W,YOR332W,YLR028C,YMR120C,YNL141W,YIL019W,YHR074W,YLR242C,YJL078C,YAR015W,YNL220W,YKL062W,YDL166C,YJL130C,YKL211C,YPL255W,YJR109C,YOR236W,YKL067W,YEL021W,YBR284W,YMR217W,YPR145W,YKL216W
GO:0008248	pre-mRNA splicing factor activity	molecular_function	0.87242	1	11	2142	21	3485	YER112W,YGR073C,YFL017W-A,YDL195W,YOR159C,YLR438C-A,YER146W,YNL147W,YPR182W,YER029C,YLR147C
GO:0003723	RNA binding	molecular_function	0.87405	1	151	2142	259	3485	YHR097C,YPR042C,YAL036C,YML026C,YLR069C,YPR041W,YMR080C,YOL127W,YDL126C,YNL093W,YPR148C,YJR072C,YPL218W,YJR014W,YDR450W,YGR162W,YPL217C,YHR022C,YOR259C,YAL035W,YKR026C,YER176W,YMR138W,YNR053C,Q0050,YKL145W,YJL203W,YPR080W,YAL003W,YNL062C,YFR009W,YGL178W,YNR029C,YNL218W,YER036C,YOL075C,YJL096W,YHR164C,YFL038C,YDR496C,YLR336C,YMR239C,YDL239C,YNL180C,YDR280W,YAR068W,YDL137W,YLR312W-A,YER130C,YNL163C…
GO:0016763	transferase activity, transferring pentosyl groups	molecular_function	0.87524	1	6	2142	12	3485	YKL211C,YER055C,YNR039C,YJL078C,YOR180C,YIL113W
GO:0006568	tryptophan metabolic process	biological_process	0.87737	1	6	2142	12	3485	YGL026C,YDR007W,YDL182W,YJR149W,YMR002W,YKL211C
GO:0006586	indolalkylamine metabolic process	biological_process	0.87737	1	6	2142	12	3485	YJR149W,YDR007W,YDL182W,YKL211C,YMR002W,YGL026C
GO:0042430	indole-containing compound metabolic process	biological_process	0.87737	1	6	2142	12	3485	YKL211C,YMR002W,YJR149W,YDR007W,YDL182W,YGL026C
GO:0004529	exodeoxyribonuclease activity	molecular_function	0.87938	1	7	2142	14	3485	YOL109W,YDR486C,YIL138C,YDR283C,YPL255W,YIR018W,YDR460W
GO:0006308	DNA catabolic process	biological_process	0.87938	1	7	2142	14	3485	YIL138C,YDR283C,YOL109W,YDR486C,YIR018W,YDR460W,YPL255W
GO:0008855	exodeoxyribonuclease VII activity	molecular_function	0.87938	1	7	2142	14	3485	YDR486C,YOL109W,YIL138C,YDR283C,YPL255W,YIR018W,YDR460W
GO:0009318	exodeoxyribonuclease VII complex	cellular_component	0.87938	1	7	2142	14	3485	YIR018W,YDR460W,YPL255W,YIL138C,YDR283C,YOL109W,YDR486C
GO:0016895	exodeoxyribonuclease activity, producing 5'-phosphomonoesters	molecular_function	0.87938	1	7	2142	14	3485	YPL255W,YIR018W,YDR460W,YDR486C,YOL109W,YIL138C,YDR283C
GO:0007154	cell communication	biological_process	0.87996	1	114	2142	199	3485	YER176W,YJL103C,YPR030W,YMR138W,YOL130W,YCR083W,YFR007W,YOR275C,YOR101W,YOR259C,YOL045W,YGL048C,YAL024C,YHR022C,YFR022W,YLR293C,YGL201C,YER036C,YNL218W,YFL033C,YJR086W,YIL033C,YBR080C,YGR270W,YDR190C,YPL106C,YFR009W,YGR240C,YKR055W,YDR258C,YHR206W,YKL129C,YDR135C,YNL090W,YIL002W-A,YNL093W,YMR080C,YDL185W,YAL062W,YDL126C,YOR117W,YLR398C,YDR021W,YML061C,YDL199C,YJR072C,YPL218W,YGR096W,YGL203C,YDR39…
GO:0006733	oxidoreduction coenzyme metabolic process	biological_process	0.88125	1	12	2142	23	3485	YKL211C,YBL098W,YER081W,YBR166C,YBR159W,YPL113C,YHR074W,YPR145W,YOR388C,YJL078C,YGR256W,YMR217W
GO:0032501	multicellular organismal process	biological_process	0.8814	1	14	2142	27	3485	YBR250W,YDL185W,YBL101C,YAL062W,YIL057C,YGR068C,YPR030W,YLR392C,YNL291C,YER067W,YFR022W,YKR021W,YKR072C,YER067C-A
GO:0004221	ubiquitin thiolesterase activity	molecular_function	0.88328	1	10	2142	20	3485	YKR098C,YDL122W,YJR099W,YFR005C,YBL067C,YGL094C,YJL197W,YIL156W,YNL186W,YER144C
GO:0016790	thiolester hydrolase activity	molecular_function	0.88328	1	10	2142	20	3485	YFR005C,YJR099W,YDL122W,YKR098C,YER144C,YNL186W,YJL197W,YIL156W,YBL067C,YGL094C
GO:0005576	extracellular region	cellular_component	0.8833	1	38	2142	69	3485	YDR152W,YHR169W,YLR090W,YLL024C,YAL053W,YIL155C,YMR246W,YGL137W,YJR021C,YPL138C,YMR125W,YJL141C,YNL232W,YDR514C,YIL041W,YDR135C,YDR124W,YGR086C,YMR164C,YPL183W-A,YDR406W,YIL026C,YGL089C,YIR009W,YEL061C,YMR146C,YPR172W,YJL078C,YML032C,YPL187W,YAR068W,YKR072C,YEL017W,YJR153W,YMR306W,YPR072W,YDL199C,YDR329C
GO:0046873	metal ion transmembrane transporter activity	molecular_function	0.8849	1	44	2142	79	3485	YOL023W,YBR138C,YJL162C,YJR076C,YML007W,YGL178W,YPL093W,YER006W,YER036C,YNL194C,YGL210W,YCR076C,YDR132C,YAL035W,YLR130C,YNL112W,YOR101W,YKL175W,YKL154W,YNR053C,YPL060W,YMR138W,YCR027C,YOL130W,YGL255W,YKR072C,YCR002C,YBR238C,YGR210C,YGR173W,YJR072C,YDR323C,YPL217C,YDL122W,YBR025C,YJL214W,YGL078C,YAL036C,YOR079C,YLR108C,YLR109W,YGL206C,YGR159C,YBR264C
GO:0016310	phosphorylation	biological_process	0.88578	1	84	2142	148	3485	YOL113W,YMR104C,YPL236C,YCR073C,YDL214C,YNL307C,YBR028C,YNL298W,YMR001C,YDR523C,YKL161C,YLL020C,YKL126W,YOR313C,YGR052W,YLR260W,YGR040W,YPR111W,YDR031W,YJL164C,YOR231W,YPR151C,YDR283C,YBL105C,YMR255W,YIL035C,YNL020C,YPL204W,YKL025C,YCR008W,YMR139W,YLR149C,YPL031C,YKL171W,YBL016W,YNL332W,YHR079C,YDR260C,YMR291W,YDL079C,YOL045W,YCR021C,YDL025C,YPR161C,YML034W,YHR030C,YPL238C,YOL128C,YER123W,YJR156C…
GO:0016773	phosphotransferase activity, alcohol group as acceptor	molecular_function	0.89093	1	100	2142	176	3485	YGR040W,YPR111W,YGR052W,YLR260W,YBL105C,YIL147C,YIL035C,YJL164C,YDR283C,YOR231W,YCR008W,YMR139W,YGR098C,YLR149C,YFL053W,YNL020C,YKL025C,YPL204W,YKL171W,YBL016W,YPL031C,YBR101C,YHR079C,YLR106C,YDR196C,YOR347C,YMR104C,YOL113W,YDR055W,YML056C,YDL214C,YDR127W,YNL307C,YPL236C,YCR073C,YBR028C,YPR095C,YNL298W,YKL161C,YDR523C,YMR001C,YBR078W,YKL126W,YAL037C-B,YLL020C,YFR019W,YIL095W,YGL180W,YGL179C,YBR09…
GO:0005085	guanyl-nucleotide exchange factor activity	molecular_function	0.89319	1	3	2142	7	3485	YAL024C,YDL073W,YER155C
GO:0044446	intracellular organelle part	cellular_component	0.89329	1	102	2142	178	3485	YPL221W,YKR054C,YKR062W,YIL131C,YDL119C,YKL129C,YOR160W,YKL058W,YKL120W,YPL259C,YGL238W,YJR004C,YEL020W-A,YKL007W,YDL198C,YJR048W,YBR091C,YOR100C,YOR130C,YGR181W,YLR170C,YMR203W,YHL019W-A,YLR348C,YBR288C,YGR096W,YPR141C,YCL034W,YHR002W,YJL133W,YNL055C,YBR010W,YIL134W,YEL039C,YGR183C,YDR424C,YOR025W,YLR410W,YBR017C,YGL191W,YLR171W,YHL002W,YKR052C,YHR023W,YEL006W,YAR008W,YOL062C,YEL020C-B,YIL070C,Y…
GO:0040011	locomotion	biological_process	0.89474	1	9	2142	18	3485	YBR141C,YCR082W,YLR297W,YPR105C,YKL002W,YOR069W,YJR106W,YIL138C,YLR200W
GO:0000030	mannosyltransferase activity	molecular_function	0.89775	1	10	2142	20	3485	YNL101W,YOR321W,YDL095W,YJL139C,YDL093W,YAL023C,YGR199W,YJR143C,YOR099W,YDR307W
GO:0006464	protein modification process	biological_process	0.89798	1	130	2142	226	3485	YOL128C,YDR500C,YDL025C,YDL014W,YOR208W,YDL079C,YPR073C,YNR039C,YNL101W,YGR268C,YGL021W,YCR091W,YBR274W,YER123W,YIL113W,YGL179C,YJL046W,YIL095W,YPL150W,YPL203W,YDR466W,YJR036C,YGR188C,YLL019C,YGL158W,YLR396C,YBR028C,YDL214C,YNL307C,YNL064C,YDR054C,YCR073C,YBR082C,YMR104C,YEL012W,YIL064W,YNL032W,YLL020C,YDR523C,YNL298W,YGR133W,YER042W,YMR139W,YDR457W,YCL008C,YNL020C,YPL204W,YDR283C,YOR099W,YGR199W…
GO:0003702	RNA polymerase II transcription factor activity	molecular_function	0.90178	1	9	2142	18	3485	YKL058W,YLR412W,YER148W,YKR062W,YJL006C,YPR190C,YPL221W,YDR392W,YNR003C
GO:0019080	viral genome expression	biological_process	0.90493	1	3	2142	7	3485	YOL075C,YKL017C,YLL048C
GO:0016796	exonuclease activity, active with either ribo- or deoxyribonucleic acids and producing 5'-phosphomonoesters	molecular_function	0.90606	1	10	2142	20	3485	YDR460W,YDR280W,YDR283C,YGR195W,YDR486C,YOL109W,YGR095C,YIR018W,YPL255W,YIL138C
GO:0016740	transferase activity	molecular_function	0.90626	1	305	2142	519	3485	YKL211C,YKL001C,YMR001C,YLR438W,YAL037C-B,YLR328W,YNL192W,YDR045C,YKL197C,YNR001C,YOR201C,YBR034C,YOL096C,YDR111C,YBR101C,YKL171W,YOR347C,YLR019W,YPL124W,YLR106C,YKL067W,Q0055,YOR151C,YMR217W,YEL002C,YDR502C,YFL030W,YOR207C,YLR260W,YGL211W,YPR111W,YKL025C,YNL024C,YLR149C,YIL173W,YOL058W,YLR342W,YIL147C,YFL059W,YIR019C,YFR055W,YFR027W,YMR307W,YPL153C,YPL209C,YKL083W,YPR187W,YDL102W,YKL110C,YDL093W…
GO:0017076	purine nucleotide binding	molecular_function	0.90683	1	343	2142	588	3485	YEL061C,YMR128W,YNL329C,YJL194W,YJL138C,YLR187W,YDR283C,YPL245W,YOR303W,YLR247C,YPL204W,YNL020C,YJR121W,YNL220W,YPL031C,YBL016W,YPL008W,YHL050C,YFL008W,YBR073W,YKR103W,YHR199C-A,YKL017C,YPL119C,YGR083C,YDR172W,YBR186W,YGL062W,YBR028C,YPR118W,YLR086W,YNL298W,YLR276C,YOL023W,YPR047W,YNL014W,YIL095W,YOR127W,YJR057W,YGL078C,YMR167W,YLR446W,YGL179C,YNL090W,YGL163C,YNR038W,YOR241W,YGL158W,YDL166C,YBR22…
GO:0032553	ribonucleotide binding	molecular_function	0.90683	1	343	2142	588	3485	YDR466W,YIL107C,YMR078C,YGL158W,YOR241W,YDL166C,YBR227C,YCR002C,YLL048C,YJL130C,YBR084W,YLR446W,YGL179C,YNR038W,YNL090W,YGL163C,YIL095W,YGL078C,YMR167W,YJR057W,YOR127W,YBR080C,YEL013W,YDR258C,YOR217W,YCR091W,YER087W,YNL112W,YOR101W,YDR004W,YFL002C,YIL042C,YHR065C,YOL128C,YDR385W,YPR088C,YDL079C,YGL048C,YLR303W,YJR063W,YHL050C,YBR073W,YFL008W,YKL017C,YHR199C-A,YKR103W,YPL031C,YBL016W,YPL008W,YLR18…
GO:0032555	purine ribonucleotide binding	molecular_function	0.90683	1	343	2142	588	3485	YPR111W,YIL147C,YOL058W,YOR211C,YER147C,YLR149C,YKL025C,YNL180C,YKL171W,YIL138C,YNL082W,YBL107C,YDR502C,YMR217W,YGR185C,YKL067W,YJL033W,YLR106C,YPL160W,YOR046C,YGL120C,YDR243C,YKL197C,YGL129C,YMR290C,YDR037W,YHR074W,YNL098C,YPR081C,YPL074W,YMR001C,YKL001C,YHR023W,YML103C,YNL304W,YDL154W,YIL031W,YKL188C,YAL036C,YLR069C,YML061C,YLR398C,YBR097W,YDL185W,YFR053C,YKL166C,YNL093W,YOL136C,YKL101W,YOR335C…
GO:0035639	purine ribonucleoside triphosphate binding	molecular_function	0.90683	1	343	2142	588	3485	YNL298W,YLR276C,YOL023W,YPR047W,YNL014W,YPL119C,YGR083C,YDR172W,YGL062W,YBR186W,YBR028C,YLR086W,YPR118W,YPL031C,YBL016W,YPL008W,YHL050C,YBR073W,YFL008W,YKR103W,YHR199C-A,YKL017C,YEL061C,YMR128W,YJL194W,YNL329C,YJL138C,YDR283C,YLR187W,YPL245W,YLR247C,YOR303W,YPL204W,YNL020C,YJR121W,YNL220W,YDR258C,YCR091W,YOR217W,YER087W,YBR080C,YEL013W,YLR303W,YGL048C,YDL079C,YJR063W,YFL002C,YDR004W,YOR101W,YNL11…
GO:0009523	photosystem II	cellular_component	0.90809	1	4	2142	9	3485	YNR065C,YDR393W,YDL185W,YJL077C
GO:0018995	host	cellular_component	0.90819	1	3	2142	7	3485	YMR306W,YLL024C,YIL026C
GO:0033643	host cell part	cellular_component	0.90819	1	3	2142	7	3485	YLL024C,YMR306W,YIL026C
GO:0033646	host intracellular part	cellular_component	0.90819	1	3	2142	7	3485	YIL026C,YLL024C,YMR306W
GO:0033647	host intracellular organelle	cellular_component	0.90819	1	3	2142	7	3485	YIL026C,YMR306W,YLL024C
GO:0033648	host intracellular membrane-bounded organelle	cellular_component	0.90819	1	3	2142	7	3485	YIL026C,YMR306W,YLL024C
GO:0042025	host cell nucleus	cellular_component	0.90819	1	3	2142	7	3485	YLL024C,YMR306W,YIL026C
GO:0043245	extraorganismal space	cellular_component	0.90819	1	3	2142	7	3485	YIL026C,YMR306W,YLL024C
GO:0043656	intracellular region of host	cellular_component	0.90819	1	3	2142	7	3485	YMR306W,YLL024C,YIL026C
GO:0043657	host cell	cellular_component	0.90819	1	3	2142	7	3485	YMR306W,YLL024C,YIL026C
GO:0044215	other organism	cellular_component	0.90819	1	3	2142	7	3485	YIL026C,YMR306W,YLL024C
GO:0044216	other organism cell	cellular_component	0.90819	1	3	2142	7	3485	YLL024C,YMR306W,YIL026C
GO:0044217	other organism part	cellular_component	0.90819	1	3	2142	7	3485	YIL026C,YMR306W,YLL024C
GO:0000166	nucleotide binding	molecular_function	0.91015	1	345	2142	592	3485	YHR022C,YCR024C,YPL240C,YOL045W,YOR259C,YOR298W,YHR030C,YMR138W,YNR053C,YKL145W,YDR135C,YJL141C,YFR009W,YPR080W,YJL197W,YGR204W,YKL116C,YLR188W,YAR018C,YGR092W,YNL218W,YFL033C,YER036C,YDR507C,YKR054C,YGL253W,YDR021W,YGL180W,YKR001C,YOR290C,YOR293W,YDL126C,YPL040C,YMR080C,YOR233W,YPR036W,YDL101C,YOR304W,YFR014C,YHL007C,YAL048C,YPL141C,YMR186W,YNL129W,YJL092W,YPL199C,YPL218W,YLR383W,YBR127C,YML064C…
GO:0007264	small GTPase mediated signal transduction	biological_process	0.91121	1	29	2142	54	3485	YPL218W,YGR173W,YDR486C,YNL304W,YGL210W,YLR293C,YAL048C,YDL137W,YKR055W,YOL023W,YFL038C,YOR101W,YCR027C,YNL093W,YMR138W,YNL098C,YNL180C,YNL090W,YPL242C,YBR264C,YHR022C,YML064C,YAL047W-A,YAL024C,YOR089C,YER155C,YBR164C,YPL051W,YDL073W
GO:0015711	organic anion transport	biological_process	0.91156	1	4	2142	9	3485	YPR018W,YAR028W,YNR013C,YJL198W
GO:0006281	DNA repair	biological_process	0.91402	1	43	2142	79	3485	YCR087C-A,YMR077C,YDR004W,YER179W,YOR368W,YPL122C,YMR284W,YDR314C,YKL090W,YOR033C,YOL095C,YBR088C,YDR419W,YER142C,YHR120W,YDL154W,YER036C,YDR263C,YGR077C,YDL164C,YBR089W,YER162C,YOR217W,YDR097C,YDR337W,YEL042W,YHR164C,YGL251C,YBL029C-A,YNL085W,YMR200W,YMR167W,YKL017C,YPL160W,YMR078C,YKL113C,YOL090W,YPL096W,YJL092W,YNL082W,YPL199C,YCR092C,YCL018W
GO:0006974	response to DNA damage stimulus	biological_process	0.91402	1	43	2142	79	3485	YBR088C,YOL095C,YOR033C,YKL090W,YDR314C,YMR284W,YPL122C,YOR368W,YER179W,YDR004W,YMR077C,YCR087C-A,YDR097C,YOR217W,YDL164C,YBR089W,YER162C,YGR077C,YDR263C,YER036C,YDL154W,YHR120W,YER142C,YDR419W,YMR200W,YMR167W,YNL085W,YGL251C,YBL029C-A,YHR164C,YEL042W,YDR337W,YCL018W,YCR092C,YPL199C,YPL096W,YNL082W,YJL092W,YOL090W,YKL113C,YMR078C,YPL160W,YKL017C
GO:0044403	symbiosis, encompassing mutualism through parasitism	biological_process	0.91407	1	5	2142	11	3485	YJL071W,YKL116C,YBR007C,YER002W,YMR197C
GO:0044419	interspecies interaction between organisms	biological_process	0.91407	1	5	2142	11	3485	YJL071W,YKL116C,YBR007C,YMR197C,YER002W
GO:0009061	anaerobic respiration	biological_process	0.91414	1	4	2142	9	3485	YIL099W,YGR208W,YDR460W,YKL120W
GO:0015947	methane metabolic process	biological_process	0.91414	1	4	2142	9	3485	YKL120W,YDR460W,YGR208W,YIL099W
GO:0015948	methanogenesis	biological_process	0.91414	1	4	2142	9	3485	YGR208W,YIL099W,YKL120W,YDR460W
GO:0015975	energy derivation by oxidation of reduced inorganic compounds	biological_process	0.91414	1	4	2142	9	3485	YKL120W,YDR460W,YGR208W,YIL099W
GO:0043446	cellular alkane metabolic process	biological_process	0.91414	1	4	2142	9	3485	YGR208W,YIL099W,YKL120W,YDR460W
GO:0043447	alkane biosynthetic process	biological_process	0.91414	1	4	2142	9	3485	YKL120W,YDR460W,YIL099W,YGR208W
GO:0019048	virus-host interaction	biological_process	0.9149	1	3	2142	7	3485	YKL116C,YBR007C,YMR197C
GO:0003925	small monomeric GTPase activity	molecular_function	0.91661	1	28	2142	52	3485	YAL047W-A,YML064C,YHR022C,YOR089C,YER020W,YBR164C,YPL051W,YOR101W,YFL038C,YNL098C,YNL180C,YMR138W,YCR027C,YNL093W,YBR264C,YNL090W,YDL137W,YKR055W,YAL048C,YCR002C,YOL023W,YGR173W,YPL218W,YPL093W,YNL304W,YGL210W,YLR293C,YHR107C
GO:0016886	ligase activity, forming phosphoric ester bonds	molecular_function	0.91698	1	3	2142	7	3485	YDL164C,YOL010W,YCL018W
GO:0009579	thylakoid	cellular_component	0.91705	1	6	2142	13	3485	YJL077C,YJR070C,YDL185W,YOR024W,YNR065C,YDR393W
GO:0044436	thylakoid part	cellular_component	0.91705	1	6	2142	13	3485	YJL077C,YDL185W,YJR070C,YOR024W,YDR393W,YNR065C
GO:0004826	phenylalanine-tRNA ligase activity	molecular_function	0.91756	1	3	2142	7	3485	YPR047W,YDR037W,YOL034W
GO:0006432	phenylalanyl-tRNA aminoacylation	biological_process	0.91756	1	3	2142	7	3485	YDR037W,YOL034W,YPR047W
GO:0004611	phosphoenolpyruvate carboxykinase activity	molecular_function	0.91759	1	2	2142	5	3485	YDR311W,YER147C
GO:0009123	nucleoside monophosphate metabolic process	biological_process	0.91781	1	4	2142	9	3485	YNL141W,YGL248W,YMR217W,YBR284W
GO:0008948	oxaloacetate decarboxylase activity	molecular_function	0.91785	1	2	2142	5	3485	YDL122W,YPL217C
GO:0008235	metalloexopeptidase activity	molecular_function	0.91786	1	3	2142	7	3485	YLL029W,YDR101C,YGL207W
GO:0006094	gluconeogenesis	biological_process	0.91814	1	2	2142	5	3485	YER147C,YBR196C
GO:0004143	diacylglycerol kinase activity	molecular_function	0.91853	1	3	2142	7	3485	YLR260W,YGR240C,YOR171C
GO:0007205	activation of protein kinase C activity by G-protein coupled receptor protein signaling pathway	biological_process	0.91853	1	3	2142	7	3485	YGR240C,YLR260W,YOR171C
GO:0032147	activation of protein kinase activity	biological_process	0.91853	1	3	2142	7	3485	YLR260W,YGR240C,YOR171C
GO:0033674	positive regulation of kinase activity	biological_process	0.91853	1	3	2142	7	3485	YOR171C,YGR240C,YLR260W
GO:0043085	positive regulation of catalytic activity	biological_process	0.91853	1	3	2142	7	3485	YOR171C,YLR260W,YGR240C
GO:0044093	positive regulation of molecular function	biological_process	0.91853	1	3	2142	7	3485	YGR240C,YLR260W,YOR171C
GO:0045860	positive regulation of protein kinase activity	biological_process	0.91853	1	3	2142	7	3485	YGR240C,YLR260W,YOR171C
GO:0051347	positive regulation of transferase activity	biological_process	0.91853	1	3	2142	7	3485	YOR171C,YLR260W,YGR240C
GO:0006265	DNA topological change	biological_process	0.91888	1	2	2142	5	3485	YOL006C,YLR234W
GO:0007218	neuropeptide signaling pathway	biological_process	0.91948	1	2	2142	5	3485	YLR256W,YOL148C
GO:0042398	cellular modified amino acid biosynthetic process	biological_process	0.91957	1	3	2142	7	3485	YOL049W,YBR176W,YJL101C
GO:0016903	oxidoreductase activity, acting on the aldehyde or oxo group of donors	molecular_function	0.9197	1	4	2142	9	3485	YDL065C,YJL052W,YDR242W,YPR074C
GO:0009221	pyrimidine deoxyribonucleotide biosynthetic process	biological_process	0.91987	1	4	2142	9	3485	YDL166C,YOL005C,YJR057W,YPL051W
GO:0009263	deoxyribonucleotide biosynthetic process	biological_process	0.91987	1	4	2142	9	3485	YJR057W,YDL166C,YOL005C,YPL051W
GO:0009265	2'-deoxyribonucleotide biosynthetic process	biological_process	0.91987	1	4	2142	9	3485	YOL005C,YDL166C,YJR057W,YPL051W
GO:0016645	oxidoreductase activity, acting on the CH-NH group of donors	molecular_function	0.91995	1	3	2142	7	3485	YLR142W,YOR236W,YKL120W
GO:0006354	transcription elongation, DNA-dependent	biological_process	0.92021	1	3	2142	7	3485	YDR045C,YJR063W,YHR143W-A
GO:0006221	pyrimidine nucleotide biosynthetic process	biological_process	0.92043	1	5	2142	11	3485	YKL067W,YDL166C,YOL005C,YJR057W,YPL051W
GO:0009435	NAD biosynthetic process	biological_process	0.92049	1	5	2142	11	3485	YJL078C,YHR074W,YKL211C,YPR145W,YMR217W
GO:0019359	nicotinamide nucleotide biosynthetic process	biological_process	0.92049	1	5	2142	11	3485	YMR217W,YJL078C,YKL211C,YPR145W,YHR074W
GO:0019363	pyridine nucleotide biosynthetic process	biological_process	0.92049	1	5	2142	11	3485	YPR145W,YKL211C,YHR074W,YJL078C,YMR217W
GO:0019674	NAD metabolic process	biological_process	0.92049	1	5	2142	11	3485	YJL078C,YPR145W,YKL211C,YHR074W,YMR217W
GO:0072525	pyridine-containing compound biosynthetic process	biological_process	0.92049	1	5	2142	11	3485	YJL078C,YKL211C,YHR074W,YPR145W,YMR217W
GO:0006370	mRNA capping	biological_process	0.92075	1	3	2142	7	3485	YAR066W,YBR236C,YHR214W
GO:0006397	mRNA processing	biological_process	0.92075	1	3	2142	7	3485	YHR214W,YAR066W,YBR236C
GO:0009452	RNA capping	biological_process	0.92075	1	3	2142	7	3485	YAR066W,YBR236C,YHR214W
GO:0016071	mRNA metabolic process	biological_process	0.92075	1	3	2142	7	3485	YHR214W,YAR066W,YBR236C
GO:0008104	protein localization	biological_process	0.9208	1	61	2142	110	3485	YLR106C,YLR313C,YDL248W,YGL016W,YJR161C,YJR072C,YLR170C,YAL007C,YGL120C,YPL232W,YER122C,YHR199C-A,YOR027W,YHL019W-A,YOR106W,YDL137W,YGR218W,YPL125W,YCL034W,YGL241W,YBR101C,YBR288C,YMR183C,YLR378C,YHR164C,YOR080W,YLR347C,YHR108W,YPL094C,YOR127W,YLR243W,YBR017C,YLR171W,YBR283C,YPL134C,YBL043W,YHL002W,YIL031W,YOL062C,YOR160W,YDR258C,YFR009W,YPL259C,YGL238W,YDL018C,YFR051C,YHL002C-A,YPL169C,YCR087C-A…
GO:0015031	protein transport	biological_process	0.9208	1	61	2142	110	3485	YPL134C,YBR017C,YLR243W,YBR283C,YLR171W,YHR108W,YPL094C,YOR127W,YLR347C,YOR080W,YLR378C,YHR164C,YBR101C,YMR183C,YBR288C,YGL241W,YCL034W,YGR218W,YDL137W,YPL125W,YOR106W,YER122C,YHR199C-A,YOR027W,YHL019W-A,YGL120C,YPL232W,YLR170C,YJR161C,YGL016W,YJR072C,YAL007C,YLR106C,YDL248W,YLR313C,YOR073W,YGR205W,YHR006W,YDR189W,YGL146C,YNR051C,YCR005C,YNR017W,YPR088C,YOR016C,YDR395W,YLR396C,YPL169C,YCR087C-A,Y…
GO:0045184	establishment of protein localization	biological_process	0.9208	1	61	2142	110	3485	YDR395W,YLR396C,YNR017W,YNR051C,YCR005C,YPR088C,YOR016C,YHL002C-A,YFR051C,YPL169C,YCR087C-A,YOR073W,YHR006W,YDR189W,YGL146C,YGR205W,YIL031W,YOL062C,YBL043W,YHL002W,YFR009W,YPL259C,YGL238W,YDL018C,YOR160W,YDR258C,YLR347C,YLR378C,YHR164C,YOR080W,YLR243W,YBR017C,YLR171W,YBR283C,YPL134C,YHR108W,YOR127W,YPL094C,YGL120C,YPL232W,YOR027W,YER122C,YHR199C-A,YHL019W-A,YLR106C,YLR313C,YDL248W,YJR072C,YJR161C…
GO:0015932	nucleobase-containing compound transmembrane transporter activity	molecular_function	0.92166	1	5	2142	11	3485	YGL186C,YER056C,YIR028W,YAL022C,YOR192C
GO:0019239	deaminase activity	molecular_function	0.92207	1	2	2142	5	3485	YNL141W,YBR284W
GO:0032268	regulation of cellular protein metabolic process	biological_process	0.92278	1	6	2142	13	3485	YPL238C,YOR171C,YNL062C,YLR260W,YPR041W,YGR240C
GO:0051246	regulation of protein metabolic process	biological_process	0.92278	1	6	2142	13	3485	YGR240C,YPR041W,YLR260W,YOR171C,YNL062C,YPL238C
GO:0022402	cell cycle process	biological_process	0.92408	1	3	2142	7	3485	YKL095W,YKR092C,YGR209C
GO:0006518	peptide metabolic process	biological_process	0.92408	1	2	2142	5	3485	YJL101C,YOL049W
GO:0043043	peptide biosynthetic process	biological_process	0.92408	1	2	2142	5	3485	YJL101C,YOL049W
GO:0051641	cellular localization	biological_process	0.92494	1	59	2142	107	3485	YDL018C,YER105C,YGL238W,YFR009W,YPL259C,YDR258C,YJL085W,YOR160W,YOL062C,YHL002W,YBL043W,YDR246W,YOR073W,YGR205W,YDR189W,YGL146C,YHR006W,YPR088C,YOR016C,YNR051C,YCR005C,YLR396C,YDR395W,YCR087C-A,YPL169C,YFR051C,YHL002C-A,YBR288C,YMR183C,YBR101C,YGL241W,YCL034W,YPL125W,YDL137W,YGR218W,YOR106W,YHL019W-A,YHR199C-A,YER122C,YOR027W,YPL232W,YGL120C,YAL007C,YGL016W,YLR170C,YJR072C,YLR106C,YLR171W,YML077W…
GO:0051649	establishment of localization in cell	biological_process	0.92494	1	59	2142	107	3485	YCR087C-A,YPL169C,YHL002C-A,YFR051C,YPR088C,YOR016C,YCR005C,YNR051C,YLR396C,YDR395W,YGR205W,YDR189W,YHR006W,YGL146C,YOR073W,YDR246W,YHL002W,YBL043W,YOL062C,YDR258C,YJL085W,YOR160W,YDL018C,YER105C,YGL238W,YFR009W,YPL259C,YBR254C,YOR080W,YHR164C,YLR378C,YLR347C,YOR127W,YHR108W,YBR283C,YLR171W,YML077W,YBR017C,YLR243W,YAL007C,YGL016W,YLR170C,YJR072C,YLR106C,YHL019W-A,YER122C,YHR199C-A,YOR027W,YPL232W…
GO:0006417	regulation of translation	biological_process	0.92498	1	2	2142	5	3485	YPR041W,YNL062C
GO:0010608	posttranscriptional regulation of gene expression	biological_process	0.92498	1	2	2142	5	3485	YNL062C,YPR041W
GO:0042168	heme metabolic process	biological_process	0.92578	1	2	2142	5	3485	YLR205C,YMR080C
GO:0005507	copper ion binding	molecular_function	0.92601	1	2	2142	5	3485	YMR058W,YDL070W
GO:0004672	protein kinase activity	molecular_function	0.92641	1	73	2142	132	3485	YDL025C,YPR161C,YHR030C,YOL128C,YMR291W,YDL079C,YOL045W,YAR018C,YKL116C,YGR092W,YFL033C,YPL153C,YPL209C,YDR507C,YER123W,YBR274W,YJL141C,YCR091W,YGL021W,YGL179C,YBR097W,YOR233W,YKL166C,YDL101C,YIL095W,YGL180W,YDR466W,YPL203W,YPL150W,YHL007C,YLL019C,YGR188C,YFR014C,YBR135W,YGL158W,YPL141C,YKL101W,YJL187C,YBR028C,YOL113W,YMR104C,YPL236C,YCR073C,YDL214C,YDR055W,YNL307C,YLL020C,YBR078W,YKL126W,YNL298W…
GO:0003682	chromatin binding	molecular_function	0.92759	1	1	2142	3	3485	YER164W
GO:0044422	organelle part	cellular_component	0.92769	1	103	2142	182	3485	YKL007W,YDL198C,YJR048W,YBR091C,YOR100C,YGR181W,YOR130C,YJR004C,YEL020W-A,YIL131C,YKR062W,YDL119C,YOR160W,YKL129C,YKL120W,YKL058W,YPL259C,YGL238W,YPL221W,YKR054C,YEL039C,YDR424C,YGR183C,YOR025W,YBR017C,YLR410W,YLR171W,YGL191W,YNL055C,YBR010W,YIL134W,YLR348C,YGR096W,YPR141C,YBR288C,YCL034W,YJL133W,YHR002W,YLR170C,YMR203W,YHL019W-A,YER164W,YNL003C,YHR006W,YPR059C,YAL029C,YDR145W,YPR128C,YCR087C-A,Y…
GO:0005677	chromatin silencing complex	cellular_component	0.92849	1	2	2142	5	3485	YDL042C,YOR025W
GO:0006342	chromatin silencing	biological_process	0.92849	1	2	2142	5	3485	YDL042C,YOR025W
GO:0009890	negative regulation of biosynthetic process	biological_process	0.92849	1	2	2142	5	3485	YDL042C,YOR025W
GO:0009892	negative regulation of metabolic process	biological_process	0.92849	1	2	2142	5	3485	YDL042C,YOR025W
GO:0010558	negative regulation of macromolecule biosynthetic process	biological_process	0.92849	1	2	2142	5	3485	YOR025W,YDL042C
GO:0010605	negative regulation of macromolecule metabolic process	biological_process	0.92849	1	2	2142	5	3485	YOR025W,YDL042C
GO:0010629	negative regulation of gene expression	biological_process	0.92849	1	2	2142	5	3485	YDL042C,YOR025W
GO:0016458	gene silencing	biological_process	0.92849	1	2	2142	5	3485	YOR025W,YDL042C
GO:0016585	chromatin remodeling complex	cellular_component	0.92849	1	2	2142	5	3485	YOR025W,YDL042C
GO:0031324	negative regulation of cellular metabolic process	biological_process	0.92849	1	2	2142	5	3485	YOR025W,YDL042C
GO:0031327	negative regulation of cellular biosynthetic process	biological_process	0.92849	1	2	2142	5	3485	YOR025W,YDL042C
GO:0045814	negative regulation of gene expression, epigenetic	biological_process	0.92849	1	2	2142	5	3485	YDL042C,YOR025W
GO:0045892	negative regulation of transcription, DNA-dependent	biological_process	0.92849	1	2	2142	5	3485	YOR025W,YDL042C
GO:0045934	negative regulation of nucleobase-containing compound metabolic process	biological_process	0.92849	1	2	2142	5	3485	YDL042C,YOR025W
GO:0051172	negative regulation of nitrogen compound metabolic process	biological_process	0.92849	1	2	2142	5	3485	YOR025W,YDL042C
GO:0051253	negative regulation of RNA metabolic process	biological_process	0.92849	1	2	2142	5	3485	YOR025W,YDL042C
GO:2000113	negative regulation of cellular macromolecule biosynthetic process	biological_process	0.92849	1	2	2142	5	3485	YOR025W,YDL042C
GO:0004713	protein tyrosine kinase activity	molecular_function	0.92876	1	2	2142	5	3485	YDR055W,YBR078W
GO:0004714	transmembrane receptor protein tyrosine kinase activity	molecular_function	0.92876	1	2	2142	5	3485	YBR078W,YDR055W
GO:0005006	epidermal growth factor-activated receptor activity	molecular_function	0.92876	1	2	2142	5	3485	YBR078W,YDR055W
GO:0019199	transmembrane receptor protein kinase activity	molecular_function	0.92876	1	2	2142	5	3485	YBR078W,YDR055W
GO:0015849	organic acid transport	biological_process	0.92881	1	9	2142	19	3485	YNR013C,YIL088C,YJR001W,YBL089W,YJL198W,YNL101W,YPR018W,YEL064C,YAR028W
GO:0046942	carboxylic acid transport	biological_process	0.92881	1	9	2142	19	3485	YPR018W,YNL101W,YAR028W,YEL064C,YJR001W,YBL089W,YJL198W,YNR013C,YIL088C
GO:0005272	sodium channel activity	molecular_function	0.9298	1	1	2142	3	3485	YNL192W
GO:0004197	cysteine-type endopeptidase activity	molecular_function	0.93016	1	11	2142	23	3485	YJR086W,YKR098C,YDL122W,YFR005C,YBL067C,YKR074W,YGL094C,YIL156W,YJL197W,YNL186W,YER144C
GO:0015629	actin cytoskeleton	cellular_component	0.93149	1	11	2142	23	3485	YAL029C,YKL129C,YFL039C,YKL007W,YOL049W,YHR129C,YDR106W,YHR023W,YOR326W,YJR065C,YJR004C
GO:0051704	multi-organism process	biological_process	0.9316	1	11	2142	23	3485	YEL061C,YJL071W,YLR090W,YDR152W,YIL155C,YKL116C,YGR086C,YBR007C,YHR213W,YMR197C,YER002W
GO:0005524	ATP binding	molecular_function	0.93174	1	303	2142	525	3485	YER087W,YCR091W,YOR217W,YDR258C,YEL013W,YBR080C,YJR063W,YLR303W,YGL048C,YDL079C,YPR088C,YOL128C,YHR065C,YIL042C,YDR004W,YFL002C,YNL112W,YBR084W,YJL130C,YLL048C,YCR002C,YBR227C,YGL158W,YOR241W,YDL166C,YIL107C,YMR078C,YDR466W,YOR127W,YJR057W,YGL078C,YMR167W,YIL095W,YGL163C,YNR038W,YGL179C,YLR446W,YLR276C,YNL298W,YPR047W,YNL014W,YPL119C,YLR086W,YBR028C,YBR186W,YGL062W,YPL008W,YBL016W,YPL031C,YKR103W…
GO:0030554	adenyl nucleotide binding	molecular_function	0.93174	1	303	2142	525	3485	YJR072C,YGL151W,YPL217C,YKL101W,YOR335C,YCR092C,YJL187C,YLR189C,YBR097W,YDL185W,YNL093W,YOL136C,YFR053C,YKL166C,YLR069C,YML061C,YLR398C,YNL040W,YPL209C,YPL153C,YLR345W,YKR024C,YOL034W,YER087C-A,YHR019C,YNR012W,YPR161C,YER176W,YFR052C-A,YKL090W,YMR291W,YMR113W,YKL110C,YDR332W,YKL067W,YGR185C,YJL033W,YLR106C,YDR502C,YMR217W,YOR046C,YPL160W,YGL120C,YIL138C,YKL171W,YNL082W,YBL107C,YIL147C,YOL058W,YKL…
GO:0032559	adenyl ribonucleotide binding	molecular_function	0.93174	1	303	2142	525	3485	YGR270W,YGL201C,YER123W,YKL129C,YBR274W,YDR097C,YGL021W,YPL097W,YDR190C,YDR516C,YMR077C,YDL025C,YFR007W,YJR004C,YMR230W,YHR169W,YBR218C,YGR094W,YPL203W,YPL150W,YLL019C,YGR188C,YBL022C,YIL143C,YDR394W,YPR141C,YOR361C,YCL040W,YLL008W,YDR434W,YNL132W,YOR117W,YLL020C,YPL147W,YOR011W,YPL029W,YOR169C,YPR145W,YNR011C,YOR328W,YDR218C,YHR020W,YPL058C,YOR250C,YDR523C,YKR059W,YBR087W,YOR153W,YER164W,YMR104C…
GO:0009142	nucleoside triphosphate biosynthetic process	biological_process	0.93279	1	8	2142	17	3485	YPL271W,YDL166C,YOL005C,YJR057W,YDL004W,YPL051W,YKL067W,YOR332W
GO:0035556	intracellular signal transduction	biological_process	0.93405	1	29	2142	55	3485	YHR022C,YML064C,YAL047W-A,YAL024C,YOR089C,YER155C,YPL051W,YBR164C,YDL073W,YFL038C,YOR101W,YMR138W,YCR027C,YNL093W,YNL098C,YNL180C,YNL090W,YBR264C,YPL242C,YAL048C,YDL137W,YKR055W,YOL023W,YPL218W,YGR173W,YDR486C,YNL304W,YLR293C,YGL210W
GO:0070566	adenylyltransferase activity	molecular_function	0.93422	1	1	2142	3	3485	YJR010W
GO:0006367	transcription initiation from RNA polymerase II promoter	biological_process	0.93515	1	17	2142	34	3485	YLR412W,YGL028C,YKL163W,YPL158C,YHR219W,YPL204W,YJL006C,YGL237C,YPR190C,YER148W,YOR194C,YKR062W,YKL058W,YPL221W,YOL081W,YNR003C,YGL122C
GO:0044455	mitochondrial membrane part	cellular_component	0.93593	1	8	2142	17	3485	YOR332W,YCR087C-A,YOR080W,YNR017W,YOR027W,YJR048W,YEL039C,YPL134C
GO:0004629	phospholipase C activity	molecular_function	0.93726	1	1	2142	3	3485	YDL031W
GO:0006468	protein phosphorylation	biological_process	0.93744	1	72	2142	131	3485	YGR092W,YAR018C,YKL116C,YDR507C,YPL209C,YFL033C,YPL153C,YGR240C,YBR274W,YER123W,YGL021W,YCR091W,YJL141C,YDL025C,YOL128C,YHR030C,YPL238C,YPR161C,YMR291W,YDL079C,YOL045W,YDR466W,YPL150W,YPL203W,YKL101W,YPL141C,YGL158W,YFR014C,YLL019C,YHL007C,YGR188C,YJL187C,YOR171C,YGL179C,YBR097W,YDL101C,YKL166C,YOR233W,YIL095W,YGL180W,YKL126W,YLL020C,YNL298W,YKL161C,YMR001C,YDR523C,YBR028C,YMR104C,YOL113W,YNL307C…
GO:0008318	protein prenyltransferase activity	molecular_function	0.93903	1	1	2142	3	3485	YIR019C
GO:0016624	oxidoreductase activity, acting on the aldehyde or oxo group of donors, disulfide as acceptor	molecular_function	0.94074	1	1	2142	3	3485	YPR074C
GO:0004609	phosphatidylserine decarboxylase activity	molecular_function	0.94074	1	1	2142	3	3485	YNL170W
GO:0004363	glutathione synthase activity	molecular_function	0.94198	1	1	2142	3	3485	YOL049W
GO:0044428	nuclear part	cellular_component	0.94291	1	33	2142	63	3485	YBR017C,YLR410W,YMR236W,YOR025W,YLR412W,YPR190C,YLR347C,YNL031C,YBR010W,YJL006C,YDL042C,YBR101C,YGL241W,YGR218W,YPL125W,YER148W,YBR009C,YGR209C,YNR003C,YGL016W,YLR105C,YHR006W,YDR395W,YDR145W,YDR392W,YKL058W,YER105C,YGL238W,YKR062W,YOR160W,YDL195W,YAR008W,YPL221W
GO:0008083	growth factor activity	molecular_function	0.94317	1	1	2142	3	3485	YMR125W
GO:0018537	coenzyme F420-dependent N5,N10-methenyltetrahydromethanopterin reductase activity	molecular_function	0.94317	1	1	2142	3	3485	YKL120W
GO:0006855	drug transmembrane transport	biological_process	0.94377	1	1	2142	3	3485	YBL020W
GO:0015238	drug transmembrane transporter activity	molecular_function	0.94377	1	1	2142	3	3485	YBL020W
GO:0015893	drug transport	biological_process	0.94377	1	1	2142	3	3485	YBL020W
GO:0042493	response to drug	biological_process	0.94377	1	1	2142	3	3485	YBL020W
GO:0004824	lysine-tRNA ligase activity	molecular_function	0.94379	1	1	2142	3	3485	YJR063W
GO:0006430	lysyl-tRNA aminoacylation	biological_process	0.94379	1	1	2142	3	3485	YJR063W
GO:0016832	aldehyde-lyase activity	molecular_function	0.94388	1	1	2142	3	3485	YKL060C
GO:0019208	phosphatase regulator activity	molecular_function	0.94442	1	1	2142	3	3485	YPL152W
GO:0001584	rhodopsin-like receptor activity	molecular_function	0.94447	1	1	2142	3	3485	YGL203C
GO:0016646	oxidoreductase activity, acting on the CH-NH group of donors, NAD or NADP as acceptor	molecular_function	0.94452	1	1	2142	3	3485	YOR236W
GO:0004417	hydroxyethylthiazole kinase activity	molecular_function	0.94492	1	1	2142	3	3485	YPR121W
GO:0015099	nickel cation transmembrane transporter activity	molecular_function	0.94589	1	1	2142	3	3485	YNL112W
GO:0015675	nickel cation transport	biological_process	0.94589	1	1	2142	3	3485	YNL112W
GO:0006814	sodium ion transport	biological_process	0.94592	1	5	2142	12	3485	YDL122W,YNL192W,YPL217C,YNR013C,YJL198W
GO:0003797	antibacterial peptide activity	molecular_function	0.94605	1	1	2142	3	3485	YAR068W
GO:0005853	eukaryotic translation elongation factor 1 complex	cellular_component	0.9462	1	1	2142	3	3485	YAL003W
GO:0006873	cellular ion homeostasis	biological_process	0.94625	1	1	2142	3	3485	YGL090W
GO:0006875	cellular metal ion homeostasis	biological_process	0.94625	1	1	2142	3	3485	YGL090W
GO:0006879	cellular iron ion homeostasis	biological_process	0.94625	1	1	2142	3	3485	YGL090W
GO:0008199	ferric iron binding	molecular_function	0.94625	1	1	2142	3	3485	YGL090W
GO:0030003	cellular cation homeostasis	biological_process	0.94625	1	1	2142	3	3485	YGL090W
GO:0055065	metal ion homeostasis	biological_process	0.94625	1	1	2142	3	3485	YGL090W
GO:0055072	iron ion homeostasis	biological_process	0.94625	1	1	2142	3	3485	YGL090W
GO:0055082	cellular chemical homeostasis	biological_process	0.94625	1	1	2142	3	3485	YGL090W
GO:0003927	heterotrimeric G-protein GTPase activity	molecular_function	0.94631	1	1	2142	3	3485	YJR086W
GO:0005834	heterotrimeric G-protein complex	cellular_component	0.94631	1	1	2142	3	3485	YJR086W
GO:0009898	internal side of plasma membrane	cellular_component	0.94631	1	1	2142	3	3485	YJR086W
GO:0019897	extrinsic to plasma membrane	cellular_component	0.94631	1	1	2142	3	3485	YJR086W
GO:0019898	extrinsic to membrane	cellular_component	0.94631	1	1	2142	3	3485	YJR086W
GO:0031234	extrinsic to internal side of plasma membrane	cellular_component	0.94631	1	1	2142	3	3485	YJR086W
GO:0016591	DNA-directed RNA polymerase II, holoenzyme	cellular_component	0.94744	1	12	2142	25	3485	YKL058W,YKR062W,YMR236W,YER148W,YLR412W,YPR190C,YNL031C,YBR010W,YBR009C,YNR003C,YDR145W,YPL221W
GO:0051276	chromosome organization	biological_process	0.94881	1	6	2142	14	3485	YKR048C,YNL068C,YER164W,YIL131C,YPL127C,YDL220C
GO:0006325	chromatin organization	biological_process	0.94925	1	5	2142	12	3485	YER164W,YNL068C,YIL131C,YPL127C,YKR048C
GO:0016830	carbon-carbon lyase activity	molecular_function	0.95233	1	15	2142	31	3485	YEL021W,YER147C,YDL122W,YOL052C,YER090W,YPL217C,YMR250W,YDR487C,YKL060C,YNR033W,YNL170W,YJR149W,YDR311W,YDR294C,YKL211C
GO:0016070	RNA metabolic process	biological_process	0.95235	1	253	2142	438	3485	YJL103C,YDR520C,YMR230W,YDL014W,YDR167W,YCR021C,YFR007W,YCR065W,YIL071W-A,YJL089W,YJR063W,YGR094W,YGL131C,YER040W,YGR095C,YML027W,YIR017C,YGL048C,YDR451C,YBR060C,YNL213C,YIL036W,YMR021C,YGL201C,YEL009C,YJR129C,YGR270W,YBR080C,YDR190C,YHR094C,YNL063W,YPL097W,YOL093W,YER087W,YLR412C-A,YPL106C,YDR258C,YKR062W,YHR070W,YKL129C,YCR096C,YOR194C,YMR231W,YNL079C,YGL096W,YMR043W,YBR010W,YFL047W,YGL179C,YOR…
GO:0065007	biological regulation	biological_process	0.95266	1	256	2142	443	3485	YDL220C,YCR106W,YPR009W,YIR017W-A,YLL054C,YIL138C,YBR101C,YOL089C,YGR068C,YOR360C,YKR034W,YLR106C,YCL067C,YGR276C,YOR069W,YLR260W,YPL181W,YER020W,YIL147C,YPR053C,YOR337W,YNL180C,YGL039W,YKL001C,YNL287W,YFL052W,YBR033W,YDR486C,YPR052C,YNL304W,YOL010W,YER003C,YGL129C,YKL197C,YDR045C,YBR088C,YLL056C,YNL107W,YMR168C,YNL098C,YHR056W-A,YNL023C,YGR096W,YGL203C,YER051W,YLR451W,YKL095W,YDL130W,YJR072C,YBR…
GO:0051701	interaction with host	biological_process	0.95284	1	4	2142	10	3485	YBR007C,YER002W,YMR197C,YKL116C
GO:0006366	transcription from RNA polymerase II promoter	biological_process	0.95376	1	17	2142	35	3485	YGL122C,YOL081W,YNR003C,YPL221W,YKL058W,YKR062W,YER148W,YOR194C,YPR190C,YJL006C,YPL204W,YHR219W,YGL237C,YPL158C,YGL028C,YKL163W,YLR412W
GO:0004888	transmembrane signaling receptor activity	molecular_function	0.95379	1	7	2142	16	3485	YNL291C,YLR297W,YDR055W,YJR106W,YBR078W,YJL177W,YPL006W
GO:0016986	transcription initiation factor activity	molecular_function	0.9538	1	10	2142	22	3485	YGL237C,YPL204W,YBR009C,YHR219W,YGL122C,YPL158C,YOL081W,YKL163W,YGL028C,YOR194C
GO:0034660	ncRNA metabolic process	biological_process	0.95411	1	43	2142	81	3485	YMR230W,YDR037W,YMR228W,YOL096C,YDL014W,YBR208C,YGR264C,YJR063W,YGR094W,YCR024C,YPL143W,YPL266W,YAR008W,YOL034W,YGR014W,YJR129C,YPR047W,YNL040W,YOR169C,YHR019C,YNL063W,YPL097W,YER087W,YOL093W,YDR120C,YHR020W,YPR081C,YHR070W,YOR234C,YOR293W,YPL040C,YOR361C,YOL058W,YBL076C,YGL211W,YOR127W,YPL160W,YOR321W,YGR185C,YLR105C,YMR217W,YIL138C,YOR335C
GO:0009165	nucleotide biosynthetic process	biological_process	0.95445	1	20	2142	40	3485	YPL271W,YOL005C,YJR057W,YDL004W,YPL051W,YOR332W,YLR028C,YMR120C,YNL141W,YHR074W,YAR015W,YJL078C,YNL220W,YDL166C,YKL211C,YOR236W,YKL067W,YBR284W,YMR217W,YPR145W
GO:0033036	macromolecule localization	biological_process	0.95482	1	63	2142	116	3485	YLR396C,YDR395W,YPR088C,YOR016C,YNR017W,YNR051C,YCR005C,YFR051C,YHL002C-A,YCR087C-A,YPL169C,YOR073W,YJL019W,YDR189W,YGL146C,YHR006W,YGR205W,YOL062C,YIL031W,YHL002W,YBL043W,YGL238W,YPL259C,YFR009W,YDL018C,YOR160W,YDR258C,YLR347C,YHR164C,YLR378C,YOR080W,YBR283C,YLR171W,YLR243W,YBR017C,YPL134C,YPL094C,YOR127W,YHR108W,YPL232W,YGL120C,YHL019W-A,YOR027W,YER122C,YHR199C-A,YLR313C,YDL248W,YLR106C,YAL007C…
GO:0006807	nitrogen compound metabolic process	biological_process	0.95496	1	596	2142	1006	3485	YOR303W,YLR247C,YPL245W,YEL042W,YDL042C,YHR033W,YLR187W,YIL172C,YPR196W,YPL204W,YHR056C,YJL138C,YML096W,YJR147W,YPL127C,YBR073W,YBR009C,YKL038W,YPR093C,YBR090C,YDL171C,YJR030C,YNR043W,YGL185C,YPL119C,YGL028C,YML054C,YNL014W,YPR047W,YIL164C,YAR008W,YDL145C,YGR077C,YHR090C,YBR019C,YLR276C,YNR038W,YGL163C,YGL078C,YMR167W,YJR139C,YJR057W,YBR166C,YBR095C,YKL185W,YAR066W,YMR078C,YBR227C,YBR159W,YOR137C…
GO:0006220	pyrimidine nucleotide metabolic process	biological_process	0.95634	1	5	2142	12	3485	YPL051W,YOL005C,YKL067W,YDL166C,YJR057W
GO:0009150	purine ribonucleotide metabolic process	biological_process	0.95732	1	7	2142	16	3485	YDL004W,YOR332W,YPL271W,YKL067W,YNL141W,YMR217W,YBR284W
GO:0009152	purine ribonucleotide biosynthetic process	biological_process	0.95732	1	7	2142	16	3485	YDL004W,YOR332W,YKL067W,YPL271W,YMR217W,YNL141W,YBR284W
GO:0009259	ribonucleotide metabolic process	biological_process	0.95732	1	7	2142	16	3485	YOR332W,YPL271W,YKL067W,YMR217W,YNL141W,YBR284W,YDL004W
GO:0009260	ribonucleotide biosynthetic process	biological_process	0.95732	1	7	2142	16	3485	YDL004W,YNL141W,YMR217W,YBR284W,YOR332W,YPL271W,YKL067W
GO:0015205	nucleobase transmembrane transporter activity	molecular_function	0.95768	1	4	2142	10	3485	YGL186C,YER056C,YOR192C,YIR028W
GO:0015931	nucleobase-containing compound transport	biological_process	0.95768	1	4	2142	10	3485	YGL186C,YER056C,YIR028W,YOR192C
GO:0009132	nucleoside diphosphate metabolic process	biological_process	0.95806	1	4	2142	10	3485	YOL005C,YDL166C,YJR057W,YPL051W
GO:0009186	deoxyribonucleoside diphosphate metabolic process	biological_process	0.95806	1	4	2142	10	3485	YJR057W,YDL166C,YOL005C,YPL051W
GO:0009219	pyrimidine deoxyribonucleotide metabolic process	biological_process	0.95808	1	4	2142	10	3485	YDL166C,YOL005C,YJR057W,YPL051W
GO:0009394	2'-deoxyribonucleotide metabolic process	biological_process	0.95808	1	4	2142	10	3485	YJR057W,YOL005C,YDL166C,YPL051W
GO:0051716	cellular response to stimulus	biological_process	0.95821	1	152	2142	270	3485	YGR240C,YHR206W,YDR263C,YDR135C,YER162C,YBR089W,YFR009W,YIL033C,YNL218W,YER036C,YFL033C,YJR086W,YKL090W,YHR022C,YFR022W,YOR259C,YOL045W,YOR275C,YER176W,YPL122C,YPR030W,YMR138W,YDR310C,YAL048C,YPL199C,YGL203C,YGR096W,YJL092W,YOR171C,YCR092C,YJR072C,YPL218W,YDR021W,YML061C,YLR398C,YMR080C,YDR337W,YDL126C,YBL029C-A,YIL002W-A,YNL093W,YDL031W,YDL164C,YKL001C,YDR486C,YJR076C,YHR120W,YGL210W,YDL154W,YNL…
GO:0009144	purine nucleoside triphosphate metabolic process	biological_process	0.95897	1	4	2142	10	3485	YPL271W,YKL067W,YOR332W,YDL004W
GO:0009145	purine nucleoside triphosphate biosynthetic process	biological_process	0.95897	1	4	2142	10	3485	YDL004W,YOR332W,YKL067W,YPL271W
GO:0009199	ribonucleoside triphosphate metabolic process	biological_process	0.95897	1	4	2142	10	3485	YPL271W,YKL067W,YOR332W,YDL004W
GO:0009201	ribonucleoside triphosphate biosynthetic process	biological_process	0.95897	1	4	2142	10	3485	YKL067W,YPL271W,YOR332W,YDL004W
GO:0009205	purine ribonucleoside triphosphate metabolic process	biological_process	0.95897	1	4	2142	10	3485	YPL271W,YKL067W,YOR332W,YDL004W
GO:0009206	purine ribonucleoside triphosphate biosynthetic process	biological_process	0.95897	1	4	2142	10	3485	YDL004W,YPL271W,YKL067W,YOR332W
GO:0009124	nucleoside monophosphate biosynthetic process	biological_process	0.9592	1	3	2142	8	3485	YMR217W,YNL141W,YBR284W
GO:0004818	glutamate-tRNA ligase activity	molecular_function	0.95942	1	3	2142	8	3485	YOR169C,YOR293W,YMR230W
GO:0006424	glutamyl-tRNA aminoacylation	biological_process	0.95942	1	3	2142	8	3485	YOR169C,YOR293W,YMR230W
GO:0034641	cellular nitrogen compound metabolic process	biological_process	0.95989	1	588	2142	994	3485	YOL006C,YDR487C,YER051W,YML082W,YGL203C,YLR451W,YJR072C,YAL062W,YKR098C,YDR146C,YMR174C,YJL203W,YFL059W,YBR138C,YOL034W,YML022W,YFR022W,YNL182C,YPR008W,YPR187W,YHL011C,YKL005C,YOL061W,YPL122C,YCR106W,YMR250W,YPR009W,YIL138C,YNL316C,YOL089C,YCL018W,YMR217W,YKL067W,YGR185C,YKR034W,YGR276C,YOR069W,YPL160W,YGL120C,YGL211W,YNL202W,YMR200W,YOL058W,YOR337W,YAR015W,YKL218C,YPR190C,YKL025C,YDR280W,YPR081C…
GO:0009141	nucleoside triphosphate metabolic process	biological_process	0.95995	1	8	2142	18	3485	YKL067W,YOR332W,YPL051W,YDL004W,YJR057W,YPL271W,YDL166C,YOL005C
GO:0016831	carboxy-lyase activity	molecular_function	0.96052	1	11	2142	24	3485	YMR250W,YJR149W,YNL170W,YDR294C,YKL211C,YDR311W,YEL021W,YER147C,YOL052C,YDL122W,YPL217C
GO:0055085	transmembrane transport	biological_process	0.96179	1	3	2142	8	3485	YOR332W,YBL020W,YCR005C
GO:0003688	DNA replication origin binding	molecular_function	0.96204	1	2	2142	6	3485	YDL126C,YKL197C
GO:0043565	sequence-specific DNA binding	molecular_function	0.96204	1	2	2142	6	3485	YKL197C,YDL126C
GO:0006754	ATP biosynthetic process	biological_process	0.96277	1	3	2142	8	3485	YPL271W,YOR332W,YDL004W
GO:0046034	ATP metabolic process	biological_process	0.96277	1	3	2142	8	3485	YOR332W,YPL271W,YDL004W
GO:0050789	regulation of biological process	biological_process	0.96278	1	249	2142	433	3485	YGL096W,YNL090W,YNL079C,YMR043W,YFL047W,YGL179C,YBR182C,YMR280C,YOR095C,YJL123C,YDL199C,YBR095C,YGR230W,YKL185W,YFL021W,YDR394W,YIR018W,YBR227C,YJL103C,YDR520C,YCR083W,YOL130W,YCR021C,YFR007W,YCR065W,YOR101W,YJL089W,YIL071W-A,YGL131C,YJR063W,YER040W,YML027W,YGL048C,YIR017C,YAL024C,YNL213C,YBR060C,YDR451C,YGL201C,YLR293C,YOL124C,YMR021C,YIL036W,YBR080C,YGR270W,YEL009C,YDR190C,YHR094C,YLR412C-A,YPL…
GO:0019319	hexose biosynthetic process	biological_process	0.96332	1	2	2142	6	3485	YBR196C,YER147C
GO:0046364	monosaccharide biosynthetic process	biological_process	0.96332	1	2	2142	6	3485	YER147C,YBR196C
GO:0006869	lipid transport	biological_process	0.96424	1	2	2142	6	3485	YJL019W,YOL109W
GO:0010876	lipid localization	biological_process	0.96424	1	2	2142	6	3485	YJL019W,YOL109W
GO:0003909	DNA ligase activity	molecular_function	0.96471	1	2	2142	6	3485	YDL164C,YCL018W
GO:0030154	cell differentiation	biological_process	0.96569	1	2	2142	6	3485	YPR147C,YNR064C
GO:0048869	cellular developmental process	biological_process	0.96569	1	2	2142	6	3485	YNR064C,YPR147C
GO:0005681	spliceosomal complex	cellular_component	0.96578	1	2	2142	6	3485	YGR209C,YDL195W
GO:0005634	nucleus	cellular_component	0.96598	1	259	2142	452	3485	YNL147W,YKR033C,YFL031W,YGR073C,YKR042W,YPL248C,YMR138W,YMR042W,YER045C,YER162C,YKL058W,YFR009W,YIL131C,YKR099W,YDR135C,YHR206W,YER036C,YGR108W,YML007W,YPL221W,YLR188W,YGL162W,YMR136W,YBR017C,YOR025W,YLR098C,YAL039C,YDR337W,YDL170W,YNL027W,YDR310C,YFL017W-A,YLR383W,YPL218W,YBR164C,YJL206C,YOR089C,YML064C,YPL270W,YGR109C,YMR003W,YDR395W,YLR186W,YDR145W,YHL035C,YMR019W,YER105C,YLL015W,YLR254C,YOR36…
GO:0043227	membrane-bounded organelle	cellular_component	0.96626	1	334	2142	576	3485	YDR031W,YER020W,YFR037C,YPR190C,YLR347C,YDL065C,YOR337W,YFL046W,YPR151C,YBR101C,YOL089C,YCR106W,YDL220C,YPL125W,YLL054C,YIL138C,YIR017W-A,YPR009W,YER122C,YGR276C,YOR069W,YOR048C,YEL002C,YPR058W,YCL067C,YKR034W,YOR159C,YNL107W,YBR088C,YDR045C,YOL135C,YPL169C,YDR392W,YMR168C,YPR182W,YDR080W,YFL052W,YNL287W,YEL006W,YNL304W,YIL044C,YBR033W,YJR016C,YLR410W,YGL191W,YDR165W,YOR028C,YJL110C,YNL055C,YKR09…
GO:0016272	prefoldin complex	cellular_component	0.96765	1	2	2142	6	3485	YLR200W,YML094W
GO:0007165	signal transduction	biological_process	0.96844	1	94	2142	172	3485	YDR190C,YPL106C,YFR009W,YGR240C,YKR055W,YDR258C,YHR206W,YDR135C,YKL129C,YGL201C,YLR293C,YER036C,YNL218W,YFL033C,YJR086W,YIL033C,YBR080C,YGR270W,YOL045W,YGL048C,YAL024C,YFR022W,YHR022C,YJL103C,YPR030W,YOL130W,YCR083W,YMR138W,YFR007W,YOR275C,YOR101W,YGL203C,YGR096W,YDR394W,YOR171C,YBR227C,YAL048C,YDR310C,YDL199C,YJR072C,YPL218W,YLR398C,YNL090W,YIL002W-A,YNL093W,YDL126C,YOL023W,YKL001C,YDR218C,YDL03…
GO:0023052	signaling	biological_process	0.96844	1	94	2142	172	3485	YKL001C,YOL023W,YJR106W,YDR218C,YDL031W,YNL304W,YGL210W,YJR076C,YDR486C,YAL029C,YER155C,YPL051W,YBR164C,YBL023C,YLR256W,YML064C,YGL129C,YOR089C,YCR027C,YOL148C,YNL098C,YBR250W,YBR101C,YIL138C,YDL137W,YOR069W,YHR107C,YOR360C,YGR173W,YLR106C,YBL101C,YGR068C,YER020W,YDL073W,YLR260W,YKR021W,YAL047W-A,YLR392C,YNL180C,YPR105C,YLR297W,YBR264C,YPL242C,YKR104W,YFL038C,YIL147C,YPL245W,YBL105C,YPL106C,YFR00…
GO:0043231	intracellular membrane-bounded organelle	cellular_component	0.96889	1	333	2142	575	3485	YJR063W,YOR100C,YOR130C,YGL093W,YPL271W,YBR060C,YOR368W,YDR520C,YNR051C,YML034W,YPL128C,YDR167W,YJL089W,YOR217W,YKR062W,YOR194C,YMR021C,YNR039C,YEL009C,YKL087C,YEL039C,YNL079C,YGL179C,YBR182C,YDR327W,YLR210W,YLL048C,YFL021W,YCR002C,YKL103C,YKR072C,YMR078C,YLR170C,YKL185W,YHL010C,YMR203W,YGL028C,YLR256W,YLR086W,YNR017W,YBR085W,YKR048C,YCR087C-A,YPL158C,YDL155W,YFR051C,YIL070C,YPL129W,YAR008W,YNL01…
GO:0006753	nucleoside phosphate metabolic process	biological_process	0.97089	1	31	2142	61	3485	YKL067W,YMR217W,YBR284W,YPL113C,YPR145W,YGR256W,YJL062W,YBL098W,YDL166C,YBR159W,YKL211C,YKL165C,YOR236W,YOR332W,YNL141W,YMR120C,YLR028C,YHR074W,YOR388C,YNL220W,YAR015W,YJL078C,YOL005C,YER081W,YLL031C,YPL271W,YGL248W,YBR166C,YJR057W,YDL004W,YPL051W
GO:0009117	nucleotide metabolic process	biological_process	0.97089	1	31	2142	61	3485	YLL031C,YER081W,YPL271W,YOL005C,YBR166C,YJR057W,YGL248W,YDL004W,YPL051W,YOR332W,YLR028C,YMR120C,YNL141W,YHR074W,YAR015W,YJL078C,YNL220W,YOR388C,YDL166C,YBL098W,YJL062W,YBR159W,YKL165C,YKL211C,YOR236W,YKL067W,YBR284W,YMR217W,YPL113C,YPR145W,YGR256W
GO:0003779	actin binding	molecular_function	0.97093	1	6	2142	15	3485	YLR303W,YKL007W,YOL049W,YNL243W,YML103C,YDR434W
GO:0005667	transcription factor complex	cellular_component	0.97205	1	14	2142	30	3485	YKL058W,YKR062W,YMR236W,YER148W,YLR412W,YPR190C,YNL031C,YBR010W,YBR009C,YJL006C,YNR003C,YDR145W,YDR392W,YPL221W
GO:0031974	membrane-enclosed lumen	cellular_component	0.9723	1	15	2142	32	3485	YIL070C,YMR236W,YKR062W,YLR412W,YER148W,YKL058W,YDR145W,YNR003C,YPL221W,YDR392W,YNL031C,YPR190C,YBR009C,YJL006C,YBR010W
GO:0043233	organelle lumen	cellular_component	0.9723	1	15	2142	32	3485	YBR009C,YJL006C,YBR010W,YNL031C,YPR190C,YPL221W,YDR392W,YDR145W,YNR003C,YKL058W,YLR412W,YER148W,YMR236W,YIL070C,YKR062W
GO:0070013	intracellular organelle lumen	cellular_component	0.9723	1	15	2142	32	3485	YKR062W,YIL070C,YMR236W,YER148W,YLR412W,YKL058W,YNR003C,YDR145W,YDR392W,YPL221W,YPR190C,YNL031C,YBR010W,YBR009C,YJL006C
GO:0046907	intracellular transport	biological_process	0.97255	1	48	2142	92	3485	YCR087C-A,YPL169C,YFR051C,YHL002C-A,YPR088C,YOR016C,YNR051C,YDR395W,YGR205W,YGL146C,YHR006W,YDR246W,YHL002W,YOL062C,YDR258C,YOR160W,YER105C,YDL018C,YGL238W,YPL259C,YFR009W,YOR080W,YBR254C,YHR164C,YLR347C,YOR127W,YHR108W,YLR171W,YML077W,YLR243W,YBR017C,YAL007C,YJR072C,YGL016W,YLR170C,YLR106C,YHL019W-A,YER122C,YOR027W,YHR199C-A,YGL120C,YPL125W,YDL137W,YGR218W,YBR288C,YBR101C,YGL241W,YCL034W
GO:0050794	regulation of cellular process	biological_process	0.97329	1	241	2142	422	3485	YBL101C,YOL139C,YGR173W,YGR249W,YMR039C,YKR092C,YKL038W,YPR093C,YDL042C,YPL245W,YNL068C,YER184C,YKR104W,YJR119C,YPR105C,YPR196W,YBR264C,YPL242C,YOR064C,YOR140W,YLR392C,YKR021W,YHR178W,YHR056C,YAL047W-A,YML099C,YHR143W-A,YJR147W,YBR089C-A,YJR106W,YPL129W,YDR218C,YHR090C,YOL023W,YDR206W,YCR087C-A,YBR090C,YBR250W,YOL148C,YGL237C,YBL005W,YGR083C,YCR039C,YPL051W,YOR073W,YPR031W,YLR256W,YBL023C,YAL029C…
GO:0006352	transcription initiation, DNA-dependent	biological_process	0.97415	1	24	2142	49	3485	YNL031C,YPR190C,YPL204W,YJL006C,YHR219W,YBR010W,YGL237C,YDR167W,YDR145W,YPL158C,YDR392W,YGL028C,YKL163W,YMR236W,YLR412W,YGL122C,YBR009C,YOL081W,YNR003C,YPL221W,YKL058W,YKR062W,YOR194C,YER148W
GO:0071702	organic substance transport	biological_process	0.9773	1	14	2142	31	3485	YDR307W,YBR130C,YJL019W,YIL088C,YNR013C,YJL148W,YAR028W,YEL064C,YPR018W,YNL101W,YJL198W,YBL089W,YJR001W,YOL109W
GO:0003910	DNA ligase (ATP) activity	molecular_function	0.97765	1	1	2142	4	3485	YDL164C
GO:0008028	monocarboxylic acid transmembrane transporter activity	molecular_function	0.97793	1	1	2142	4	3485	YPR018W
GO:0005669	transcription factor TFIID complex	cellular_component	0.97799	1	6	2142	15	3485	YNL031C,YBR010W,YBR009C,YMR236W,YDR145W,YER148W
GO:0006783	heme biosynthetic process	biological_process	0.97833	1	1	2142	4	3485	YMR080C
GO:0005489	electron transporter activity	molecular_function	0.97851	1	19	2142	40	3485	YBR175W,YMR256C,YEL039C,YJR048W,YML019W,YBR014C,YLR409C,YCR083W,YOR297C,YOL088C,YCR072C,YDR513W,YDR518W,YDL010W,YOR288C,YLL041C,YMR102C,YGR209C,YCR057C
GO:0044460	flagellum part	cellular_component	0.9788	1	1	2142	4	3485	YMR314W
GO:0044461	bacterial-type flagellum part	cellular_component	0.9788	1	1	2142	4	3485	YMR314W
GO:0044463	cell projection part	cellular_component	0.9788	1	1	2142	4	3485	YMR314W
GO:0006371	mRNA splicing	biological_process	0.97968	1	11	2142	25	3485	YER029C,YLR147C,YGR209C,YPR182W,YLR438C-A,YOR159C,YER146W,YNL147W,YER112W,YFL017W-A,YGR073C
GO:0004365	glyceraldehyde-3-phosphate dehydrogenase (NAD+) (phosphorylating) activity	molecular_function	0.97976	1	1	2142	4	3485	YJL052W
GO:0007602	phototransduction	biological_process	0.97976	1	1	2142	4	3485	YCR083W
GO:0009581	detection of external stimulus	biological_process	0.97976	1	1	2142	4	3485	YCR083W
GO:0009582	detection of abiotic stimulus	biological_process	0.97976	1	1	2142	4	3485	YCR083W
GO:0009583	detection of light stimulus	biological_process	0.97976	1	1	2142	4	3485	YCR083W
GO:0051606	detection of stimulus	biological_process	0.97976	1	1	2142	4	3485	YCR083W
GO:0000087	M phase of mitotic cell cycle	biological_process	0.97976	1	1	2142	4	3485	YGR209C
GO:0000278	mitotic cell cycle	biological_process	0.97976	1	1	2142	4	3485	YGR209C
GO:0000280	nuclear division	biological_process	0.97976	1	1	2142	4	3485	YGR209C
GO:0005753	mitochondrial proton-transporting ATP synthase complex	cellular_component	0.97976	1	1	2142	4	3485	YOR332W
GO:0007067	mitosis	biological_process	0.97976	1	1	2142	4	3485	YGR209C
GO:0015985	energy coupled proton transport, down electrochemical gradient	biological_process	0.97976	1	1	2142	4	3485	YOR332W
GO:0015986	ATP synthesis coupled proton transport	biological_process	0.97976	1	1	2142	4	3485	YOR332W
GO:0034220	ion transmembrane transport	biological_process	0.97976	1	1	2142	4	3485	YOR332W
GO:0045259	proton-transporting ATP synthase complex	cellular_component	0.97976	1	1	2142	4	3485	YOR332W
GO:0048285	organelle fission	biological_process	0.97976	1	1	2142	4	3485	YGR209C
GO:0006886	intracellular protein transport	biological_process	0.9805	1	44	2142	86	3485	YGL241W,YCL034W,YBR101C,YBR288C,YDL137W,YGR218W,YPL125W,YGL120C,YER122C,YOR027W,YHR199C-A,YHL019W-A,YLR106C,YJR072C,YGL016W,YLR170C,YAL007C,YLR243W,YBR017C,YLR171W,YHR108W,YOR127W,YLR347C,YHR164C,YOR080W,YPL259C,YFR009W,YGL238W,YDL018C,YOR160W,YDR258C,YOL062C,YHL002W,YGL146C,YHR006W,YGR205W,YDR395W,YNR051C,YOR016C,YPR088C,YHL002C-A,YFR051C,YPL169C,YCR087C-A
GO:0034613	cellular protein localization	biological_process	0.9805	1	44	2142	86	3485	YLR171W,YBR017C,YLR243W,YOR127W,YHR108W,YLR347C,YHR164C,YOR080W,YCL034W,YGL241W,YBR288C,YBR101C,YPL125W,YGR218W,YDL137W,YGL120C,YHL019W-A,YER122C,YOR027W,YHR199C-A,YLR106C,YAL007C,YGL016W,YJR072C,YLR170C,YGL146C,YHR006W,YGR205W,YDR395W,YOR016C,YPR088C,YNR051C,YFR051C,YHL002C-A,YCR087C-A,YPL169C,YGL238W,YFR009W,YPL259C,YDL018C,YOR160W,YDR258C,YOL062C,YHL002W
GO:0070727	cellular macromolecule localization	biological_process	0.9805	1	44	2142	86	3485	YFR051C,YHL002C-A,YCR087C-A,YPL169C,YDR395W,YPR088C,YOR016C,YNR051C,YGL146C,YHR006W,YGR205W,YHL002W,YOL062C,YOR160W,YDR258C,YGL238W,YPL259C,YFR009W,YDL018C,YHR164C,YOR080W,YLR347C,YOR127W,YHR108W,YLR171W,YBR017C,YLR243W,YLR106C,YAL007C,YGL016W,YJR072C,YLR170C,YGL120C,YHL019W-A,YER122C,YOR027W,YHR199C-A,YPL125W,YGR218W,YDL137W,YGL241W,YCL034W,YBR288C,YBR101C
GO:0005654	nucleoplasm	cellular_component	0.98131	1	14	2142	31	3485	YKL058W,YER148W,YLR412W,YKR062W,YMR236W,YBR010W,YBR009C,YJL006C,YPR190C,YNL031C,YDR392W,YPL221W,YNR003C,YDR145W
GO:0031981	nuclear lumen	cellular_component	0.98131	1	14	2142	31	3485	YER148W,YLR412W,YKR062W,YMR236W,YKL058W,YDR392W,YPL221W,YNR003C,YDR145W,YBR010W,YBR009C,YJL006C,YPR190C,YNL031C
GO:0044451	nucleoplasm part	cellular_component	0.98131	1	14	2142	31	3485	YLR412W,YER148W,YMR236W,YKR062W,YKL058W,YPL221W,YDR392W,YDR145W,YNR003C,YBR009C,YJL006C,YBR010W,YNL031C,YPR190C
GO:0015293	symporter activity	molecular_function	0.98243	1	2	2142	7	3485	YGL206C,YBR130C
GO:0015294	solute:cation symporter activity	molecular_function	0.98243	1	2	2142	7	3485	YGL206C,YBR130C
GO:0009539	photosystem II reaction center	cellular_component	0.98293	1	2	2142	7	3485	YJL077C,YNR065C
GO:0006996	organelle organization	biological_process	0.98503	1	10	2142	24	3485	YPL127C,YNL068C,YGR209C,YKR048C,YKL007W,YOL049W,YLR303W,YDL220C,YIL131C,YER164W
GO:0004812	aminoacyl-tRNA ligase activity	molecular_function	0.98531	1	28	2142	58	3485	YPL160W,YOL034W,YGR185C,YNL040W,YOR169C,YPR047W,YLR189C,YHR019C,YJL197W,YER087W,YPL097W,YBL107C,YIL138C,YER087C-A,YPR081C,YHR020W,YOR335C,YDR037W,YMR230W,YOR293W,YPL040C,YOR361C,YGR264C,YGR094W,YJR063W,YBL076C,YCR024C,YOR127W
GO:0016875	ligase activity, forming carbon-oxygen bonds	molecular_function	0.98531	1	28	2142	58	3485	YOL034W,YPL160W,YPR047W,YNL040W,YOR169C,YGR185C,YPL097W,YBL107C,YJL197W,YER087W,YLR189C,YHR019C,YOR335C,YHR020W,YPR081C,YIL138C,YER087C-A,YMR230W,YDR037W,YOR361C,YPL040C,YOR293W,YGR094W,YJR063W,YGR264C,YOR127W,YCR024C,YBL076C
GO:0016876	ligase activity, forming aminoacyl-tRNA and related compounds	molecular_function	0.98531	1	28	2142	58	3485	YPL160W,YOL034W,YGR185C,YOR169C,YNL040W,YPR047W,YLR189C,YHR019C,YJL197W,YER087W,YPL097W,YBL107C,YER087C-A,YIL138C,YHR020W,YPR081C,YOR335C,YDR037W,YMR230W,YOR293W,YPL040C,YOR361C,YGR264C,YJR063W,YGR094W,YBL076C,YCR024C,YOR127W
GO:0006399	tRNA metabolic process	biological_process	0.98617	1	33	2142	67	3485	YNL040W,YOR169C,YPR047W,YOL034W,YAR008W,YHR070W,YHR020W,YPR081C,YER087W,YOL093W,YDR120C,YNL063W,YPL097W,YHR019C,YDR037W,YMR230W,YCR024C,YGR094W,YJR063W,YGR264C,YLR105C,YMR217W,YGR185C,YPL160W,YOR335C,YIL138C,YOL058W,YPL040C,YOR361C,YOR293W,YGL211W,YOR127W,YBL076C
GO:0009628	response to abiotic stimulus	biological_process	0.98637	1	2	2142	7	3485	YCR083W,YKR042W
GO:0015081	sodium ion transmembrane transporter activity	molecular_function	0.98876	1	3	2142	10	3485	YGL206C,YDL122W,YPL217C
GO:0000128	flocculation	biological_process	0.98912	1	1	2142	5	3485	YHR213W
GO:0005200	structural constituent of cytoskeleton	molecular_function	0.98949	1	4	2142	12	3485	YFL039C,YJR065C,YHR129C,YDR106W
GO:0015370	solute:sodium symporter activity	molecular_function	0.99019	1	1	2142	5	3485	YGL206C
GO:0005509	calcium ion binding	molecular_function	0.99022	1	9	2142	23	3485	YGR217W,YAL058W,YDR373W,YHR204W,YJR131W,YAL048C,YOR257W,YAL035W,YER034W
GO:0004607	phosphatidylcholine-sterol O-acyltransferase activity	molecular_function	0.99119	1	1	2142	5	3485	YFL025C
GO:0008374	O-acyltransferase activity	molecular_function	0.99119	1	1	2142	5	3485	YFL025C
GO:0004748	ribonucleoside-diphosphate reductase activity	molecular_function	0.99152	1	1	2142	5	3485	YER070W
GO:0016725	oxidoreductase activity, acting on CH or CH2 groups	molecular_function	0.99152	1	1	2142	5	3485	YER070W
GO:0016728	oxidoreductase activity, acting on CH or CH2 groups, disulfide as acceptor	molecular_function	0.99152	1	1	2142	5	3485	YER070W
GO:0000279	M phase	biological_process	0.99237	1	1	2142	5	3485	YGR209C
GO:0022403	cell cycle phase	biological_process	0.99237	1	1	2142	5	3485	YGR209C
GO:0009314	response to radiation	biological_process	0.99237	1	1	2142	5	3485	YCR083W
GO:0009416	response to light stimulus	biological_process	0.99237	1	1	2142	5	3485	YCR083W
GO:0005342	organic acid transmembrane transporter activity	molecular_function	0.99344	1	4	2142	13	3485	YJL198W,YNR013C,YAR028W,YPR018W
GO:0046943	carboxylic acid transmembrane transporter activity	molecular_function	0.99344	1	4	2142	13	3485	YNR013C,YJL198W,YPR018W,YAR028W
GO:0006260	DNA replication	biological_process	0.99362	1	48	2142	97	3485	YGL203C,YCL018W,YFL021W,YDR394W,YOL006C,YAL048C,YOR119C,YDR410C,Q0055,YGR173W,YDR406W,YAL025C,YAL047W-A,YAL013W,YKR098C,YDR076W,YBR231C,YNR026C,YDL126C,YDR496C,YML074C,YLR187W,YGR280C,YDL164C,YBR089W,YDR190C,YKR080W,YIR008C,Q0050,YOR328W,YLR197W,YGL201C,YER036C,YPL146C,YLR103C,YBL023C,YDL102W,YBR088C,YLR234W,YKL197C,YPL270W,YOR153W,YKR042W,YOR054C,YIL019W,YGR023W,YER070W,YOR298W
GO:0006418	tRNA aminoacylation for protein translation	biological_process	0.99454	1	24	2142	53	3485	YBL076C,YCR024C,YOR127W,YGR264C,YGR094W,YJR063W,YOR293W,YPL040C,YOR361C,YDR037W,YMR230W,YIL138C,YHR020W,YPR081C,YOR335C,YHR019C,YER087W,YPL097W,YGR185C,YNL040W,YOR169C,YPR047W,YPL160W,YOL034W
GO:0043038	amino acid activation	biological_process	0.99454	1	24	2142	53	3485	YOL034W,YPL160W,YOR169C,YNL040W,YPR047W,YGR185C,YER087W,YPL097W,YHR019C,YHR020W,YPR081C,YOR335C,YIL138C,YDR037W,YMR230W,YPL040C,YOR361C,YOR293W,YGR094W,YJR063W,YGR264C,YCR024C,YOR127W,YBL076C
GO:0043039	tRNA aminoacylation	biological_process	0.99454	1	24	2142	53	3485	YDR037W,YMR230W,YOR293W,YPL040C,YOR361C,YGR264C,YJR063W,YGR094W,YBL076C,YCR024C,YOR127W,YPL160W,YOL034W,YGR185C,YOR169C,YNL040W,YPR047W,YHR019C,YER087W,YPL097W,YIL138C,YPR081C,YHR020W,YOR335C
GO:0004828	serine-tRNA ligase activity	molecular_function	0.99462	1	4	2142	13	3485	YOR361C,YOR127W,YIL138C,YGR094W
GO:0006434	seryl-tRNA aminoacylation	biological_process	0.99462	1	4	2142	13	3485	YIL138C,YOR361C,YOR127W,YGR094W
GO:0004222	metalloendopeptidase activity	molecular_function	0.99492	1	9	2142	24	3485	YCL057W,YPR024W,YAL020C,YKR087C,YOL098C,YNL170W,YOL105C,YLR389C,YLR163C
GO:0009262	deoxyribonucleotide metabolic process	biological_process	0.99495	1	4	2142	13	3485	YPL051W,YDL166C,YOL005C,YJR057W
GO:0008237	metallopeptidase activity	molecular_function	0.99503	1	16	2142	38	3485	YOL105C,YKR087C,YAL020C,YCL057W,YGL207W,YLL029W,YFR044C,YDR101C,YNL170W,YOL098C,YPR024W,YBR074W,YBR286W,YJL172W,YLR163C,YLR389C
GO:0004640	phosphoribosylanthranilate isomerase activity	molecular_function	0.99713	1	1	2142	6	3485	YDR007W
GO:0007049	cell cycle	biological_process	0.9973	1	11	2142	29	3485	YGR003W,YLR149C,YMR078C,YER036C,YDR357C,YGR209C,YKL095W,YOR217W,YMR001C,YKR092C,YBR135W
GO:0007155	cell adhesion	biological_process	0.99886	1	1	2142	7	3485	YDR262W
GO:0022610	biological adhesion	biological_process	0.99886	1	1	2142	7	3485	YDR262W
GO:0006139	nucleobase-containing compound metabolic process	biological_process	0.99891	1	459	2142	809	3485	YOR137C,YBR159W,YJL221C,YBR227C,YDL166C,YOR119C,YMR024W,YLL048C,YJL130C,YFL021W,YBR284W,YKL185W,YBR095C,YAR066W,YMR078C,YOR095C,YJR057W,YOR127W,YBR166C,YMR167W,YGL078C,YGL179C,YNL141W,YBR182C,YNL079C,YGL163C,YNR038W,YDR258C,YHR070W,YKR062W,YLR197W,YMR231W,YOR194C,YOR236W,YOL093W,YER087W,YOR217W,YDR419W,YEL009C,YBR080C,YOL124C,YMR021C,YDR197W,YGL048C,YPL271W,YLL031C,YNL213C,YBR060C,YJR063W,YDR109C…
GO:0000026	alpha-1,2-mannosyltransferase activity	molecular_function	0.99897	1	2	2142	10	3485	YOR099W,YJL139C
GO:0004376	glycolipid mannosyltransferase activity	molecular_function	0.99897	1	2	2142	10	3485	YOR099W,YJL139C
GO:0004377	GDP-Man:Man3GlcNAc2-PP-Dol alpha-1,2-mannosyltransferase activity	molecular_function	0.99897	1	2	2142	10	3485	YOR099W,YJL139C
GO:0016772	transferase activity, transferring phosphorus-containing groups	molecular_function	0.99909	1	156	2142	296	3485	YPR161C,YHR030C,YNR012W,YER176W,YFR052C-A,YDR236C,YPR187W,YOL045W,YDL102W,YKL110C,YMR291W,YBR029C,YPL153C,YFL033C,YER036C,YPL209C,YGL253W,YDR507C,YKL116C,YAR018C,YGR092W,YFR009W,YJL141C,YNL113W,YLR240W,YGR240C,Q0050,YOR233W,YKL166C,YDL101C,YFR053C,YMR080C,YBR097W,YGL180W,YPL217C,YGR038W,YJR072C,YJR010W,YOR171C,YJL187C,YNL129W,YHL007C,YFR014C,YKL101W,YPL141C,YPR095C,YER179W,YLR328W,YPL236C,YOL095C…
GO:0006259	DNA metabolic process	biological_process	0.99943	1	160	2142	305	3485	YGL163C,YNR038W,YGL078C,YMR167W,YAL013W,YMR078C,YLL048C,YFL021W,YIL143C,YIR018W,YDR394W,YJL221C,YKL113C,YOR119C,YOR368W,YHR065C,YMR077C,YFL002C,YDR004W,YIL098C,YNL112W,YDR109C,YIR017C,YHR169W,YNL213C,YOL124C,YGL201C,YCR063W,YPL146C,YDR419W,YLR103C,YGR270W,YBR080C,YDR190C,YDR097C,YOR217W,YHR070W,YLR197W,YDR334W,YPL245W,YEL042W,YLR247C,YNL068C,YIL172C,YDR283C,YML074C,YLR187W,YGL251C,YDR406W,YOR204W…
GO:0090304	nucleic acid metabolic process	biological_process	0.99957	1	385	2142	691	3485	YHR164C,YDR496C,YLR032W,YDR076W,Q0120,YJL006C,YNL085W,YNL031C,YMR239C,YGR271W,YAL034W-A,YOL075C,YMR009W,YKL089W,YDR303C,YPL133C,YOL081W,YOL109W,YNR003C,YLR105C,YOR326W,YGL122C,YHR107C,YOR321W,YER148W,YIL004C,YMR247C,YDL052C,YDR421W,YNL097C,YMR019W,YMR228W,YER179W,YDR145W,YBR208C,YOR054C,YLR175W,YNL300W,YPL270W,YBR245C,YGR205W,YOR191W,YJL206C,YGR264C,YOL095C,YMR213W,YHR120W,YGL171W,YIR008C,YLR254C…
GO:0016779	nucleotidyltransferase activity	molecular_function	0.99984	1	41	2142	94	3485	YIR008C,Q0050,YFR009W,YIL021W,YNL113W,YBR029C,YJL119C,YOR341W,YKL197C,YDR045C,YLR328W,YPR187W,YPR010C,YHL012W,YOL095C,YDL102W,YJR063W,YBR186W,YER179W,YCR065W,YPR110C,YER176W,YDL166C,Q0055,YOR151C,YJR010W,YPL217C,YDL055C,YKL017C,YCR046C,YOR207C,YOL005C,YKL035W,YHR143W-A,YLR243W,YBR154C,YDL103C,YHR164C,YMR080C,YPL245W,YFL036W
GO:0003677	DNA binding	molecular_function	0.99992	1	205	2142	391	3485	YHR107C,YER122C,YLR106C,YOR151C,YNR003C,YMR247C,YKL086W,YNL097C,YOR358W,YBR114W,YIR017W-A,YER130C,YER148W,YDL220C,Q0120,YNL031C,YLR357W,YHR164C,YLR032W,YIL147C,YPR053C,YFR037C,YKL089W,YPL181W,YOR207C,YDL154W,YGR071C,YHR120W,Q0060,YMR213W,YIL044C,YPR052C,YLR254C,YLR373C,YBL021C,YDR121W,YNL186W,YMR003W,YER179W,YOR191W,YBR088C,YOL095C,YGR112W,YPR015C,YDR045C,YGL129C,YKL197C,YBR245C,YDR253C,YGL151W,Y…
GO:0003676	nucleic acid binding	molecular_function	0.99999	1	425	2142	778	3485	YOL127W,YOR290C,YDL126C,YPR041W,YDR337W,YMR080C,YOR145C,YOR025W,YDR021W,YHR097C,YML026C,YDR216W,YPL218W,YDL224C,YGR162W,YOR304W,YMR272C,YAL048C,YNL027W,YDR174W,YJL092W,YPL199C,YER045C,YOR298W,YMR138W,YNR053C,YHR022C,YKR042W,YBL003C,YFL031W,YCR024C,YKR033C,YOR259C,YLR116W,YBR099C,YML007W,YNL218W,YFL033C,YDL172C,YER036C,YKL145W,YKR099W,YDR135C,YNR054C,YHR206W,Q0050,YIL131C,YAL003W,YFR009W,YPR080W,Y…
GO:0005488	binding	molecular_function	1	1	776	2142	1371	3485	YOR303W,YLR247C,YDL042C,YPL245W,YHR033W,YLR187W,YDR347W,YPR196W,YJR121W,YPL204W,YHR204W,YBR104W,YHR056C,YPL134C,YJL138C,YMR128W,YHR170W,YPL127C,YPL184C,YJL176C,YKR103W,YBR073W,YBR009C,YBL016W,YPL031C,YKL038W,YPR093C,YBR028C,YBR090C,YGL062W,YLR086W,YPR118W,YNR043W,YPL119C,YNL014W,YPR047W,YKR052C,YMR164C,YHR090C,YLR276C,YNR038W,YGL163C,YFL036W,YGR159C,YER068W,YGL078C,YMR167W,YJR057W,YIL095W,YER156C…
GO:0034061	DNA polymerase activity	molecular_function	1	1	3	2142	22	3485	YDL102W,Q0055,Q0050
GO:0003964	RNA-directed DNA polymerase activity	molecular_function	1	1	2	2142	20	3485	Q0050,Q0055
GO:0006278	RNA-dependent DNA replication	biological_process	1	1	2	2142	20	3485	Q0055,Q0050
GO:0006310	DNA recombination	biological_process	1	1	13	2142	69	3485	YDR109C,YOL157C,YDL164C,YGR112W,YJL221C,YNL213C,Q0120,Q0060,YEL042W,YIL172C,YDR004W,YER179W,YBL029C-A

## Sheet: I522-24vsI522-72.GO
GO_accession	Description	Term_type	Over_represented_pValue	Corrected_pValue	DEG_item	DEG_list	Bg_item	Bg_list	Gene_names
GO:0044444	cytoplasmic part	cellular_component	7.5037e-09	1.515e-05	284	2047	406	3485	YFR031C-A,YGR219W,YGL205W,YDR292C,YBR142W,YML026C,YLR264W,YCR087C-A,YNL049C,YER056C-A,YBR048W,YBL038W,YDR031W,YJR123W,YPL013C,YGL120C,YDL136W,YPR043W,YIL069C,YDR358W,YAL003W,YNL054W,YOR167C,YDR234W,YDL075W,YDR064W,YML034W,YOR222W,YBL030C,YPR151C,YDL081C,YHR002W,YIL134W,YER053C,YMR056C,YPL079W,YMR159C,YOR096W,YGL068W,YMR241W,YLR171W,YOL120C,YMR194W,YGR220C,YHR021C,YBR191W,YER074W,YNL301C,YAL039C,Y…
GO:0005737	cytoplasm	cellular_component	3.4042e-08	3.4365e-05	341	2047	500	3485	YKL027W,YBR166C,YOL022C,YMR090W,YKR052C,YDL083C,YBL092W,YMR121C,YLL045C,YLR441C,YER102W,YHR010W,YLR243W,YER018C,YFR033C,YML024W,YFR051C,YGL238W,YOR234C,YPL134C,YKL029C,YHR107C,YNL096C,YDL023C,YHL015W,YGR214W,YFR009W,YBR101C,YNL002C,YOR005C,YJR095W,YLR240W,YGL135W,YFL022C,YJR048W,YPL010W,YLR029C,YBR189W,YBR291C,YGR020C,YMR242C,YBR164C,YPL037C,YKL006W,YOL058W,YNL131W,YOR323C,YJL191W,YMR142C,YJL177W…
GO:0003735	structural constituent of ribosome	molecular_function	4.8031e-07	0.00022786	162	2047	226	3485	YLL045C,YOL120C,YER102W,YLR441C,YMR121C,YOR096W,YBL092W,YGL068W,YDL083C,YDR450W,YHR148W,YNL184C,YHL001W,YHR021C,YGR220C,YBR191W,YER074W,YMR194W,YNL301C,YDR405W,YNL096C,YHL015W,YGR214W,YPL131W,YOR063W,YDL082W,YOR234C,YIL052C,YJL136C,YML024W,YGR145W,YJL190C,YHR010W,YML026C,YMR142C,YLR264W,YJL191W,YPL037C,YFR031C-A,YKL006W,YGR219W,YMR242C,YBL038W,YLR029C,YJR123W,YBR189W,YGL135W,YNL002C,YBR048W,YER05…
GO:0005840	ribosome	cellular_component	4.8031e-07	0.00022786	162	2047	226	3485	YLR029C,YJR123W,YBR189W,YBL038W,YNL002C,YBR048W,YOR005C,YER056C-A,YGL135W,YML026C,YLR264W,YMR142C,YJL191W,YMR242C,YPL037C,YFR031C-A,YKL006W,YGR219W,YPL079W,YDL081C,YPR166C,YLR406C,YJL096W,YJL177W,YDL130W,YDR064W,YGR148C,YDL061C,YDL075W,YDR234W,YOR167C,YPL249C-A,YEL026W,YPR043W,YPL198W,YIL069C,YPL013C,YHR143W-A,YDL136W,YHL001W,YDR450W,YHR148W,YNL184C,YNL301C,YBR191W,YGR220C,YHR021C,YER074W,YMR194W…
GO:0044282	small molecule catabolic process	biological_process	5.6429e-07	0.00022786	40	2047	43	3485	YOR388C,YBL098W,YJR009C,YNL274C,YGR192C,YGR254W,YCL040W,YDL219W,YPL113C,YLR142W,YIL074C,YER081W,YFR053C,YBR196C,YGL253W,YHR174W,YML056C,YCR012W,YOR393W,YOR347C,YAL038W,YMR323W,YAL044C,YJL052W,YHR183W,YDR516C,YMR205C,YDR148C,YBR159W,YBR166C,YPL281C,YGL174W,YFR052C-A,YKL060C,YGR240C,YNL203C,YIR026C,YGL205W,YGR256W,YLR446W
GO:0005198	structural molecule activity	molecular_function	1.1166e-06	0.00037573	181	2047	257	3485	YIL148W,YHR052W,YHL033C,YPR034W,YDR277C,YGR118W,YJR113C,YKR057W,YPL220W,YOL130W,YKL180W,YNR037C,YBR167C,YJR145C,YIL075C,YOR312C,YDL191W,YOR341W,YGL031C,YOL121C,YOR369C,YKL009W,YNL069C,YLR388W,YER117W,YPL090C,YBL027W,YGL076C,YLR367W,YLR325C,YPR102C,YGL123W,YGL147C,YDR321W,YML063W,YLR091W,YJL189W,YLR075W,YLR340W,YEL054C,YNL067W,YOL127W,YMR143W,YER126C,YKL156W,YFL034C-A,YGL103W,YLR167W,YGR085C,YBL03…
GO:0044281	small molecule metabolic process	biological_process	1.7104e-06	0.00049333	273	2047	394	3485	YBL039C,YOR393W,YML056C,YDR007W,YDR321W,YDL100C,YGL125W,YDL182W,YBL068W,YPL113C,YDR341C,YDL192W,YBR138C,YAL061W,YNL117W,YIR026C,YDR037W,YOL033W,YGR256W,YOR236W,YDL215C,YGL185C,YDR487C,YHR019C,YGR240C,YIL107C,YOR356W,YKL060C,YPR172W,YJL155C,YDL022W,YMR205C,YJL045W,YDL137W,YNL040W,YMR083W,YLR316C,YML082W,YDR023W,YDR298C,YPL206C,YOL097C,YOL049W,YCR012W,YHR174W,YLR017W,YJR063W,YAL012W,YNL333W,YIL145C…
GO:0008152	metabolic process	biological_process	2.2306e-06	0.00056295	1301	2047	2108	3485	YER131W,YIL113W,YER171W,YOR064C,YLR187W,YNL093W,YNR008W,YGR280C,YKL071W,YGL189C,YOR231W,YBR274W,YLR449W,YGR032W,YBR181C,YLR242C,YKL181W,YOR260W,YKL163W,YJR119C,YFR032C-A,YOL096C,YOR388C,YAR015W,YJL026W,YML092C,YBR196C,YKR067W,YNL062C,YDR040C,YOL028C,YOR168W,YLR312W-A,YDR150W,YGL094C,YKL128C,YOR140W,YBR240C,YKL035W,YKR080W,YER117W,YBR236C,YKR034W,YBL033C,YDR047W,YKL134C,YNR073C,YBL099W,YJR035W,YPL…
GO:0006066	alcohol metabolic process	biological_process	4.1119e-06	0.00089342	59	2047	70	3485	YER081W,YFL053W,YFR053C,YIL074C,YBR018C,YPL017C,YBR196C,YDL023C,YGL253W,YLL026W,YML056C,YHR174W,YCR012W,YOR393W,YMR202W,YJR009C,YOR094W,YBL098W,YDL192W,YOR388C,YGR192C,YLR345W,YOL059W,YNL274C,YCL040W,YMR315W,YGR254W,YPL113C,YFR052C-A,YDR127W,YGL174W,YKR097W,YKL060C,YJL153C,YIL107C,YGR240C,YJR057W,YER147C,YKL110C,YGR032W,YGR256W,YLR446W,YMR323W,YKL014C,YOR347C,YAL038W,YFL045C,YJL052W,YPL206C,YMR20…
GO:0019318	hexose metabolic process	biological_process	4.4251e-06	0.00089342	48	2047	55	3485	YJL155C,YBR159W,YMR205C,YDR516C,YDL137W,YHR183W,YPL281C,YBR166C,YKL014C,YMR323W,YAL038W,YOR347C,YJL052W,YFL045C,YER147C,YJR057W,YKL110C,YLR446W,YGR256W,YFR052C-A,YDR127W,YKR097W,YGR240C,YIL107C,YKL060C,YCL040W,YGR254W,YMR315W,YPL113C,YOR094W,YBL098W,YJR009C,YDL192W,YOR388C,YLR345W,YGR192C,YNL274C,YGL253W,YLL026W,YOR393W,YML056C,YHR174W,YCR012W,YFR053C,YER081W,YIL074C,YBR196C,YBR018C
GO:0005996	monosaccharide metabolic process	biological_process	6.1094e-06	0.0011214	50	2047	58	3485	YER081W,YFR053C,YIL074C,YBR018C,YBR196C,YGL253W,YLL026W,YML056C,YCR012W,YHR174W,YOR393W,YJR009C,YOR094W,YBL098W,YDL192W,YOR388C,YGR192C,YLR345W,YNL274C,YCL040W,YMR315W,YGR254W,YPL113C,YFR052C-A,YGL174W,YDR127W,YKR097W,YKL060C,YGR240C,YJL153C,YIL107C,YJR057W,YER147C,YKL110C,YGR256W,YLR446W,YMR323W,YKL014C,YOR347C,YAL038W,YFL045C,YJL052W,YMR205C,YJL155C,YBR159W,YHR183W,YDR516C,YDL137W,YPL281C,YBR16…
GO:0016053	organic acid biosynthetic process	biological_process	8.5981e-06	0.0013354	81	2047	102	3485	YLR355C,YER055C,YMR062C,YBR248C,YLR317W,YKL107W,YOL058W,YHR216W,YOR323C,YKL211C,YKL216W,YJR139C,YNL274C,YJR009C,YJR109C,YGL148W,YOR388C,YFL059W,YKR029C,YAL060W,YHR003C,YIL145C,YNL333W,YHR033W,YLL034C,YER081W,YIL074C,YDR158W,YKR021W,YLR142W,YER086W,YCR105W,YOL049W,YJL052W,YML096W,YOR128C,YNL133C,YPR060C,YLR316C,YNL316C,YDR248C,YER052C,YPL231W,YMR083W,YPL028W,YBR166C,YLL056C,YMR090W,YHR183W,YJR159W…
GO:0046394	carboxylic acid biosynthetic process	biological_process	8.5981e-06	0.0013354	81	2047	102	3485	YKR029C,YNL274C,YOR388C,YFL059W,YGL148W,YJR109C,YJR009C,YOL049W,YCR105W,YHR003C,YIL145C,YNL333W,YAL060W,YKR021W,YER086W,YDR158W,YLR142W,YIL074C,YHR033W,YLL034C,YER081W,YKL107W,YLR317W,YER055C,YLR355C,YBR248C,YMR062C,YJR139C,YKL216W,YHR216W,YOL058W,YKL211C,YOR323C,YPR145W,YPL113C,YMR318C,YNL199C,YGR192C,YAL061W,YML054C,YPL241C,YCR102C,YML056C,YJR149W,YIL020C,YMR303C,YIL160C,YPL017C,YER069W,YMR217W…
GO:0016052	carbohydrate catabolic process	biological_process	9.6836e-06	0.0013965	34	2047	37	3485	YBR166C,YPL281C,YDR516C,YHR183W,YBR159W,YMR205C,YJL052W,YAL038W,YOR347C,YMR323W,YLR446W,YGR256W,YIR007W,YGR240C,YKL060C,YGL174W,YFR052C-A,YPL113C,YGR254W,YCL040W,YNL274C,YGR192C,YOR388C,YJR009C,YBL098W,YOR393W,YCR012W,YML056C,YHR174W,YGL253W,YBR196C,YIL074C,YFR053C,YER081W
GO:0030529	ribonucleoprotein complex	cellular_component	1.3395e-05	0.001803	186	2047	271	3485	YGL135W,YNL002C,YOR005C,YER056C-A,YBR048W,YBL038W,YLR029C,YJR123W,YBR189W,YLR275W,YPL037C,YFR031C-A,YKL006W,YGR219W,YDR292C,YMR242C,YML026C,YMR142C,YJL191W,YLR264W,YDR064W,YGR148C,YJL177W,YDL130W,YDL081C,YJL096W,YPR166C,YLR406C,YDR091C,YGR074W,YPL079W,YPL013C,YGL120C,YLR043C,YDL136W,YHR143W-A,YPR043W,YIL069C,YPL198W,YDL092W,YOR167C,YEL026W,YPL249C-A,YDL061C,YDL075W,YDR234W,YMR194W,YGR220C,YER074W…
GO:0008652	cellular amino acid biosynthetic process	biological_process	1.8982e-05	0.0022969	74	2047	93	3485	YCR105W,YOL049W,YAL060W,YHR003C,YIL145C,YNL333W,YIL074C,YER086W,YDR158W,YLR142W,YHR033W,YLL034C,YER081W,YKR029C,YNL274C,YGL148W,YOR388C,YFL059W,YJR009C,YJR109C,YJR139C,YKL216W,YOL058W,YHR216W,YKL211C,YOR323C,YKL107W,YLR317W,YER055C,YLR355C,YBR248C,YMR062C,YCR102C,YJR149W,YML056C,YMR303C,YIL020C,YMR217W,YER069W,YPL017C,YHR068W,YPR145W,YPL113C,YMR318C,YAL061W,YGR192C,YML054C,YGR256W,YDL145C,YOR274W…
GO:0006007	glucose catabolic process	biological_process	2.389e-05	0.0022969	32	2047	35	3485	YGL253W,YML056C,YHR174W,YCR012W,YOR393W,YIL074C,YER081W,YFR053C,YBR196C,YGR254W,YCL040W,YPL113C,YOR388C,YBL098W,YJR009C,YNL274C,YGR192C,YGR256W,YLR446W,YFR052C-A,YKL060C,YGR240C,YHR183W,YDR516C,YMR205C,YBR159W,YBR166C,YPL281C,YOR347C,YAL038W,YMR323W,YJL052W
GO:0019320	hexose catabolic process	biological_process	2.389e-05	0.0022969	32	2047	35	3485	YGR240C,YKL060C,YFR052C-A,YLR446W,YGR256W,YJL052W,YAL038W,YOR347C,YMR323W,YBR166C,YPL281C,YDR516C,YHR183W,YBR159W,YMR205C,YBR196C,YIL074C,YFR053C,YER081W,YOR393W,YML056C,YCR012W,YHR174W,YGL253W,YNL274C,YGR192C,YOR388C,YJR009C,YBL098W,YPL113C,YGR254W,YCL040W
GO:0044275	cellular carbohydrate catabolic process	biological_process	2.389e-05	0.0022969	32	2047	35	3485	YGR256W,YLR446W,YFR052C-A,YKL060C,YGR240C,YHR183W,YDR516C,YMR205C,YBR159W,YBR166C,YPL281C,YOR347C,YAL038W,YMR323W,YJL052W,YGL253W,YML056C,YHR174W,YCR012W,YOR393W,YIL074C,YER081W,YFR053C,YBR196C,YGR254W,YCL040W,YPL113C,YOR388C,YBL098W,YJR009C,YNL274C,YGR192C
GO:0046164	alcohol catabolic process	biological_process	2.389e-05	0.0022969	32	2047	35	3485	YGR254W,YCL040W,YPL113C,YOR388C,YBL098W,YJR009C,YNL274C,YGR192C,YGL253W,YOR393W,YML056C,YHR174W,YCR012W,YIL074C,YFR053C,YER081W,YBR196C,YDR516C,YHR183W,YBR159W,YMR205C,YBR166C,YPL281C,YAL038W,YOR347C,YMR323W,YJL052W,YLR446W,YGR256W,YFR052C-A,YGR240C,YKL060C
GO:0046365	monosaccharide catabolic process	biological_process	2.389e-05	0.0022969	32	2047	35	3485	YOR393W,YHR174W,YML056C,YCR012W,YGL253W,YBR196C,YFR053C,YER081W,YIL074C,YPL113C,YCL040W,YGR254W,YGR192C,YNL274C,YBL098W,YJR009C,YOR388C,YLR446W,YGR256W,YGR240C,YKL060C,YFR052C-A,YPL281C,YBR166C,YBR159W,YMR205C,YDR516C,YHR183W,YJL052W,YMR323W,YAL038W,YOR347C
GO:0009056	catabolic process	biological_process	3.1236e-05	0.0028666	93	2047	122	3485	YDL219W,YIR031C,YDR069C,YMR223W,YGR254W,YML092C,YNL121C,YCL040W,YNL274C,YOR388C,YJR009C,YFR050C,YIR018W,YHR174W,YCR012W,YGL094C,YMR006C,YGR135W,YBR196C,YLR142W,YLR238W,YIL074C,YER081W,YFR053C,YGL011C,YDR486C,YNR008W,YHR075C,YDR516C,YOL038W,YFR010W,YGR166W,YDR148C,YBR159W,YIL156W,YAL044C,YOR347C,YOR228C,YAL038W,YMR323W,YER098W,YGL205W,YLR446W,YOR324C,YGL248W,YDR200C,YDR460W,YGR253C,YIR007W,YLR020C…
GO:0006082	organic acid metabolic process	biological_process	3.7011e-05	0.0029599	157	2047	219	3485	YOR323C,YLR438W,YOL058W,YPL160W,YGR094W,YLR303W,YGL205W,YBR248C,YOR293W,YOR361C,YFL022C,YKL030W,YLR317W,YKL107W,YER081W,YIL074C,YKR021W,YDR158W,YLR142W,YAL060W,YGR264C,YMR250W,YCR105W,YLL058W,YJR109C,YGL148W,YFL059W,YNL274C,YKR029C,YCL064C,YIR031C,YGL234W,YGL174W,YDL246C,YDR300C,YCL030C,YJL153C,YOR202W,YMR159C,YGR124W,YGL219C,YGR185C,YDL145C,YPR060C,YGR012W,YNL316C,YDR248C,YJL052W,YML096W,YJR130C…
GO:0019752	carboxylic acid metabolic process	biological_process	3.7011e-05	0.0029599	157	2047	219	3485	YNL274C,YFL059W,YGL148W,YJR109C,YIR031C,YKR029C,YCL064C,YGR264C,YMR250W,YAL060W,YDR158W,YKR021W,YLR142W,YIL074C,YER081W,YLL058W,YCR105W,YOR361C,YOR293W,YBR248C,YKL107W,YLR317W,YFL022C,YKL030W,YOL058W,YLR438W,YOR323C,YLR303W,YGR094W,YGL205W,YPL160W,YGR192C,YHR020W,YOR127W,YER018C,YDR111C,YER069W,YKL218C,YHR068W,YCR102C,YJR149W,YIL020C,YMR303C,YLR460C,YKL029C,YIL160C,YNL133C,YJR130C,YML096W,YJL052W…
GO:0043436	oxoacid metabolic process	biological_process	3.7011e-05	0.0029599	157	2047	219	3485	YKL107W,YLR317W,YKL030W,YFL022C,YOR361C,YBR248C,YOR293W,YGL205W,YGR094W,YLR303W,YPL160W,YOL058W,YLR438W,YOR323C,YIR031C,YKR029C,YCL064C,YNL274C,YGL148W,YFL059W,YJR109C,YLL058W,YCR105W,YAL060W,YGR264C,YMR250W,YIL074C,YDR158W,YKR021W,YLR142W,YER081W,YPL231W,YLL056C,YPL028W,YBR166C,YPL104W,YJR159W,YBL076C,YMR090W,YJR130C,YNL133C,YJL052W,YML096W,YDR248C,YPR060C,YGR012W,YNL316C,YDL145C,YGR124W,YGR185C…
GO:0009309	amine biosynthetic process	biological_process	3.8117e-05	0.0029599	74	2047	94	3485	YKL216W,YJR139C,YOL058W,YHR216W,YKL211C,YOR323C,YKL107W,YLR317W,YER055C,YLR355C,YBR248C,YMR062C,YCR105W,YOL049W,YAL060W,YHR003C,YIL145C,YNL333W,YIL074C,YDR158W,YLR142W,YER086W,YER081W,YHR033W,YLL034C,YKR029C,YNL274C,YGL148W,YFL059W,YOR388C,YJR009C,YJR109C,YGR256W,YOR274W,YDL145C,YGR124W,YOR202W,YDR127W,YCL030C,YGL185C,YDL246C,YDR300C,YOR236W,YGL234W,YMR083W,YLL056C,YBR166C,YER052C,YHR183W,YJR159W…
GO:0006006	glucose metabolic process	biological_process	4.0796e-05	0.0030506	37	2047	42	3485	YBR166C,YPL281C,YDR516C,YHR183W,YBR159W,YMR205C,YJL052W,YAL038W,YOR347C,YKL014C,YMR323W,YLR446W,YGR256W,YER147C,YGR240C,YKL060C,YKR097W,YFR052C-A,YPL113C,YGR254W,YMR315W,YCL040W,YNL274C,YGR192C,YOR388C,YJR009C,YBL098W,YOR393W,YCR012W,YML056C,YHR174W,YLL026W,YGL253W,YBR196C,YIL074C,YFR053C,YER081W
GO:0042180	cellular ketone metabolic process	biological_process	5.6649e-05	0.0040848	157	2047	220	3485	YLR089C,YDL219W,YJR009C,YOR388C,YOR168W,YOL097C,YCL043C,YOL049W,YIL145C,YNL333W,YHR003C,YHR033W,YLL034C,YDL131W,YER086W,YAL012W,YJR063W,YMR086W,YDR148C,YLR355C,YAL044C,YER055C,YMR062C,YGL026C,YKL216W,YJR139C,YNL160W,YNL153C,YOR375C,YHR216W,YAL062W,YBR121C,YMR189W,YKL211C,YMR318C,YDR341C,YPR145W,YPL113C,YDL078C,YNL199C,YDL182W,YNR050C,YBR263W,YLL029W,YGL184C,YAL061W,YNL117W,YML054C,YPL241C,YCR053W…
GO:0044262	cellular carbohydrate metabolic process	biological_process	0.00011318	0.0078799	89	2047	118	3485	YGL174W,YDR127W,YOL151W,YKL060C,YGR240C,YJL153C,YIL107C,YAL023C,YKR097W,YJR057W,YDR001C,YHR204W,YGR256W,YGL022W,YOR099W,YKL110C,YDR074W,YPL206C,YFL045C,YJL052W,YHR183W,YDL137W,YDL022W,YMR205C,YPR095C,YJL155C,YMR090W,YLL056C,YBR166C,YNL029C,YPL281C,YKR061W,YMR261C,YOL013W-B,YDL023C,YJR143C,YBR018C,YPL017C,YLL026W,YGL253W,YML056C,YOR393W,YNL101W,YBL098W,YDL192W,YNL117W,YGR192C,YLR345W,YDL093W,YPL11…
GO:0044237	cellular metabolic process	biological_process	0.00014991	0.010002	1059	2047	1718	3485	YNL068C,YGR214W,YMR303C,YOL094C,YOR234C,YFL058W,YIL155C,YER179W,YER018C,YDL093W,YAL029C,YFR033C,YGL075C,YOR191W,YDR288W,YDL246C,YER042W,YDR507C,YLL045C,YER102W,YDR172W,YJR057W,YBL092W,YOR157C,YNL246W,YKL010C,YKL038W,YDR120C,YPL231W,YJR030C,YOL082W,YHR178W,YKR062W,YPL245W,YCL024W,YGL148W,YLR406C,YOL013C,YKR029C,YBR297W,YLR396C,YDL130W,YJL191W,YMR142C,YOR246C,YNL131W,YOR339C,YNL218W,YPL037C,YLR446W…
GO:0005975	carbohydrate metabolic process	biological_process	0.00015357	0.010002	149	2047	210	3485	YAL038W,YKL127W,YFR052C-A,YGL156W,YEL030W,YLR446W,YIR007W,YPL037C,YNL274C,YIR031C,YPL053C,YCL040W,YOL157C,YJL216C,YML100W,YMR315W,YFL053W,YER081W,YFR053C,YKL104C,YAL005C,YBR001C,YIL074C,YDL229W,YNL048W,YEL040W,YGL027C,YMR085W,YFL045C,YJL052W,YNL029C,YKR061W,YBR166C,YLL056C,YLR307W,YHL032C,YMR090W,YJL153C,YGL174W,YGR287C,YLR045C,YJR057W,YDR001C,YGR192C,YMR105C,YLR345W,YMR305C,YGR282C,YER003C,YOL03…
GO:0032991	macromolecular complex	cellular_component	0.00020086	0.012673	307	2047	473	3485	YHL019C,YML063W,YGL123W,YGL147C,YPL017C,YPR102C,YER070W,YGL076C,YDR392W,YIL131C,YOR010C,YOR160W,YOL127W,YEL054C,YNL067W,YPL241C,YGL103W,YJR070C,YLR167W,YFL034C-A,YER126C,YML105C,YJR113C,YOL048C,YPL220W,YGR118W,YDR277C,YHL033C,YIL148W,YDL191W,YOR341W,YOR312C,YIL075C,YJR145C,YBR167C,YML094W,YJR132W,YNR037C,YKL180W,YOR128C,YER117W,YER110C,YOR014W,YPL090C,YPL281C,YJL001W,YBL099W,YHR203C,YNL185C,YFR05…
GO:0043648	dicarboxylic acid metabolic process	biological_process	0.00020933	0.012807	16	2047	16	3485	YCR102C,YKL029C,YER069W,YDR127W,YDR158W,YMR083W,YLL056C,YBR166C,YKL030W,YMR090W,YJL052W,YGR192C,YGL148W,YPR060C,YJR009C,YNL316C
GO:0009308	amine metabolic process	biological_process	0.00023362	0.013868	145	2047	205	3485	YMR303C,YIL020C,YLR460C,YCR102C,YJR149W,YHR068W,YER069W,YKL218C,YER018C,YDR111C,YOR127W,YHR020W,YGR192C,YOR202W,YDL145C,YGR124W,YGL219C,YGR185C,YDR300C,YDL246C,YCL030C,YGL234W,YPL104W,YJR159W,YBL076C,YMR090W,YLL056C,YBR166C,YDR248C,YPR060C,YGR012W,YNL316C,YJR130C,YNL133C,YJL052W,YML096W,YCR105W,YLL058W,YIL074C,YDR158W,YLR142W,YER081W,YAL060W,YGR264C,YMR250W,YCL064C,YKR029C,YGL148W,YFL059W,YJR109C…
GO:0006520	cellular amino acid metabolic process	biological_process	0.0002404	0.013868	143	2047	202	3485	YDR148C,YAL044C,YER055C,YLR355C,YMR062C,YGL026C,YJR139C,YKL216W,YNL153C,YOR375C,YNL160W,YBR121C,YHR216W,YAL062W,YMR189W,YKL211C,YDL219W,YLR089C,YOR388C,YJR009C,YOR168W,YOL049W,YOL097C,YCL043C,YHR003C,YNL333W,YIL145C,YER086W,YAL012W,YJR063W,YMR086W,YHR033W,YLL034C,YDL131W,YMR083W,YNL040W,YER052C,YMR002W,YHR183W,YJL088W,YOR128C,YDR023W,YLR316C,YML082W,YNL247W,YOR274W,YGR256W,YDR294C,YOL033W,YDR037W…
GO:0044283	small molecule biosynthetic process	biological_process	0.00026813	0.015038	115	2047	159	3485	YHR106W,YER147C,YDR292C,YKL216W,YJR139C,YKR072C,YKL211C,YOR323C,YGR175C,YOL058W,YEL047C,YHR216W,YKL107W,YLR317W,YKL148C,YBR248C,YBR035C,YMR062C,YER055C,YOL055C,YLR355C,YCR105W,YOL049W,YBR227C,YIL074C,YKR021W,YDR158W,YLR142W,YER086W,YHR033W,YLL034C,YER081W,YBR196C,YAL060W,YHR003C,YIL145C,YNL333W,YNR057C,YKR029C,YDR353W,YDR021W,YGL148W,YFL059W,YOR388C,YJR009C,YJR109C,YNL274C,YOR202W,YMR159C,YDL145C…
GO:0000502	proteasome complex	cellular_component	0.00027947	0.01525	15	2047	15	3485	YER012W,YGR253C,YOR157C,YML092C,YOL038W,YGL011C,YFR050C,YDL111C,YOR362C,YBL041W,YJL001W,YMR314W,YER094C,YGR135W,YPR103W
GO:0043228	non-membrane-bounded organelle	cellular_component	0.00030058	0.015561	187	2047	280	3485	YLR185W,YKL007W,YER131W,YJR094W-A,YNL302C,YBL087C,YIL018W,YOR064C,YKR094C,YDL208W,YHR141C,YML103C,YGL189C,YCR031C,YPL143W,YDR418W,YOL040C,YDR460W,YIL133C,YOR117W,YHR064C,YBR181C,YBL072C,YKL170W,YDR447C,YDR382W,YOL039W,YDR025W,YKL160W,YHR129C,YGL030W,YFR032C-A,YPL081W,YBR026C,YAL025C,YLR448W,YBR084C-A,YKL079W,YNL185C,YPR132W,YHR203C,YNL178W,YGR187C,YOL049W,YDR471W,YML073C,YOL097C,YLR061W,YIR018W,Y…
GO:0043232	intracellular non-membrane-bounded organelle	cellular_component	0.00030058	0.015561	187	2047	280	3485	YDR418W,YOL040C,YCR031C,YPL143W,YGL189C,YML103C,YBR181C,YBL072C,YKL170W,YHR064C,YDR460W,YIL133C,YOR117W,YBL087C,YNL302C,YIL018W,YJR094W-A,YLR185W,YKL007W,YER131W,YHR141C,YDL208W,YKR094C,YOR064C,YGR187C,YNL178W,YPR132W,YHR203C,YBR084C-A,YKL079W,YNL185C,YDR500C,YIR018W,YLR048W,YNL162W,YML073C,YLR061W,YOL097C,YOL049W,YDR471W,YGL030W,YFR032C-A,YBR026C,YPL081W,YKL160W,YDR025W,YHR129C,YOL039W,YDR382W,Y…
GO:0006096	glycolysis	biological_process	0.00030956	0.015625	23	2047	25	3485	YGL253W,YLR446W,YOR393W,YCR012W,YML056C,YHR174W,YFR052C-A,YFR053C,YGR240C,YKL060C,YBR196C,YGR254W,YDR516C,YMR205C,YCL040W,YPL281C,YAL038W,YOR347C,YJR009C,YMR323W,YNL274C,YJL052W,YGR192C
GO:0044238	primary metabolic process	biological_process	0.00033979	0.016733	1096	2047	1785	3485	YPL220W,YKR097W,YMR174C,YDR155C,YIL148W,YNL085W,YML106W,YNL247W,YPL209C,YOR341W,YMR280C,YOR099W,YIL075C,YBR160W,YBR167C,YPR053C,YCR018C,YNR037C,YNL203C,YBR245C,YOR128C,YPR154W,YHR183W,YJL088W,YPL017C,YKL154W,YMR217W,YDR392W,YER070W,YGL049C,YOR380W,YJR073C,YAL051W,YML054C,YPR145W,YPL106C,YGL103W,YLR032W,YPR052C,YNR050C,YJR042W,YDR496C,YNL199C,YDR207C,YNL027W,YNL063W,YNL287W,YML008C,YPL154C,YKL216W…
GO:0044106	cellular amine metabolic process	biological_process	0.00034875	0.016765	143	2047	203	3485	YML054C,YCR053W,YGL184C,YLL029W,YAL061W,YDL182W,YBR263W,YNR050C,YMR318C,YPR145W,YDL078C,YPL113C,YDR341C,YDR007W,YMR217W,YDR321W,YPL017C,YGL125W,YLR058C,YML056C,YIL078W,YML082W,YLR316C,YDR023W,YOR128C,YJL088W,YHR183W,YMR002W,YER052C,YMR083W,YNL040W,YOR236W,YDR127W,YDL215C,YGL185C,YMR230W,YHR019C,YIR026C,YNL203C,YDR037W,YLR146W-A,YDR294C,YOL033W,YGR256W,YOR274W,YNL247W,YJR009C,YOR388C,YLR089C,YDL21…
GO:0006091	generation of precursor metabolites and energy	biological_process	0.00038135	0.017906	52	2047	66	3485	YNL274C,YNL117W,YJR156C,YFL058W,YMR255W,YGR192C,YPR151C,YJR009C,YMR308C,YGR183C,YPR021C,YIR031C,YHL039W,YGR254W,YER018C,YML034W,YFR033C,YCL040W,YDL244W,YKL120W,YBR196C,YIL099W,YOR313C,YFR053C,YOR393W,YML056C,YHR174W,YCR012W,YNR001C,YGL253W,YDR031W,YBR183W,YJL052W,YAL038W,YOR347C,YOR228C,YMR323W,YPL281C,YMR118C,YDR516C,YEL066W,YDR529C,YMR205C,YGR240C,YKL141W,YKL060C,YCR005C,YFR052C-A,YNL332W,YLR44…
GO:0005839	proteasome core complex	cellular_component	0.00048047	0.022047	14	2047	14	3485	YOL038W,YML092C,YGR253C,YOR157C,YER012W,YJL001W,YBL041W,YOR362C,YGL011C,YFR050C,YMR314W,YPR103W,YGR135W,YER094C
GO:0006412	translation	biological_process	0.0014915	0.06692	249	2047	386	3485	YNL301C,YMR194W,YBL076C,YER074W,YPL104W,YGR220C,YHR021C,YBR191W,YGR210C,YHL001W,YHR148W,YER025W,YDR450W,YNL184C,YGR185C,YPR016C,YGL219C,YDL083C,YBL092W,YOR096W,YGR208W,YGL068W,YMR121C,YNL244C,YDR172W,YER102W,YLR441C,YLL045C,YOL120C,YJR047C,YOR127W,YJL190C,YHR010W,YLR243W,YJL136C,YER018C,YER087C-A,YGR145W,YNR029C,YML024W,YKR084C,YIL052C,YHR020W,YOR234C,YDL082W,YOR063W,YNL180C,YPL131W,YHR107C,YJR07…
GO:0009058	biosynthetic process	biological_process	0.0015878	0.069691	719	2047	1161	3485	YPR172W,YGL185C,YPR008W,YOR236W,YGR256W,YGL022W,YDR037W,YLR388W,YLR195C,YOR369C,YDR298C,YKL009W,YDR023W,YLR316C,YNL040W,YMR083W,YBR060C,YLR291C,YKR058W,YDL137W,YDL100C,YOR025W,YLR325C,YLR340W,YFL047W,YML056C,YNL101W,YJL206C,YBR034C,YBL039C,YDR458C,YPR187W,YKL001C,YBR038W,YMR143W,YDL192W,YPL113C,YGR085C,YPL143W,YDR418W,YCL067C,YKL081W,YKL211C,YBL072C,YOR185C,YER147C,YLR028C,YPR165W,YDR460W,YMR306W…
GO:0016491	oxidoreductase activity	molecular_function	0.0020675	0.088816	208	2047	313	3485	YPR074C,YMR315W,YDR399W,YML034W,YBR046C,YNL274C,YDR084C,YHR051W,Q0070,YNR072W,YGL256W,YJL005W,YFL059W,YPR151C,YHR037W,YCR105W,YKL055C,YBR115C,YKL150W,Q0045,YAL060W,YGR088W,YIL074C,Q0065,YDR158W,YLR142W,YER081W,YKL107W,YJR101W,YKL030W,YHL021C,YDR031W,YFR030W,YBR248C,YBR035C,YEL024W,YOR228C,YML120C,Q0250,YDR292C,YGL205W,YLR303W,YMR152W,YOR246C,YKL141W,YIR034C,YER178W,YPR119W,YMR145C,YNL332W,YKR031C…
GO:0008150	biological_process	biological_process	0.0021861	0.091953	1626	2047	2713	3485	YDL086W,YLR153C,YEL021W,YNL259C,YPL224C,YEL027W,YBR166C,YOL022C,YPR019W,YDR300C,YML131W,YMR024W,YDR132C,YPL163C,YDL200C,YMR121C,YER094C,YGL180W,YFL054C,YDR001C,YLR045C,YGR208W,YCL057W,YML078W,YAR042W,YOL011W,YDR256C,YKL032C,YIR041W,YGR158C,YER087C-A,YML024W,YOR200W,YOR317W,YGL096W,YIL143C,YGR023W,YGR194C,YLR189C,YBR101C,YDR259C,YDL023C,YDL103C,YIL016W,YNL096C,YOR095C,YBR018C,YLR176C,YKL218C,YCR04…
GO:0003824	catalytic activity	molecular_function	0.0036653	0.14893	999	2047	1628	3485	YOL140W,YIL091C,YML057W,YMR062C,YMR323W,YOR217W,YLR262C,YER098W,YKR009C,YGL157W,YCL026C-B,YBR002C,YGL064C,YHR102W,YBR207W,YML103C,YBR246W,YOL128C,YBR121C,YER037W,YLR020C,YHR216W,YIL162W,YHR144C,YOL018C,YJL070C,YJR139C,YPR143W,YPR010C,YNL220W,YGL207W,YJR009C,YML075C,YPR160W,YNR065C,YBR026C,YBR084W,YLL019C,YDR122W,YMR239C,YOR054C,YPL153C,YDL219W,YOL095C,YER086W,YPL061W,YOL005C,YBR177C,YMR321C,YLR24…
GO:0044271	cellular nitrogen compound biosynthetic process	biological_process	0.0036881	0.14893	161	2047	239	3485	YKL148C,YLR355C,YER055C,YBR284W,YMR062C,YMR120C,YJR139C,YKL216W,YKR072C,YOR117W,YLR242C,YJL070C,YHR106W,YLR028C,YHR216W,YEL047C,YKL211C,YAR015W,YDR353W,YBR084W,YJR009C,YNL220W,YOR388C,YGR028W,YDL065C,YPL051W,YBR227C,YOL049W,YIL145C,YHR003C,YNL333W,YMR080C,YLR019W,YHR033W,YLL034C,YOL005C,YER086W,YER052C,YMR083W,YBL099W,YJL045W,YHR183W,YKR080W,YDR298C,YOR128C,YBL033C,YDR047W,YLR316C,YKL110C,YGR256W…
GO:0006118	electron transport	biological_process	0.004332	0.1715	151	2047	225	3485	YEL024W,YOR228C,YML120C,YBR248C,YFR030W,YDR031W,YJR048W,YHL021C,YBR024W,YKL107W,YGR175C,YMR145C,YPR119W,YDR183W,YKL141W,YPR169W,YIR034C,YKL059C,YGL205W,YDR292C,Q0250,YFL059W,YNR072W,Q0070,YHR051W,YDR098C,YNL274C,YBR280C,YDR091C,YDR286C,YMR315W,YEL071W,YPL167C,Q0065,YJR137C,YGR088W,YAL060W,Q0045,YKL150W,YCR105W,YLR043C,YPL059W,YML125C,YDL167C,YDR529C,YMR090W,YJR159W,YCL026C-A,YMR118C,YPR004C,YBR16…
GO:0044267	cellular protein metabolic process	biological_process	0.0047088	0.18283	420	2047	672	3485	YIL035C,YLR195C,YGL058W,YLR388W,YNL069C,YOR351C,YOR369C,YDR023W,YKL009W,YOL121C,YMR314W,YOL016C,YGL031C,YNL207W,YNL040W,YER123W,YLR291C,YDL137W,YLR216C,YPL064C,YDL101C,YGR240C,YKR057W,YHR019C,YHR052W,YGL022W,YOL033W,YKL101W,YMR214W,YNL298W,YDR037W,YHR209W,YMR001C,YOL130W,YMR291W,YIR026C,YAL017W,YMR143W,YDR454C,YDL192W,YPR054W,YDR341C,YOR329C,YGL021W,YMR216C,YGR085C,YKL156W,YLR293C,YEL012W,YDR321W…
GO:0016836	hydro-lyase activity	molecular_function	0.0049127	0.18418	22	2047	26	3485	YDR234W,YMR080C,YDL131W,YGL174W,YDR127W,YJL200C,YHR174W,YOR393W,YIR026C,YNL203C,YOR202W,YMR323W,YNL316C,YGL026C,YGL009C,YPL281C,YMR002W,YNL292W,YNL036W,YDL182W,YLR175W,YGR254W
GO:0009987	cellular process	biological_process	0.004926	0.18418	1174	2047	1941	3485	YKL141W,YLR055C,YCR087C-A,YLR264W,YOR324C,YNL130C,YKL078W,YOR176W,YPL129W,YBL043W,YLR266C,YGR166W,YKL165C,YGL237C,YIL074C,YKR021W,YER009W,YIL069C,YPR043W,YOL023W,YCR035C,YLR069C,YPL013C,YMR180C,YNL274C,YGR268C,YFL059W,YPR151C,YLR246W,YML100W,YDR021W,YKL002W,YMR223W,YJL123C,YIR036C,YKL166C,YBL020W,YPL138C,YDL145C,YKR024C,YOR096W,YHL001W,YLR412W,YNL184C,YGR012W,YMR009W,YGR230W,YDR450W,YKL024C,YFL02…
GO:0016628	oxidoreductase activity, acting on the CH-CH group of donors, NAD or NADP as acceptor	molecular_function	0.0051308	0.18687	10	2047	10	3485	YGR192C,YER069W,YJL052W,YJR009C,YDR158W,YMR083W,YBR166C,YLL056C,YCR102C,YMR090W
GO:0055114	oxidation-reduction process	biological_process	0.0051833	0.18687	41	2047	54	3485	YNR001C,YIL099W,YOR313C,YKL120W,YDL244W,YER081W,YIL074C,YPR021C,YIR031C,YGR183C,YMR308C,YPL113C,YFR033C,YML034W,YER018C,YHL039W,YMR255W,YFL058W,YJR156C,YNL117W,YNL274C,YBL098W,YOR388C,YPR151C,YGR256W,YGL205W,YDR460W,YGR208W,YCR005C,YKL141W,YNL332W,YBR166C,YDR529C,YEL066W,YBR159W,YHR183W,YMR118C,YBR183W,YDR031W,YOR228C,YLR205C
GO:0055086	nucleobase-containing small molecule metabolic process	biological_process	0.0066142	0.23032	67	2047	94	3485	YOL061W,YBR159W,YJR133W,YLL031C,YPL226W,YBR284W,YGL248W,YGR020C,YKL216W,YMR120C,YLR028C,YKL181W,YJL070C,YLR242C,YKL211C,YGR175C,YOR323C,YMR300C,YAR015W,YDR399W,YJL026W,YJL062W,YHR198C,YNL274C,YOR388C,YNL220W,YJR109C,YML022W,YPL051W,YOR074C,YKL165C,YHR003C,YOL005C,YIL074C,YER081W,YLR017W,YBR252W,YBR166C,YGR244C,YHR183W,YBL099W,YDL004W,YOR128C,YDR298C,YEL021W,YKL062W,YKL024C,YGR256W,YML106W,YGR124W…
GO:0005489	electron transporter activity	molecular_function	0.0066164	0.23032	31	2047	40	3485	YMR256C,YOR065W,YLR409C,YDR183W,YIL005W,YCR083W,YGR209C,YCL043C,YLR043C,YCR057C,YPL252C,YER174C,YBR175W,YPL059W,YOR265W,YMR102C,YDL010W,YBR014C,YDR091C,YFR016C,YCR072C,YDR098C,YLR364W,YDR286C,YJR048W,YOL088C,YBR198C,YLL041C,YEL039C,YPR004C,YOR288C
GO:0016835	carbon-oxygen lyase activity	molecular_function	0.008354	0.27238	23	2047	28	3485	YMR323W,YNL316C,YGL026C,YGL148W,YGL009C,YDL182W,YLR175W,YGR254W,YPL281C,YMR002W,YNL036W,YNL292W,YDL131W,YJL200C,YGL174W,YDR127W,YDR234W,YMR080C,YIR026C,YNL203C,YOR202W,YHR174W,YOR393W
GO:0006553	lysine metabolic process	biological_process	0.0086343	0.27238	9	2047	9	3485	YJR009C,YDR158W,YGR192C,YJL052W,YER069W,YMR090W,YMR083W,YLL056C,YCR102C
GO:0008839	dihydrodipicolinate reductase activity	molecular_function	0.0086343	0.27238	9	2047	9	3485	YER069W,YJL052W,YGR192C,YDR158W,YJR009C,YCR102C,YMR083W,YLL056C,YMR090W
GO:0009085	lysine biosynthetic process	biological_process	0.0086343	0.27238	9	2047	9	3485	YJR009C,YDR158W,YGR192C,YJL052W,YER069W,YMR090W,YMR083W,YLL056C,YCR102C
GO:0009089	lysine biosynthetic process via diaminopimelate	biological_process	0.0086343	0.27238	9	2047	9	3485	YCR102C,YLL056C,YMR083W,YMR090W,YJL052W,YER069W,YGR192C,YDR158W,YJR009C
GO:0046451	diaminopimelate metabolic process	biological_process	0.0086343	0.27238	9	2047	9	3485	YDR158W,YJR009C,YER069W,YJL052W,YGR192C,YMR090W,YCR102C,YLL056C,YMR083W
GO:0016614	oxidoreductase activity, acting on CH-OH group of donors	molecular_function	0.0088895	0.27403	67	2047	94	3485	YDL022W,YMR090W,YEL066W,YJR159W,YHR183W,YBR166C,YLL056C,YMR083W,YKL027W,YOR128C,YHR171W,YGR256W,YOL151W,YIR036C,YOL086C,YCL030C,YGL185C,YDL246C,YLR070C,YDR127W,YML131W,YBR213W,YNR050C,YMR318C,YPL113C,YDL078C,YBL098W,YGR192C,YAL061W,YLR460C,YKL029C,YMR303C,YGL039W,YLR450W,YCR102C,YNL134C,YPL017C,YDL023C,YGL157W,YBR159W,YKL030W,YKL107W,YKL014C,YLR355C,YMR152W,YGR032W,YJR139C,YGR175C,YKL085W,YBR046C…
GO:0016903	oxidoreductase activity, acting on the aldehyde or oxo group of donors	molecular_function	0.009009	0.27403	9	2047	9	3485	YDL065C,YPR074C,YDR242W,YNL274C,YJL052W,YER178W,YGR192C,YIL125W,YJR009C
GO:0009311	oligosaccharide metabolic process	biological_process	0.0091114	0.27403	9	2047	9	3485	YMR261C,YDR074W,YBR001C,YBR126C,YGL027C,YMR196W,YPR143W,YDR001C,YML100W
GO:0016741	transferase activity, transferring one-carbon groups	molecular_function	0.0094078	0.27403	49	2047	67	3485	YDL014W,YBR261C,YDR316W,YLR058C,YBR034C,YJR073C,YOR074C,YLR146C,YPL266W,YMR217W,YMR321C,YBR141C,YOR200W,YJL125C,YMR308C,YBR263W,YIL064W,YDR408C,YGL211W,YOL124C,YPL124W,YOL096C,YHR214W,YBR271W,YKR056W,YDL145C,YOL093W,YML008C,YMR120C,YPL273W,YLR028C,YHR209W,YDL201W,YOL058W,YDL200C,YNL063W,YAR066W,YDL112W,YJL088W,YDR120C,YGR157W,YBR236C,YNL024C,YLL062C,YDR019C,YDR410C,YBL013W,YOR201C,YPL157W
GO:0006547	histidine metabolic process	biological_process	0.0095007	0.27403	15	2047	17	3485	YML054C,YFL059W,YCL030C,YBR248C,YKL211C,YNL333W,YHR216W,YNL133C,YER055C,YIR026C,YNL203C,YIL020C,YOR202W,YML056C,YJR149W
GO:0009075	histidine family amino acid metabolic process	biological_process	0.0095007	0.27403	15	2047	17	3485	YML056C,YJR149W,YIL020C,YOR202W,YNL203C,YIR026C,YNL133C,YER055C,YHR216W,YNL333W,YCL030C,YFL059W,YKL211C,YBR248C,YML054C
GO:0009067	aspartate family amino acid biosynthetic process	biological_process	0.0098775	0.28088	15	2047	17	3485	YMR090W,YLR317W,YGR124W,YLL056C,YMR083W,YDL145C,YPR145W,YCR102C,YJR009C,YLR316C,YDR158W,YML096W,YGR192C,YJL052W,YER069W
GO:0009069	serine family amino acid metabolic process	biological_process	0.010976	0.29809	31	2047	40	3485	YLR316C,YJR009C,YOR388C,YGR192C,YAL061W,YAL044C,YNL274C,YOR128C,YDR148C,YJR159W,YHR183W,YBR263W,YMR318C,YLR317W,YKL107W,YBR166C,YPL113C,YER081W,YOR236W,YGL185C,YDL246C,YIL074C,YMR189W,YPL017C,YHR003C,YAL060W,YMR303C,YCR105W,YLR058C,YGR256W,YLR303W
GO:0009200	deoxyribonucleoside triphosphate metabolic process	biological_process	0.011062	0.29809	8	2047	8	3485	YKL024C,YOL005C,YDL192W,YPL226W,YJR057W,YBR252W,YDL166C,YPL051W
GO:0009211	pyrimidine deoxyribonucleoside triphosphate metabolic process	biological_process	0.011062	0.29809	8	2047	8	3485	YJR057W,YDL166C,YBR252W,YPL051W,YOL005C,YKL024C,YDL192W,YPL226W
GO:0016616	oxidoreductase activity, acting on the CH-OH group of donors, NAD or NADP as acceptor	molecular_function	0.011073	0.29809	66	2047	93	3485	YER081W,YIL074C,YAL060W,YDR541C,YHR003C,YBR115C,YCR105W,YJR009C,YJL005W,YOR388C,YOL059W,YBR026C,YML075C,YNL274C,YBR046C,YMR315W,YDR399W,YDR353W,YGR175C,YKL085W,YMR152W,YJR139C,YGR032W,YKL014C,YLR355C,YBR159W,YGL157W,YKL107W,YNL134C,YPL017C,YDL023C,YKL029C,YLR460C,YMR303C,YGL039W,YCR102C,YLR450W,YBL098W,YAL061W,YGR192C,YNR050C,YMR318C,YPL113C,YDL078C,YOL086C,YIR036C,YOL151W,YML131W,YLR070C,YDR127W…
GO:0016054	organic acid catabolic process	biological_process	0.013152	0.34485	8	2047	8	3485	YLR142W,YGL174W,YAL044C,YDR148C,YIR026C,YNL203C,YGL205W,YDL219W
GO:0046395	carboxylic acid catabolic process	biological_process	0.013152	0.34485	8	2047	8	3485	YGL205W,YDL219W,YDR148C,YIR026C,YNL203C,YAL044C,YLR142W,YGL174W
GO:0019538	protein metabolic process	biological_process	0.014076	0.36434	481	2047	781	3485	YLR075W,YGL145W,YAR019C,YNL101W,YOR089C,YMR304W,YLR340W,YBL041W,YGR052W,YDL014W,YOL100W,YJL189W,YBR034C,YMR222C,YKL116C,YDR154C,YDR321W,YBL027W,YLR367W,YNL239W,YHR113W,YLR325C,YMR216C,YGL021W,YGR085C,YDR341C,YPR054W,YOR329C,YLR293C,YEL012W,YKL156W,YMR095C,YDR454C,YMR143W,YAL017W,YDL192W,YOL033W,YKL101W,YNL298W,YMR214W,YGL022W,YBL045C,YMR291W,YOL130W,YOL105C,YIR026C,YHR209W,YDR037W,YMR001C,YHR019C…
GO:0019200	carbohydrate kinase activity	molecular_function	0.014463	0.36734	8	2047	8	3485	YLR446W,YCL040W,YMR205C,YGL253W,YDR516C,YGR240C,YFR052C-A,YFR053C
GO:0034062	RNA polymerase activity	molecular_function	0.014555	0.36734	37	2047	50	3485	YER179W,YMR223W,YOR210W,YLR243W,YOL095C,YGR028W,YPR010C,YLR397C,YOR207C,YDL177C,YIL021W,YDR454C,YLR430W,YOL094C,YHR143W-A,YPR187W,YFL036W,YDL166C,YPL245W,YFR009W,YER176W,YJR063W,YOL005C,YNL290W,YLL034C,YMR080C,YOR116C,YCR065W,YGL070C,YKL197C,YIR008C,YBR154C,YDR045C,YNL113W,YOR341W,YNL247W,YPR110C
GO:0016829	lyase activity	molecular_function	0.015021	0.37442	59	2047	83	3485	YAL039C,YMR002W,YPL281C,YHR098C,YNL036W,YNR033W,YEL021W,YOR176W,YNL169C,YNL256W,YOR128C,YNL316C,YMR323W,YGR012W,YGL026C,YDR047W,YGL009C,YMR275C,YDR294C,YLR303W,YIL116W,YNL203C,YIR026C,YER147C,YOR202W,YLR149C,YDR487C,YKR097W,YKL060C,YER090W,YOR323C,YLR438W,YGL174W,YDR127W,YJL200C,YKL211C,YLR089C,YNL292W,YDL182W,YLR175W,YDR111C,YCL064C,YGR254W,YOR386W,YCR053W,YGL148W,YJL005W,YHR174W,YLR058C,YOR393W…
GO:0016746	transferase activity, transferring acyl groups	molecular_function	0.017085	0.40915	29	2047	38	3485	YPL001W,YEL066W,YNR008W,YNL132W,YLR299W,YER018C,YIR031C,YMR062C,YPR193C,YJR098C,YOR022C,YLR195C,YBR183W,YNL117W,YNR001C,YPR050C,YPR051W,YFR027W,YER081W,YHR013C,YPR131C,YOR244W,YFL017C,YIL074C,YML126C,YPL086C,YCR005C,YFL025C,YOR253W
GO:0006629	lipid metabolic process	biological_process	0.01821	0.40915	65	2047	93	3485	YNL169C,YGR157W,YMR210W,YDR410C,YDL019C,YNR008W,YHR075C,YGL157W,YLR020C,YKL085W,YDL055C,YNL130C,YGL205W,YML008C,YOR260W,YPL145C,YOR022C,YIL064W,YJR098C,YOL096C,YMR172W,YBR243C,YDR211W,YGL144C,YDR399W,YPL069C,YPL266W,YBR115C,YMR006C,YDR541C,YKR021W,YDR158W,YCR068W,YBR029C,YNL048W,YHR123W,YBR236C,YLL056C,YPL028W,YPL231W,YMR090W,YJL153C,YFL025C,YDL031W,YOL151W,YIR036C,YAR042W,YOL011W,YMR159C,YHR209W…
GO:0009066	aspartate family amino acid metabolic process	biological_process	0.018713	0.40915	16	2047	19	3485	YDR158W,YER069W,YGL125W,YGR124W,YDL145C,YCR102C,YJR009C,YLR316C,YML096W,YGR192C,YJL052W,YMR090W,YLR317W,YLL056C,YMR083W,YPR145W
GO:0004798	thymidylate kinase activity	molecular_function	0.019845	0.40915	7	2047	7	3485	YDL166C,YPL051W,YPL226W,YKL024C,YJR057W,YOL005C,YDL192W
GO:0006233	dTDP biosynthetic process	biological_process	0.019845	0.40915	7	2047	7	3485	YKL024C,YJR057W,YOL005C,YDL192W,YDL166C,YPL226W,YPL051W
GO:0006235	dTTP biosynthetic process	biological_process	0.019845	0.40915	7	2047	7	3485	YDL166C,YPL226W,YPL051W,YOL005C,YJR057W,YKL024C,YDL192W
GO:0009133	nucleoside diphosphate biosynthetic process	biological_process	0.019845	0.40915	7	2047	7	3485	YDL192W,YOL005C,YJR057W,YKL024C,YPL226W,YPL051W,YDL166C
GO:0009138	pyrimidine nucleoside diphosphate metabolic process	biological_process	0.019845	0.40915	7	2047	7	3485	YPL051W,YPL226W,YDL166C,YDL192W,YOL005C,YJR057W,YKL024C
GO:0009139	pyrimidine nucleoside diphosphate biosynthetic process	biological_process	0.019845	0.40915	7	2047	7	3485	YDL166C,YPL226W,YPL051W,YOL005C,YJR057W,YKL024C,YDL192W
GO:0009189	deoxyribonucleoside diphosphate biosynthetic process	biological_process	0.019845	0.40915	7	2047	7	3485	YOL005C,YJR057W,YKL024C,YDL192W,YDL166C,YPL051W,YPL226W
GO:0009196	pyrimidine deoxyribonucleoside diphosphate metabolic process	biological_process	0.019845	0.40915	7	2047	7	3485	YDL166C,YPL051W,YPL226W,YKL024C,YJR057W,YOL005C,YDL192W
GO:0009197	pyrimidine deoxyribonucleoside diphosphate biosynthetic process	biological_process	0.019845	0.40915	7	2047	7	3485	YDL192W,YJR057W,YKL024C,YOL005C,YPL051W,YPL226W,YDL166C
GO:0009202	deoxyribonucleoside triphosphate biosynthetic process	biological_process	0.019845	0.40915	7	2047	7	3485	YDL166C,YPL226W,YPL051W,YKL024C,YJR057W,YOL005C,YDL192W
GO:0009212	pyrimidine deoxyribonucleoside triphosphate biosynthetic process	biological_process	0.019845	0.40915	7	2047	7	3485	YDL166C,YPL226W,YPL051W,YJR057W,YKL024C,YOL005C,YDL192W
GO:0046072	dTDP metabolic process	biological_process	0.019845	0.40915	7	2047	7	3485	YDL166C,YPL051W,YPL226W,YKL024C,YJR057W,YOL005C,YDL192W
GO:0046075	dTTP metabolic process	biological_process	0.019845	0.40915	7	2047	7	3485	YDL166C,YPL051W,YPL226W,YJR057W,YKL024C,YOL005C,YDL192W
GO:0008168	methyltransferase activity	molecular_function	0.01986	0.40915	42	2047	58	3485	YMR308C,YOR200W,YJL125C,YIL064W,YOL124C,YGL211W,YOL096C,YBR271W,YPL124W,YHR214W,YKR056W,YBR261C,YDL014W,YDR316W,YBR034C,YOR074C,YJR073C,YLR146C,YPL266W,YMR217W,YMR321C,YBR141C,YAR066W,YDL112W,YDR120C,YGR157W,YBR236C,YNL024C,YLL062C,YDR410C,YDR019C,YOR201C,YPL157W,YDL145C,YML008C,YOL093W,YPL273W,YHR209W,YDL201W,YOL058W,YDL200C,YNL063W
GO:0000105	histidine biosynthetic process	biological_process	0.022124	0.44668	13	2047	15	3485	YHR216W,YNL333W,YER055C,YNL133C,YML054C,YKL211C,YBR248C,YCL030C,YFL059W,YJR149W,YML056C,YOR202W,YIL020C
GO:0009076	histidine family amino acid biosynthetic process	biological_process	0.022124	0.44668	13	2047	15	3485	YER055C,YNL133C,YHR216W,YNL333W,YKL211C,YBR248C,YFL059W,YCL030C,YML054C,YJR149W,YML056C,YOR202W,YIL020C
GO:0004022	alcohol dehydrogenase (NAD) activity	molecular_function	0.022645	0.44823	18	2047	22	3485	YMR083W,YMR318C,YJR159W,YBR046C,YAL061W,YBR026C,YJL005W,YCR102C,YMR152W,YMR303C,YCR105W,YLR460C,YAL060W,YDL246C,YNL134C,YLR070C,YML131W,YOL086C
GO:0004024	alcohol dehydrogenase activity, zinc-dependent	molecular_function	0.022645	0.44823	18	2047	22	3485	YML131W,YNL134C,YLR070C,YDL246C,YOL086C,YAL060W,YCR105W,YMR303C,YMR152W,YLR460C,YCR102C,YJL005W,YAL061W,YBR026C,YJR159W,YBR046C,YMR083W,YMR318C
GO:0044249	cellular biosynthetic process	biological_process	0.023568	0.46197	649	2047	1066	3485	YOR005C,YNL002C,YGL135W,YDR045C,YJL105W,YMR204C,YBR189W,YLR029C,YGR162W,YLR249W,YGR094W,YBR164C,YLR336C,YOL010W,YER047C,YOR323C,YPL053C,YJL177W,YHR090C,YPL069C,YDR206W,YDR091C,YPR166C,YJL096W,YDL007W,YMR172W,YPL198W,YNL031C,YHR143W-A,YOR074C,YCR105W,YOL006C,YAL060W,YDL061C,YPL249C-A,YLR278C,YEL026W,YJR051W,YMR090W,YDR190C,YBR033W,YJL052W,YDL004W,YNL133C,YPR060C,YNL316C,YOR330C,YOR259C,YGR249W,YGR…
GO:0006544	glycine metabolic process	biological_process	0.024166	0.46915	7	2047	7	3485	YLR058C,YLR303W,YAL044C,YDR148C,YOR236W,YMR189W,YBR263W
GO:0016627	oxidoreductase activity, acting on the CH-CH group of donors	molecular_function	0.02617	0.48547	15	2047	18	3485	YJR009C,YOR228C,YDR158W,YJL052W,YER069W,YGR192C,YKL141W,YMR090W,YMR118C,YKL216W,YCR102C,YMR083W,YBR166C,YLL056C,YGL205W
GO:0008610	lipid biosynthetic process	biological_process	0.026385	0.48547	41	2047	57	3485	YLL056C,YPL028W,YPL231W,YMR090W,YGL157W,YNL169C,YBR236C,YNL130C,YML008C,YMR159C,YOR260W,YHR209W,YKL085W,YJL153C,YOL151W,YDL055C,YIR036C,YDR211W,YDL078C,YNL199C,YDR399W,YNR050C,YPL069C,YIL064W,YMR202W,YPL241C,YOL096C,YMR172W,YER026C,YDL142C,YGL039W,YBR029C,YHR123W,YIL160C,YBR034C,YDR541C,YPL266W,YBR115C,YKR021W,YDR158W,YOL013W-B
GO:0004616	phosphogluconate dehydrogenase (decarboxylating) activity	molecular_function	0.026449	0.48547	10	2047	11	3485	YNL274C,YER081W,YBL098W,YOR388C,YIL074C,YGR256W,YBR166C,YPL113C,YBR159W,YHR183W
GO:0006098	pentose-phosphate shunt	biological_process	0.026449	0.48547	10	2047	11	3485	YHR183W,YBR159W,YGR256W,YBR166C,YPL113C,YOR388C,YIL074C,YER081W,YBL098W,YNL274C
GO:0006739	NADP metabolic process	biological_process	0.026449	0.48547	10	2047	11	3485	YIL074C,YOR388C,YBL098W,YER081W,YNL274C,YHR183W,YBR159W,YPL113C,YGR256W,YBR166C
GO:0006740	NADPH regeneration	biological_process	0.026449	0.48547	10	2047	11	3485	YNL274C,YER081W,YBL098W,YOR388C,YIL074C,YBR166C,YGR256W,YPL113C,YBR159W,YHR183W
GO:0016740	transferase activity	molecular_function	0.028245	0.51375	326	2047	519	3485	YDL145C,YBL105C,YGR277C,YKL106W,YKL166C,YPR131C,YPL188W,YHR082C,YNL029C,YKR061W,YNL132W,YNL256W,YDR248C,YKL024C,YGR007W,YGL158W,YDL166C,YDL102W,YNL183C,YHR190W,YJL137C,YPL203W,YKL067W,YCL048W,YDR111C,YLR430W,YHR137W,YBR271W,YGR019W,YDR062W,YLR303W,YDL045C,YPR050C,YLR438W,YFR052C-A,YGR157W,YOL055C,YBL013W,YJL057C,YDL079C,YGR092W,YDL214C,YPL266W,YLR180W,YDL108W,YDR208W,YNL054W,YIL074C,YFL053W,YFR05…
GO:0046914	transition metal ion binding	molecular_function	0.029179	0.52601	87	2047	129	3485	YLR131C,YAL061W,YAL051W,YER003C,YMR318C,YDR323C,YHR170W,YDR207C,YPR009W,YOR162C,YNL134C,YPR181C,YCR102C,YGL090W,YMR303C,YDR034C,YOR380W,YJL206C,YKL222C,YLR460C,YDR421W,YBR095C,YKL038W,YLR316C,YPL248C,YFL016C,YMR083W,YNL036W,YFL052W,YBR033W,YJR159W,YKL060C,YML131W,YLR070C,YDL246C,YOL086C,YDR313C,YBL066C,YMR214W,YMR280C,YGL162W,YGR288W,YGL256W,YBR026C,YJL103C,YNR006W,YJL005W,YGR268C,YOR337W,YPR196W…
GO:0009219	pyrimidine deoxyribonucleotide metabolic process	biological_process	0.030171	0.53434	9	2047	10	3485	YOR074C,YJR057W,YPL051W,YDL166C,YBR252W,YDL192W,YKL024C,YOL005C,YPL226W
GO:0009394	2'-deoxyribonucleotide metabolic process	biological_process	0.030171	0.53434	9	2047	10	3485	YPL051W,YBR252W,YDL166C,YOR074C,YJR057W,YPL226W,YDL192W,YKL024C,YOL005C
GO:0003899	DNA-directed RNA polymerase activity	molecular_function	0.031297	0.54669	22	2047	29	3485	YPR110C,YNL247W,YOR341W,YFL036W,YNL113W,YPR187W,YHR143W-A,YOL005C,YJR063W,YOR116C,YOR210W,YMR223W,YER179W,YIL021W,YDR045C,YDL177C,YBR154C,YOR207C,YIR008C,YGL070C,YCR065W,YPR010C
GO:0009147	pyrimidine nucleoside triphosphate metabolic process	biological_process	0.03141	0.54669	9	2047	10	3485	YPL051W,YKL067W,YDL166C,YBR252W,YJR057W,YPL226W,YDL192W,YOL005C,YKL024C
GO:0044248	cellular catabolic process	biological_process	0.033966	0.58614	54	2047	78	3485	YDL219W,YIR031C,YGL075C,YDR069C,YMR223W,YER012W,YER018C,YML092C,YNL121C,YNL117W,YPR103W,YKR098C,YBL041W,YOR362C,YFR050C,YIR018W,YMR304W,YNR001C,YER151C,YGL094C,YPL255W,YMR006C,YGR135W,YLR238W,YLR142W,YGL011C,YJL001W,YDR486C,YMR118C,YFR010W,YOL038W,YDR148C,YEL066W,YIL156W,YAL044C,YBR183W,YOR228C,YMR314W,YLR205C,YER098W,YGL205W,YOL011W,YOR324C,YGL248W,YDR200C,YDR460W,YIR026C,YNL203C,YGR253C,YOR157C…
GO:0005829	cytosol	cellular_component	0.034834	0.591	14	2047	17	3485	YPL281C,YOR393W,YHR174W,YLR240W,YER018C,YML094W,YGR254W,YGR078C,YMR205C,YGR240C,YNL054W,YBR101C,YFL023W,YMR323W
GO:0044445	cytosolic part	cellular_component	0.034834	0.591	14	2047	17	3485	YNL054W,YBR101C,YFL023W,YMR323W,YGR240C,YML094W,YLR240W,YER018C,YGR254W,YGR078C,YMR205C,YPL281C,YOR393W,YHR174W
GO:0016796	exonuclease activity, active with either ribo- or deoxyribonucleic acids and producing 5'-phosphomonoesters	molecular_function	0.036029	0.60619	16	2047	20	3485	YER018C,YNL121C,YGR195W,YGL075C,YDR486C,YGR158C,YDR200C,YPL255W,YCR035C,YDR460W,YOR324C,YDL111C,YIR018W,YLR238W,YGR095C,YDR280W
GO:0009063	cellular amino acid catabolic process	biological_process	0.037932	0.62774	6	2047	6	3485	YLR142W,YDR148C,YNL203C,YIR026C,YAL044C,YDL219W
GO:0009310	amine catabolic process	biological_process	0.037932	0.62774	6	2047	6	3485	YLR142W,YIR026C,YNL203C,YDR148C,YDL219W,YAL044C
GO:0000175	3'-5'-exoribonuclease activity	molecular_function	0.039498	0.63797	6	2047	6	3485	YCR035C,YGR195W,YGR095C,YDR280W,YGR158C,YDL111C
GO:0004532	exoribonuclease activity	molecular_function	0.039498	0.63797	6	2047	6	3485	YDL111C,YGR158C,YGR095C,YDR280W,YCR035C,YGR195W
GO:0016896	exoribonuclease activity, producing 5'-phosphomonoesters	molecular_function	0.039498	0.63797	6	2047	6	3485	YDL111C,YDR280W,YGR095C,YGR158C,YCR035C,YGR195W
GO:0005578	proteinaceous extracellular matrix	cellular_component	0.040804	0.64504	6	2047	6	3485	YGL137W,YEL017W,YIR009W,YDR329C,YIL108W,YKR072C
GO:0031012	extracellular matrix	cellular_component	0.040804	0.64504	6	2047	6	3485	YGL137W,YEL017W,YIR009W,YDR329C,YIL108W,YKR072C
GO:0004396	hexokinase activity	molecular_function	0.040894	0.64504	6	2047	6	3485	YDR516C,YCL040W,YFR052C-A,YFR053C,YGL253W,YLR446W
GO:0004540	ribonuclease activity	molecular_function	0.041809	0.65435	16	2047	20	3485	YMR024W,YGR095C,YDR280W,YPL123C,YDR293C,YHR097C,YCR035C,YDL111C,YLR312W-A,YOL021C,YNL072W,YAR008W,YGR158C,YMR239C,YGR195W,YMR216C
GO:0016620	oxidoreductase activity, acting on the aldehyde or oxo group of donors, NAD or NADP as acceptor	molecular_function	0.0429	0.66382	6	2047	6	3485	YJL052W,YDL065C,YGR192C,YNL274C,YJR009C,YDR242W
GO:0005096	GTPase activator activity	molecular_function	0.043071	0.66382	6	2047	6	3485	YPL242C,YOR370C,YGR281W,YER136W,YDR486C,YGR175C
GO:0005984	disaccharide metabolic process	biological_process	0.044402	0.66902	6	2047	6	3485	YDR001C,YMR261C,YDR074W,YBR001C,YBR126C,YML100W
GO:0005991	trehalose metabolic process	biological_process	0.044402	0.66902	6	2047	6	3485	YML100W,YBR126C,YBR001C,YDR074W,YMR261C,YDR001C
GO:0016137	glycoside metabolic process	biological_process	0.044402	0.66902	6	2047	6	3485	YMR261C,YDR001C,YDR074W,YBR001C,YBR126C,YML100W
GO:0008171	O-methyltransferase activity	molecular_function	0.045191	0.67586	11	2047	13	3485	YPL266W,YNL024C,YIL064W,YOL096C,YBR261C,YML008C,YDL014W,YJL125C,YHR209W,YBR034C,YLR146C
GO:0010467	gene expression	biological_process	0.04656	0.69121	456	2047	750	3485	YGR162W,YOR201C,YMR204C,YJL105W,YDR045C,YGL081W,YBR189W,YLR029C,YOR361C,YGL135W,YDR449C,YFL022C,YDL112W,YLR274W,YOR005C,YNL002C,YMR142C,YJL191W,YOL058W,YNL131W,YOL010W,YKL006W,YNL218W,YBR164C,YPL037C,YLR336C,YMR242C,YGR094W,YLR406C,YPR166C,YJL096W,YOL013C,YJL103C,YPL177C,YDR206W,YLR175W,YGR148C,YHR090C,YKR029C,YBR297W,YDL130W,YJL177W,YPL249C-A,YLR278C,YEL026W,YJR030C,YDL061C,YHR143W-A,YOL082W,YPL…
GO:0022836	gated channel activity	molecular_function	0.04817	0.7087	11	2047	13	3485	YJL093C,YLR108C,YLR109W,YIL114C,YJL214W,YBL099W,YML007W,YJR040W,YKL182W,YDR132C,YNL055C
GO:0009221	pyrimidine deoxyribonucleotide biosynthetic process	biological_process	0.049142	0.7087	8	2047	9	3485	YOL005C,YKL024C,YDL192W,YPL226W,YJR057W,YOR074C,YDL166C,YPL051W
GO:0009263	deoxyribonucleotide biosynthetic process	biological_process	0.049142	0.7087	8	2047	9	3485	YPL226W,YDL192W,YOL005C,YKL024C,YPL051W,YDL166C,YOR074C,YJR057W
GO:0009265	2'-deoxyribonucleotide biosynthetic process	biological_process	0.049142	0.7087	8	2047	9	3485	YPL226W,YOL005C,YKL024C,YDL192W,YDL166C,YPL051W,YJR057W,YOR074C
GO:0046483	heterocycle metabolic process	biological_process	0.050411	0.7179	138	2047	214	3485	YMR120C,YKL216W,YKR072C,YHR106W,YLR028C,YOR117W,YJL070C,YLR242C,YHR216W,YEL047C,YKL211C,YKL148C,YBR159W,YER055C,YGL026C,YBR284W,YBR227C,YPL051W,YDL065C,YMR080C,YHR003C,YNL333W,YOL005C,YLR019W,YDL131W,YLL034C,YAR015W,YDR353W,YBR084W,YOR388C,YGR028W,YNL220W,YGR256W,YOR274W,YKL110C,YIR026C,YNL203C,YOR356W,YPR172W,YDR487C,YGL201C,YDR127W,YGL185C,YMR002W,YJL045W,YHR183W,YBL099W,YOR128C,YKR080W,YDR298C…
GO:0009148	pyrimidine nucleoside triphosphate biosynthetic process	biological_process	0.051096	0.7179	8	2047	9	3485	YJR057W,YPL051W,YKL067W,YDL166C,YDL192W,YKL024C,YOL005C,YPL226W
GO:0016776	phosphotransferase activity, phosphate group as acceptor	molecular_function	0.051096	0.7179	8	2047	9	3485	YOL005C,YKL024C,YDL192W,YPL226W,YJR057W,YKL067W,YDL166C,YPL051W
GO:0072527	pyrimidine-containing compound metabolic process	biological_process	0.051203	0.7179	23	2047	31	3485	YKL067W,YPL113C,YBR166C,YBR252W,YEL021W,YKL062W,YPL226W,YBL098W,YDL192W,YJR109C,YKL024C,YKL216W,YPL051W,YDL166C,YLR242C,YPL255W,YOR074C,YJR057W,YHR003C,YGR175C,YOR323C,YOL005C,YGL185C
GO:0003754	chaperone activity	molecular_function	0.052065	0.72496	15	2047	19	3485	YGL145W,YPL240C,YNL077W,YMR214W,YFL016C,YNL064C,YGR078C,YLR090W,YLL026W,YML094W,YER018C,YNL007C,YFL023W,YGR268C,YMR186W
GO:0016747	transferase activity, transferring acyl groups other than amino-acyl groups	molecular_function	0.052884	0.73131	21	2047	28	3485	YPL086C,YFL025C,YOR253W,YER081W,YHR013C,YOR244W,YPR131C,YFL017C,YIL074C,YPR050C,YPR051W,YFR027W,YJR098C,YLR195C,YOR022C,YMR062C,YPR193C,YPL001W,YEL066W,YNR008W,YNL132W
GO:0044255	cellular lipid metabolic process	biological_process	0.053385	0.73322	29	2047	40	3485	YOL011W,YNL130C,YBR029C,YNL048W,YGL205W,YHR123W,YDL142C,YOR260W,YMR159C,YIL160C,YJR073C,YJL153C,YMR006C,YLR189C,YOL013W-B,YKR021W,YDR158W,YDL055C,YPL231W,YDR211W,YPL028W,YPL069C,YNL199C,YNL169C,YGR157W,YDR410C,YMR172W,YER026C,YPL241C
GO:0006220	pyrimidine nucleotide metabolic process	biological_process	0.055841	0.76177	10	2047	12	3485	YPL051W,YDL166C,YBR252W,YKL067W,YOR074C,YJR057W,YPL226W,YDL192W,YOL005C,YKL024C
GO:0048193	Golgi vesicle transport	biological_process	0.056878	0.77071	8	2047	9	3485	YML077W,YCL034W,YHL002W,YDR358W,YBR254C,YEL048C,YNR006W,YHR108W
GO:0009141	nucleoside triphosphate metabolic process	biological_process	0.057602	0.77448	14	2047	18	3485	YPL226W,YDR298C,YDL004W,YDL192W,YOL005C,YKL024C,YPL051W,YGR020C,YKL067W,YBR252W,YDL166C,YBL099W,YJR057W,YOR010C
GO:0019058	viral infectious cycle	biological_process	0.057923	0.77448	27	2047	37	3485	YLL034C,YNL290W,YDR087C,YFR009W,YER176W,YDL116W,YMR080C,YNL049C,YCL043C,YOL094C,YER002W,YMR275C,YPL245W,YDL166C,YLR249W,YKR100C,YML061C,YKL197C,YLR397C,YGR028W,YLR430W,YDR454C,YJR118C,YHR016C,YLL048C,YLR243W,YOL095C
GO:0006753	nucleoside phosphate metabolic process	biological_process	0.059197	0.78117	42	2047	61	3485	YJR057W,YLR028C,YJL070C,YGR256W,YGL248W,YGR124W,YGR020C,YMR120C,YKL211C,YOR236W,YHR183W,YBL099W,YBR159W,YBR166C,YBR252W,YKL024C,YBR284W,YOR128C,YDL004W,YLL031C,YDR298C,YPL226W,YOR010C,YOR074C,YDL166C,YPL051W,YOL005C,YIL074C,YER081W,YKL165C,YMR217W,YJL026W,YKL067W,YPL113C,YPR145W,YAR015W,YOR388C,YNL220W,YDL192W,YBL098W,YJL062W,YNL274C
GO:0009117	nucleotide metabolic process	biological_process	0.059197	0.78117	42	2047	61	3485	YBR159W,YBL099W,YHR183W,YBR252W,YBR166C,YBR284W,YKL024C,YDR298C,YPL226W,YOR128C,YDL004W,YLL031C,YJL070C,YLR028C,YJR057W,YGL248W,YGR124W,YGR020C,YMR120C,YGR256W,YOR236W,YKL211C,YJL026W,YAR015W,YKL067W,YPR145W,YPL113C,YNL220W,YBL098W,YDL192W,YOR388C,YJL062W,YNL274C,YOR074C,YOR010C,YPL051W,YDL166C,YER081W,YOL005C,YIL074C,YMR217W,YKL165C
GO:0016798	hydrolase activity, acting on glycosyl bonds	molecular_function	0.065141	0.85402	34	2047	48	3485	YLR213C,YIL162W,YGL201C,YKL085W,YGR292W,YGL156W,YPR143W,YMR215W,YDR261C,YGR287C,YGR279C,YPR184W,YIR007W,YHR204W,YPL037C,YDR001C,YEL011W,YIL099W,YBR001C,YGR189C,YEL040W,YGL027C,YIL172C,YNR065C,YJL221C,YMR305C,YBR299W,YGR282C,YLR300W,YMR196W,YOL030W,YER045C,YOL157C,YJL216C
GO:0015980	energy derivation by oxidation of organic compounds	biological_process	0.066509	0.86078	29	2047	41	3485	YGR208W,YNR001C,YDR460W,YNL332W,YDL244W,YKL141W,YKL120W,YIL099W,YOR313C,YCR005C,YHL039W,YMR118C,YER018C,YFR033C,YDR529C,YEL066W,YML034W,YMR308C,YGR183C,YPR021C,YIR031C,YPR151C,YOR228C,YDR031W,YBR183W,YNL117W,YFL058W,YJR156C,YMR255W
GO:0045333	cellular respiration	biological_process	0.066509	0.86078	29	2047	41	3485	YOR228C,YPR151C,YMR255W,YFL058W,YJR156C,YBR183W,YNL117W,YDR031W,YDR529C,YFR033C,YEL066W,YML034W,YER018C,YHL039W,YMR118C,YIR031C,YPR021C,YMR308C,YGR183C,YNL332W,YCR005C,YOR313C,YIL099W,YKL120W,YKL141W,YDL244W,YDR460W,YNR001C,YGR208W
GO:0072528	pyrimidine-containing compound biosynthetic process	biological_process	0.068435	0.87939	16	2047	21	3485	YEL021W,YPL226W,YKL062W,YKL024C,YDL192W,YJR109C,YKL067W,YOL005C,YOR323C,YDL166C,YPL051W,YKL216W,YJR057W,YLR242C,YPL255W,YOR074C
GO:0046700	heterocycle catabolic process	biological_process	0.070535	0.87939	5	2047	5	3485	YGL248W,YLR142W,YLR205C,YNL203C,YIR026C
GO:0044424	intracellular part	cellular_component	0.070698	0.87939	591	2047	984	3485	YMR201C,YGL031C,YOL121C,YNL069C,YFL052W,YNR030W,YLR210W,YHR052W,YHR019C,YKR057W,YGL162W,YOL130W,YHL002W,YEL020W-A,YML027W,YFL017W-A,YDR454C,YAL061W,YLR293C,YKL156W,YOR027W,YEL039C,YLR367W,YBL027W,YDR321W,YKL120W,YJL189W,YOR393W,YOR089C,YFR045W,YLR075W,YER122C,YJR094W-A,YBL087C,YNL250W,YPR079W,YDL208W,YGL191W,YGL011C,YBR288C,YCR031C,YGR253C,YBR088C,YIL133C,YOR172W,YKL170W,YGL179C,YGR246C,YKR072C,Y…
GO:0009116	nucleoside metabolic process	biological_process	0.071669	0.87939	14	2047	18	3485	YMR271C,YHR198C,YLR017W,YOL061W,YER099C,YKL067W,YML106W,YHL011C,YMR300C,YML022W,YBL068W,YDR399W,YKL181W,YJR133W
GO:0009073	aromatic amino acid family biosynthetic process	biological_process	0.072222	0.87939	5	2047	5	3485	YPR060C,YNL316C,YGL148W,YDR127W,YBR166C
GO:0046417	chorismate metabolic process	biological_process	0.072222	0.87939	5	2047	5	3485	YDR127W,YGL148W,YPR060C,YNL316C,YBR166C
GO:0005099	Ras GTPase activator activity	molecular_function	0.072412	0.87939	5	2047	5	3485	YER136W,YOR370C,YDR486C,YPL242C,YGR175C
GO:0005794	Golgi apparatus	cellular_component	0.074264	0.87939	5	2047	5	3485	YNR006W,YCL034W,YHR108W,YHL002W,YDR358W
GO:0005795	Golgi stack	cellular_component	0.074264	0.87939	5	2047	5	3485	YCL034W,YNR006W,YHL002W,YDR358W,YHR108W
GO:0006891	intra-Golgi vesicle-mediated transport	biological_process	0.074264	0.87939	5	2047	5	3485	YCL034W,YNR006W,YHR108W,YHL002W,YDR358W
GO:0044431	Golgi apparatus part	cellular_component	0.074264	0.87939	5	2047	5	3485	YCL034W,YNR006W,YHL002W,YDR358W,YHR108W
GO:0006417	regulation of translation	biological_process	0.074344	0.87939	5	2047	5	3485	YNL062C,YJL125C,YOR329C,YDR211W,YPR041W
GO:0010608	posttranscriptional regulation of gene expression	biological_process	0.074344	0.87939	5	2047	5	3485	YOR329C,YPR041W,YDR211W,YJL125C,YNL062C
GO:0000015	phosphopyruvate hydratase complex	cellular_component	0.07448	0.87939	5	2047	5	3485	YGR254W,YMR323W,YHR174W,YPL281C,YOR393W
GO:0004634	phosphopyruvate hydratase activity	molecular_function	0.07448	0.87939	5	2047	5	3485	YMR323W,YGR254W,YPL281C,YOR393W,YHR174W
GO:0032787	monocarboxylic acid metabolic process	biological_process	0.075828	0.8901	12	2047	15	3485	YGL205W,YPL028W,YPL231W,YIR031C,YMR159C,YNL199C,YIL160C,YNL117W,YJL153C,YKR021W,YGL174W,YPL241C
GO:0006563	L-serine metabolic process	biological_process	0.076803	0.89633	24	2047	33	3485	YKL107W,YBR166C,YPL113C,YMR318C,YHR183W,YJR159W,YBR263W,YNL274C,YOR128C,YGR192C,YAL061W,YOR388C,YJR009C,YGR256W,YLR058C,YMR303C,YCR105W,YPL017C,YHR003C,YAL060W,YGL185C,YDL246C,YIL074C,YER081W
GO:0008092	cytoskeletal protein binding	molecular_function	0.078398	0.90969	16	2047	21	3485	YOL105C,YOL097C,YGR080W,YER016W,YOL049W,YLR303W,YML103C,YOR122C,YLL050C,YNL176C,YHR146W,YNL271C,YHR149C,YDR434W,YGR221C,YKL007W
GO:0004553	hydrolase activity, hydrolyzing O-glycosyl compounds	molecular_function	0.080169	0.92058	33	2047	47	3485	YGR189C,YEL040W,YGL027C,YIL172C,YIL099W,YBR001C,YMR196W,YER045C,YJL216C,YOL030W,YOL157C,YNR065C,YMR305C,YJL221C,YBR299W,YGR282C,YLR300W,YMR215W,YPR143W,YDR261C,YGR279C,YGR287C,YIR007W,YPR184W,YHR204W,YDR001C,YPL037C,YIL162W,YLR213C,YKL085W,YGR292W,YGL156W,YEL011W
GO:0009142	nucleoside triphosphate biosynthetic process	biological_process	0.081829	0.92058	13	2047	17	3485	YJR057W,YOR010C,YBL099W,YKL067W,YDL166C,YGR020C,YPL051W,YOL005C,YKL024C,YDL192W,YDL004W,YPL226W,YDR298C
GO:0006119	oxidative phosphorylation	biological_process	0.082873	0.92058	13	2047	17	3485	YDL244W,YDR031W,YFL058W,YJR156C,YOR313C,YMR255W,YPR151C,YNL332W,YGR183C,YHL039W,YFR033C,YDR529C,YML034W
GO:0022900	electron transport chain	biological_process	0.082873	0.92058	13	2047	17	3485	YPR151C,YNL332W,YDR031W,YDL244W,YFL058W,YJR156C,YMR255W,YOR313C,YHL039W,YFR033C,YDR529C,YML034W,YGR183C
GO:0022904	respiratory electron transport chain	biological_process	0.082873	0.92058	13	2047	17	3485	YDL244W,YDR031W,YJR156C,YFL058W,YOR313C,YMR255W,YPR151C,YNL332W,YGR183C,YHL039W,YFR033C,YDR529C,YML034W
GO:0042773	ATP synthesis coupled electron transport	biological_process	0.082873	0.92058	13	2047	17	3485	YGR183C,YHL039W,YML034W,YFR033C,YDR529C,YDR031W,YDL244W,YMR255W,YOR313C,YJR156C,YFL058W,YPR151C,YNL332W
GO:0042775	mitochondrial ATP synthesis coupled electron transport	biological_process	0.082873	0.92058	13	2047	17	3485	YGR183C,YHL039W,YML034W,YFR033C,YDR529C,YDR031W,YDL244W,YJR156C,YFL058W,YOR313C,YMR255W,YPR151C,YNL332W
GO:0019079	viral genome replication	biological_process	0.082985	0.92058	16	2047	21	3485	YLR243W,YOL095C,YDR454C,YLR430W,YGR028W,YKL197C,YLR397C,YML061C,YDL166C,YPL245W,YOL094C,YMR080C,YER176W,YFR009W,YNL290W,YLL034C
GO:0006221	pyrimidine nucleotide biosynthetic process	biological_process	0.084747	0.93499	9	2047	11	3485	YDL192W,YOL005C,YKL024C,YPL226W,YOR074C,YJR057W,YPL051W,YDL166C,YKL067W
GO:0034654	nucleobase-containing compound biosynthetic process	biological_process	0.08575	0.94092	35	2047	51	3485	YBR284W,YKL024C,YKL062W,YPL226W,YEL021W,YDR298C,YOR128C,YDL004W,YBL099W,YGR244C,YOR236W,YGL234W,YOR323C,YKL211C,YLR242C,YJL070C,YJR057W,YLR028C,YGR124W,YGR020C,YKL216W,YMR120C,YDL192W,YJR109C,YNL220W,YAR015W,YKL067W,YPR145W,YOL005C,YMR217W,YPL255W,YOR074C,YOR010C,YPL051W,YDL166C
GO:0016410	N-acyltransferase activity	molecular_function	0.091614	0.99565	17	2047	23	3485	YPL086C,YOR253W,YER081W,YHR013C,YOR244W,YPR131C,YFL017C,YIL074C,YPR050C,YPR051W,YFR027W,YLR195C,YPR193C,YMR062C,YPL001W,YEL066W,YNL132W
GO:0016051	carbohydrate biosynthetic process	biological_process	0.091724	0.99565	25	2047	35	3485	YMR261C,YOL013W-B,YDL055C,YOL151W,YJL153C,YJL137C,YKR097W,YNL192W,YBR196C,YLL026W,YOR260W,YER147C,YLR045C,YBR038W,YMR306W,YGR032W,YDR074W,YBR126C,YFL045C,YER018C,YKR058W,YMR090W,YML100W,YDR211W,YLL056C
GO:0016151	nickel cation binding	molecular_function	0.09488	1	11	2047	14	3485	YGR268C,YBR095C,YDR500C,YMR214W,YFL016C,YNL064C,YHR143W-A,YDR253C,YGR211W,YHR170W,YDR323C
GO:0009070	serine family amino acid biosynthetic process	biological_process	0.095977	1	23	2047	32	3485	YHR003C,YPL017C,YAL060W,YER081W,YOR236W,YGL185C,YDL246C,YIL074C,YGR256W,YMR303C,YCR105W,YGR192C,YAL061W,YOR128C,YNL274C,YJR009C,YOR388C,YMR318C,YKL107W,YBR166C,YPL113C,YHR183W,YJR159W
GO:0008270	zinc ion binding	molecular_function	0.096664	1	71	2047	108	3485	YBR033W,YFL052W,YJR159W,YMR083W,YNL036W,YKL038W,YLR316C,YPL248C,YDR421W,YGL162W,YDR313C,YBL066C,YMR280C,YLR070C,YML131W,YDL246C,YOL086C,YKL060C,YDR323C,YDR207C,YPR009W,YMR318C,YER003C,YLR131C,YAL061W,YAL051W,YDR034C,YMR303C,YOR380W,YJL206C,YKL222C,YLR460C,YCR102C,YNL134C,YPR181C,YOR162C,YBR239C,YGR211W,YLR266C,YJL132W,YOR363C,YDR303C,YLR419W,YBL005W,YKL015W,YMR152W,YOR172W,YHR144C,YMR275C,YNL027W…
GO:0005746	mitochondrial respiratory chain	cellular_component	0.09679	1	4	2047	4	3485	YOR065W,YJR048W,YEL039C,YOR265W
GO:0070469	respiratory chain	cellular_component	0.09679	1	4	2047	4	3485	YOR265W,YEL039C,YJR048W,YOR065W
GO:0046165	alcohol biosynthetic process	biological_process	0.097265	1	7	2047	8	3485	YMR202W,YLL026W,YER147C,YKR097W,YBR196C,YFL045C,YJL153C
GO:0004719	protein-L-isoaspartate (D-aspartate) O-methyltransferase activity	molecular_function	0.09826	1	9	2047	11	3485	YOL096C,YPL266W,YIL064W,YNL024C,YHR209W,YBR034C,YML008C,YDL014W,YJL125C
GO:0008276	protein methyltransferase activity	molecular_function	0.09826	1	9	2047	11	3485	YBR034C,YHR209W,YJL125C,YML008C,YDL014W,YOL096C,YPL266W,YIL064W,YNL024C
GO:0010340	carboxyl-O-methyltransferase activity	molecular_function	0.09826	1	9	2047	11	3485	YJL125C,YDL014W,YML008C,YBR034C,YHR209W,YIL064W,YNL024C,YPL266W,YOL096C
GO:0051998	protein carboxyl O-methyltransferase activity	molecular_function	0.09826	1	9	2047	11	3485	YDL014W,YML008C,YJL125C,YHR209W,YBR034C,YPL266W,YNL024C,YIL064W,YOL096C
GO:0006000	fructose metabolic process	biological_process	0.099733	1	9	2047	11	3485	YLR345W,YIL107C,YDL192W,YOR094W,YDR127W,YKL110C,YJL155C,YJR057W,YDL137W
GO:0006003	fructose 2,6-bisphosphate metabolic process	biological_process	0.099733	1	9	2047	11	3485	YDR127W,YDL192W,YOR094W,YIL107C,YLR345W,YDL137W,YJR057W,YJL155C,YKL110C
GO:0005622	intracellular	cellular_component	0.099762	1	633	2047	1059	3485	YER070W,YDR392W,YHL019C,YML063W,YOR162C,YMR217W,YGL123W,YPL017C,YOR313C,YOR380W,YDR314C,YGR281W,YEL054C,YAL051W,YOR139C,YNR050C,YDR207C,YER126C,YAR002W,YDL233W,YIL114C,YJR070C,YGL103W,YLR167W,YIL148W,YHL033C,YPL220W,YBR167C,YJR132W,YNR037C,YCR018C,YOR341W,YDL191W,YIL075C,YMR280C,YOR014W,YKR034W,YOR128C,YER117W,YER110C,YPR154W,YEL048C,YNL291C,YNL240C,YOR254C,YGL094C,YOR140W,YML073C,YBR240C,YHR199C…
GO:0006694	steroid biosynthetic process	biological_process	0.10348	1	13	2047	17	3485	YBR115C,YKL085W,YDR541C,YMR202W,YOL151W,YIR036C,YLL056C,YDL078C,YGL039W,YDR399W,YNR050C,YMR090W,YGL157W
GO:0004518	nuclease activity	molecular_function	0.11228	1	92	2047	143	3485	YMR080C,YIR002C,YDR293C,YLR238W,YDR222W,YER176W,YBR099C,YBR228W,YLR312W-A,YOL021C,YGR266W,YPL245W,YIR018W,YOR204W,YGL120C,YOL080C,YCR035C,YLR059C,YGL094C,YAR008W,YJL208C,YPL167C,YHR006W,YDL084W,YGL163C,YNL121C,YMR239C,YDR021W,YER041W,YBR073W,YBR142W,YDL111C,YOR324C,YNL072W,YDR200C,YNL218W,YDR460W,YNL102W,YBR088C,YBR052C,YOR033C,YKR059W,YER171W,YIL091C,YLR419W,YLR262C,YGL064C,YDR486C,YLL048C,YDR19…
GO:0008320	protein transmembrane transporter activity	molecular_function	0.11416	1	19	2047	27	3485	YML012W,YAR002C-A,YPL019C,YOR127W,YGR181W,YAL007C,YFR033C,YBR091C,YLR378C,YNL131W,YPL134C,YEL020W-A,YER122C,YJL080C,YGL200C,YDL018C,YJR135W-A,YGL146C,YBR283C
GO:0022884	macromolecule transmembrane transporter activity	molecular_function	0.11416	1	19	2047	27	3485	YML012W,YAR002C-A,YGR181W,YOR127W,YPL019C,YFR033C,YAL007C,YBR091C,YLR378C,YNL131W,YGL200C,YER122C,YEL020W-A,YJL080C,YJR135W-A,YDL018C,YPL134C,YBR283C,YGL146C
GO:0004834	tryptophan synthase activity	molecular_function	0.11835	1	4	2047	4	3485	YDL182W,YDL131W,YGL026C,YMR002W
GO:0009262	deoxyribonucleotide metabolic process	biological_process	0.11898	1	10	2047	13	3485	YPL226W,YDL192W,YOL005C,YKL024C,YPL051W,YBR252W,YDL166C,YOR074C,YJL026W,YJR057W
GO:0019076	release of virus from host	biological_process	0.11913	1	4	2047	4	3485	YNL049C,YKR100C,YER002W,YDR087C
GO:0072521	purine-containing compound metabolic process	biological_process	0.11915	1	18	2047	25	3485	YMR217W,YGL234W,YGL248W,YMR120C,YGR020C,YOR010C,YLR028C,YJL070C,YOR128C,YDL004W,YDR298C,YJR109C,YBR284W,YNL220W,YGR244C,YKL067W,YAR015W,YBL099W
GO:0008080	N-acetyltransferase activity	molecular_function	0.11936	1	16	2047	22	3485	YFL017C,YIL074C,YER081W,YHR013C,YPR131C,YOR244W,YOR253W,YPL086C,YFR027W,YPR050C,YPR051W,YPR193C,YMR062C,YNL132W,YPL001W,YEL066W
GO:0016407	acetyltransferase activity	molecular_function	0.11936	1	16	2047	22	3485	YOR253W,YPL086C,YIL074C,YFL017C,YPR131C,YOR244W,YHR013C,YER081W,YFR027W,YPR051W,YPR050C,YPR193C,YMR062C,YNL132W,YEL066W,YPL001W
GO:0004365	glyceraldehyde-3-phosphate dehydrogenase (NAD+) (phosphorylating) activity	molecular_function	0.12201	1	4	2047	4	3485	YNL274C,YGR192C,YJL052W,YJR009C
GO:0006564	L-serine biosynthetic process	biological_process	0.12217	1	22	2047	31	3485	YPL017C,YHR003C,YAL060W,YGL185C,YDL246C,YIL074C,YER081W,YGR256W,YCR105W,YMR303C,YNL274C,YOR128C,YGR192C,YAL061W,YOR388C,YJR009C,YKL107W,YBR166C,YPL113C,YMR318C,YJR159W,YHR183W
GO:0015926	glucosidase activity	molecular_function	0.12251	1	4	2047	4	3485	YMR196W,YGL027C,YPR143W,YIL099W
GO:0006446	regulation of translational initiation	biological_process	0.12497	1	4	2047	4	3485	YNL062C,YDR211W,YPR041W,YJL125C
GO:0003825	alpha,alpha-trehalose-phosphate synthase (UDP-forming) activity	molecular_function	0.12549	1	4	2047	4	3485	YMR261C,YDR074W,YBR126C,YML100W
GO:0005992	trehalose biosynthetic process	biological_process	0.12549	1	4	2047	4	3485	YML100W,YBR126C,YDR074W,YMR261C
GO:0009312	oligosaccharide biosynthetic process	biological_process	0.12549	1	4	2047	4	3485	YBR126C,YML100W,YMR261C,YDR074W
GO:0016138	glycoside biosynthetic process	biological_process	0.12549	1	4	2047	4	3485	YML100W,YBR126C,YDR074W,YMR261C
GO:0046351	disaccharide biosynthetic process	biological_process	0.12549	1	4	2047	4	3485	YMR261C,YDR074W,YBR126C,YML100W
GO:0006313	transposition, DNA-mediated	biological_process	0.12549	1	4	2047	4	3485	YJL221C,YGR258C,YIL172C,YOL157C
GO:0032196	transposition	biological_process	0.12549	1	4	2047	4	3485	YIL172C,YGR258C,YOL157C,YJL221C
GO:0009132	nucleoside diphosphate metabolic process	biological_process	0.12666	1	8	2047	10	3485	YKL024C,YOL005C,YDL192W,YPL226W,YJR057W,YJL026W,YDL166C,YPL051W
GO:0009186	deoxyribonucleoside diphosphate metabolic process	biological_process	0.12666	1	8	2047	10	3485	YOL005C,YKL024C,YDL192W,YPL226W,YJR057W,YJL026W,YDL166C,YPL051W
GO:0019637	organophosphate metabolic process	biological_process	0.12697	1	18	2047	25	3485	YOL011W,YBR029C,YNL130C,YHR123W,YDL142C,YGR032W,YJR073C,YJL153C,YDL023C,YPL017C,YMR006C,YDL022W,YGR157W,YNL169C,YOL059W,YDR410C,YER026C,YMR172W
GO:0009057	macromolecule catabolic process	biological_process	0.12776	1	35	2047	52	3485	YGR135W,YLR238W,YIR018W,YMR304W,YOR362C,YBL041W,YFR050C,YER151C,YPL255W,YGL094C,YPR103W,YKR098C,YGL075C,YDR069C,YML092C,YNL121C,YMR223W,YER018C,YER012W,YER094C,YOR324C,YDR460W,YOR157C,YIR007W,YGR253C,YDR200C,YER098W,YMR314W,YJL001W,YDR486C,YGL011C,YGR166W,YOL038W,YFR010W,YIL156W
GO:0019201	nucleotide kinase activity	molecular_function	0.13073	1	12	2047	16	3485	YDL166C,YOR274W,YPL051W,YJR057W,YDR226W,YNR012W,YDR454C,YPL226W,YOL005C,YKL024C,YLL034C,YDL192W
GO:0016655	oxidoreductase activity, acting on NADH or NADPH, quinone or similar compound as acceptor	molecular_function	0.13606	1	10	2047	13	3485	YML034W,YHL039W,YDR032C,YFL058W,YJR156C,YMR255W,YOR313C,YDL244W,YNL332W,YCR004C
GO:0008172	S-methyltransferase activity	molecular_function	0.13764	1	6	2047	7	3485	YMR308C,YDL145C,YLL062C,YPL273W,YMR321C,YDL200C
GO:0003854	3-beta-hydroxy-delta5-steroid dehydrogenase activity	molecular_function	0.14105	1	12	2047	16	3485	YBR115C,YKL085W,YDR541C,YOL151W,YIR036C,YLL056C,YDL078C,YGL039W,YNR050C,YDR399W,YMR090W,YGL157W
GO:0016229	steroid dehydrogenase activity	molecular_function	0.14105	1	12	2047	16	3485	YBR115C,YDR541C,YKL085W,YIR036C,YOL151W,YDL078C,YLL056C,YGL039W,YDR399W,YNR050C,YGL157W,YMR090W
GO:0033764	steroid dehydrogenase activity, acting on the CH-OH group of donors, NAD or NADP as acceptor	molecular_function	0.14105	1	12	2047	16	3485	YLL056C,YDL078C,YGL039W,YNR050C,YDR399W,YMR090W,YGL157W,YBR115C,YKL085W,YDR541C,YOL151W,YIR036C
GO:0003954	NADH dehydrogenase activity	molecular_function	0.14203	1	8	2047	10	3485	YHL039W,YML034W,YDL244W,YFL058W,YJR156C,YMR255W,YOR313C,YNL332W
GO:0006120	mitochondrial electron transport, NADH to ubiquinone	biological_process	0.14203	1	8	2047	10	3485	YML034W,YHL039W,YJR156C,YFL058W,YOR313C,YMR255W,YDL244W,YNL332W
GO:0008137	NADH dehydrogenase (ubiquinone) activity	molecular_function	0.14203	1	8	2047	10	3485	YHL039W,YML034W,YNL332W,YDL244W,YJR156C,YFL058W,YOR313C,YMR255W
GO:0050136	NADH dehydrogenase (quinone) activity	molecular_function	0.14203	1	8	2047	10	3485	YNL332W,YDL244W,YMR255W,YOR313C,YFL058W,YJR156C,YHL039W,YML034W
GO:0018130	heterocycle biosynthetic process	biological_process	0.14621	1	111	2047	176	3485	YKL024C,YDR047W,YBL033C,YOR259C,YOR128C,YDL004W,YNL256W,YNL133C,YEL021W,YKL062W,YKR080W,YDR298C,YJL045W,YBL099W,YDR190C,YJR051W,YPR019W,YDR127W,YDR288W,YCL030C,YGL048C,YOR356W,YDR487C,YGL201C,YOR202W,YNL014W,YJR057W,YPL235W,YOR274W,YGR124W,YKL110C,YBR138C,YLR397C,YDL192W,YDR394W,YML054C,YGL066W,YDR454C,YKL145W,YIL155C,YDR242W,YPR145W,YKL067W,YFR009W,YNL290W,YDL100C,YJR103W,YMR217W,YPL017C,YLL026W…
GO:0004194	pepsin A activity	molecular_function	0.14627	1	8	2047	10	3485	YIR039C,YLR120C,YGL258W-A,YLR121C,YGL259W,YPL154C,YJR042W,YDR144C
GO:0016742	hydroxymethyl-, formyl- and related transferase activity	molecular_function	0.14735	1	6	2047	7	3485	YBR263W,YLR028C,YBL013W,YMR120C,YDR408C,YLR058C
GO:0008408	3'-5' exonuclease activity	molecular_function	0.14925	1	10	2047	13	3485	YGR158C,YDR280W,YGR095C,YDL102W,YPL167C,YDL111C,YNL102W,YCR035C,YGR195W,YOL080C
GO:0016160	amylase activity	molecular_function	0.15	1	10	2047	13	3485	YBR299W,YJL221C,YGR292W,YEL011W,YGR287C,YJL216C,YIR007W,YOL157C,YPR184W,YIL172C
GO:0006631	fatty acid metabolic process	biological_process	0.15081	1	8	2047	10	3485	YPL241C,YKR021W,YIL160C,YNL199C,YMR159C,YPL231W,YGL205W,YPL028W
GO:0015698	inorganic anion transport	biological_process	0.15128	1	10	2047	13	3485	YBR294W,YBR296C,YER039C,YLR092W,YJR143C,YPR003C,YKL183W,YJR040W,YML049C,YCR067C
GO:0008047	enzyme activator activity	molecular_function	0.15614	1	8	2047	10	3485	YPL242C,YER136W,YOR370C,YGR175C,YOR329C,YGR281W,YDR486C,YPL152W
GO:0008194	UDP-glycosyltransferase activity	molecular_function	0.15654	1	8	2047	10	3485	YGR032W,YML100W,YBR038W,YMR306W,YNL192W,YDR074W,YMR261C,YBR126C
GO:0006163	purine nucleotide metabolic process	biological_process	0.15769	1	15	2047	21	3485	YBR284W,YNL220W,YDL004W,YOR128C,YMR217W,YDR298C,YLR028C,YOR010C,YJL070C,YBL099W,YKL067W,YGR020C,YMR120C,YAR015W,YGL248W
GO:0009064	glutamine family amino acid metabolic process	biological_process	0.15848	1	8	2047	10	3485	YLR142W,YML054C,YMR062C,YOR323C,YJR109C,YOL058W,YMR217W,YKL216W
GO:0009084	glutamine family amino acid biosynthetic process	biological_process	0.15848	1	8	2047	10	3485	YKL216W,YML054C,YOR323C,YJR109C,YMR062C,YLR142W,YMR217W,YOL058W
GO:0022415	viral reproductive process	biological_process	0.15925	1	31	2047	46	3485	YJR118C,YHR205W,YHR016C,YLL048C,YLR243W,YOL095C,YLR397C,YKL197C,YML061C,YGR028W,YLR430W,YDR454C,YCL043C,YOL094C,YER002W,YMR275C,YPL245W,YLR249W,YKR100C,YMR197C,YDL166C,YLL034C,YNL290W,YDR087C,YER176W,YFR009W,YDL116W,YJR059W,YKL116C,YMR080C,YNL049C
GO:0008757	S-adenosylmethionine-dependent methyltransferase activity	molecular_function	0.16	1	22	2047	32	3485	YOL058W,YMR217W,YPL266W,YNL063W,YBR141C,YMR321C,YPL273W,YML008C,YDL014W,YBR034C,YHR209W,YNL024C,YIL064W,YLL062C,YGL211W,YBR236C,YBR271W,YOL096C,YHR214W,YJL125C,YAR066W,YDR120C
GO:0016773	phosphotransferase activity, alcohol group as acceptor	molecular_function	0.16247	1	111	2047	176	3485	YOL128C,YFR052C-A,YJL141C,YBR274W,YOR231W,YLR149C,YCR008W,YJR059W,YOL018C,YOR233W,YGL179C,YLR446W,YOR347C,YJL057C,YAL038W,YOL055C,YPR106W,YDR516C,YLR240W,YFR014C,YHR102W,YIL147C,YPL236C,YLL034C,YFL053W,YFR053C,YDL108W,YDR208W,YNL054W,YJL164C,YDL214C,YCR091W,YDR017C,YPL031C,YGR092W,YKL171W,YDL079C,YOR061W,YCL024W,YBR078W,YDL159W,YCR073C,YNR047W,YCL040W,YLL019C,YDR122W,YFL033C,YDR490C,YKL168C,YGR26…
GO:0008202	steroid metabolic process	biological_process	0.16256	1	17	2047	24	3485	YGL039W,YAR042W,YIR036C,YOL151W,YDR541C,YKL085W,YBR115C,YMR090W,YGL157W,YDR399W,YNR050C,YDL078C,YLL056C,YHR001W,YDL019C,YMR202W,YPL145C
GO:0019205	nucleobase-containing compound kinase activity	molecular_function	0.16384	1	13	2047	18	3485	YJR057W,YDR226W,YOR274W,YDL166C,YKL067W,YPL051W,YKL024C,YOL005C,YLL034C,YDL192W,YNR012W,YDR454C,YPL226W
GO:0004527	exonuclease activity	molecular_function	0.16402	1	27	2047	40	3485	YNL121C,YGR195W,YKL113C,YGR258C,YER018C,YGL075C,YDR486C,YPL167C,YGR158C,YOR033C,YBR052C,YPL255W,YLR059C,YBR088C,YGL094C,YNL102W,YCR035C,YDR460W,YOL080C,YDR200C,YIR018W,YOR324C,YDL102W,YDL111C,YLR238W,YDR280W,YGR095C
GO:0043167	ion binding	molecular_function	0.17211	1	109	2047	174	3485	YBR239C,YGR211W,YLR266C,YJL132W,YJR101W,YOR363C,YDR303C,YLR419W,YBL005W,YLL031C,YKL015W,YMR152W,YOR172W,YDR253C,YKL059C,YHR144C,Q0250,YMR275C,YNL027W,YAL048C,YFL041W,YIL011W,YDR270W,YDR506C,YDR399W,YLR256W,YBR046C,YOR337W,YPL167C,YPR196W,YFL024C,YBR297W,YJL089W,YJL035C,YJL103C,YNR006W,YJL005W,YGR268C,YGR288W,YJL062W,YOR022C,YGL256W,YBR026C,YCR105W,YOL066C,YHR143W-A,YBR240C,YNL064C,YHR178W,YPL133C…
GO:0043169	cation binding	molecular_function	0.17211	1	109	2047	174	3485	YDR034C,YMR303C,YOR380W,YJL206C,YKL222C,YLR460C,YCR102C,YGL090W,YNL134C,YPR181C,YOR162C,YHR170W,YDR323C,YDR207C,YPR009W,YLR417W,YMR318C,YER003C,YLR131C,YAL061W,YBL047C,YAL051W,YHR204W,YGL162W,YDR313C,YBL066C,YMR214W,YMR280C,YLR070C,YML131W,YDL246C,YML095C,YDR373W,YBR109C,YOL086C,YKL060C,YGL106W,YFL052W,YBR033W,YJR159W,YHR008C,YFL016C,YNL036W,YMR083W,YBR095C,YKL038W,YLR316C,YPL248C,YDL167C,YDR421W…
GO:0046872	metal ion binding	molecular_function	0.17211	1	109	2047	174	3485	YJR101W,YOR363C,YJL132W,YLR266C,YGR211W,YBR239C,YKL015W,YLL031C,YBL005W,YLR419W,YDR303C,YMR275C,Q0250,YHR144C,YKL059C,YOR172W,YDR253C,YMR152W,YDR506C,YDR270W,YIL011W,YFL041W,YAL048C,YNL027W,YJL089W,YJL035C,YBR297W,YFL024C,YPR196W,YOR337W,YPL167C,YBR046C,YLR256W,YDR399W,YGL256W,YBR026C,YOR022C,YJL062W,YGR288W,YGR268C,YJL103C,YNR006W,YJL005W,YDL052C,YDR500C,YPL133C,YHR178W,YBR240C,YNL064C,YOL066C,Y…
GO:0044429	mitochondrial part	cellular_component	0.17215	1	46	2047	72	3485	YGR020C,YEL020W-A,YJR135W-A,YCR087C-A,YNL055C,YMR241W,YNL131W,YDR470C,YJR048W,YJR095W,YGL191W,YGR181W,YBR104W,YBR291C,YIL006W,YKR052C,YGR082W,YEL006W,YGL187C,YOR010C,YPL134C,YFR045W,YER122C,YOR265W,YOR065W,YBR091C,YKL120W,YFR033C,YOR027W,YPR021C,YIL114C,YBL030C,YOR222W,YGR183C,YEL039C,YBR085W,YHR002W,YIL134W,YBR192W,YOR100C,YPR151C,YMR166C,YIL070C,YMR056C,YER053C,YJR077C
GO:0003674	molecular_function	molecular_function	0.1761	1	1691	2047	2863	3485	YPL236C,YER183C,YIL079C,YNL002C,YOR273C,YOR005C,YJR095W,YLR299W,YGR211W,YOR358W,YGR221C,YLR029C,YDR045C,YFR030W,YBR189W,YJR121W,YOR228C,YLR249W,YGL248W,YBR164C,YLR336C,YEL070W,YIR034C,YGR289C,YDR514C,YMR145C,YPR119W,YER060W-A,YNL332W,YGR117C,YPL053C,YCL034W,YDR399W,YDL172C,YGR169C-A,YMR315W,YIR022W,YMR307W,YDR091C,YOR022C,YHL024W,YDR206W,YJL005W,YDL007W,YBR192W,YMR172W,YPR166C,YER020W,YKL055C,YOL…
GO:0004602	glutathione peroxidase activity	molecular_function	0.17781	1	3	2047	3	3485	YKL026C,YBR244W,YIR037W
GO:0019867	outer membrane	cellular_component	0.17784	1	9	2047	12	3485	YCR087C-A,YNL055C,YGR082W,YNL131W,YFR033C,YDL241W,YOR027W,YIL114C,YER122C
GO:0044265	cellular macromolecule catabolic process	biological_process	0.17861	1	33	2047	50	3485	YER094C,YOR157C,YGR253C,YDR460W,YDR200C,YOR324C,YER098W,YMR314W,YIL156W,YFR010W,YOL038W,YJL001W,YDR486C,YGL011C,YLR238W,YGR135W,YPL255W,YGL094C,YER151C,YMR304W,YIR018W,YFR050C,YBL041W,YOR362C,YKR098C,YPR103W,YML092C,YNL121C,YER018C,YER012W,YMR223W,YDR069C,YGL075C
GO:0003968	RNA-directed RNA polymerase activity	molecular_function	0.1789	1	15	2047	21	3485	YOL094C,YDL166C,YPL245W,YOL095C,YLR243W,YGR028W,YFR009W,YER176W,YLL034C,YKL197C,YNL290W,YLR397C,YMR080C,YLR430W,YDR454C
GO:0009112	nucleobase metabolic process	biological_process	0.18119	1	15	2047	21	3485	YGL185C,YGR175C,YOR323C,YJR109C,YGL234W,YBL098W,YHR003C,YEL021W,YKL062W,YLR242C,YPL255W,YBR166C,YGR244C,YPL113C,YKL216W
[truncated: 1,538 more rows]

## Sheet: H522vsH522-72.GO
GO_accession	Description	Term_type	Over_represented_pValue	Corrected_pValue	DEG_item	DEG_list	Bg_item	Bg_list	Gene_names
[truncated: 834 more rows]

## Sheet: L932-24vsL932-72.GO
GO_accession	Description	Term_type	Over_represented_pValue	Corrected_pValue	DEG_item	DEG_list	Bg_item	Bg_list	Gene_names
[truncated: 1,128 more rows]

## Sheet: I932-24vsI932-72.GO
GO_accession	Description	Term_type	Over_represented_pValue	Corrected_pValue	DEG_item	DEG_list	Bg_item	Bg_list	Gene_names
[truncated: 1,923 more rows]

## Sheet: H932-24vsH932-72.GO
GO_accession	Description	Term_type	Over_represented_pValue	Corrected_pValue	DEG_item	DEG_list	Bg_item	Bg_list	Gene_names
[truncated: 1,664 more rows]
