# Supplementary material for: Yeast Assimilable Nitrogen Concentrations Influence Yeast Gene Expression and Hydrogen Sulfide Production During Cider Fermentation
Source: Front Microbiol. 2020 Jun 24;11:1264. doi: 10.3389/fmicb.2020.01264 (PMC7326769; doi:10.3389/fmicb.2020.01264)
Supplement: Supplementary file 4 [file Table_4.XLSX]

## Sheet: H522-24vsH522-72.KEGG
#Term	Database	ID	Input number	Background number	P-Value	Corrected P-Value	Input	KEGG_ID/KO	Entrez_ID	Hyperlink
Carbon metabolism	KEGG PATHWAY	sce01200	30	114	7.17e-05	0.00530369	YAL038W|YGL253W|YKL106W|YGR248W|YIL074C|YLR303W|YMR205C|YOL056W|YHR183W|YER086W|YPR074C|YGR088W|YNL009W|YBR196C|YGR240C|YPR006C|YJR009C|YGR208W|YGR256W|YDR256C|YHR174W|YAL054C|YMR189W|YGR192C|YDL021W|YJL052W|YKR097W|YER081W|YKL029C|YLL041C	sce:YAL038W|sce:YGL253W|sce:YKL106W|sce:YGR248W|sce:YIL074C|sce:YLR303W|sce:YMR205C|sce:YOL056W|sce:YHR183W|sce:YER086W|sce:YPR074C|sce:YGR088W|sce:YNL009W|sce:YBR196C|sce:YGR240C|sce:YPR006C|sce:YJR009C|sce:YGR208W|sce:YGR256W|sce:YDR256C|sce:YHR174W|sce:YAL054C|sce:YMR189W|sce:YGR192C|sce:YDL021W|sce:YJL052W|sce:YKR097W|sce:YER081W|sce:YKL029C|sce:YLL041C|	851193|852639|853755|853163|854736|851010|855245|854098|856589|856819|856188|852979|855723|852495|853155|856114|853465|853122|853172|851843|856579|851245|855227|853106|851541|853395|853972|856814|853839|850685|	http://www.genome.jp/kegg-bin/show_pathway?sce01200/sce:YPR006C%09red/sce:YGR088W%09red/sce:YIL074C%09red/sce:YKL106W%09red/sce:YKR097W%09red/sce:YBR196C%09red/sce:YNL009W%09red/sce:YJL052W%09red/sce:YOL056W%09red/sce:YER081W%09red/sce:YGL253W%09red/sce:YPR074C%09red/sce:YKL029C%09red/sce:YGR208W%09red/sce:YJR009C%09red/sce:YHR183W%09red/sce:YDR256C%09red/sce:YGR248W%09red/sce:YGR192C%09red/sce:Y…
Sulfur metabolism	KEGG PATHWAY	sce00920	9	15	0.000322368	0.00983639	YPR167C|YOL064C|YFR030W|YLR303W|YEL039C|YJR010W|YKL001C|YJR137C|YJR048W	sce:YPR167C|sce:YOL064C|sce:YFR030W|sce:YLR303W|sce:YEL039C|sce:YJR010W|sce:YKL001C|sce:YJR137C|sce:YJR048W|	856296|854090|850588|851010|856672|853466|853869|853602|853507|	http://www.genome.jp/kegg-bin/show_pathway?sce00920/sce:YJR010W%09red/sce:YFR030W%09red/sce:YEL039C%09red/sce:YJR048W%09red/sce:YJR137C%09red/sce:YLR303W%09red/sce:YPR167C%09red/sce:YOL064C%09red/sce:YKL001C%09red
Glycolysis / Gluconeogenesis	KEGG PATHWAY	sce00010	18	58	0.000398772	0.00983639	YKL127W|YAL038W|YHR174W|YGL253W|YMR205C|YLR134W|YJL052W|YBR196C|YGR240C|YKR097W|YGR192C|YGR087C|YJR009C|YPL061W|YOL056W|YDL021W|YOR374W|YAL054C	sce:YKL127W|sce:YAL038W|sce:YHR174W|sce:YGL253W|sce:YMR205C|sce:YLR134W|sce:YJL052W|sce:YBR196C|sce:YGR240C|sce:YKR097W|sce:YGR192C|sce:YGR087C|sce:YJR009C|sce:YPL061W|sce:YOL056W|sce:YDL021W|sce:YOR374W|sce:YAL054C|	853732|851193|856579|852639|855245|850825|853395|852495|853155|853972|853106|852978|853465|856044|854098|851541|854556|851245|	http://www.genome.jp/kegg-bin/show_pathway?sce00010/sce:YMR205C%09red/sce:YKL127W%09red/sce:YOL056W%09red/sce:YKR097W%09red/sce:YGR087C%09red/sce:YJL052W%09red/sce:YPL061W%09red/sce:YLR134W%09red/sce:YJR009C%09red/sce:YAL054C%09red/sce:YGL253W%09red/sce:YBR196C%09red/sce:YGR192C%09red/sce:YAL038W%09red/sce:YHR174W%09red/sce:YOR374W%09red/sce:YGR240C%09red/sce:YDL021W%09red
Biosynthesis of antibiotics	KEGG PATHWAY	sce01130	41	224	0.00298386	0.0552014	YAL012W|YKL106W|YGL253W|YAL038W|YHR208W|YGR248W|YIL074C|YLR303W|YMR205C|YGR087C|YJR010W|YOL056W|YKL127W|YHR183W|YER086W|YPR074C|YMR300C|YGR088W|YNL009W|YBR196C|YGR240C|YJR009C|YMR189W|YGR256W|YDR256C|YDL021W|YHR174W|YAL054C|YER052C|YGR208W|YGR192C|YOL064C|YOR374W|YLR134W|YJL052W|YNL276C|YKR097W|YER081W|YLR142W|YPL061W|YLL041C	sce:YAL012W|sce:YKL106W|sce:YGL253W|sce:YAL038W|sce:YHR208W|sce:YGR248W|sce:YIL074C|sce:YLR303W|sce:YMR205C|sce:YGR087C|sce:YJR010W|sce:YOL056W|sce:YKL127W|sce:YHR183W|sce:YER086W|sce:YPR074C|sce:YMR300C|sce:YGR088W|sce:YNL009W|sce:YBR196C|sce:YGR240C|sce:YJR009C|sce:YMR189W|sce:YGR256W|sce:YDR256C|sce:YDL021W|sce:YHR174W|sce:YAL054C|sce:YER052C|sce:YGR208W|sce:YGR192C|sce:YOL064C|sce:YOR374W|sce…	851221|853755|852639|851193|856615|853163|854736|851010|855245|852978|853466|854098|853732|856589|856819|856188|855346|852979|855723|852495|853155|853465|855227|853172|851843|851541|856579|851245|856778|853122|853106|854090|854556|850825|853395|855444|853972|856814|850833|856044|850685|	http://www.genome.jp/kegg-bin/show_pathway?sce01130/sce:YNL277W%09red/sce:YGR088W%09red/sce:YIL074C%09red/sce:YKL106W%09red/sce:YJR010W%09red/sce:YPL061W%09red/sce:YLR134W%09red/sce:YLR142W%09red/sce:YBR196C%09red/sce:YNL009W%09red/sce:YJL052W%09red/sce:YOL056W%09red/sce:YAL012W%09red/sce:YER081W%09red/sce:YKR097W%09red/sce:YGL253W%09red/sce:YER052C%09red/sce:YKL127W%09red/sce:YGR208W%09red/sce:Y…
Amino sugar and nucleotide sugar metabolism	KEGG PATHWAY	sce00520	10	32	0.00737013	0.0797791	YKL127W|YLR307W|YDR009W|YGL253W|YDL055C|YBR196C|YLR286C|YKL150W|YBR018C|YBR038W	sce:YKL127W|sce:YLR307W|sce:YDR009W|sce:YGL253W|sce:YDL055C|sce:YBR196C|sce:YLR286C|sce:YKL150W|sce:YBR018C|sce:YBR038W|	853732|851016|851572|852639|851504|852495|850992|853707|852306|852326|	http://www.genome.jp/kegg-bin/show_pathway?sce00520/sce:YKL127W%09red/sce:YBR018C%09red/sce:YDR009W%09red/sce:YDL055C%09red/sce:YGL253W%09red/sce:YBR038W%09red/sce:YBR196C%09red/sce:YLR307W%09red/sce:YLR286C%09red/sce:YKL150W%09red
Peroxisome	KEGG PATHWAY	sce04146	11	38	0.00805883	0.0797791	YKL188C|YGR088W|YHR008C|YNL009W|YER015W|YOR317W|YGL205W|YML042W|YER024W|YDR256C|YPL147W	sce:YKL188C|sce:YGR088W|sce:YHR008C|sce:YNL009W|sce:YER015W|sce:YOR317W|sce:YGL205W|sce:YML042W|sce:YER024W|sce:YDR256C|sce:YPL147W|	853647|852979|856399|855723|856734|854495|852667|854965|856745|851843|855956|	http://www.genome.jp/kegg-bin/show_pathway?sce04146/sce:YML042W%09red/sce:YKL188C%09red/sce:YGR088W%09red/sce:YPL147W%09red/sce:YHR008C%09red/sce:YER015W%09red/sce:YDR256C%09red/sce:YNL009W%09red/sce:YOR317W%09red/sce:YER024W%09red/sce:YGL205W%09red
Glycine, serine and threonine metabolism	KEGG PATHWAY	sce00260	10	33	0.00876418	0.0797791	YDL021W|YAL012W|YER086W|YHR025W|YER052C|YIL074C|YGR208W|YER081W|YMR189W|YOL056W	sce:YDL021W|sce:YAL012W|sce:YER086W|sce:YHR025W|sce:YER052C|sce:YIL074C|sce:YGR208W|sce:YER081W|sce:YMR189W|sce:YOL056W|	851541|851221|856819|856420|856778|854736|853122|856814|855227|854098|	http://www.genome.jp/kegg-bin/show_pathway?sce00260/sce:YGR208W%09red/sce:YOL056W%09red/sce:YAL012W%09red/sce:YER081W%09red/sce:YDL021W%09red/sce:YIL074C%09red/sce:YHR025W%09red/sce:YER052C%09red/sce:YER086W%09red/sce:YMR189W%09red
Methane metabolism	KEGG PATHWAY	sce00680	9	28	0.00935476	0.0797791	YDL021W|YHR174W|YAL054C|YIL074C|YGR240C|YMR205C|YER081W|YGR208W|YOL056W	sce:YDL021W|sce:YHR174W|sce:YAL054C|sce:YIL074C|sce:YGR240C|sce:YMR205C|sce:YER081W|sce:YGR208W|sce:YOL056W|	851541|856579|851245|854736|853155|855245|856814|853122|854098|	http://www.genome.jp/kegg-bin/show_pathway?sce00680/sce:YMR205C%09red/sce:YGR208W%09red/sce:YOL056W%09red/sce:YIL074C%09red/sce:YAL054C%09red/sce:YER081W%09red/sce:YDL021W%09red/sce:YGR240C%09red/sce:YHR174W%09red
Fructose and mannose metabolism	KEGG PATHWAY	sce00051	8	23	0.00970286	0.0797791	YGR240C|YGL253W|YDL246C|YJR159W|YMR205C|YDL055C|YEL070W|YNR073C	sce:YGR240C|sce:YGL253W|sce:YDL246C|sce:YJR159W|sce:YMR205C|sce:YDL055C|sce:YNR073C|sce:YNR073C|	853155|852639|851351|853624|855245|851504|855810|855810|	http://www.genome.jp/kegg-bin/show_pathway?sce00051/sce:YDL246C%09red/sce:YJR159W%09red/sce:YMR205C%09red/sce:YGR240C%09red/sce:YNR073C%09red/sce:YDL055C%09red/sce:YGL253W%09red
Biosynthesis of amino acids	KEGG PATHWAY	sce01230	24	123	0.0110271	0.0816004	YAL012W|YHR025W|YAL038W|YHR208W|YKL106W|YIL074C|YLR303W|YMR205C|YGL184C|YOL056W|YER086W|YPR074C|YPR035W|YNL009W|YGR240C|YJR009C|YGR208W|YBR248C|YHR174W|YER052C|YGR192C|YDL021W|YJL052W|YER081W	sce:YAL012W|sce:YHR025W|sce:YAL038W|sce:YHR208W|sce:YKL106W|sce:YIL074C|sce:YLR303W|sce:YMR205C|sce:YGL184C|sce:YOL056W|sce:YER086W|sce:YPR074C|sce:YPR035W|sce:YNL009W|sce:YGR240C|sce:YJR009C|sce:YGR208W|sce:YBR248C|sce:YHR174W|sce:YER052C|sce:YGR192C|sce:YDL021W|sce:YJL052W|sce:YER081W|	851221|856420|851193|856615|853755|854736|851010|855245|852691|854098|856819|856188|856147|855723|853155|853465|853122|852550|856579|856778|853106|851541|853395|856814|	http://www.genome.jp/kegg-bin/show_pathway?sce01230/sce:YIL074C%09red/sce:YKL106W%09red/sce:YNL009W%09red/sce:YJL052W%09red/sce:YOL056W%09red/sce:YAL012W%09red/sce:YER081W%09red/sce:YER052C%09red/sce:YPR074C%09red/sce:YPR035W%09red/sce:YGR208W%09red/sce:YHR208W%09red/sce:YJR009C%09red/sce:YGL184C%09red/sce:YGR192C%09red/sce:YAL038W%09red/sce:YHR174W%09red/sce:YMR205C%09red/sce:YDL021W%09red/sce:Y…
Pyruvate metabolism	KEGG PATHWAY	sce00620	10	39	0.021753	0.122522	YOR374W|YAL038W|YDL174C|YAL054C|YBL015W|YKR097W|YEL071W|YPL061W|YML054C|YKL029C	sce:YOR374W|sce:YAL038W|sce:YDL174C|sce:YAL054C|sce:YBL015W|sce:YKR097W|sce:YEL071W|sce:YPL061W|sce:YML054C|sce:YKL029C|	854556|851193|851380|851245|852266|853972|856638|856044|854950|853839|	http://www.genome.jp/kegg-bin/show_pathway?sce00620/sce:YKL029C%09red/sce:YAL054C%09red/sce:YKR097W%09red/sce:YDL174C%09red/sce:YPL061W%09red/sce:YBL015W%09red/sce:YML054C%09red/sce:YAL038W%09red/sce:YEL071W%09red/sce:YOR374W%09red
Tryptophan metabolism	KEGG PATHWAY	sce00380	6	17	0.0229293	0.122522	YOR374W|YGR088W|YJL060W|YBL098W|YPL061W|YDR256C	sce:YOR374W|sce:YGR088W|sce:YJL060W|sce:YBL098W|sce:YPL061W|sce:YDR256C|	854556|852979|853386|852179|856044|851843|	http://www.genome.jp/kegg-bin/show_pathway?sce00380/sce:YJL060W%09red/sce:YGR088W%09red/sce:YBL098W%09red/sce:YPL061W%09red/sce:YDR256C%09red/sce:YOR374W%09red
Pentose phosphate pathway	KEGG PATHWAY	sce00030	8	28	0.0238296	0.122522	YKL127W|YHR183W|YPR074C|YGR248W|YBR196C|YGR240C|YMR205C|YGR256W	sce:YKL127W|sce:YHR183W|sce:YPR074C|sce:YGR248W|sce:YBR196C|sce:YGR240C|sce:YMR205C|sce:YGR256W|	853732|856589|856188|853163|852495|853155|855245|853172|	http://www.genome.jp/kegg-bin/show_pathway?sce00030/sce:YMR205C%09red/sce:YKL127W%09red/sce:YPR074C%09red/sce:YGR240C%09red/sce:YHR183W%09red/sce:YBR196C%09red/sce:YGR248W%09red/sce:YGR256W%09red
Biosynthesis of secondary metabolites	KEGG PATHWAY	sce01110	46	298	0.0248354	0.122522	YAL038W|YHR025W|YGL253W|YKL106W|YHR208W|YGR248W|YGL205W|YMR205C|YGR087C|YDR044W|YOL056W|YKL127W|YHR183W|YER086W|YMR250W|YPR074C|YMR300C|YGR088W|YNL009W|YEL011W|YBR196C|YGR240C|YPR006C|YJR009C|YPR145W|YMR189W|YBR248C|YDR256C|YDL021W|YHR174W|YAL054C|YER052C|YGR192C|YIL155C|YLR303W|YHR123W|YOR374W|YGR256W|YLR134W|YJL052W|YKR097W|YGL184C|YLR142W|YDL055C|YPL061W|YLL041C	sce:YAL038W|sce:YHR025W|sce:YGL253W|sce:YKL106W|sce:YHR208W|sce:YGR248W|sce:YGL205W|sce:YMR205C|sce:YGR087C|sce:YDR044W|sce:YOL056W|sce:YKL127W|sce:YHR183W|sce:YER086W|sce:YMR250W|sce:YPR074C|sce:YMR300C|sce:YGR088W|sce:YNL009W|sce:YEL011W|sce:YBR196C|sce:YGR240C|sce:YPR006C|sce:YJR009C|sce:YPR145W|sce:YMR189W|sce:YBR248C|sce:YDR256C|sce:YDL021W|sce:YHR174W|sce:YAL054C|sce:YER052C|sce:YGR192C|sce…	851193|856420|852639|853755|856615|853163|852667|855245|852978|851614|854098|853732|856589|856819|855291|856188|855346|852979|855723|856705|852495|853155|856114|853465|856268|855227|852550|851843|851541|856579|851245|856778|853106|854651|851010|856523|854556|853172|850825|853395|853972|852691|850833|851504|856044|850685|	http://www.genome.jp/kegg-bin/show_pathway?sce01110/sce:YPR006C%09red/sce:YGR088W%09red/sce:YKL106W%09red/sce:YKR097W%09red/sce:YPL061W%09red/sce:YLR134W%09red/sce:YMR250W%09red/sce:YBR196C%09red/sce:YNL009W%09red/sce:YGL205W%09red/sce:YIL155C%09red/sce:YHR123W%09red/sce:YJL052W%09red/sce:YOL056W%09red/sce:YPR145W%09red/sce:YLR142W%09red/sce:YDL055C%09red/sce:YGL253W%09red/sce:YER052C%09red/sce:Y…
Starch and sucrose metabolism	KEGG PATHWAY	sce00500	10	40	0.0248355	0.122522	YKL127W|YBR001C|YDR261C|YGL253W|YEL011W|YBR196C|YIL099W|YLR300W|YLR258W|YIL162W	sce:YKL127W|sce:YBR001C|sce:YDR261C|sce:YGL253W|sce:YEL011W|sce:YBR196C|sce:YIL099W|sce:YLR300W|sce:YLR258W|sce:YIL162W|	853732|852286|851848|852639|856705|852495|854708|851007|850962|854644|	http://www.genome.jp/kegg-bin/show_pathway?sce00500/sce:YKL127W%09red/sce:YBR001C%09red/sce:YEL011W%09red/sce:YDR261C%09red/sce:YGL253W%09red/sce:YIL162W%09red/sce:YLR258W%09red/sce:YBR196C%09red/sce:YIL099W%09red/sce:YLR300W%09red
Galactose metabolism	KEGG PATHWAY	sce00052	7	24	0.0310031	0.143389	YKL127W|YDR009W|YGL253W|YGR240C|YMR205C|YIL162W|YBR018C	sce:YKL127W|sce:YDR009W|sce:YGL253W|sce:YGR240C|sce:YMR205C|sce:YIL162W|sce:YBR018C|	853732|851572|852639|853155|855245|854644|852306|	http://www.genome.jp/kegg-bin/show_pathway?sce00052/sce:YMR205C%09red/sce:YKL127W%09red/sce:YBR018C%09red/sce:YGR240C%09red/sce:YDR009W%09red/sce:YGL253W%09red/sce:YIL162W%09red
Cell cycle - yeast	KEGG PATHWAY	sce04111	22	126	0.038658	0.168276	YJR053W|YDR146C|YLR272C|YJL187C|YBL097W|YDR325W|YDL003W|YLR103C|YDR451C|YMR001C|YGR108W|YKL101W|YNL289W|YPR119W|YGL116W|YLR086W|YCL061C|YGR109C|YDL101C|YCL024W|YPL153C|YAL024C	sce:YJR053W|sce:YDR146C|sce:YLR272C|sce:YJL187C|sce:YBL097W|sce:YDR325W|sce:YDL003W|sce:YLR103C|sce:YDR451C|sce:YMR001C|sce:YGR108W|sce:YKL101W|sce:YNL289W|sce:YPR119W|sce:YGL116W|sce:YLR086W|sce:YCL061C|sce:YGR109C|sce:YDL101C|sce:YCL024W|sce:YPL153C|sce:YAL024C|	853513|851724|850977|853252|852180|851925|851561|850793|852062|855013|853002|853760|855427|856236|852762|850775|850297|853003|851457|850334|855950|851209|	http://www.genome.jp/kegg-bin/show_pathway?sce04111/sce:YJL187C%09red/sce:YLR086W%09red/sce:YLR272C%09red/sce:YKL101W%09red/sce:YGR108W%09red/sce:YAL024C%09red/sce:YGL116W%09red/sce:YDR146C%09red/sce:YCL024W%09red/sce:YCL061C%09red/sce:YPL153C%09red/sce:YDR325W%09red/sce:YLR103C%09red/sce:YMR001C%09red/sce:YDR451C%09red/sce:YNL289W%09red/sce:YDL101C%09red/sce:YJR053W%09red/sce:YDL003W%09red/sce:Y…
Pentose and glucuronate interconversions	KEGG PATHWAY	sce00040	5	15	0.0437872	0.180014	YPL061W|YJR159W|YLR070C|YDL246C|YOR374W	sce:YPL061W|sce:YJR159W|sce:YLR070C|sce:YDL246C|sce:YOR374W|	856044|853624|850759|851351|854556|	http://www.genome.jp/kegg-bin/show_pathway?sce00040/sce:YDL246C%09red/sce:YPL061W%09red/sce:YJR159W%09red/sce:YOR374W%09red/sce:YLR070C%09red
Fatty acid degradation	KEGG PATHWAY	sce00071	5	19	0.0862844	0.336055	YPL061W|YOR374W|YER015W|YOR317W|YGL205W	sce:YPL061W|sce:YOR374W|sce:YER015W|sce:YOR317W|sce:YGL205W|	856044|854556|856734|854495|852667|	http://www.genome.jp/kegg-bin/show_pathway?sce00071/sce:YGL205W%09red/sce:YPL061W%09red/sce:YOR374W%09red/sce:YOR317W%09red/sce:YER015W%09red
Glutathione metabolism	KEGG PATHWAY	sce00480	5	24	0.160661	0.583842	YNL009W|YHR183W|YJL026W|YGR256W|YER070W	sce:YNL009W|sce:YHR183W|sce:YJL026W|sce:YGR256W|sce:YER070W|	855723|856589|853427|853172|856801|	http://www.genome.jp/kegg-bin/show_pathway?sce00480/sce:YHR183W%09red/sce:YJL026W%09red/sce:YNL009W%09red/sce:YER070W%09red/sce:YGR256W%09red
Selenocompound metabolism	KEGG PATHWAY	sce00450	3	12	0.186077	0.583842	YJR010W|YAL012W|YGL184C	sce:YJR010W|sce:YAL012W|sce:YGL184C|	853466|851221|852691|	http://www.genome.jp/kegg-bin/show_pathway?sce00450/sce:YJR010W%09red/sce:YGL184C%09red/sce:YAL012W%09red
ABC transporters	KEGG PATHWAY	sce02010	2	6	0.188533	0.583842	YKL188C|YPL147W	sce:YKL188C|sce:YPL147W|	853647|855956|	http://www.genome.jp/kegg-bin/show_pathway?sce02010/sce:YKL188C%09red/sce:YPL147W%09red
Cysteine and methionine metabolism	KEGG PATHWAY	sce00270	7	40	0.188658	0.583842	YAL012W|YKL106W|YNL276C|YHR208W|YER052C|YLR303W|YGL184C	sce:YAL012W|sce:YKL106W|sce:YNL277W|sce:YHR208W|sce:YER052C|sce:YLR303W|sce:YGL184C|	851221|853755|855444|856615|856778|851010|852691|	http://www.genome.jp/kegg-bin/show_pathway?sce00270/sce:YNL277W%09red/sce:YAL012W%09red/sce:YHR208W%09red/sce:YGL184C%09red/sce:YKL106W%09red/sce:YER052C%09red/sce:YLR303W%09red
Glyoxylate and dicarboxylate metabolism	KEGG PATHWAY	sce00630	5	26	0.195873	0.583842	YMR189W|YPR006C|YGR088W|YDR256C|YPR035W	sce:YMR189W|sce:YPR006C|sce:YGR088W|sce:YDR256C|sce:YPR035W|	855227|856114|852979|851843|856147|	http://www.genome.jp/kegg-bin/show_pathway?sce00630/sce:YPR006C%09red/sce:YMR189W%09red/sce:YDR256C%09red/sce:YGR088W%09red/sce:YPR035W%09red
Metabolic pathways	KEGG PATHWAY	sce01100	86	699	0.199226	0.583842	YAL012W|YGR248W|YLR303W|YMR205C|YGR087C|YJL026W|YHR183W|YBR196C|YGR240C|YGR208W|YGR256W|YBR018C|YLR142W|YER015W|YBL098W|YPL258C|YLR070C|YDL246C|YER081W|YER070W|YNL102W|YAL038W|YHR025W|YIL074C|YMR250W|YKL127W|YPR074C|YNL276C|YIL099W|YJR009C|YPR145W|YAL054C|YER052C|YDL185W|YDL021W|YJL052W|YLL041C|YKL106W|YLR307W|YGL184C|YOL056W|YER086W|YPR035W|YGL205W|YHR001W-A|YNR030W|YLR286C|YMR189W|YJR137C|YOR37…	sce:YAL012W|sce:YGR248W|sce:YLR303W|sce:YMR205C|sce:YGR087C|sce:YJL026W|sce:YHR183W|sce:YBR196C|sce:YGR240C|sce:YGR208W|sce:YGR256W|sce:YBR018C|sce:YLR142W|sce:YER015W|sce:YBL098W|sce:YPL258C|sce:YLR070C|sce:YDL246C|sce:YER081W|sce:YER070W|sce:YNL102W|sce:YAL038W|sce:YHR025W|sce:YIL074C|sce:YMR250W|sce:YKL127W|sce:YPR074C|sce:YNL277W|sce:YIL099W|sce:YJR009C|sce:YPR145W|sce:YAL054C|sce:YER052C|sce…	851221|853163|851010|855245|852978|853427|856589|852495|853155|853122|853172|852306|850833|856734|852179|855870|850759|851351|856814|856801|855621|851193|856420|854736|855291|853732|856188|855444|854708|853465|856268|851245|856778|851342|851541|853395|850685|853755|851016|852691|854098|856819|856147|852667|856390|855764|850992|855227|853602|854556|856579|854090|856523|852550|850825|856672|856044|…	http://www.genome.jp/kegg-bin/show_pathway?sce01100/sce:YPR006C%09red/sce:YLR134W%09red/sce:YHR123W%09red/sce:YGR208W%09red/sce:YGL184C%09red/sce:YAL012W%09red/sce:YER015W%09red/sce:YLR070C%09red/sce:YHR183W%09red/sce:YMR300C%09red/sce:YAL038W%09red/sce:YJR137C%09red/sce:YGR087C%09red/sce:YAL054C%09red/sce:YNR030W%09red/sce:YLR307W%09red/sce:YJR159W%09red/sce:YMR250W%09red/sce:YJR009C%09red/sce:Y…
Valine, leucine and isoleucine degradation	KEGG PATHWAY	sce00280	3	13	0.213024	0.583842	YPL061W|YHR208W|YOR374W	sce:YPL061W|sce:YHR208W|sce:YOR374W|	856044|856615|854556|	http://www.genome.jp/kegg-bin/show_pathway?sce00280/sce:YHR208W%09red/sce:YPL061W%09red/sce:YOR374W%09red
beta-Alanine metabolism	KEGG PATHWAY	sce00410	3	13	0.213024	0.583842	YPL061W|YOR374W|YMR250W	sce:YPL061W|sce:YOR374W|sce:YMR250W|	856044|854556|855291|	http://www.genome.jp/kegg-bin/show_pathway?sce00410/sce:YPL061W%09red/sce:YOR374W%09red/sce:YMR250W%09red
Nitrogen metabolism	KEGG PATHWAY	sce00910	2	7	0.227086	0.593801	YNL036W|YPR035W	sce:YNL036W|sce:YPR035W|	855692|856147|	http://www.genome.jp/kegg-bin/show_pathway?sce00910/sce:YPR035W%09red/sce:YNL036W%09red
Arginine and proline metabolism	KEGG PATHWAY	sce00330	4	21	0.239307	0.593801	YPL061W|YOR374W|YLR142W|YKL106W	sce:YPL061W|sce:YOR374W|sce:YLR142W|sce:YKL106W|	856044|854556|850833|853755|	http://www.genome.jp/kegg-bin/show_pathway?sce00330/sce:YPL061W%09red/sce:YLR142W%09red/sce:YKL106W%09red/sce:YOR374W%09red
Histidine metabolism	KEGG PATHWAY	sce00340	3	14	0.24073	0.593801	YPL061W|YOR374W|YBR248C	sce:YPL061W|sce:YOR374W|sce:YBR248C|	856044|854556|852550|	http://www.genome.jp/kegg-bin/show_pathway?sce00340/sce:YPL061W%09red/sce:YOR374W%09red/sce:YBR248C%09red
Alanine, aspartate and glutamate metabolism	KEGG PATHWAY	sce00250	5	30	0.272856	0.651333	YKL106W|YMR250W|YMR300C|YPR145W|YPR035W	sce:YKL106W|sce:YMR250W|sce:YMR300C|sce:YPR145W|sce:YPR035W|	853755|855291|855346|856268|856147|	http://www.genome.jp/kegg-bin/show_pathway?sce00250/sce:YKL106W%09red/sce:YPR145W%09red/sce:YMR300C%09red/sce:YMR250W%09red/sce:YPR035W%09red
Butanoate metabolism	KEGG PATHWAY	sce00650	2	9	0.305106	0.705557	YMR250W|YAL061W	sce:YMR250W|sce:YAL061W|	855291|851238|	http://www.genome.jp/kegg-bin/show_pathway?sce00650/sce:YAL061W%09red/sce:YMR250W%09red
Thiamine metabolism	KEGG PATHWAY	sce00730	2	10	0.3437	0.755311	YOL055C|YPL258C	sce:YOL055C|sce:YPL258C|	854099|855870|	http://www.genome.jp/kegg-bin/show_pathway?sce00730/sce:YOL055C%09red/sce:YPL258C%09red
Glycerolipid metabolism	KEGG PATHWAY	sce00561	4	26	0.356596	0.755311	YPL061W|YOR374W|YIL053W|YHL032C	sce:YPL061W|sce:YOR374W|sce:YIL053W|sce:YHL032C|	856044|854556|854758|856353|	http://www.genome.jp/kegg-bin/show_pathway?sce00561/sce:YPL061W%09red/sce:YIL053W%09red/sce:YOR374W%09red/sce:YHL032C%09red
Phenylalanine metabolism	KEGG PATHWAY	sce00360	2	11	0.381574	0.755311	YKL106W|YPR193C	sce:YKL106W|sce:YPR193C|	853755|856323|	http://www.genome.jp/kegg-bin/show_pathway?sce00360/sce:YKL106W%09red/sce:YPR193C%09red
Fatty acid biosynthesis	KEGG PATHWAY	sce00061	2	11	0.381574	0.755311	YER015W|YOR317W	sce:YER015W|sce:YOR317W|	856734|854495|	http://www.genome.jp/kegg-bin/show_pathway?sce00061/sce:YOR317W%09red/sce:YER015W%09red
MAPK signaling pathway - yeast	KEGG PATHWAY	sce04011	14	113	0.400134	0.755311	YGR109C|YKL178C|YPR119W|YGR088W|YCR073C|YOR212W|YJL187C|YOL105C|YDR144C|YLL021W|YGR108W|YKL101W|YKL177W|YDR256C	sce:YGR109C|sce:YKL178C|sce:YPR119W|sce:YGR088W|sce:YCR073C|sce:YOR212W|sce:YJL187C|sce:YOL105C|sce:YDR144C|sce:YLL021W|sce:YGR108W|sce:YKL101W|sce:YKL178C|sce:YDR256C|	853003|853677|856236|852979|850436|854387|853252|854046|851722|850639|853002|853760|853677|851843|	http://www.genome.jp/kegg-bin/show_pathway?sce04011/sce:YJL187C%09red/sce:YGR108W%09red/sce:YGR088W%09red/sce:YKL178C%09red/sce:YDR144C%09red/sce:YLL021W%09red/sce:YKL101W%09red/sce:YDR256C%09red/sce:YOL105C%09red/sce:YOR212W%09red/sce:YGR109C%09red/sce:YPR119W%09red/sce:YCR073C%09red
Mismatch repair	KEGG PATHWAY	sce03430	3	20	0.411898	0.755311	YJL092W|YOL090W|YBR088C	sce:YJL092W|sce:YOL090W|sce:YBR088C|	853353|854063|852385|	http://www.genome.jp/kegg-bin/show_pathway?sce03430/sce:YOL090W%09red/sce:YBR088C%09red/sce:YJL092W%09red
Glycerophospholipid metabolism	KEGG PATHWAY	sce00564	5	37	0.417181	0.755311	YGR110W|YIL155C|YPR140W|YMR006C|YHR123W	sce:YGR110W|sce:YIL155C|sce:YPR140W|sce:YMR006C|sce:YHR123W|	853007|854651|856262|855018|856523|	http://www.genome.jp/kegg-bin/show_pathway?sce00564/sce:YGR110W%09red/sce:YIL155C%09red/sce:YMR006C%09red/sce:YPR140W%09red/sce:YHR123W%09red
Vitamin B6 metabolism	KEGG PATHWAY	sce00750	2	12	0.418483	0.755311	YMR095C|YMR096W	sce:YMR095C|sce:YMR096W|	855120|855121|	http://www.genome.jp/kegg-bin/show_pathway?sce00750/sce:YMR096W%09red/sce:YMR095C%09red
Valine, leucine and isoleucine biosynthesis	KEGG PATHWAY	sce00290	2	12	0.418483	0.755311	YHR208W|YER086W	sce:YHR208W|sce:YER086W|	856615|856819|	http://www.genome.jp/kegg-bin/show_pathway?sce00290/sce:YHR208W%09red/sce:YER086W%09red
Fatty acid metabolism	KEGG PATHWAY	sce01212	3	22	0.467086	0.822961	YER015W|YOR317W|YGL205W	sce:YER015W|sce:YOR317W|sce:YGL205W|	856734|854495|852667|	http://www.genome.jp/kegg-bin/show_pathway?sce01212/sce:YGL205W%09red/sce:YOR317W%09red/sce:YER015W%09red
Meiosis - yeast	KEGG PATHWAY	sce04113	15	130	0.495148	0.852115	YGR059W|YJL214W|YGR109C|YPL153C|YGL116W|YGR225W|YJR094C|YHR092C|YLR103C|YOR351C|YPR007C|YMR001C|YGR108W|YBR045C|YJL187C	sce:YGR059W|sce:YJL214W|sce:YGR109C|sce:YPL153C|sce:YGL116W|sce:YGR225W|sce:YJR094C|sce:YHR092C|sce:YLR103C|sce:YOR351C|sce:YPR007C|sce:YMR001C|sce:YGR108W|sce:YBR045C|sce:YJL187C|	852950|853216|853003|855950|852762|853140|853556|856492|850793|854533|856115|855013|853002|852334|853252|	http://www.genome.jp/kegg-bin/show_pathway?sce04113/sce:YJL187C%09red/sce:YHR092C%09red/sce:YMR001C%09red/sce:YPR007C%09red/sce:YGL116W%09red/sce:YGR059W%09red/sce:YGR108W%09red/sce:YJL214W%09red/sce:YPL153C%09red/sce:YJR094C%09red/sce:YOR351C%09red/sce:YGR109C%09red/sce:YLR103C%09red/sce:YGR225W%09red/sce:YBR045C%09red
Lysine degradation	KEGG PATHWAY	sce00310	2	15	0.521759	0.877504	YPL061W|YOR374W	sce:YPL061W|sce:YOR374W|	856044|854556|	http://www.genome.jp/kegg-bin/show_pathway?sce00310/sce:YPL061W%09red/sce:YOR374W%09red
2-Oxocarboxylic acid metabolism	KEGG PATHWAY	sce01210	4	35	0.561653	0.899484	YNL009W|YHR208W|YER052C|YKL106W	sce:YNL009W|sce:YHR208W|sce:YER052C|sce:YKL106W|	855723|856615|856778|853755|	http://www.genome.jp/kegg-bin/show_pathway?sce01210/sce:YHR208W%09red/sce:YKL106W%09red/sce:YNL009W%09red/sce:YER052C%09red
Ether lipid metabolism	KEGG PATHWAY	sce00565	1	7	0.571987	0.899484	YHR123W	sce:YHR123W|	856523|	http://www.genome.jp/kegg-bin/show_pathway?sce00565/sce:YHR123W%09red
Porphyrin and chlorophyll metabolism	KEGG PATHWAY	sce00860	2	17	0.583449	0.899484	YAL039C|YDR044W	sce:YAL039C|sce:YDR044W|	851192|851614|	http://www.genome.jp/kegg-bin/show_pathway?sce00860/sce:YDR044W%09red/sce:YAL039C%09red
Arginine biosynthesis	KEGG PATHWAY	sce00220	2	17	0.583449	0.899484	YKL106W|YPR035W	sce:YKL106W|sce:YPR035W|	853755|856147|	http://www.genome.jp/kegg-bin/show_pathway?sce00220/sce:YKL106W%09red/sce:YPR035W%09red
Purine metabolism	KEGG PATHWAY	sce00230	10	98	0.657523	0.992994	YKL127W|YAL038W|YJL026W|YMR300C|YJR069C|YBL035C|YER070W|YJR010W|YKL001C|YNL102W	sce:YKL127W|sce:YAL038W|sce:YJL026W|sce:YMR300C|sce:YJR069C|sce:YBL035C|sce:YER070W|sce:YJR010W|sce:YKL001C|sce:YNL102W|	853732|851193|853427|855346|853532|852245|856801|853466|853869|855621|	http://www.genome.jp/kegg-bin/show_pathway?sce00230/sce:YKL127W%09red/sce:YJL026W%09red/sce:YJR010W%09red/sce:YNL102W%09red/sce:YMR300C%09red/sce:YJR069C%09red/sce:YER070W%09red/sce:YAL038W%09red/sce:YBL035C%09red/sce:YKL001C%09red
DNA replication	KEGG PATHWAY	sce03030	3	31	0.679262	0.999957	YBR088C|YNL102W|YBL035C	sce:YBR088C|sce:YNL102W|sce:YBL035C|	852385|855621|852245|	http://www.genome.jp/kegg-bin/show_pathway?sce03030/sce:YBL035C%09red/sce:YBR088C%09red/sce:YNL102W%09red
Citrate cycle (TCA cycle)	KEGG PATHWAY	sce00020	3	32	0.698511	0.999957	YNL009W|YKR097W|YLL041C	sce:YNL009W|sce:YKR097W|sce:YLL041C|	855723|853972|850685|	http://www.genome.jp/kegg-bin/show_pathway?sce00020/sce:YLL041C%09red/sce:YNL009W%09red/sce:YKR097W%09red
Biosynthesis of unsaturated fatty acids	KEGG PATHWAY	sce01040	1	11	0.720123	0.999957	YGL205W	sce:YGL205W|	852667|	http://www.genome.jp/kegg-bin/show_pathway?sce01040/sce:YGL205W%09red
Lysine biosynthesis	KEGG PATHWAY	sce00300	1	12	0.748335	0.999957	YER052C	sce:YER052C|	856778|	http://www.genome.jp/kegg-bin/show_pathway?sce00300/sce:YER052C%09red
Longevity regulating pathway - multiple species	KEGG PATHWAY	sce04213	3	35	0.750976	0.999957	YGR088W|YDR256C|YHR008C	sce:YGR088W|sce:YDR256C|sce:YHR008C|	852979|851843|856399|	http://www.genome.jp/kegg-bin/show_pathway?sce04213/sce:YHR008C%09red/sce:YDR256C%09red/sce:YGR088W%09red
Propanoate metabolism	KEGG PATHWAY	sce00640	1	13	0.773708	0.999957	YAL054C	sce:YAL054C|	851245|	http://www.genome.jp/kegg-bin/show_pathway?sce00640/sce:YAL054C%09red
Tyrosine metabolism	KEGG PATHWAY	sce00350	1	14	0.796528	0.999957	YKL106W	sce:YKL106W|	853755|	http://www.genome.jp/kegg-bin/show_pathway?sce00350/sce:YKL106W%09red
Oxidative phosphorylation	KEGG PATHWAY	sce00190	6	72	0.810629	0.999957	YGL008C|YHR001W-A|YDL185W|YPL036W|YBR127C|YLL041C	sce:YGL008C|sce:YHR001W-A|sce:YDL185W|sce:YPL036W|sce:YBR127C|sce:YLL041C|	852876|856390|851342|856071|852424|850685|	http://www.genome.jp/kegg-bin/show_pathway?sce00190/sce:YPL036W%09red/sce:YBR127C%09red/sce:YHR001W-A%09red/sce:YLL041C%09red/sce:YGL008C%09red/sce:YDL185W%09red
Pantothenate and CoA biosynthesis	KEGG PATHWAY	sce00770	1	15	0.81705	0.999957	YHR208W	sce:YHR208W|	856615|	http://www.genome.jp/kegg-bin/show_pathway?sce00770/sce:YHR208W%09red
Phenylalanine, tyrosine and tryptophan biosynthesis	KEGG PATHWAY	sce00400	1	17	0.852102	0.999957	YKL106W	sce:YKL106W|	853755|	http://www.genome.jp/kegg-bin/show_pathway?sce00400/sce:YKL106W%09red
Inositol phosphate metabolism	KEGG PATHWAY	sce00562	1	18	0.867028	0.999957	YHR046C	sce:YHR046C|	856442|	http://www.genome.jp/kegg-bin/show_pathway?sce00562/sce:YHR046C%09red
Base excision repair	KEGG PATHWAY	sce03410	1	18	0.867028	0.999957	YBR088C	sce:YBR088C|	852385|	http://www.genome.jp/kegg-bin/show_pathway?sce03410/sce:YBR088C%09red
Homologous recombination	KEGG PATHWAY	sce03440	1	19	0.880449	0.999957	YDL059C	sce:YDL059C|	851500|	http://www.genome.jp/kegg-bin/show_pathway?sce03440/sce:YDL059C%09red
Phosphatidylinositol signaling system	KEGG PATHWAY	sce04070	1	19	0.880449	0.999957	YHR046C	sce:YHR046C|	856442|	http://www.genome.jp/kegg-bin/show_pathway?sce04070/sce:YHR046C%09red
RNA degradation	KEGG PATHWAY	sce03018	4	61	0.904323	0.999957	YGR240C|YMR205C|YHR174W|YIL079C	sce:YGR240C|sce:YMR205C|sce:YHR174W|sce:YIL079C|	853155|855245|856579|854731|	http://www.genome.jp/kegg-bin/show_pathway?sce03018/sce:YMR205C%09red/sce:YGR240C%09red/sce:YHR174W%09red/sce:YIL079C%09red
Pyrimidine metabolism	KEGG PATHWAY	sce00240	5	73	0.905003	0.999957	YJR069C|YER070W|YJL026W|YNL102W|YBL035C	sce:YJR069C|sce:YER070W|sce:YJL026W|sce:YNL102W|sce:YBL035C|	853532|856801|853427|855621|852245|	http://www.genome.jp/kegg-bin/show_pathway?sce00240/sce:YJL026W%09red/sce:YBL035C%09red/sce:YJR069C%09red/sce:YER070W%09red/sce:YNL102W%09red
Phagosome	KEGG PATHWAY	sce04145	2	36	0.907308	0.999957	YBR127C|YDL185W	sce:YBR127C|sce:YDL185W|	852424|851342|	http://www.genome.jp/kegg-bin/show_pathway?sce04145/sce:YBR127C%09red/sce:YDL185W%09red
Nucleotide excision repair	KEGG PATHWAY	sce03420	2	37	0.914905	0.999957	YJL092W|YBR088C	sce:YJL092W|sce:YBR088C|	853353|852385|	http://www.genome.jp/kegg-bin/show_pathway?sce03420/sce:YBR088C%09red/sce:YJL092W%09red
N-Glycan biosynthesis	KEGG PATHWAY	sce00510	1	30	0.962961	0.999957	YNR030W	sce:YNR030W|	855764|	http://www.genome.jp/kegg-bin/show_pathway?sce00510/sce:YNR030W%09red
Various types of N-glycan biosynthesis	KEGG PATHWAY	sce00513	1	30	0.962961	0.999957	YNR030W	sce:YNR030W|	855764|	http://www.genome.jp/kegg-bin/show_pathway?sce00513/sce:YNR030W%09red
Ubiquitin mediated proteolysis	KEGG PATHWAY	sce04120	2	47	0.964623	0.999957	YGL116W|YDR059C	sce:YGL116W|sce:YDR059C|	852762|851631|	http://www.genome.jp/kegg-bin/show_pathway?sce04120/sce:YDR059C%09red/sce:YGL116W%09red
Regulation of mitophagy - yeast	KEGG PATHWAY	sce04139	1	41	0.988554	0.999957	YOL105C	sce:YOL105C|	854046|	http://www.genome.jp/kegg-bin/show_pathway?sce04139/sce:YOL105C%09red
Protein processing in endoplasmic reticulum	KEGG PATHWAY	sce04141	1	86	0.999909	0.999957	YDR059C	sce:YDR059C|	851631|	http://www.genome.jp/kegg-bin/show_pathway?sce04141/sce:YDR059C%09red
Ribosome biogenesis in eukaryotes	KEGG PATHWAY	sce03008	1	89	0.999934	0.999957	YLR022C	sce:YLR022C|	850709|	http://www.genome.jp/kegg-bin/show_pathway?sce03008/sce:YLR022C%09red
RNA transport	KEGG PATHWAY	sce03013	1	93	0.999957	0.999957	YIL149C	sce:YIL149C|	854657|	http://www.genome.jp/kegg-bin/show_pathway?sce03013/sce:YIL149C%09red
--------------------
#Term	Database	ID	Input number	Background number	P-Value	Corrected P-Value	Input	KEGG_ID/KO	Entrez_ID	Hyperlink
--------------------
#Term	Database	ID	Input number	Background number	P-Value	Corrected P-Value	Input	KEGG_ID/KO	Entrez_ID	Hyperlink
--------------------

## Sheet: H932-24vsH932-72.KEGG
#Term	Database	ID	Input number	Background number	P-Value	Corrected P-Value	Input	KEGG_ID/KO	Entrez_ID	Hyperlink
Carbon metabolism	KEGG PATHWAY	sce01200	84	114	0.0207432	0.705964	YKL106W|YLR164W|YHR163W|YCR012W|YGL253W|YKR043C|YIL125W|YGR244C|YPL028W|YGR248W|YIL074C|YOR393W|YCL040W|YIR031C|YDR178W|YJL068C|YFR052C-A|YOR142W|YPL281C|YOL061W|YOL056W|YDR148C|YOL126C|YFL030W|YHR183W|YER086W|YGR043C|YPR074C|YMR323W|YGR088W|YGL062W|YER065C|YBL068W|YLR377C|YDL078C|YGR240C|YPR006C|YJR009C|YER178W|YNR001C|YGR208W|YHL011C|YCR073W-A|YDR256C|YNL071W|YKL141W|YHR174W|YJL045W|YAL054C|YGR…	sce:YKL106W|sce:YLR164W|sce:YHR163W|sce:YCR012W|sce:YGL253W|sce:YKR043C|sce:YIL125W|sce:YGR244C|sce:YPL028W|sce:YGR248W|sce:YIL074C|sce:YPL281C|sce:YCL040W|sce:YIR031C|sce:YDR178W|sce:YJL068C|sce:YFR053C|sce:YOR142W|sce:YPL281C|sce:YOL061W|sce:YOL056W|sce:YDR148C|sce:YOL126C|sce:YFL030W|sce:YHR183W|sce:YER086W|sce:YGR043C|sce:YPR074C|sce:YMR323W|sce:YGR088W|sce:YGL062W|sce:YER065C|sce:YBL068W|sce…	853755|850861|856568|850370|852639|853917|854681|853159|856079|853163|854736|855848|850317|854849|851758|853377|850614|854310|855848|854093|854098|851726|853994|850514|856589|856819|852934|856188|855373|852979|852818|856794|852211|851092|851481|853155|856114|853465|856925|855732|853122|856375|850437|851843|855653|853716|856579|853405|851245|853172|851167|854529|854262|853119|855227|853106|850491|…	http://www.genome.jp/kegg-bin/show_pathway?sce01200/sce:YPR006C%09red/sce:YOR142W%09red/sce:YGR088W%09red/sce:YIL074C%09red/sce:YIR031C%09red/sce:YKR097W%09red/sce:YLR446W%09red/sce:YOR347C%09red/sce:YOR095C%09red/sce:YNR001C%09red/sce:YMR189W%09red/sce:YPL017C%09red/sce:YFL053W%09red/sce:YFL030W%09red/sce:YKL106W%09red/sce:YJL045W%09red/sce:YER099C%09red/sce:YHL011C%09red/sce:YBR218C%09red/sce:Y…
Purine metabolism	KEGG PATHWAY	sce00230	73	98	0.0254118	0.705964	YOR224C|YIL066C|YKL067W|YLR432W|YJR006W|YJR043C|YGR061C|YOR210W|YCL050C|YMR105C|YDR226W|YOR340C|YLR359W|YMR217W|YDR530C|YOL061W|YIR027C|YPR010C|YPR187W|YKL127W|YDL102W|YIL021W|YMR300C|YGL248W|YPR175W|YKL001C|YDL238C|YIR008C|YOR151C|YNR003C|YJR069C|YLR028C|YPR110C|YGL234W|YNL113W|YJR063W|YHL011C|YMR120C|YJL005W|YHR143W-A|YNL220W|YOR341W|YOR116C|YIR029W|YOR207C|YOR347C|YPR190C|YDR045C|YDR399W|YML02…	sce:YOR224C|sce:YIL066C|sce:YKL067W|sce:YLR432W|sce:YJR006W|sce:YJR043C|sce:YGR061C|sce:YOR210W|sce:YCL050C|sce:YMR105C|sce:YDR226W|sce:YOR340C|sce:YLR359W|sce:YMR217W|sce:YDR530C|sce:YOL061W|sce:YIR027C|sce:YPR010C|sce:YPR187W|sce:YKL127W|sce:YDL102W|sce:YIL021W|sce:YMR300C|sce:YGL248W|sce:YPR175W|sce:YKL001C|sce:YDL238C|sce:YIR008C|sce:YOR151C|sce:YNR003C|sce:YJR069C|sce:YLR028C|sce:YPR110C|sce…	854399|854744|853798|851152|853462|853500|852952|854385|850307|855131|851812|854518|851073|855257|852143|854093|854845|856119|856317|853732|851456|854791|855346|852644|856305|853869|851360|854825|854322|855737|853532|850715|856226|852617|855609|853526|856375|855149|853452|856547|855501|854519|854283|854847|854382|854529|856320|851615|852008|854986|852245|853821|853293|852211|854948|853091|853713|…	http://www.genome.jp/kegg-bin/show_pathway?sce00230/sce:YMR105C%09red/sce:YDL166C%09red/sce:YPR110C%09red/sce:YER070W%09red/sce:YKL045W%09red/sce:YDR045C%09red/sce:YIL066C%09red/sce:YGL248W%09red/sce:YPR190C%09red/sce:YPR175W%09red/sce:YBL068W%09red/sce:YNL220W%09red/sce:YHR143W-A%09red/sce:YJL148W%09red/sce:YER099C%09red/sce:YHL011C%09red/sce:YML056C%09red/sce:YBL035C%09red/sce:YOR340C%09red/sce…
Starch and sucrose metabolism	KEGG PATHWAY	sce00500	35	40	0.0269398	0.705964	YGL253W|YFR015C|YCL040W|YOR190W|YJL216C|YFR052C-A|YKL035W|YKL127W|YDR261C|YGR032W|YPR184W|YEL011W|YIL172C|YIL099W|YGR287C|YLR258W|YMR261C|YLR446W|YPR160W-A|YOL157C|YFR053C|YDR001C|YIL162W|YDR074W|YMR105C|YBR001C|YDR516C|YPR026W|YMR306W|YGR292W|YBR299W|YPR160W|YJL221C|YBR126C|YML100W	sce:YGL253W|sce:YFR015C|sce:YCL040W|sce:YOR190W|sce:YJL216C|sce:YFR053C|sce:YKL035W|sce:YKL127W|sce:YDR261C|sce:YGR032W|sce:YPR184W|sce:YEL011W|sce:YJL221C|sce:YIL099W|sce:YGR287C|sce:YLR258W|sce:YMR261C|sce:YLR446W|sce:YPR160W|sce:YOL157C|sce:YFR053C|sce:YDR001C|sce:YIL162W|sce:YDR074W|sce:YMR105C|sce:YBR001C|sce:YDR516C|sce:YPR026W|sce:YMR306W|sce:YGR292W|sce:YBR299W|sce:YPR160W|sce:YJL221C|sce…	852639|850569|850317|854362|853214|850614|853830|853732|851848|852920|856314|856705|853235|854708|853204|850962|855303|851167|856289|854008|850614|851564|854644|851646|855131|852286|852128|856137|855353|853209|852602|856289|853235|852423|854872|	http://www.genome.jp/kegg-bin/show_pathway?sce00500/sce:YMR105C%09red/sce:YFR015C%09red/sce:YJL216C%09red/sce:YGR032W%09red/sce:YJL221C%09red/sce:YLR446W%09red/sce:YEL011W%09red/sce:YLR258W%09red/sce:YBR299W%09red/sce:YMR261C%09red/sce:YPR184W%09red/sce:YPR160W%09red/sce:YOR190W%09red/sce:YPR026W%09red/sce:YDR516C%09red/sce:YGL253W%09red/sce:YFR053C%09red/sce:YGR292W%09red/sce:YOL157C%09red/sce:Y…
Biosynthesis of secondary metabolites	KEGG PATHWAY	sce01110	193	298	0.0303715	0.705964	YHR163W|YMR220W|YMR323W|YEL011W|YMR165C|YJL196C|YGR248W|YDR226W|YGR087C|YMR110C|YLR432W|YOL061W|YOL126C|YDL080C|YJR073C|YHR183W|YMR108W|YGR157W|YGR240C|YMR083W|YIL145C|YJR130C|YBR248C|YPL117C|YDL015C|YFL045C|YNL316C|YLR450W|YFR055W|YGR256W|YPR160W-A|YBR166C|YMR170C|YIL155C|YIL116W|YDR502C|YOL033W|YDL166C|YOR202W|YPR001W|YLL062C|YDR178W|YER141W|YLR164W|YHR137W|YHR025W|YCR105W|YML056C|YPL028W|YFR00…	sce:YHR163W|sce:YMR220W|sce:YMR323W|sce:YEL011W|sce:YMR165C|sce:YJL196C|sce:YGR248W|sce:YDR226W|sce:YGR087C|sce:YMR110C|sce:YLR432W|sce:YOL061W|sce:YOL126C|sce:YDL080C|sce:YJR073C|sce:YHR183W|sce:YMR108W|sce:YGR157W|sce:YGR240C|sce:YMR083W|sce:YIL145C|sce:YJR130C|sce:YBR248C|sce:YPL117C|sce:YDL015C|sce:YFL045C|sce:YNL316C|sce:YLR450W|sce:YFR055W|sce:YGR256W|sce:YPR160W|sce:YBR166C|sce:YMR170C|sce…	856568|855260|855373|856705|855201|853243|853163|851812|852978|855137|851152|854093|853994|851479|853536|856589|855135|853061|853155|855107|854661|853594|852550|855986|851547|850499|855400|851171|850616|853172|856289|852464|855206|854651|854690|852113|854124|851388|854377|856107|850664|851758|856884|850861|856539|856420|850469|854948|856079|850551|851472|850317|852442|854096|854849|850370|853613|…	http://www.genome.jp/kegg-bin/show_pathway?sce01110/sce:YPR006C%09red/sce:YOR142W%09red/sce:YML008C%09red/sce:YIR031C%09red/sce:YNL241C%09red/sce:YLR446W%09red/sce:YLR134W%09red/sce:YER141W%09red/sce:YBL068W%09red/sce:YMR108W%09red/sce:YIL155C%09red/sce:YGR255C%09red/sce:YGR175C%09red/sce:YOR095C%09red/sce:YHR123W%09red/sce:YHR063C%09red/sce:YKL085W%09red/sce:YGL256W%09red/sce:YDL022W%09red/sce:Y…
Metabolic pathways	KEGG PATHWAY	sce01100	422	699	0.0390731	0.705964	YHR163W|YMR323W|YMR165C|YDR481C|YCR105W|YDL102W|YGL037C|YDL238C|YGR240C|YNL113W|YBR248C|YFL045C|YIL124W|YPR190C|YGR194C|YMR009W|YDL166C|YDL246C|YOR202W|YLL062C|YER081W|YER070W|YHR025W|YIL074C|YDL086W|YCL040W|YOL058W|YIR031C|YCR012W|YIL021W|YPR074C|YPL268W|YNL332W|YKR067W|YOR151C|YAL054C|YER052C|YFR047C|YGL062W|YER003C|YBR159W|YDR173C|YCL030C|YOR085W|YDL021W|YOR120W|YBR035C|YPR160W|YMR113W|YJL091C…	sce:YHR163W|sce:YMR323W|sce:YMR165C|sce:YDR481C|sce:YCR105W|sce:YDL102W|sce:YGL037C|sce:YDL238C|sce:YGR240C|sce:YNL113W|sce:YBR248C|sce:YFL045C|sce:YIL124W|sce:YPR190C|sce:YGR194C|sce:YMR009W|sce:YDL166C|sce:YDL246C|sce:YOR202W|sce:YLL062C|sce:YER081W|sce:YER070W|sce:YHR025W|sce:YIL074C|sce:YDL086W|sce:YCL040W|sce:YOL058W|sce:YIR031C|sce:YCR012W|sce:YIL021W|sce:YPR074C|sce:YPL268W|sce:YNL332W|sce…	856568|855373|855201|852092|850469|851456|852846|851360|853155|855609|852550|850499|854682|856320|853108|855021|851388|851351|854377|850664|856814|856801|856420|854736|851472|850317|854096|854849|850370|854791|856188|855860|855384|853941|854322|851245|856778|850608|852818|856720|852456|851753|850327|854252|851541|854287|852323|856289|855140|853354|855444|851987|850519|853594|853821|856460|853235|…	http://www.genome.jp/kegg-bin/show_pathway?sce01100/sce:YJL221C%09red/sce:YKL045W%09red/sce:YNL241C%09red/sce:YLR134W%09red/sce:YBL068W%09red/sce:YGR175C%09red/sce:YHR063C%09red/sce:YGR208W%09red/sce:YKL085W%09red/sce:YDR111C%09red/sce:YGR292W%09red/sce:YFR055W%09red/sce:YCL030C%09red/sce:YBR145W%09red/sce:YDL244W%09red/sce:YOR065W%09red/sce:YGR061C%09red/sce:YOR341W%09red/sce:YGR043C%09red/sce:Y…
Biosynthesis of antibiotics	KEGG PATHWAY	sce01130	147	224	0.041611	0.705964	YHR163W|YMR220W|YMR323W|YKL019W|YGL012W|YGR248W|YGR087C|YMR110C|YCR105W|YKL035W|YOL061W|YDL080C|YHR183W|YMR108W|YKR043C|YGR240C|YMR083W|YJR130C|YGR208W|YGR256W|YPL117C|YMR062C|YNL316C|YLR450W|YBR166C|YIL116W|YLR058C|YDL166C|YPR001W|YDR178W|YLR164W|YHR137W|YCL064C|YPL028W|YIL074C|YDL086W|YCL040W|YBR145W|YOL058W|YCR012W|YJR148W|YKL127W|YGR254W|YPR074C|YKL067W|YDR410C|YJR009C|YER081W|YKL148C|YMR318C…	sce:YHR163W|sce:YMR220W|sce:YMR323W|sce:YKL019W|sce:YGL012W|sce:YGR248W|sce:YGR087C|sce:YMR110C|sce:YCR105W|sce:YKL035W|sce:YOL061W|sce:YDL080C|sce:YHR183W|sce:YMR108W|sce:YKR043C|sce:YGR240C|sce:YMR083W|sce:YJR130C|sce:YGR208W|sce:YGR256W|sce:YPL117C|sce:YMR062C|sce:YNL316C|sce:YLR450W|sce:YBR166C|sce:YIL116W|sce:YLR058C|sce:YDL166C|sce:YPR001W|sce:YDR178W|sce:YLR164W|sce:YHR137W|sce:YCL064C|sce…	856568|855260|855373|853849|852872|853163|852978|855137|850469|853830|854093|851479|856589|855135|853917|853155|855107|853594|853122|853172|855986|855084|855400|851171|852464|854690|850747|851388|856107|851758|850861|856539|850295|856079|854736|851472|850317|852442|854096|850370|853613|853732|853169|856188|853798|852019|853465|856814|853709|855368|850715|855993|856539|855480|851245|856778|854262|…	http://www.genome.jp/kegg-bin/show_pathway?sce01130/sce:YOR142W%09red/sce:YML008C%09red/sce:YPL111W%09red/sce:YNL241C%09red/sce:YLR446W%09red/sce:YLR134W%09red/sce:YCR105W%09red/sce:YBL068W%09red/sce:YGR175C%09red/sce:YOR095C%09red/sce:YGR208W%09red/sce:YKL085W%09red/sce:YBR145W%09red/sce:YLR438W%09red/sce:YDL131W%09red/sce:YGR061C%09red/sce:YNL316C%09red/sce:YPR001W%09red/sce:YJR016C%09red/sce:Y…
Pyrimidine metabolism	KEGG PATHWAY	sce00240	54	73	0.0529557	0.705964	YHR106W|YPR187W|YJR006W|YJR043C|YOR074C|YBL035C|YIL066C|YJL148W|YOR340C|YKL144C|YJR057W|YIL021W|YHR144C|YDR045C|YDL102W|YNL262W|YPR175W|YKL067W|YIR008C|YKL216W|YNR003C|YJR069C|YMR271C|YBL039C|YHR128W|YPR110C|YNL113W|YJR063W|YPR062W|YHR143W-A|YOR151C|YOR341W|YOR116C|YOR207C|YDL150W|YPR190C|YKL045W|YBR252W|YBL039C-A|YLR420W|YGR180C|YKL024C|YNL248C|YJR103W|YOR210W|YNR012W|YGL070C|YPR010C|YNL151C|YER…	sce:YHR106W|sce:YPR187W|sce:YJR006W|sce:YJR043C|sce:YOR074C|sce:YBL035C|sce:YIL066C|sce:YJL148W|sce:YOR340C|sce:YKL144C|sce:YJR057W|sce:YIL021W|sce:YHR144C|sce:YDR045C|sce:YDL102W|sce:YNL262W|sce:YPR175W|sce:YKL067W|sce:YIR008C|sce:YKL216W|sce:YNR003C|sce:YJR069C|sce:YMR271C|sce:YBL039C|sce:YHR128W|sce:YPR110C|sce:YNL113W|sce:YJR063W|sce:YPR062W|sce:YHR143W-A|sce:YOR151C|sce:YOR341W|sce:YOR116C|s…	856506|856317|853462|853500|854241|852245|854744|853293|854518|853713|853520|854791|856548|851615|851456|855459|856305|853798|854825|853664|855737|853532|855313|852241|856529|856226|855609|853526|856175|856547|854322|854519|854283|854382|851404|856320|853821|852554|852241|851139|853091|853844|855473|853567|854385|855746|852810|856119|855571|856801|854399|852451|855621|854865|	http://www.genome.jp/kegg-bin/show_pathway?sce00240/sce:YDR045C%09red/sce:YPR110C%09red/sce:YBL039C%09red/sce:YKL045W%09red/sce:YIL066C%09red/sce:YNL248C%09red/sce:YPR190C%09red/sce:YPR175W%09red/sce:YJR103W%09red/sce:YKL024C%09red/sce:YHR143W-A%09red/sce:YJL148W%09red/sce:YML106W%09red/sce:YOR340C%09red/sce:YKL216W%09red/sce:YNR003C%09red/sce:YDL150W%09red/sce:YOR116C%09red/sce:YPR187W%09red/sce…
Glycolysis / Gluconeogenesis	KEGG PATHWAY	sce00010	44	58	0.0598038	0.705964	YMR318C|YCR105W|YGL253W|YKR043C|YOR393W|YCL040W|YBR145W|YGR087C|YFR052C-A|YPL281C|YCR012W|YMR169C|YOL056W|YDL080C|YKL127W|YGR254W|YMR323W|YLR044C|YLR377C|YGR240C|YMR083W|YJR009C|YER178W|YNL071W|YOR374W|YHR174W|YMR110C|YAL054C|YLR446W|YOR347C|YMR170C|YDL168W|YGR192C|YFR053C|YDL021W|YMR105C|YDR516C|YLR134W|YJL052W|YOL086C|YKR097W|YPL017C|YGL256W|YPL061W	sce:YMR318C|sce:YCR105W|sce:YGL253W|sce:YKR043C|sce:YPL281C|sce:YCL040W|sce:YBR145W|sce:YGR087C|sce:YFR053C|sce:YPL281C|sce:YCR012W|sce:YMR169C|sce:YOL056W|sce:YDL080C|sce:YKL127W|sce:YGR254W|sce:YMR323W|sce:YLR044C|sce:YLR377C|sce:YGR240C|sce:YMR083W|sce:YJR009C|sce:YER178W|sce:YNL071W|sce:YOR374W|sce:YHR174W|sce:YMR110C|sce:YAL054C|sce:YLR446W|sce:YOR347C|sce:YMR170C|sce:YDL168W|sce:YGR192C|sce…	855368|850469|852639|853917|855848|850317|852442|852978|850614|855848|850370|855205|854098|851479|853732|853169|855373|850733|851092|853155|855107|853465|856925|855653|854556|856579|855137|851245|851167|854529|855206|851386|853106|850614|851541|855131|852128|850825|853395|854068|853972|856090|852636|856044|	http://www.genome.jp/kegg-bin/show_pathway?sce00010/sce:YMR105C%09red/sce:YCR105W%09red/sce:YKL127W%09red/sce:YLR446W%09red/sce:YPL061W%09red/sce:YLR134W%09red/sce:YOR347C%09red/sce:YPL017C%09red/sce:YKR043C%09red/sce:YPL281C%09red/sce:YOL086C%09red/sce:YJL052W%09red/sce:YOL056W%09red/sce:YDR516C%09red/sce:YCR012W%09red/sce:YKR097W%09red/sce:YGL253W%09red/sce:YBR145W%09red/sce:YFR053C%09red/sce:Y…
Amino sugar and nucleotide sugar metabolism	KEGG PATHWAY	sce00520	27	32	0.0616862	0.705964	YLR307W|YGL253W|YKL104C|YCL040W|YNL192W|YFR052C-A|YKL035W|YBR038W|YKL127W|YBR020W|YLR286C|YBR018C|YML125C|YFL045C|YLR446W|YDL055C|YER003C|YKL150W|YMR105C|YDR371W|YDR516C|YDR009W|YDL103C|YLR308W|YFL017C|YBR023C|YFR053C	sce:YLR307W|sce:YGL253W|sce:YKL104C|sce:YCL040W|sce:YNL192W|sce:YFR053C|sce:YKL035W|sce:YBR038W|sce:YKL127W|sce:YBR020W|sce:YLR286C|sce:YBR018C|sce:YML125C|sce:YFL045C|sce:YLR446W|sce:YDL055C|sce:YER003C|sce:YKL150W|sce:YMR105C|sce:YDR371W|sce:YDR516C|sce:YDR009W|sce:YDL103C|sce:YLR308W|sce:YFL017C|sce:YBR023C|sce:YFR053C|	851016|852639|853757|850317|855529|850614|853830|852326|853732|852308|850992|852306|854914|850499|851167|851504|856720|853707|855131|851977|852128|851572|851455|851017|850529|852311|850614|	http://www.genome.jp/kegg-bin/show_pathway?sce00520/sce:YMR105C%09red/sce:YKL104C%09red/sce:YLR446W%09red/sce:YLR307W%09red/sce:YCL040W%09red/sce:YBR020W%09red/sce:YDR516C%09red/sce:YLR308W%09red/sce:YDL055C%09red/sce:YGL253W%09red/sce:YBR038W%09red/sce:YER003C%09red/sce:YFR053C%09red/sce:YFL045C%09red/sce:YKL127W%09red/sce:YNL192W%09red/sce:YBR018C%09red/sce:YML125C%09red/sce:YFL017C%09red/sce:Y…
Galactose metabolism	KEGG PATHWAY	sce00052	21	24	0.0756993	0.779703	YKL127W|YCL040W|YDR516C|YDR009W|YGL253W|YGR240C|YLR446W|YOL157C|YBR299W|YIL172C|YMR105C|YJL216C|YGR292W|YBR020W|YFR052C-A|YGR287C|YKL035W|YIL162W|YJL221C|YBR018C|YFR053C	sce:YKL127W|sce:YCL040W|sce:YDR516C|sce:YDR009W|sce:YGL253W|sce:YGR240C|sce:YLR446W|sce:YOL157C|sce:YBR299W|sce:YJL221C|sce:YMR105C|sce:YJL216C|sce:YGR292W|sce:YBR020W|sce:YFR053C|sce:YGR287C|sce:YKL035W|sce:YIL162W|sce:YJL221C|sce:YBR018C|sce:YFR053C|	853732|850317|852128|851572|852639|853155|851167|854008|852602|853235|855131|853214|853209|852308|850614|853204|853830|854644|853235|852306|850614|	http://www.genome.jp/kegg-bin/show_pathway?sce00052/sce:YGR287C%09red/sce:YMR105C%09red/sce:YBR020W%09red/sce:YJL216C%09red/sce:YJL221C%09red/sce:YBR018C%09red/sce:YDR516C%09red/sce:YKL127W%09red/sce:YLR446W%09red/sce:YGR240C%09red/sce:YOL157C%09red/sce:YDR009W%09red/sce:YGL253W%09red/sce:YIL162W%09red/sce:YKL035W%09red/sce:YBR299W%09red/sce:YFR053C%09red/sce:YGR292W%09red/sce:YCL040W%09red
RNA polymerase	KEGG PATHWAY	sce03020	24	30	0.10288	0.854505	YPR187W|YOR210W|YOR340C|YKL144C|YIL021W|YDR045C|YNR003C|YPR110C|YNL113W|YJR063W|YHR143W-A|YOR151C|YOR341W|YNL151C|YOR207C|YPR190C|YJL148W|YNL248C|YDL150W|YGL070C|YOR116C|YOR224C|YBR154C|YPR010C	sce:YPR187W|sce:YOR210W|sce:YOR340C|sce:YKL144C|sce:YIL021W|sce:YDR045C|sce:YNR003C|sce:YPR110C|sce:YNL113W|sce:YJR063W|sce:YHR143W-A|sce:YOR151C|sce:YOR341W|sce:YNL151C|sce:YOR207C|sce:YPR190C|sce:YJL148W|sce:YNL248C|sce:YDL150W|sce:YGL070C|sce:YOR116C|sce:YOR224C|sce:YBR154C|sce:YPR010C|	856317|854385|854518|853713|854791|851615|855737|856226|855609|853526|856547|854322|854519|855571|854382|856320|853293|855473|851404|852810|854283|854399|852451|856119|	http://www.genome.jp/kegg-bin/show_pathway?sce03020/sce:YDR045C%09red/sce:YPR110C%09red/sce:YOR151C%09red/sce:YPR190C%09red/sce:YHR143W-A%09red/sce:YJL148W%09red/sce:YOR340C%09red/sce:YNR003C%09red/sce:YDL150W%09red/sce:YOR224C%09red/sce:YPR187W%09red/sce:YNL113W%09red/sce:YBR154C%09red/sce:YOR210W%09red/sce:YOR341W%09red/sce:YPR010C%09red/sce:YOR207C%09red/sce:YGL070C%09red/sce:YOR116C%09red/sce…
Ribosome biogenesis in eukaryotes	KEGG PATHWAY	sce03008	60	89	0.11539	0.854505	YLR293C|YDL208W|YHR072W-A|YLR197W|YBR167C|YER006W|YNL207W|YGR128C|YDR449C|YLL034C|YDR398W|YPL093W|YCL031C|YPL169C|YHR148W|YNR053C|YOR185C|YAL033W|YML093W|YJR002W|YMR239C|YLR022C|YKL186C|YEL026W|YMR093W|YNL075W|YGL099W|YNL132W|YLR175W|YOR119C|YPL043W|YOR056C|YIL035C|YLR409C|YLR397C|YGR090W|YNL282W|YJL069C|YLR106C|YLR186W|YHR170W|YPL217C|YOR310C|YGR030C|YCR057C|YGL173C|YOR061W|YHR062C|YDR478W|YDL16…	sce:YLR293C|sce:YDL208W|sce:YHR072W-A|sce:YLR197W|sce:YBR167C|sce:YER006W|sce:YNL207W|sce:YGR128C|sce:YDR449C|sce:YLL034C|sce:YDR398W|sce:YPL093W|sce:YCL031C|sce:YPL169C|sce:YHR148W|sce:YNR053C|sce:YOR185C|sce:YAL033W|sce:YML093W|sce:YJR002W|sce:YMR239C|sce:YLR022C|sce:YKL186C|sce:YEL026W|sce:YMR093W|sce:YNL075W|sce:YGL099W|sce:YNL132W|sce:YLR175W|sce:YOR119C|sce:YPL043W|sce:YOR056C|sce:YIL035C|s…	851000|851319|856471|850894|852465|856723|855514|853029|852060|850625|852007|856012|850326|855934|856553|855789|854357|851200|854881|853458|855280|850709|853649|856687|855118|855649|852779|855591|850872|854286|856063|854221|854776|851125|851113|852982|855439|853376|850796|850883|856575|855884|854487|852918|850422|852702|854227|856459|852089|851388|856603|854152|852263|851924|850919|855977|854213|…	http://www.genome.jp/kegg-bin/show_pathway?sce03008/sce:YOR061W%09red/sce:YML093W%09red/sce:YEL026W%09red/sce:YPL126W%09red/sce:YLR293C%09red/sce:YDR449C%09red/sce:YLL034C%09red/sce:YBL018C%09red/sce:YOR185C%09red/sce:YPL043W%09red/sce:YGR128C%09red/sce:YLR106C%09red/sce:YHR196W%09red/sce:YLR186W%09red/sce:YGR030C%09red/sce:YNL163C%09red/sce:YOR310C%09red/sce:YHR072W-A%09red/sce:YJR002W%09red/sce…
Fructose and mannose metabolism	KEGG PATHWAY	sce00051	19	23	0.117443	0.854505	YGR240C|YDR516C|YFL045C|YJL155C|YGL253W|YLR446W|YLR345W|YLR377C|YDL246C|YIL107C|YCL040W|YJR159W|YER003C|YFR052C-A|YDL055C|YEL070W|YNR073C|YFL053W|YFR053C	sce:YGR240C|sce:YDR516C|sce:YFL045C|sce:YJL155C|sce:YGL253W|sce:YLR446W|sce:YLR345W|sce:YLR377C|sce:YDL246C|sce:YIL107C|sce:YCL040W|sce:YJR159W|sce:YER003C|sce:YFR053C|sce:YDL055C|sce:YNR073C|sce:YNR073C|sce:YFL053W|sce:YFR053C|	853155|852128|850499|853286|852639|851167|851059|851092|851351|854699|850317|853624|856720|850614|851504|855810|855810|850491|850614|	http://www.genome.jp/kegg-bin/show_pathway?sce00051/sce:YDL246C%09red/sce:YLR377C%09red/sce:YLR345W%09red/sce:YCL040W%09red/sce:YDR516C%09red/sce:YJR159W%09red/sce:YLR446W%09red/sce:YGR240C%09red/sce:YNR073C%09red/sce:YDL055C%09red/sce:YGL253W%09red/sce:YFL045C%09red/sce:YFL053W%09red/sce:YER003C%09red/sce:YIL107C%09red/sce:YFR053C%09red/sce:YJL155C%09red
Mismatch repair	KEGG PATHWAY	sce03430	17	20	0.118223	0.854505	YDR097C|YBR087W|YCR092C|YJR006W|YJR043C|YOL094C|YOL090W|YPL164C|YBR088C|YDL102W|YJL092W|YOR033C|YOR217W|YAR007C|YDL164C|YNL312W|YNL290W	sce:YDR097C|sce:YBR087W|sce:YCR092C|sce:YJR006W|sce:YJR043C|sce:YOL094C|sce:YOL090W|sce:YPL164C|sce:YBR088C|sce:YDL102W|sce:YJL092W|sce:YOR033C|sce:YOR217W|sce:YAR007C|sce:YDL164C|sce:YNL312W|sce:YNL290W|	851671|852383|850454|853462|853500|854059|854063|855939|852385|851456|853353|854198|854392|851266|851391|855404|855426|	http://www.genome.jp/kegg-bin/show_pathway?sce03430/sce:YDL164C%09red/sce:YCR092C%09red/sce:YNL312W%09red/sce:YOR217W%09red/sce:YPL164C%09red/sce:YJL092W%09red/sce:YOR033C%09red/sce:YJR043C%09red/sce:YJR006W%09red/sce:YOL090W%09red/sce:YDL102W%09red/sce:YDR097C%09red/sce:YAR007C%09red/sce:YBR088C%09red/sce:YOL094C%09red/sce:YBR087W%09red/sce:YNL290W%09red
Glyoxylate and dicarboxylate metabolism	KEGG PATHWAY	sce00630	20	26	0.155537	0.854505	YFL030W|YOL126C|YNL117W|YLR058C|YGR088W|YPR035W|YER065C|YPL028W|YGR205W|YPR001W|YPR006C|YDL078C|YPL017C|YDR019C|YNR001C|YOR388C|YIR031C|YKL085W|YDR256C|YMR189W	sce:YFL030W|sce:YOL126C|sce:YNL117W|sce:YLR058C|sce:YGR088W|sce:YPR035W|sce:YER065C|sce:YPL028W|sce:YGR205W|sce:YPR001W|sce:YPR006C|sce:YDL078C|sce:YPL017C|sce:YDR019C|sce:YNR001C|sce:YOR388C|sce:YIR031C|sce:YKL085W|sce:YDR256C|sce:YMR189W|	850514|853994|855606|850747|852979|856147|856794|856079|853119|856107|856114|851481|856090|851582|855732|854570|854849|853777|851843|855227|	http://www.genome.jp/kegg-bin/show_pathway?sce00630/sce:YPR006C%09red/sce:YFL030W%09red/sce:YKL085W%09red/sce:YGR088W%09red/sce:YIR031C%09red/sce:YPR035W%09red/sce:YPR001W%09red/sce:YGR205W%09red/sce:YNR001C%09red/sce:YLR058C%09red/sce:YPL017C%09red/sce:YPL028W%09red/sce:YDR256C%09red/sce:YER065C%09red/sce:YNL117W%09red/sce:YMR189W%09red/sce:YDL078C%09red/sce:YDR019C%09red/sce:YOR388C%09red/sce:Y…
Glycerolipid metabolism	KEGG PATHWAY	sce00561	20	26	0.155537	0.854505	YOR374W|YKL094W|YMR318C|YKR067W|YDL052C|YBL011W|YMR165C|YOR120W|YHL032C|YGR205W|YKR089C|YFL053W|YMR110C|YCR105W|YOR245C|YPL061W|YCR068W|YIL053W|YER062C|YDR284C	sce:YOR374W|sce:YKL094W|sce:YMR318C|sce:YKR067W|sce:YDL052C|sce:YBL011W|sce:YMR165C|sce:YOR120W|sce:YHL032C|sce:YGR205W|sce:YKR089C|sce:YFL053W|sce:YMR110C|sce:YCR105W|sce:YOR245C|sce:YPL061W|sce:YCR068W|sce:YIL053W|sce:YER062C|sce:YDR284C|	854556|853768|855368|853941|851508|852271|855201|854287|856353|853119|853964|850491|855137|850469|854419|856044|850432|854758|856791|851878|	http://www.genome.jp/kegg-bin/show_pathway?sce00561/sce:YKR089C%09red/sce:YIL053W%09red/sce:YBL011W%09red/sce:YHL032C%09red/sce:YCR068W%09red/sce:YDL052C%09red/sce:YPL061W%09red/sce:YGR205W%09red/sce:YCR105W%09red/sce:YFL053W%09red/sce:YER062C%09red/sce:YOR120W%09red/sce:YMR165C%09red/sce:YKR067W%09red/sce:YMR318C%09red/sce:YKL094W%09red/sce:YOR245C%09red/sce:YDR284C%09red/sce:YOR374W%09red/sce:Y…
Pyruvate metabolism	KEGG PATHWAY	sce00620	28	39	0.160371	0.854505	YOR108W|YPL028W|YIR031C|YOR040W|YDR272W|YDL131W|YDL078C|YER178W|YOL126C|YNL071W|YEL071W|YMR110C|YAL054C|YOR347C|YGL062W|YNL117W|YML004C|YOR374W|YDL174C|YML054C|YBL015W|YNL104C|YKR097W|YPL017C|YBR218C|YPL061W|YKL085W|YKL029C	sce:YOR108W|sce:YPL028W|sce:YIR031C|sce:YOR040W|sce:YDR272W|sce:YDL131W|sce:YDL078C|sce:YER178W|sce:YOL126C|sce:YNL071W|sce:YEL071W|sce:YMR110C|sce:YAL054C|sce:YOR347C|sce:YGL062W|sce:YNL117W|sce:YML004C|sce:YOR374W|sce:YDL174C|sce:YML054C|sce:YBL015W|sce:YNL104C|sce:YKR097W|sce:YPL017C|sce:YBR218C|sce:YPL061W|sce:YKL085W|sce:YKL029C|	854275|856079|854849|854205|851865|851425|851481|856925|853994|855653|856638|855137|851245|854529|852818|855606|855009|854556|851380|854950|852266|855619|853972|856090|852519|856044|853777|853839|	http://www.genome.jp/kegg-bin/show_pathway?sce00620/sce:YIR031C%09red/sce:YKR097W%09red/sce:YPL061W%09red/sce:YNL104C%09red/sce:YOR040W%09red/sce:YPL017C%09red/sce:YML054C%09red/sce:YBR218C%09red/sce:YKL085W%09red/sce:YDL174C%09red/sce:YPL028W%09red/sce:YDL131W%09red/sce:YDR272W%09red/sce:YEL071W%09red/sce:YER178W%09red/sce:YKL029C%09red/sce:YNL071W%09red/sce:YMR110C%09red/sce:YOR347C%09red/sce:Y…
Histidine metabolism	KEGG PATHWAY	sce00340	12	14	0.168753	0.854505	YOR374W|YER055C|YCL030C|YMR110C|YMR169C|YIL020C|YOR202W|YMR170C|YIL116W|YPL061W|YBR248C|YNL092W	sce:YOR374W|sce:YER055C|sce:YCL030C|sce:YMR110C|sce:YMR169C|sce:YIL020C|sce:YOR202W|sce:YMR170C|sce:YIL116W|sce:YPL061W|sce:YBR248C|sce:YNL092W|	854556|856782|850327|855137|855205|854792|854377|855206|854690|856044|852550|855632|	http://www.genome.jp/kegg-bin/show_pathway?sce00340/sce:YMR170C%09red/sce:YIL116W%09red/sce:YPL061W%09red/sce:YMR169C%09red/sce:YCL030C%09red/sce:YER055C%09red/sce:YMR110C%09red/sce:YBR248C%09red/sce:YNL092W%09red/sce:YOR202W%09red/sce:YOR374W%09red/sce:YIL020C%09red
Tyrosine metabolism	KEGG PATHWAY	sce00350	12	14	0.168753	0.854505	YKL106W|YMR169C|YBR145W|YHR137C-A|YOL086C|YMR170C|YMR083W|YGL256W|YIL116W|YDL168W|YHR137W|YBR006W	sce:YKL106W|sce:YMR169C|sce:YBR145W|sce:YHR137W|sce:YOL086C|sce:YMR170C|sce:YMR083W|sce:YGL256W|sce:YIL116W|sce:YDL168W|sce:YHR137W|sce:YBR006W|	853755|855205|852442|856539|854068|855206|855107|852636|854690|851386|856539|852291|	http://www.genome.jp/kegg-bin/show_pathway?sce00350/sce:YGL256W%09red/sce:YBR145W%09red/sce:YHR137W%09red/sce:YMR170C%09red/sce:YIL116W%09red/sce:YMR169C%09red/sce:YMR083W%09red/sce:YDL168W%09red/sce:YKL106W%09red/sce:YBR006W%09red/sce:YOL086C%09red
RNA transport	KEGG PATHWAY	sce03013	60	93	0.172156	0.854505	YLR293C|YGR072W|YOL139C|YKR026C|YOR361C|YBR167C|YPL237W|YDR429C|YGR083C|YML031W|YBL079W|YPR041W|YPL169C|YOR185C|YBL018C|YAL033W|YJL138C|YML103C|YHR077C|YNL282W|YKL186C|YIL149C|YKR059W|YDL084W|YKR082W|YDR021W|YJL039C|YPR163C|YKL057C|YER025W|YMR309C|YJR007W|YKR079C|YER105C|YGR030C|YMR235C|YHR170W|YAL035W|YMR153W|YBR079C|YER165W|YDL116W|YDL064W|YMR080C|YOR260W|YJR042W|YKL068W|YHR062C|YDR211W|YFR002W…	sce:YLR293C|sce:YGR072W|sce:YOL139C|sce:YKR026C|sce:YOR361C|sce:YBR167C|sce:YPL237W|sce:YDR429C|sce:YGR083C|sce:YML031W|sce:YBL079W|sce:YPR041W|sce:YPL169C|sce:YOR185C|sce:YBL018C|sce:YAL033W|sce:YKR059W|sce:YML103C|sce:YHR077C|sce:YNL282W|sce:YKL186C|sce:YIL149C|sce:YKR059W|sce:YDL084W|sce:YKR082W|sce:YDR021W|sce:YJL039C|sce:YPR163C|sce:YKL057C|sce:YER025W|sce:YMR309C|sce:YJR007W|sce:YKR079C|sce…	851000|852963|854026|853896|854543|852465|855838|852039|852974|854977|852199|856154|855934|854357|852263|851200|853933|854868|856476|855439|853649|854657|853933|851475|853957|851584|853410|856292|853808|856746|855357|853463|853954|856842|852918|855275|856575|851196|855184|852371|856912|851441|851495|855104|854434|853499|853796|856459|851797|850552|853016|851061|855155|855302|855477|853071|853630|…	http://www.genome.jp/kegg-bin/show_pathway?sce03013/sce:YOR185C%09red/sce:YKR082W%09red/sce:YOR260W%09red/sce:YBL079W%09red/sce:YGR119C%09red/sce:YBL018C%09red/sce:YJR007W%09red/sce:YJL039C%09red/sce:YPR041W%09red/sce:YIL149C%09red/sce:YKL057C%09red/sce:YDL064W%09red/sce:YML103C%09red/sce:YDR211W%09red/sce:YGR030C%09red/sce:YGR162W%09red/sce:YHR077C%09red/sce:YFR002W%09red/sce:YDR429C%09red/sce:Y…
Peroxisome	KEGG PATHWAY	sce04146	27	38	0.175537	0.854505	YOR317W|YLR252W|YJL210W|YGL205W|YNL202W|YML042W|YAR035W|YER024W|YFL030W|YGR088W|YHR008C|YDR244W|YLR191W|YDR265W|YLR284C|YDR256C|YEL020C|YLR251W|YKL188C|YJR104C|YIL160C|YER015W|YPL147W|YKL197C|YNL203C|YGL153W|YLR174W	sce:YOR317W|sce:YLR251W|sce:YJL210W|sce:YGL205W|sce:YNL202W|sce:YML042W|sce:YAR035W|sce:YER024W|sce:YFL030W|sce:YGR088W|sce:YHR008C|sce:YDR244W|sce:YLR191W|sce:YDR265W|sce:YLR284C|sce:YDR256C|sce:YEL020C|sce:YLR251W|sce:YKL188C|sce:YJR104C|sce:YIL160C|sce:YER015W|sce:YPL147W|sce:YKL197C|sce:YNL202W|sce:YGL153W|sce:YLR174W|	854495|850953|853219|852667|855518|854965|851285|856745|850514|852979|856399|851831|850888|851858|850990|851843|856694|850953|853647|853568|854646|856734|855956|853636|855518|852724|850871|	http://www.genome.jp/kegg-bin/show_pathway?sce04146/sce:YJL210W%09red/sce:YKL197C%09red/sce:YGR088W%09red/sce:YEL020C%09red/sce:YML042W%09red/sce:YKL188C%09red/sce:YNL202W%09red/sce:YER024W%09red/sce:YGL205W%09red/sce:YDR244W%09red/sce:YGL153W%09red/sce:YLR191W%09red/sce:YLR251W%09red/sce:YER015W%09red/sce:YOR317W%09red/sce:YFL030W%09red/sce:YHR008C%09red/sce:YLR284C%09red/sce:YAR035W%09red/sce:Y…
Citrate cycle (TCA cycle)	KEGG PATHWAY	sce00020	23	32	0.189306	0.854505	YIL125W|YKL148C|YDR178W|YOR142W|YDR148C|YKL141W|YGR244C|YDL078C|YER178W|YOL126C|YNR001C|YPL017C|YJL045W|YNL071W|YMR118C|YPR001W|YKR097W|YLR164W|YBR218C|YGL062W|YKL085W|YLL041C|YLR174W	sce:YIL125W|sce:YKL148C|sce:YDR178W|sce:YOR142W|sce:YDR148C|sce:YKL141W|sce:YGR244C|sce:YDL078C|sce:YER178W|sce:YOL126C|sce:YNR001C|sce:YPL017C|sce:YJL045W|sce:YNL071W|sce:YMR118C|sce:YPR001W|sce:YKR097W|sce:YLR164W|sce:YBR218C|sce:YGL062W|sce:YKL085W|sce:YLL041C|sce:YLR174W|	854681|853709|851758|854310|851726|853716|853159|851481|856925|853994|855732|856090|853405|855653|855145|856107|853972|850861|852519|852818|853777|850685|850871|	http://www.genome.jp/kegg-bin/show_pathway?sce00020/sce:YOR142W%09red/sce:YKR097W%09red/sce:YPL017C%09red/sce:YBR218C%09red/sce:YKL085W%09red/sce:YNR001C%09red/sce:YDR178W%09red/sce:YKL141W%09red/sce:YER178W%09red/sce:YDR148C%09red/sce:YMR118C%09red/sce:YKL148C%09red/sce:YNL071W%09red/sce:YPR001W%09red/sce:YJL045W%09red/sce:YGR244C%09red/sce:YDL078C%09red/sce:YLR174W%09red/sce:YLL041C%09red/sce:Y…
beta-Alanine metabolism	KEGG PATHWAY	sce00410	11	13	0.190812	0.854505	YOR374W|YMR110C|YMR169C|YPR069C|YMR170C|YMR020W|YGR019W|YIL145C|YPL061W|YMR250W|YLR146C	sce:YOR374W|sce:YMR110C|sce:YMR169C|sce:YPR069C|sce:YMR170C|sce:YMR020W|sce:YGR019W|sce:YIL145C|sce:YPL061W|sce:YMR250W|sce:YLR146C|	854556|855137|855205|856182|855206|855034|852902|854661|856044|855291|850838|	http://www.genome.jp/kegg-bin/show_pathway?sce00410/sce:YLR146C%09red/sce:YMR170C%09red/sce:YMR169C%09red/sce:YPL061W%09red/sce:YIL145C%09red/sce:YOR374W%09red/sce:YMR020W%09red/sce:YMR250W%09red/sce:YMR110C%09red/sce:YPR069C%09red/sce:YGR019W%09red
Methane metabolism	KEGG PATHWAY	sce00680	20	28	0.216696	0.896625	YDL021W|YFL030W|YHR174W|YLR058C|YMR323W|YAL054C|YGR254W|YOR388C|YLR377C|YIL074C|YOR393W|YGR240C|YDL168W|YER081W|YJL068C|YGR208W|YPL281C|YOL056W|YFL053W|YKR043C	sce:YDL021W|sce:YFL030W|sce:YHR174W|sce:YLR058C|sce:YMR323W|sce:YAL054C|sce:YGR254W|sce:YOR388C|sce:YLR377C|sce:YIL074C|sce:YPL281C|sce:YGR240C|sce:YDL168W|sce:YER081W|sce:YJL068C|sce:YGR208W|sce:YPL281C|sce:YOL056W|sce:YFL053W|sce:YKR043C|	851541|850514|856579|850747|855373|851245|853169|854570|851092|854736|855848|853155|851386|856814|853377|853122|855848|854098|850491|853917|	http://www.genome.jp/kegg-bin/show_pathway?sce00680/sce:YDL021W%09red/sce:YOL056W%09red/sce:YIL074C%09red/sce:YER081W%09red/sce:YAL054C%09red/sce:YLR377C%09red/sce:YGR240C%09red/sce:YOR388C%09red/sce:YDL168W%09red/sce:YFL053W%09red/sce:YLR058C%09red/sce:YGR208W%09red/sce:YKR043C%09red/sce:YMR323W%09red/sce:YGR254W%09red/sce:YHR174W%09red/sce:YFL030W%09red/sce:YJL068C%09red/sce:YPL281C%09red
Biosynthesis of unsaturated fatty acids	KEGG PATHWAY	sce01040	9	11	0.24567	0.896625	YDL015C|YGL055W|YIL160C|YLR372W|YCR034W|YGL205W|YJL196C|YJR019C|YBR159W	sce:YDL015C|sce:YGL055W|sce:YIL160C|sce:YLR372W|sce:YCR034W|sce:YGL205W|sce:YJL196C|sce:YJR019C|sce:YBR159W|	851547|852825|854646|851087|850400|852667|853243|853477|852456|	http://www.genome.jp/kegg-bin/show_pathway?sce01040/sce:YJL196C%09red/sce:YCR034W%09red/sce:YJR019C%09red/sce:YLR372W%09red/sce:YDL015C%09red/sce:YGL205W%09red/sce:YBR159W%09red/sce:YIL160C%09red/sce:YGL055W%09red
Fatty acid degradation	KEGG PATHWAY	sce00071	14	19	0.245885	0.896625	YOR374W|YMR110C|YIL160C|YBR145W|YER015W|YOR317W|YGL205W|YOL086C|YDL168W|YMR083W|YPL028W|YPL061W|YLR284C|YGL256W	sce:YOR374W|sce:YMR110C|sce:YIL160C|sce:YBR145W|sce:YER015W|sce:YOR317W|sce:YGL205W|sce:YOL086C|sce:YDL168W|sce:YMR083W|sce:YPL028W|sce:YPL061W|sce:YLR284C|sce:YGL256W|	854556|855137|854646|852442|856734|854495|852667|854068|851386|855107|856079|856044|850990|852636|	http://www.genome.jp/kegg-bin/show_pathway?sce00071/sce:YGL256W%09red/sce:YBR145W%09red/sce:YLR284C%09red/sce:YPL061W%09red/sce:YER015W%09red/sce:YMR083W%09red/sce:YDL168W%09red/sce:YPL028W%09red/sce:YMR110C%09red/sce:YOR317W%09red/sce:YGL205W%09red/sce:YIL160C%09red/sce:YOR374W%09red/sce:YOL086C%09red
Fatty acid elongation	KEGG PATHWAY	sce00062	7	8	0.252318	0.896625	YDL015C|YLR372W|YBR026C|YJL196C|YCR034W|YJR019C|YBR159W	sce:YDL015C|sce:YLR372W|sce:YBR026C|sce:YJL196C|sce:YCR034W|sce:YJR019C|sce:YBR159W|	851547|851087|852314|853243|850400|853477|852456|	http://www.genome.jp/kegg-bin/show_pathway?sce00062/sce:YJL196C%09red/sce:YCR034W%09red/sce:YJR019C%09red/sce:YBR026C%09red/sce:YLR372W%09red/sce:YDL015C%09red/sce:YBR159W%09red
Folate biosynthesis	KEGG PATHWAY	sce00790	7	8	0.252318	0.896625	YKL132C|YDR481C|YMR113W|YNR033W|YOR236W|YOR241W|YNL256W	sce:YKL132C|sce:YDR481C|sce:YMR113W|sce:YNR033W|sce:YOR236W|sce:YOR241W|sce:YNL256W|	853727|852092|855140|855768|854411|854415|855465|	http://www.genome.jp/kegg-bin/show_pathway?sce00790/sce:YOR236W%09red/sce:YNR033W%09red/sce:YKL132C%09red/sce:YDR481C%09red/sce:YMR113W%09red/sce:YOR241W%09red/sce:YNL256W%09red
DNA replication	KEGG PATHWAY	sce03030	21	31	0.262402	0.896625	YBL023C|YNL072W|YBR087W|YNL262W|YJR006W|YJR043C|YOL094C|YAR007C|YBL035C|YPR175W|YKL113C|YDL102W|YIR008C|YOR217W|YBR088C|YKL045W|YDL164C|YNL290W|YNL312W|YNL102W|YGL201C	sce:YBL023C|sce:YNL072W|sce:YBR087W|sce:YNL262W|sce:YJR006W|sce:YJR043C|sce:YOL094C|sce:YAR007C|sce:YBL035C|sce:YPR175W|sce:YKL113C|sce:YDL102W|sce:YIR008C|sce:YOR217W|sce:YBR088C|sce:YKL045W|sce:YDL164C|sce:YNL290W|sce:YNL312W|sce:YNL102W|sce:YGL201C|	852258|855652|852383|855459|853462|853500|854059|851266|852245|856305|853747|851456|854825|854392|852385|853821|851391|855426|855404|855621|852673|	http://www.genome.jp/kegg-bin/show_pathway?sce03030/sce:YDL164C%09red/sce:YNL262W%09red/sce:YKL045W%09red/sce:YIR008C%09red/sce:YNL312W%09red/sce:YOR217W%09red/sce:YPR175W%09red/sce:YKL113C%09red/sce:YNL102W%09red/sce:YGL201C%09red/sce:YJR043C%09red/sce:YJR006W%09red/sce:YAR007C%09red/sce:YDL102W%09red/sce:YNL072W%09red/sce:YBR088C%09red/sce:YBL035C%09red/sce:YOL094C%09red/sce:YBR087W%09red/sce:Y…
Biosynthesis of amino acids	KEGG PATHWAY	sce01230	74	123	0.271102	0.896625	YKL106W|YER055C|YCR012W|YMR323W|YKR043C|YJR130C|YDR035W|YIL074C|YOR393W|YOR108W|YOL058W|YCL064C|YHR033W|YPL281C|YOL061W|YJR148W|YOL056W|YDR234W|YJR016C|YOL140W|YJL200C|YER086W|YGR043C|YEL046C|YPR035W|YDL131W|YGL009C|YOR202W|YGR240C|YPR060C|YJR009C|YCL030C|YGR208W|YPR001W|YHL011C|YNL104C|YNR001C|YHR174W|YMR062C|YNL316C|YDR007W|YFR055W|YIL020C|YOR347C|YER052C|YBR115C|YBL068W|YPL111W|YGR192C|YMR108W…	sce:YKL106W|sce:YER055C|sce:YCR012W|sce:YMR323W|sce:YKR043C|sce:YJR130C|sce:YDR035W|sce:YIL074C|sce:YPL281C|sce:YOR108W|sce:YOL058W|sce:YCL064C|sce:YHR033W|sce:YPL281C|sce:YOL061W|sce:YJR148W|sce:YOL056W|sce:YDR234W|sce:YJR016C|sce:YOL140W|sce:YJL200C|sce:YER086W|sce:YGR043C|sce:YEL046C|sce:YPR035W|sce:YDL131W|sce:YGL009C|sce:YOR202W|sce:YGR240C|sce:YPR060C|sce:YJR009C|sce:YCL030C|sce:YGR208W|sce…	853755|856782|850370|855373|853917|853594|851605|854736|855848|854275|854096|850295|856428|855848|854093|853613|854098|851820|853473|854025|853230|856819|852934|856665|856147|851425|852875|854377|853155|856173|853465|850327|853122|856107|856375|855619|855732|856579|855084|855400|851570|850616|854792|854529|856778|852412|852211|855993|853106|855135|854690|854262|856188|852113|853357|850420|856420|…	http://www.genome.jp/kegg-bin/show_pathway?sce01230/sce:YDR035W%09red/sce:YNR001C%09red/sce:YIL074C%09red/sce:YPL111W%09red/sce:YJL088W%09red/sce:YPR001W%09red/sce:YIL116W%09red/sce:YOR347C%09red/sce:YNL104C%09red/sce:YER055C%09red/sce:YBL068W%09red/sce:YEL046C%09red/sce:YJR016C%09red/sce:YKL106W%09red/sce:YER099C%09red/sce:YMR108W%09red/sce:YHL011C%09red/sce:YBR218C%09red/sce:YJL200C%09red/sce:Y…
Thiamine metabolism	KEGG PATHWAY	sce00730	8	10	0.27996	0.896625	YOR143C|YJR156C|YOL055C|YFL058W|YDL244W|YPL214C|YGR144W|YNL332W	sce:YOR143C|sce:YJR156C|sce:YOL055C|sce:YFL058W|sce:YDL244W|sce:YPL214C|sce:YGR144W|sce:YNL332W|	854314|853621|854099|850486|851353|855887|853047|855384|	http://www.genome.jp/kegg-bin/show_pathway?sce00730/sce:YGR144W%09red/sce:YPL214C%09red/sce:YOR143C%09red/sce:YDL244W%09red/sce:YFL058W%09red/sce:YNL332W%09red/sce:YOL055C%09red/sce:YJR156C%09red
Lysine degradation	KEGG PATHWAY	sce00310	11	15	0.288054	0.896625	YOR374W|YMR110C|YDR440W|YIL125W|YBR115C|YHR119W|YPL028W|YPL061W|YDR148C|YJL168C|YBR006W	sce:YOR374W|sce:YMR110C|sce:YDR440W|sce:YIL125W|sce:YBR115C|sce:YHR119W|sce:YPL028W|sce:YPL061W|sce:YDR148C|sce:YJL168C|sce:YBR006W|	854556|855137|852050|854681|852412|856519|856079|856044|851726|853271|852291|	http://www.genome.jp/kegg-bin/show_pathway?sce00310/sce:YJL168C%09red/sce:YDR148C%09red/sce:YDR440W%09red/sce:YPL061W%09red/sce:YPL028W%09red/sce:YHR119W%09red/sce:YIL125W%09red/sce:YBR006W%09red/sce:YOR374W%09red/sce:YMR110C%09red/sce:YBR115C%09red
Pentose and glucuronate interconversions	KEGG PATHWAY	sce00040	11	15	0.288054	0.896625	YOR374W|YMR318C|YMR110C|YLR070C|YDL246C|YJR159W|YKL035W|YGR194C|YCR105W|YPL061W|YHR104W	sce:YOR374W|sce:YMR318C|sce:YMR110C|sce:YLR070C|sce:YDL246C|sce:YJR159W|sce:YKL035W|sce:YGR194C|sce:YCR105W|sce:YPL061W|sce:YHR104W|	854556|855368|855137|850759|851351|853624|853830|853108|850469|856044|856504|	http://www.genome.jp/kegg-bin/show_pathway?sce00040/sce:YDL246C%09red/sce:YJR159W%09red/sce:YGR194C%09red/sce:YPL061W%09red/sce:YCR105W%09red/sce:YHR104W%09red/sce:YKL035W%09red/sce:YMR110C%09red/sce:YMR318C%09red/sce:YLR070C%09red/sce:YOR374W%09red
Vitamin B6 metabolism	KEGG PATHWAY	sce00750	9	12	0.303312	0.896625	YBR035C|YMR095C|YNL334C|YFL059W|YMR096W|YFL060C|YCR053W|YPR127W|YNL333W	sce:YBR035C|sce:YMR095C|sce:YNL334C|sce:YFL059W|sce:YMR096W|sce:YFL060C|sce:YCR053W|sce:YPR127W|sce:YNL333W|	852323|855120|855382|850485|855121|850484|850420|856245|855383|	http://www.genome.jp/kegg-bin/show_pathway?sce00750/sce:YPR127W%09red/sce:YCR053W%09red/sce:YMR095C%09red/sce:YFL059W%09red/sce:YNL333W%09red/sce:YBR035C%09red/sce:YFL060C%09red/sce:YMR096W%09red/sce:YNL334C%09red
Arginine biosynthesis	KEGG PATHWAY	sce00220	12	17	0.305781	0.896625	YKL106W|YMR062C|YDR111C|YPR035W|YAL062W|YHR018C|YJL088W|YLR089C|YOL058W|YPL111W|YDL215C|YOL140W	sce:YKL106W|sce:YMR062C|sce:YDR111C|sce:YPR035W|sce:YAL062W|sce:YHR018C|sce:YJL088W|sce:YLR089C|sce:YOL058W|sce:YPL111W|sce:YDL215C|sce:YOL140W|	853755|855084|851690|856147|851237|856411|853357|850778|854096|855993|851311|854025|	http://www.genome.jp/kegg-bin/show_pathway?sce00220/sce:YOL058W%09red/sce:YDR111C%09red/sce:YJL088W%09red/sce:YPR035W%09red/sce:YMR062C%09red/sce:YHR018C%09red/sce:YDL215C%09red/sce:YKL106W%09red/sce:YOL140W%09red/sce:YAL062W%09red/sce:YLR089C%09red/sce:YPL111W%09red
ABC transporters	KEGG PATHWAY	sce02010	5	6	0.338863	0.896625	YDR011W|YMR301C|YKL188C|YOR153W|YPL147W	sce:YDR011W|sce:YMR301C|sce:YKL188C|sce:YOR153W|sce:YPL147W|	851574|855347|853647|854324|855956|	http://www.genome.jp/kegg-bin/show_pathway?sce02010/sce:YDR011W%09red/sce:YKL188C%09red/sce:YOR153W%09red/sce:YPL147W%09red/sce:YMR301C%09red
Pentose phosphate pathway	KEGG PATHWAY	sce00030	18	28	0.34234	0.896625	YKL127W|YGR240C|YGR043C|YPR074C|YHR183W|YGR248W|YBL068W|YLR377C|YMR105C|YGR256W|YHR163W|YCR073W-A|YOR095C|YOL061W|YER099C|YHL011C|YKL181W|YNL241C	sce:YKL127W|sce:YGR240C|sce:YGR043C|sce:YPR074C|sce:YHR183W|sce:YGR248W|sce:YBL068W|sce:YLR377C|sce:YMR105C|sce:YGR256W|sce:YHR163W|sce:YCR073W-A|sce:YOR095C|sce:YOL061W|sce:YER099C|sce:YHL011C|sce:YKL181W|sce:YNL241C|	853732|853155|852934|856188|856589|853163|852211|851092|855131|853172|856568|850437|854262|854093|856836|856375|853654|855480|	http://www.genome.jp/kegg-bin/show_pathway?sce00030/sce:YOL061W%09red/sce:YMR105C%09red/sce:YHR163W%09red/sce:YGR043C%09red/sce:YKL127W%09red/sce:YGR240C%09red/sce:YNL241C%09red/sce:YCR073W-A%09red/sce:YOR095C%09red/sce:YHR183W%09red/sce:YGR248W%09red/sce:YGR256W%09red/sce:YER099C%09red/sce:YHL011C%09red/sce:YBL068W%09red/sce:YLR377C%09red/sce:YPR074C%09red/sce:YKL181W%09red
Phenylalanine metabolism	KEGG PATHWAY	sce00360	8	11	0.343745	0.896625	YKL106W|YDR380W|YPR193C|YMR169C|YHR137C-A|YMR170C|YIL116W|YHR137W	sce:YKL106W|sce:YDR380W|sce:YPR193C|sce:YMR169C|sce:YHR137W|sce:YMR170C|sce:YIL116W|sce:YHR137W|	853755|851987|856323|855205|856539|855206|854690|856539|	http://www.genome.jp/kegg-bin/show_pathway?sce00360/sce:YHR137W%09red/sce:YMR170C%09red/sce:YIL116W%09red/sce:YMR169C%09red/sce:YKL106W%09red/sce:YDR380W%09red/sce:YPR193C%09red
Proteasome	KEGG PATHWAY	sce03050	22	35	0.34516	0.896625	YPR108W|YDL147W|YHR027C|YFL007W|YKL145W-A|YGR135W|YER012W|YJL001W|YFR052W|YHR200W|YOR117W|YKL145W|YER094C|YMR314W|YOR259C|YIL075C|YOR157C|YFR050C|YER021W|YDL007W|YML092C|YDR427W	sce:YPR108W|sce:YDL147W|sce:YHR027C|sce:YFL007W|sce:YKL145W|sce:YGR135W|sce:YER012W|sce:YJL001W|sce:YFR052W|sce:YHR200W|sce:YOR117W|sce:YKL145W|sce:YER094C|sce:YMR314W|sce:YOR259C|sce:YIL075C|sce:YOR157C|sce:YFR050C|sce:YER021W|sce:YDL007W|sce:YML092C|sce:YDR427W|	856223|851408|856422|850541|853712|853036|856731|853456|850613|856607|854284|853712|856830|855362|854433|854735|854328|850611|856742|851557|854882|852037|	http://www.genome.jp/kegg-bin/show_pathway?sce03050/sce:YHR200W%09red/sce:YER094C%09red/sce:YDL147W%09red/sce:YFR052W%09red/sce:YMR314W%09red/sce:YPR108W%09red/sce:YER021W%09red/sce:YOR157C%09red/sce:YDL007W%09red/sce:YIL075C%09red/sce:YOR117W%09red/sce:YFR050C%09red/sce:YKL145W%09red/sce:YOR259C%09red/sce:YML092C%09red/sce:YFL007W%09red/sce:YDR427W%09red/sce:YJL001W%09red/sce:YGR135W%09red/sce:Y…
Alanine, aspartate and glutamate metabolism	KEGG PATHWAY	sce00250	19	30	0.353307	0.896625	YFL030W|YKL106W|YNL220W|YHR037W|YPR035W|YAL062W|YDR321W|YHR018C|YKL104C|YLR089C|YDR111C|YPR145W|YGR019W|YOL058W|YBR006W|YLR359W|YMR250W|YDL215C|YMR300C	sce:YFL030W|sce:YKL106W|sce:YNL220W|sce:YHR037W|sce:YPR035W|sce:YAL062W|sce:YDR321W|sce:YHR018C|sce:YKL104C|sce:YLR089C|sce:YDR111C|sce:YPR145W|sce:YGR019W|sce:YOL058W|sce:YBR006W|sce:YLR359W|sce:YMR250W|sce:YDL215C|sce:YMR300C|	850514|853755|855501|856432|856147|851237|851920|856411|853757|850778|851690|856268|852902|854096|852291|851073|855291|851311|855346|	http://www.genome.jp/kegg-bin/show_pathway?sce00250/sce:YKL106W%09red/sce:YFL030W%09red/sce:YPR145W%09red/sce:YDR111C%09red/sce:YOL058W%09red/sce:YPR035W%09red/sce:YNL220W%09red/sce:YDR321W%09red/sce:YHR018C%09red/sce:YDL215C%09red/sce:YHR037W%09red/sce:YKL104C%09red/sce:YMR300C%09red/sce:YLR359W%09red/sce:YMR250W%09red/sce:YAL062W%09red/sce:YLR089C%09red/sce:YBR006W%09red/sce:YGR019W%09red
Base excision repair	KEGG PATHWAY	sce03410	12	18	0.356909	0.896625	YDL102W|YNL262W|YJR006W|YML060W|YER142C|YPR175W|YKL113C|YAL015C|YJR043C|YDL164C|YML021C|YBR088C	sce:YDL102W|sce:YNL262W|sce:YJR006W|sce:YML060W|sce:YER142C|sce:YPR175W|sce:YKL113C|sce:YAL015C|sce:YJR043C|sce:YDL164C|sce:YML021C|sce:YBR088C|	851456|855459|853462|854942|856885|856305|853747|851218|853500|851391|854987|852385|	http://www.genome.jp/kegg-bin/show_pathway?sce03410/sce:YER142C%09red/sce:YDL164C%09red/sce:YNL262W%09red/sce:YAL015C%09red/sce:YPR175W%09red/sce:YKL113C%09red/sce:YJR043C%09red/sce:YJR006W%09red/sce:YDL102W%09red/sce:YML021C%09red/sce:YML060W%09red/sce:YBR088C%09red
One carbon pool by folate	KEGG PATHWAY	sce00670	10	15	0.380723	0.911338	YLR058C|YOR074C|YBR084W|YMR120C|YOR236W|YLR028C|YER183C|YBL013W|YKR080W|YDR019C	sce:YLR058C|sce:YOR074C|sce:YBR084W|sce:YMR120C|sce:YOR236W|sce:YLR028C|sce:YER183C|sce:YBL013W|sce:YKR080W|sce:YDR019C|	850747|854241|852378|855149|854411|850715|856932|852270|853955|851582|	http://www.genome.jp/kegg-bin/show_pathway?sce00670/sce:YOR236W%09red/sce:YBL013W%09red/sce:YBR084W%09red/sce:YMR120C%09red/sce:YLR028C%09red/sce:YOR074C%09red/sce:YKR080W%09red/sce:YLR058C%09red/sce:YER183C%09red/sce:YDR019C%09red
Fatty acid metabolism	KEGG PATHWAY	sce01212	14	22	0.383978	0.911338	YDL015C|YGL055W|YIL160C|YOR221C|YER015W|YOR317W|YCR034W|YGL205W|YPL028W|YLR372W|YJL196C|YBR026C|YBR159W|YPL231W	sce:YDL015C|sce:YGL055W|sce:YIL160C|sce:YOR221C|sce:YER015W|sce:YOR317W|sce:YCR034W|sce:YGL205W|sce:YPL028W|sce:YLR372W|sce:YJL196C|sce:YBR026C|sce:YBR159W|sce:YPL231W|	851547|852825|854646|854396|856734|854495|850400|852667|856079|851087|853243|852314|852456|855845|	http://www.genome.jp/kegg-bin/show_pathway?sce01212/sce:YJL196C%09red/sce:YPL028W%09red/sce:YCR034W%09red/sce:YBR026C%09red/sce:YPL231W%09red/sce:YLR372W%09red/sce:YER015W%09red/sce:YDL015C%09red/sce:YOR221C%09red/sce:YOR317W%09red/sce:YGL205W%09red/sce:YBR159W%09red/sce:YIL160C%09red/sce:YGL055W%09red
Glycine, serine and threonine metabolism	KEGG PATHWAY	sce00260	20	33	0.403346	0.911338	YDL021W|YFL030W|YHR025W|YGR155W|YEL046C|YLR058C|YKR043C|YER052C|YER026C|YIL074C|YGR205W|YMR189W|YER081W|YDR019C|YCL064C|YGR208W|YCR053W|YOL056W|YER086W|YPL017C	sce:YDL021W|sce:YFL030W|sce:YHR025W|sce:YGR155W|sce:YEL046C|sce:YLR058C|sce:YKR043C|sce:YER052C|sce:YER026C|sce:YIL074C|sce:YGR205W|sce:YMR189W|sce:YER081W|sce:YDR019C|sce:YCL064C|sce:YGR208W|sce:YCR053W|sce:YOL056W|sce:YER086W|sce:YPL017C|	851541|850514|856420|853059|856665|850747|853917|856778|856748|854736|853119|855227|856814|851582|850295|853122|850420|854098|856819|856090|	http://www.genome.jp/kegg-bin/show_pathway?sce00260/sce:YLR058C%09red/sce:YDL021W%09red/sce:YOL056W%09red/sce:YIL074C%09red/sce:YGR208W%09red/sce:YER081W%09red/sce:YFL030W%09red/sce:YGR205W%09red/sce:YCR053W%09red/sce:YPL017C%09red/sce:YEL046C%09red/sce:YHR025W%09red/sce:YGR155W%09red/sce:YER052C%09red/sce:YMR189W%09red/sce:YER026C%09red/sce:YKR043C%09red/sce:YDR019C%09red/sce:YER086W%09red/sce:Y…
Valine, leucine and isoleucine biosynthesis	KEGG PATHWAY	sce00290	8	12	0.409128	0.911338	YCL064C|YMR108W|YGL009C|YER086W|YNL104C|YOR108W|YJR148W|YJR016C	sce:YCL064C|sce:YMR108W|sce:YGL009C|sce:YER086W|sce:YNL104C|sce:YOR108W|sce:YJR148W|sce:YJR016C|	850295|855135|852875|856819|855619|854275|853613|853473|	http://www.genome.jp/kegg-bin/show_pathway?sce00290/sce:YJR016C%09red/sce:YOR108W%09red/sce:YNL104C%09red/sce:YJR148W%09red/sce:YMR108W%09red/sce:YER086W%09red/sce:YGL009C%09red/sce:YCL064C%09red
Glycerophospholipid metabolism	KEGG PATHWAY	sce00564	22	37	0.42058	0.911338	YMR006C|YMR165C|YER026C|YKR089C|YDR147W|YJR073C|YGR110W|YDL022W|YKR067W|YPL206C|YDL052C|YMR008C|YIL124W|YIL155C|YDL142C|YLR133W|YHR123W|YBL011W|YDR284C|YNL169C|YGR157W|YPR140W	sce:YMR006C|sce:YMR165C|sce:YER026C|sce:YKR089C|sce:YDR147W|sce:YJR073C|sce:YGR110W|sce:YDL022W|sce:YKR067W|sce:YPL206C|sce:YDL052C|sce:YMR008C|sce:YIL124W|sce:YIL155C|sce:YDL142C|sce:YLR133W|sce:YHR123W|sce:YBL011W|sce:YDR284C|sce:YNL169C|sce:YGR157W|sce:YPR140W|	855018|855201|856748|853964|851725|853536|853007|851539|853941|855895|851508|855020|854682|854651|851413|850824|856523|852271|851878|855552|853061|856262|	http://www.genome.jp/kegg-bin/show_pathway?sce00564/sce:YJR073C%09red/sce:YMR006C%09red/sce:YER026C%09red/sce:YIL155C%09red/sce:YMR008C%09red/sce:YHR123W%09red/sce:YPL206C%09red/sce:YDL022W%09red/sce:YNL169C%09red/sce:YDR284C%09red/sce:YIL124W%09red/sce:YGR110W%09red/sce:YLR133W%09red/sce:YBL011W%09red/sce:YDL142C%09red/sce:YPR140W%09red/sce:YKR067W%09red/sce:YGR157W%09red/sce:YDL052C%09red/sce:Y…
Arginine and proline metabolism	KEGG PATHWAY	sce00330	13	21	0.421268	0.911338	YOR374W|YKL106W|YHR037W|YMR110C|YLR438W|YPR069C|YPL111W|YMR020W|YDR300C|YPL061W|YHR033W|YLR146C|YPR062W	sce:YOR374W|sce:YKL106W|sce:YHR037W|sce:YMR110C|sce:YLR438W|sce:YPR069C|sce:YPL111W|sce:YMR020W|sce:YDR300C|sce:YPL061W|sce:YHR033W|sce:YLR146C|sce:YPR062W|	854556|853755|856432|855137|851158|856182|855993|855034|851894|856044|856428|850838|856175|	http://www.genome.jp/kegg-bin/show_pathway?sce00330/sce:YLR146C%09red/sce:YDR300C%09red/sce:YPL111W%09red/sce:YPL061W%09red/sce:YPR062W%09red/sce:YPR069C%09red/sce:YHR037W%09red/sce:YMR020W%09red/sce:YKL106W%09red/sce:YLR438W%09red/sce:YMR110C%09red/sce:YHR033W%09red/sce:YOR374W%09red
Nitrogen metabolism	KEGG PATHWAY	sce00910	5	7	0.424701	0.911338	YNL036W|YJR149W|YDL215C|YAL062W|YPR035W	sce:YNL036W|sce:YJR149W|sce:YDL215C|sce:YAL062W|sce:YPR035W|	855692|853614|851311|851237|856147|	http://www.genome.jp/kegg-bin/show_pathway?sce00910/sce:YDL215C%09red/sce:YAL062W%09red/sce:YJR149W%09red/sce:YPR035W%09red/sce:YNL036W%09red
RNA degradation	KEGG PATHWAY	sce03018	35	61	0.441813	0.916186	YOR001W|YOL142W|YMR323W|YOL021C|YPR189W|YGR095C|YOR393W|YGR158C|YJL050W|YCR093W|YHR069C|YPL281C|YCR035C|YGR254W|YPR072W|YNL278W|YGR240C|YLR270W|YNL288W|YIL038C|YGL213C|YGL094C|YHR174W|YNL232W|YER165W|YGR195W|YGL173C|YNR025C|YDL111C|YOL115W|YIL079C|YNL299W|YOL149W|YOR048C|YDR280W	sce:YOR001W|sce:YOL142W|sce:YMR323W|sce:YOL021C|sce:YPR189W|sce:YGR095C|sce:YPL281C|sce:YGR158C|sce:YJL050W|sce:YCR093W|sce:YHR069C|sce:YPL281C|sce:YCR035C|sce:YGR254W|sce:YPR072W|sce:YNL278W|sce:YGR240C|sce:YLR270W|sce:YNL288W|sce:YIL038C|sce:YGL213C|sce:YGL094C|sce:YHR174W|sce:YNL232W|sce:YER165W|sce:YGR195W|sce:YGL173C|sce:YNR024W|sce:YDL111C|sce:YOL115W|sce:YIL079C|sce:YNL299W|sce:YOL149W|sce…	854162|854023|855373|854138|856319|852987|855848|853062|853397|850455|856466|855848|850401|853169|856186|855443|853155|850974|855428|854773|852659|852786|856579|855489|856912|853109|852702|855758|851447|854034|854731|855417|854016|854213|851874|	http://www.genome.jp/kegg-bin/show_pathway?sce03018/sce:YIL038C%09red/sce:YIL079C%09red/sce:YGR195W%09red/sce:YCR093W%09red/sce:YGR158C%09red/sce:YLR270W%09red/sce:YPL281C%09red/sce:YOR048C%09red/sce:YGL094C%09red/sce:YGL173C%09red/sce:YJL050W%09red/sce:YPR189W%09red/sce:YDR280W%09red/sce:YDL111C%09red/sce:YMR323W%09red/sce:YPR072W%09red/sce:YOL115W%09red/sce:YNL232W%09red/sce:YOL142W%09red/sce:Y…
Butanoate metabolism	KEGG PATHWAY	sce00650	6	9	0.444751	0.916186	YMR108W|YAL061W|YGR019W|YPL028W|YMR250W|YBR006W	sce:YMR108W|sce:YAL061W|sce:YGR019W|sce:YPL028W|sce:YMR250W|sce:YBR006W|	855135|851238|852902|856079|855291|852291|	http://www.genome.jp/kegg-bin/show_pathway?sce00650/sce:YMR250W%09red/sce:YPL028W%09red/sce:YAL061W%09red/sce:YMR108W%09red/sce:YBR006W%09red/sce:YGR019W%09red
Protein export	KEGG PATHWAY	sce03060	13	22	0.471471	0.926632	YLR378C|YMR150C|YMR035W|YML105C|YLR066W|YBR283C|YML055W|YKL154W|YDR292C|YPL243W|YJL034W|YPL210C|YOR254C	sce:YLR378C|sce:YMR150C|sce:YMR035W|sce:YML105C|sce:YLR066W|sce:YBR283C|sce:YML055W|sce:YKL154W|sce:YDR292C|sce:YPL243W|sce:YJL034W|sce:YPL210C|sce:YOR254C|	851095|855182|855051|854866|850755|852586|854949|853702|851886|855833|853418|855891|854428|	http://www.genome.jp/kegg-bin/show_pathway?sce03060/sce:YML055W%09red/sce:YPL210C%09red/sce:YOR254C%09red/sce:YLR066W%09red/sce:YKL154W%09red/sce:YPL243W%09red/sce:YLR378C%09red/sce:YBR283C%09red/sce:YJL034W%09red/sce:YDR292C%09red/sce:YMR150C%09red/sce:YMR035W%09red/sce:YML105C%09red
Valine, leucine and isoleucine degradation	KEGG PATHWAY	sce00280	8	13	0.474245	0.926632	YOR374W|YMR110C|YIL160C|YGR019W|YPL017C|YPL028W|YPL061W|YJR148W	sce:YOR374W|sce:YMR110C|sce:YIL160C|sce:YGR019W|sce:YPL017C|sce:YPL028W|sce:YPL061W|sce:YJR148W|	854556|855137|854646|852902|856090|856079|856044|853613|	http://www.genome.jp/kegg-bin/show_pathway?sce00280/sce:YPL061W%09red/sce:YGR019W%09red/sce:YPL017C%09red/sce:YPL028W%09red/sce:YMR110C%09red/sce:YIL160C%09red/sce:YJR148W%09red/sce:YOR374W%09red
Glutathione metabolism	KEGG PATHWAY	sce00480	14	24	0.480491	0.926632	YHR183W|YIL066C|YIR037W|YLR299W|YPR069C|YKL026C|YIR038C|YNL241C|YER070W|YFR044C|YGR256W|YGR180C|YLR146C|YLR174W	sce:YHR183W|sce:YIL066C|sce:YIR037W|sce:YLR299W|sce:YPR069C|sce:YKL026C|sce:YIR038C|sce:YNL241C|sce:YER070W|sce:YFR044C|sce:YGR256W|sce:YGR180C|sce:YLR146C|sce:YLR174W|	856589|854744|854855|851006|856182|853842|854856|855480|856801|850605|853172|853091|850838|850871|	http://www.genome.jp/kegg-bin/show_pathway?sce00480/sce:YLR299W%09red/sce:YLR146C%09red/sce:YGR256W%09red/sce:YIR037W%09red/sce:YIL066C%09red/sce:YKL026C%09red/sce:YNL241C%09red/sce:YLR174W%09red/sce:YPR069C%09red/sce:YHR183W%09red/sce:YGR180C%09red/sce:YER070W%09red/sce:YFR044C%09red/sce:YIR038C%09red
Sulfur metabolism	KEGG PATHWAY	sce00920	9	15	0.485807	0.926632	YPR167C|YOL064C|YJR130C|YCL050C|YFR030W|YML082W|YEL039C|YKL001C|YJR137C	sce:YPR167C|sce:YOL064C|sce:YJR130C|sce:YCL050C|sce:YFR030W|sce:YML082W|sce:YEL039C|sce:YKL001C|sce:YJR137C|	856296|854090|853594|850307|850588|854892|856672|853869|853602|	http://www.genome.jp/kegg-bin/show_pathway?sce00920/sce:YML082W%09red/sce:YFR030W%09red/sce:YEL039C%09red/sce:YCL050C%09red/sce:YJR137C%09red/sce:YKL001C%09red/sce:YOL064C%09red/sce:YJR130C%09red/sce:YPR167C%09red
Hippo signaling pathway -multiple species	KEGG PATHWAY	sce04392	5	8	0.508051	0.93445	YBR083W|YOR373W|YNL154C|YAR019C|YGR092W	sce:YBR083W|sce:YOR373W|sce:YNL154C|sce:YAR019C|sce:YGR092W|	852377|854555|855568|851274|852984|	http://www.genome.jp/kegg-bin/show_pathway?sce04392/sce:YNL154C%09red/sce:YOR373W%09red/sce:YAR019C%09red/sce:YGR092W%09red/sce:YBR083W%09red
Riboflavin metabolism	KEGG PATHWAY	sce00740	5	8	0.508051	0.93445	YBR256C|YBL033C|YDL045C|YOL066C|YDR487C	sce:YBR256C|sce:YBL033C|sce:YDL045C|sce:YOL066C|sce:YDR487C|	852559|852247|851516|854088|852098|	http://www.genome.jp/kegg-bin/show_pathway?sce00740/sce:YBL033C%09red/sce:YBR256C%09red/sce:YDR487C%09red/sce:YDL045C%09red/sce:YOL066C%09red
Meiosis - yeast	KEGG PATHWAY	sce04113	71	130	0.521467	0.938206	YJL214W|YEL069C|YLR210W|YJL030W|YER106W|YOR195W|YDR345C|YER020W|YLR081W|YDL016C|YJL005W|YGR044C|YHR152W|YKL062W|YFL011W|YPL203W|YMR139W|YOL156W|YJL187C|YAR019C|YDL194W|YDL245C|YHR118C|YMR011W|YOR073W|YBL084C|YHR096C|YHR092C|YLR103C|YJL164C|YGL201C|YCR096C|YGR108W|YDR436W|YGR098C|YDR342C|YLL004W|YGR059W|YKL166C|YPR007C|YCL067C|YGL116W|YGR225W|YFR028C|YNR072W|YGL086W|YDR523C|YOR351C|YML065W|YBL023C…	sce:YJL214W|sce:YEL069C|sce:YLR210W|sce:YJL030W|sce:YER106W|sce:YOR195W|sce:YDR345C|sce:YER020W|sce:YLR081W|sce:YDL017W|sce:YJL005W|sce:YGR044C|sce:YHR152W|sce:YKL062W|sce:YFL011W|sce:YPL203W|sce:YMR139W|sce:YOL156W|sce:YJL187C|sce:YAR019C|sce:YDL194W|sce:YDL245C|sce:YHR118C|sce:YMR011W|sce:YOR073W|sce:YBL084C|sce:YHR096C|sce:YHR092C|sce:YLR103C|sce:YJL164C|sce:YGL201C|sce:YCR096C|sce:YGR108W|sce…	853216|856640|850907|853422|856843|854370|851946|856741|850770|851545|853452|852935|856557|853803|850536|855898|855170|854009|853252|851274|851333|851352|856518|855023|854240|852194|856496|856492|850793|853275|852673|850458|853002|852046|852990|851943|850656|852950|853688|856115|850406|852762|853140|850585|855809|852794|852135|854533|854937|852258|851788|850879|854786|851691|853003|856590|855013|…	http://www.genome.jp/kegg-bin/show_pathway?sce04113/sce:YJL187C%09red/sce:YPR162C%09red/sce:YMR139W%09red/sce:YJR158W%09red/sce:YHR092C%09red/sce:YHR184W%09red/sce:YPL256C%09red/sce:YER020W%09red/sce:YJL214W%09red/sce:YEL069C%09red/sce:YLL004W%09red/sce:YJL074C%09red/sce:YOR195W%09red/sce:YIL026C%09red/sce:YKL062W%09red/sce:YNR072W%09red/sce:YDR345C%09red/sce:YOL156W%09red/sce:YDL194W%09red/sce:Y…
Cysteine and methionine metabolism	KEGG PATHWAY	sce00270	22	40	0.534335	0.938206	YKL106W|YCL064C|YPR118W|YPR069C|YLR017W|YJR148W|YGR155W|YKL069W|YDL078C|YJR130C|YOL126C|YLR146C|YER052C|YFR055W|YJR024C|YDR502C|YMR009W|YEL038W|YML082W|YLL062C|YKL085W|YNL277W	sce:YKL106W|sce:YCL064C|sce:YPR118W|sce:YPR069C|sce:YLR017W|sce:YJR148W|sce:YGR155W|sce:YKL069W|sce:YDL078C|sce:YJR130C|sce:YOL126C|sce:YLR146C|sce:YER052C|sce:YFR055W|sce:YJR024C|sce:YDR502C|sce:YMR009W|sce:YEL038W|sce:YML082W|sce:YLL062C|sce:YKL085W|sce:YNL277W|	853755|850295|856234|856182|850704|853613|853059|853794|851481|853594|853994|850838|856778|850616|853481|852113|855021|856673|854892|850664|853777|855444|	http://www.genome.jp/kegg-bin/show_pathway?sce00270/sce:YNL277W%09red/sce:YKL106W%09red/sce:YEL038W%09red/sce:YJR024C%09red/sce:YJR130C%09red/sce:YGR155W%09red/sce:YLR017W%09red/sce:YLR146C%09red/sce:YFR055W%09red/sce:YPR069C%09red/sce:YER052C%09red/sce:YPR118W%09red/sce:YDR502C%09red/sce:YKL069W%09red/sce:YKL085W%09red/sce:YMR009W%09red/sce:YLL062C%09red/sce:YDL078C%09red/sce:YML082W%09red/sce:Y…
Nucleotide excision repair	KEGG PATHWAY	sce03420	20	37	0.56185	0.938206	YDR311W|YBR087W|YNL262W|YJR006W|YJR043C|YOL094C|YOL133W|YER162C|YMR201C|YPR175W|YBR088C|YDL102W|YJL092W|YOR217W|YDR460W|YAR007C|YDL164C|YNL290W|YNL312W|YER171W	sce:YDR311W|sce:YBR087W|sce:YNL262W|sce:YJR006W|sce:YJR043C|sce:YOL094C|sce:YOL133W|sce:YER162C|sce:YMR201C|sce:YPR175W|sce:YBR088C|sce:YDL102W|sce:YJL092W|sce:YOR217W|sce:YDR460W|sce:YAR007C|sce:YDL164C|sce:YNL290W|sce:YNL312W|sce:YER171W|	851906|852383|855459|853462|853500|854059|853986|856909|855241|856305|852385|851456|853353|854392|852071|851266|851391|855426|855404|856918|	http://www.genome.jp/kegg-bin/show_pathway?sce03420/sce:YOL133W%09red/sce:YDL164C%09red/sce:YNL262W%09red/sce:YJR043C%09red/sce:YNL312W%09red/sce:YDR311W%09red/sce:YER162C%09red/sce:YJL092W%09red/sce:YMR201C%09red/sce:YOR217W%09red/sce:YDR460W%09red/sce:YJR006W%09red/sce:YPR175W%09red/sce:YAR007C%09red/sce:YDL102W%09red/sce:YBR088C%09red/sce:YOL094C%09red/sce:YBR087W%09red/sce:YER171W%09red/sce:Y…
Arachidonic acid metabolism	KEGG PATHWAY	sce00590	3	5	0.578852	0.938206	YKL026C|YKR089C|YIR037W	sce:YKL026C|sce:YKR089C|sce:YIR037W|	853842|853964|854855|	http://www.genome.jp/kegg-bin/show_pathway?sce00590/sce:YKR089C%09red/sce:YKL026C%09red/sce:YIR037W%09red
Ether lipid metabolism	KEGG PATHWAY	sce00565	4	7	0.582203	0.938206	YKR089C|YHR123W|YIL124W|YOR269W	sce:YKR089C|sce:YHR123W|sce:YIL124W|sce:YOR269W|	853964|856523|854682|854443|	http://www.genome.jp/kegg-bin/show_pathway?sce00565/sce:YKR089C%09red/sce:YOR269W%09red/sce:YHR123W%09red/sce:YIL124W%09red
Various types of N-glycan biosynthesis	KEGG PATHWAY	sce00513	16	30	0.58327	0.938206	YER001W|YEL036C|YJL186W|YDR245W|YML115C|YML019W|YJL002C|YBR070C|YPL050C|YJL183W|YNR030W|YGL022W|YOR085W|YLR057W|YJR075W|YNL048W	sce:YER001W|sce:YEL036C|sce:YJL186W|sce:YDR245W|sce:YML115C|sce:YML019W|sce:YJL002C|sce:YBR070C|sce:YPL050C|sce:YJL183W|sce:YNR030W|sce:YGL022W|sce:YOR085W|sce:YLR057W|sce:YJR075W|sce:YNL048W|	856718|856675|853253|851832|854925|854989|853455|852362|856057|853256|855764|852862|854252|850746|853538|855679|	http://www.genome.jp/kegg-bin/show_pathway?sce00513/sce:YPL050C%09red/sce:YML115C%09red/sce:YBR070C%09red/sce:YNR030W%09red/sce:YJR075W%09red/sce:YML019W%09red/sce:YDR245W%09red/sce:YJL002C%09red/sce:YLR057W%09red/sce:YJL183W%09red/sce:YER001W%09red/sce:YJL186W%09red/sce:YEL036C%09red/sce:YOR085W%09red/sce:YNL048W%09red/sce:YGL022W%09red
Other types of O-glycan biosynthesis	KEGG PATHWAY	sce00514	7	13	0.593713	0.938206	YER001W|YGL257C|YGR199W|YJR143C|YDL095W|YDR307W|YAL023C	sce:YER001W|sce:YGL257C|sce:YGR199W|sce:YJR143C|sce:YDL095W|sce:YDR307W|sce:YAL023C|	856718|852635|853113|853608|851462|851902|851210|	http://www.genome.jp/kegg-bin/show_pathway?sce00514/sce:YAL023C%09red/sce:YJR143C%09red/sce:YGR199W%09red/sce:YDL095W%09red/sce:YDR307W%09red/sce:YGL257C%09red/sce:YER001W%09red
Propanoate metabolism	KEGG PATHWAY	sce00640	7	13	0.593713	0.938206	YAL054C|YOR142W|YGR244C|YGR019W|YPL017C|YPL028W|YPR002W	sce:YAL054C|sce:YOR142W|sce:YGR244C|sce:YGR019W|sce:YPL017C|sce:YPL028W|sce:YPR002W|	851245|854310|853159|852902|856090|856079|856108|	http://www.genome.jp/kegg-bin/show_pathway?sce00640/sce:YOR142W%09red/sce:YGR244C%09red/sce:YAL054C%09red/sce:YPR002W%09red/sce:YPL017C%09red/sce:YPL028W%09red/sce:YGR019W%09red
Tryptophan metabolism	KEGG PATHWAY	sce00380	9	17	0.601181	0.938206	YOR374W|YMR110C|YGR088W|YIL125W|YLR231C|YJR025C|YPL028W|YPL061W|YDR256C	sce:YOR374W|sce:YMR110C|sce:YGR088W|sce:YIL125W|sce:YLR231C|sce:YJR025C|sce:YPL028W|sce:YPL061W|sce:YDR256C|	854556|855137|852979|854681|850933|853482|856079|856044|851843|	http://www.genome.jp/kegg-bin/show_pathway?sce00380/sce:YGR088W%09red/sce:YLR231C%09red/sce:YPL061W%09red/sce:YOR374W%09red/sce:YPL028W%09red/sce:YDR256C%09red/sce:YIL125W%09red/sce:YMR110C%09red/sce:YJR025C%09red
Phenylalanine, tyrosine and tryptophan biosynthesis	KEGG PATHWAY	sce00400	9	17	0.601181	0.938206	YKL106W|YNL316C|YDR007W|YHR137C-A|YDR035W|YBR166C|YPR060C|YIL116W|YHR137W	sce:YKL106W|sce:YNL316C|sce:YDR007W|sce:YHR137W|sce:YDR035W|sce:YBR166C|sce:YPR060C|sce:YIL116W|sce:YHR137W|	853755|855400|851570|856539|851605|852464|856173|854690|856539|	http://www.genome.jp/kegg-bin/show_pathway?sce00400/sce:YNL316C%09red/sce:YDR035W%09red/sce:YHR137W%09red/sce:YPR060C%09red/sce:YIL116W%09red/sce:YDR007W%09red/sce:YKL106W%09red/sce:YBR166C%09red
Glycosylphosphatidylinositol(GPI)-anchor biosynthesis	KEGG PATHWAY	sce00563	13	25	0.61493	0.940667	YNL038W|YLL031C|YCL052C|YJL132W|YFL025C|YMR281W|YLR088W|YKL165C|YBR004C|YIL102C-A|YJL091C|YOR149C|YDR331W	sce:YNL038W|sce:YLL031C|sce:YCL052C|sce:YJL132W|sce:YFL025C|sce:YMR281W|sce:YLR088W|sce:YKL165C|sce:YBR004C|sce:YIL102C-A|sce:YJL091C|sce:YOR149C|sce:YDR331W|	855690|850628|850305|853309|850519|855324|850777|853690|852289|3799974|853354|854320|851931|	http://www.genome.jp/kegg-bin/show_pathway?sce00563/sce:YJL091C%09red/sce:YMR281W%09red/sce:YFL025C%09red/sce:YKL165C%09red/sce:YBR004C%09red/sce:YOR149C%09red/sce:YIL102C-A%09red/sce:YLL031C%09red/sce:YNL038W%09red/sce:YLR088W%09red/sce:YJL132W%09red/sce:YCL052C%09red/sce:YDR331W%09red
2-Oxocarboxylic acid metabolism	KEGG PATHWAY	sce01210	18	35	0.630155	0.940667	YJL200C|YMR108W|YMR062C|YGL009C|YDL131W|YER052C|YKL106W|YDR111C|YLR089C|YOR108W|YDR234W|YNR001C|YPR001W|YJR148W|YOL140W|YNL104C|YJR016C|YLR174W	sce:YJL200C|sce:YMR108W|sce:YMR062C|sce:YGL009C|sce:YDL131W|sce:YER052C|sce:YKL106W|sce:YDR111C|sce:YLR089C|sce:YOR108W|sce:YDR234W|sce:YNR001C|sce:YPR001W|sce:YJR148W|sce:YOL140W|sce:YNL104C|sce:YJR016C|sce:YLR174W|	853230|855135|855084|852875|851425|856778|853755|851690|850778|854275|851820|855732|856107|853613|854025|855619|853473|850871|	http://www.genome.jp/kegg-bin/show_pathway?sce01210/sce:YOL140W%09red/sce:YPR001W%09red/sce:YJR016C%09red/sce:YMR108W%09red/sce:YOR108W%09red/sce:YMR062C%09red/sce:YNR001C%09red/sce:YNL104C%09red/sce:YLR174W%09red/sce:YJR148W%09red/sce:YDR111C%09red/sce:YKL106W%09red/sce:YER052C%09red/sce:YDL131W%09red/sce:YLR089C%09red/sce:YDR234W%09red/sce:YJL200C%09red/sce:YGL009C%09red
Longevity regulating pathway - multiple species	KEGG PATHWAY	sce04213	18	35	0.630155	0.940667	YER103W|YOR025W|YKL166C|YJR104C|YGR088W|YHR008C|YGL037C|YJL005W|YPL149W|YJL164C|YLL024C|YDR096W|YOR101W|YKL062W|YPL203W|YDL042C|YAL005C|YDR256C	sce:YER103W|sce:YOR025W|sce:YKL166C|sce:YJR104C|sce:YGR088W|sce:YHR008C|sce:YGL037C|sce:YJL005W|sce:YPL149W|sce:YJL164C|sce:YLL024C|sce:YDR096W|sce:YOR101W|sce:YKL062W|sce:YPL203W|sce:YDL042C|sce:YAL005C|sce:YDR256C|	856840|854190|853688|853568|852979|856399|852846|853452|855954|853275|850636|851670|854268|853803|855898|851520|851259|851843|	http://www.genome.jp/kegg-bin/show_pathway?sce04213/sce:YHR008C%09red/sce:YGR088W%09red/sce:YOR101W%09red/sce:YOR025W%09red/sce:YPL203W%09red/sce:YJR104C%09red/sce:YLL024C%09red/sce:YJL005W%09red/sce:YAL005C%09red/sce:YDR256C%09red/sce:YKL166C%09red/sce:YGL037C%09red/sce:YJL164C%09red/sce:YDL042C%09red/sce:YER103W%09red/sce:YPL149W%09red/sce:YDR096W%09red/sce:YKL062W%09red
Selenocompound metabolism	KEGG PATHWAY	sce00450	6	12	0.654379	0.958848	YHR106W|YFR055W|YJR130C|YML082W|YGR171C|YGR264C	sce:YHR106W|sce:YFR055W|sce:YJR130C|sce:YML082W|sce:YGR171C|sce:YGR264C|	856506|850616|853594|854892|853081|853181|	http://www.genome.jp/kegg-bin/show_pathway?sce00450/sce:YGR171C%09red/sce:YHR106W%09red/sce:YFR055W%09red/sce:YML082W%09red/sce:YGR264C%09red/sce:YJR130C%09red
AGE-RAGE signaling pathway in diabetic complications	KEGG PATHWAY	sce04933	4	8	0.660953	0.958848	YPL268W|YGR040W|YBL016W|YOR101W	sce:YPL268W|sce:YGR040W|sce:YBL016W|sce:YOR101W|	855860|852931|852265|854268|	http://www.genome.jp/kegg-bin/show_pathway?sce04933/sce:YPL268W%09red/sce:YBL016W%09red/sce:YOR101W%09red/sce:YGR040W%09red
Terpenoid backbone biosynthesis	KEGG PATHWAY	sce00900	9	19	0.702151	0.98486	YMR220W|YJR117W|YLR450W|YBR002C|YKL019W|YDR410C|YPL069C|YPL028W|YPL117C	sce:YMR220W|sce:YJR117W|sce:YLR450W|sce:YBR002C|sce:YKL019W|sce:YDR410C|sce:YPL069C|sce:YPL028W|sce:YPL117C|	855260|853581|851171|852287|853849|852019|856036|856079|855986|	http://www.genome.jp/kegg-bin/show_pathway?sce00900/sce:YDR410C%09red/sce:YPL069C%09red/sce:YLR450W%09red/sce:YPL028W%09red/sce:YJR117W%09red/sce:YPL117C%09red/sce:YMR220W%09red/sce:YBR002C%09red/sce:YKL019W%09red
Steroid biosynthesis	KEGG PATHWAY	sce00100	8	17	0.704359	0.98486	YHR190W|YGL012W|YNR019W|YKR089C|YML008C|YLR056W|YGR175C|YGL001C	sce:YHR190W|sce:YGL012W|sce:YNR019W|sce:YKR089C|sce:YML008C|sce:YLR056W|sce:YGR175C|sce:YGL001C|	856597|852872|855753|853964|855003|850745|853086|852883|	http://www.genome.jp/kegg-bin/show_pathway?sce00100/sce:YKR089C%09red/sce:YNR019W%09red/sce:YML008C%09red/sce:YGL001C%09red/sce:YLR056W%09red/sce:YHR190W%09red/sce:YGL012W%09red/sce:YGR175C%09red
Pantothenate and CoA biosynthesis	KEGG PATHWAY	sce00770	7	15	0.70757	0.98486	YDR531W|YHR063C|YMR108W|YIL145C|YJR016C|YJR148W|YGL154C	sce:YDR531W|sce:YHR063C|sce:YMR108W|sce:YIL145C|sce:YJR016C|sce:YJR148W|sce:YGL154C|	852144|856460|855135|854661|853473|853613|852723|	http://www.genome.jp/kegg-bin/show_pathway?sce00770/sce:YJR016C%09red/sce:YHR063C%09red/sce:YIL145C%09red/sce:YJR148W%09red/sce:YDR531W%09red/sce:YMR108W%09red/sce:YGL154C%09red
N-Glycan biosynthesis	KEGG PATHWAY	sce00510	14	30	0.73557	0.991369	YGR227W|YPL227C|YOR085W|YOR067C|YML019W|YGR036C|YJL002C|YBR070C|YIL102C-A|YGL022W|YNR030W|YLR057W|YBR243C|YNL048W	sce:YGR227W|sce:YPL227C|sce:YOR085W|sce:YOR067C|sce:YML019W|sce:YGR036C|sce:YJL002C|sce:YBR070C|sce:YIL102C-A|sce:YGL022W|sce:YNR030W|sce:YLR057W|sce:YBR243C|sce:YNL048W|	853142|855874|854252|854233|854989|852924|853455|852362|3799974|852862|855764|850746|852545|855679|	http://www.genome.jp/kegg-bin/show_pathway?sce00510/sce:YBR070C%09red/sce:YGR036C%09red/sce:YNR030W%09red/sce:YJL002C%09red/sce:YBR243C%09red/sce:YOR067C%09red/sce:YIL102C-A%09red/sce:YGR227W%09red/sce:YPL227C%09red/sce:YML019W%09red/sce:YLR057W%09red/sce:YOR085W%09red/sce:YNL048W%09red/sce:YGL022W%09red
Ubiquinone and other terpenoid-quinone biosynthesis	KEGG PATHWAY	sce00130	3	7	0.744502	0.991369	YOR125C|YGR255C|YOL096C	sce:YOR125C|sce:YGR255C|sce:YOL096C|	854292|853170|854057|	http://www.genome.jp/kegg-bin/show_pathway?sce00130/sce:YOL096C%09red/sce:YOR125C%09red/sce:YGR255C%09red
Nicotinate and nicotinamide metabolism	KEGG PATHWAY	sce00760	9	20	0.745974	0.991369	YOR155C|YOR025W|YGL037C|YFR047C|YGR010W|YNL129W|YLR328W|YDL042C|YBR006W	sce:YOR155C|sce:YOR025W|sce:YGL037C|sce:YFR047C|sce:YGR010W|sce:YNL129W|sce:YLR328W|sce:YDL042C|sce:YBR006W|	854326|854190|852846|850608|852893|855594|851039|851520|852291|	http://www.genome.jp/kegg-bin/show_pathway?sce00760/sce:YOR155C%09red/sce:YGL037C%09red/sce:YLR328W%09red/sce:YOR025W%09red/sce:YNL129W%09red/sce:YFR047C%09red/sce:YDL042C%09red/sce:YGR010W%09red/sce:YBR006W%09red
Protein processing in endoplasmic reticulum	KEGG PATHWAY	sce04141	42	86	0.750745	0.991369	YIL016W|YML019W|YML013W|YBR082C|YJL034W|YOR085W|YPL096W|YPL240C|YNL049C|YJL073W|YOR288C|YNR026C|YLL024C|YGL022W|YOL013C|YLR057W|YAL005C|YMR022W|YJR007W|YDR171W|YCR067C|YLR080W|YJL002C|YMR214W|YDR328C|YIL030C|YER103W|YDR518W|YBR072W|YLR378C|YHR098C|YBR169C|YOL133W|YBR283C|YMR264W|YNL064C|YOR254C|YMR186W|YDR059C|YLR207W|YPL106C|YKL213C	sce:YIL016W|sce:YML019W|sce:YML013W|sce:YBR082C|sce:YJL034W|sce:YOR085W|sce:YPL096W|sce:YPL240C|sce:YNL049C|sce:YJL073W|sce:YOR288C|sce:YNR026C|sce:YLL024C|sce:YGL022W|sce:YOL013C|sce:YLR057W|sce:YAL005C|sce:YMR022W|sce:YJR007W|sce:YDR171W|sce:YCR067C|sce:YLR080W|sce:YJL002C|sce:YMR214W|sce:YDR328C|sce:YIL030C|sce:YER103W|sce:YDR518W|sce:YBR072W|sce:YLR378C|sce:YHR098C|sce:YBR169C|sce:YOL133W|sce…	854796|854989|854995|852376|853418|854252|856009|855836|855678|853372|854462|855760|850636|852862|854149|850746|851259|855036|853463|851751|850431|850769|853455|855254|851928|854781|856840|852130|852364|851095|856498|852467|853986|852586|855306|855661|854428|855224|851631|850904|855998|853667|	http://www.genome.jp/kegg-bin/show_pathway?sce04141/sce:YDR518W%09red/sce:YJL073W%09red/sce:YOR254C%09red/sce:YDR059C%09red/sce:YLR080W%09red/sce:YJR007W%09red/sce:YLL024C%09red/sce:YML013W%09red/sce:YNL064C%09red/sce:YDR171W%09red/sce:YOL133W%09red/sce:YBR082C%09red/sce:YMR214W%09red/sce:YJL034W%09red/sce:YCR067C%09red/sce:YDR328C%09red/sce:YIL030C%09red/sce:YLR057W%09red/sce:YMR186W%09red/sce:Y…
Cell cycle - yeast	KEGG PATHWAY	sce04111	62	126	0.770906	0.994836	YML064C|YJL030W|YJR053W|YOR195W|YDL016C|YJL076W|YCR084C|YDR146C|YLR272C|YJL187C|YAR019C|YOL001W|YBL016W|YHR118C|YOR026W|YDR325W|YDL003W|YDR507C|YPR162C|YIL046W|YGL201C|YHR152W|YGR108W|YGR098C|YDR180W|YDR110W|YLL004W|YKL101W|YMR199W|YPR119W|YBL084C|YGL116W|YMR055C|YFR028C|YGR092W|YNL289W|YGL086W|YDR328C|YBR093C|YML065W|YBL023C|YLR210W|YER147C|YIL026C|YGL003C|YDR113C|YJL074C|YGR109C|YMR001C|YML027W…	sce:YML064C|sce:YJL030W|sce:YJR053W|sce:YOR195W|sce:YDL017W|sce:YJL076W|sce:YCR084C|sce:YDR146C|sce:YLR272C|sce:YJL187C|sce:YAR019C|sce:YOL001W|sce:YBL016W|sce:YHR118C|sce:YOR026W|sce:YDR325W|sce:YDL003W|sce:YDR507C|sce:YPR162C|sce:YIL046W|sce:YGL201C|sce:YHR152W|sce:YGR108W|sce:YGR098C|sce:YDR180W|sce:YDR110W|sce:YLL004W|sce:YKL101W|sce:YMR199W|sce:YPR119W|sce:YBL084C|sce:YGL116W|sce:YMR055C|sce…	854938|853422|853513|854370|851545|853369|850445|851724|850977|853252|851274|854161|852265|856518|854191|851925|851561|852119|856291|854765|852673|856557|853002|852990|851761|851688|850656|853760|855239|856236|852194|852762|855077|850585|852984|855427|852794|851928|852390|854937|852258|850907|856890|854786|852881|851691|853371|853003|855013|854981|855819|851457|850873|850334|850793|855950|853986|…	http://www.genome.jp/kegg-bin/show_pathway?sce04111/sce:YJL187C%09red/sce:YPR162C%09red/sce:YDR146C%09red/sce:YLR272C%09red/sce:YKL101W%09red/sce:YPL256C%09red/sce:YJL076W%09red/sce:YLL004W%09red/sce:YJL074C%09red/sce:YOR195W%09red/sce:YIL026C%09red/sce:YDR180W%09red/sce:YML027W%09red/sce:YJR053W%09red/sce:YGR098C%09red/sce:YER147C%09red/sce:YGR108W%09red/sce:YMR199W%09red/sce:YGL116W%09red/sce:Y…
Lysine biosynthesis	KEGG PATHWAY	sce00300	5	12	0.772688	0.994836	YJL200C|YDL131W|YER052C|YBR115C|YDR234W	sce:YJL200C|sce:YDL131W|sce:YER052C|sce:YBR115C|sce:YDR234W|	853230|851425|856778|852412|851820|	http://www.genome.jp/kegg-bin/show_pathway?sce00300/sce:YDR234W%09red/sce:YJL200C%09red/sce:YBR115C%09red/sce:YER052C%09red/sce:YDL131W%09red
Regulation of autophagy	KEGG PATHWAY	sce04140	7	17	0.797888	1	YBL078C|YHR171W|YNR007C|YBR097W|YBR128C|YPL149W|YNL223W	sce:YBL078C|sce:YHR171W|sce:YNR007C|sce:YBR097W|sce:YBR128C|sce:YPL149W|sce:YNL223W|	852200|856576|855741|852394|852425|855954|855498|	http://www.genome.jp/kegg-bin/show_pathway?sce04140/sce:YBR097W%09red/sce:YBR128C%09red/sce:YHR171W%09red/sce:YNL223W%09red/sce:YNR007C%09red/sce:YPL149W%09red/sce:YBL078C%09red
Cyanoamino acid metabolism	KEGG PATHWAY	sce00460	3	8	0.805364	1	YDR321W|YLR058C|YLR299W	sce:YDR321W|sce:YLR058C|sce:YLR299W|	851920|850747|851006|	http://www.genome.jp/kegg-bin/show_pathway?sce00460/sce:YLR299W%09red/sce:YLR058C%09red/sce:YDR321W%09red
Fatty acid biosynthesis	KEGG PATHWAY	sce00061	4	11	0.833168	1	YOR221C|YER015W|YOR317W|YPL231W	sce:YOR221C|sce:YER015W|sce:YOR317W|sce:YPL231W|	854396|856734|854495|855845|	http://www.genome.jp/kegg-bin/show_pathway?sce00061/sce:YPL231W%09red/sce:YOR221C%09red/sce:YOR317W%09red/sce:YER015W%09red
Inositol phosphate metabolism	KEGG PATHWAY	sce00562	7	18	0.834261	1	YJL100W|YDR287W|YPL268W|YHR046C|YJL153C|YDR173C|YLR305C	sce:YJL100W|sce:YDR287W|sce:YPL268W|sce:YHR046C|sce:YJL153C|sce:YDR173C|sce:YLR305C|	853345|851881|855860|856442|853288|851753|851014|	http://www.genome.jp/kegg-bin/show_pathway?sce00562/sce:YDR287W%09red/sce:YLR305C%09red/sce:YJL153C%09red/sce:YDR173C%09red/sce:YHR046C%09red/sce:YPL268W%09red/sce:YJL100W%09red
Biotin metabolism	KEGG PATHWAY	sce00780	2	6	0.835071	1	YNR058W|YNR057C	sce:YNR058W|sce:YNR057C|	855795|855794|	http://www.genome.jp/kegg-bin/show_pathway?sce00780/sce:YNR057C%09red/sce:YNR058W%09red
MAPK signaling pathway - yeast	KEGG PATHWAY	sce04011	53	113	0.840224	1	YIL113W|YDR144C|YGR070W|YDL158C|YCL027W|YOL105C|YLR331C|YKL062W|YDL006W|YAL041W|YLR305C|YKL178C|YPR119W|YGR088W|YGR032W|YDL022W|YNL154C|YJL187C|YNL298W|YGR040W|YNL145W|YER118C|YMR306W|YGR108W|YDR256C|YKL101W|YMR199W|YDR490C|YCR084C|YIL147C|YJL157C|YIR019C|YDR099W|YBR083W|YBL016W|YDL235C|YLR182W|YGR109C|YDR461W|YPR075C|YPL049C|YPL187W|YPL256C|YGR023W|YKL177W|YOR208W|YGR014W|YGR022C|YOR008C|YLL021W…	sce:YIL113W|sce:YDR144C|sce:YGR070W|sce:YDL159W|sce:YCL027W|sce:YOL105C|sce:YLR332W|sce:YKL062W|sce:YDL006W|sce:YAL041W|sce:YLR305C|sce:YKL178C|sce:YPR119W|sce:YGR088W|sce:YGR032W|sce:YDL022W|sce:YNL154C|sce:YJL187C|sce:YNL298W|sce:YGR040W|sce:YNL145W|sce:YER118C|sce:YMR306W|sce:YGR108W|sce:YDR256C|sce:YKL101W|sce:YMR199W|sce:YDR490C|sce:YCR084C|sce:YIL147C|sce:YJL157C|sce:YIR019C|sce:YDR099W|sce…	854693|851722|852961|851396|850330|854046|851042|853803|851558|851190|851014|853677|856236|852979|852920|851539|855568|853252|855418|852931|855577|856854|855353|853002|851843|853760|855239|852101|850445|854659|853283|854836|851676|852377|852265|851363|850879|853003|852072|856191|856058|855914|855819|852905|853677|854383|852897|852905|854170|850639|850811|855438|856484|	http://www.genome.jp/kegg-bin/show_pathway?sce04011/sce:YNL154C%09red/sce:YJL187C%09red/sce:YGR088W%09red/sce:YGR032W%09red/sce:YPL256C%09red/sce:YOR008C%09red/sce:YPR075C%09red/sce:YHR084W%09red/sce:YPL049C%09red/sce:YKL062W%09red/sce:YGR040W%09red/sce:YIL147C%09red/sce:YGR108W%09red/sce:YDR144C%09red/sce:YLR120C%09red/sce:YMR199W%09red/sce:YDL006W%09red/sce:YDL022W%09red/sce:YDR461W%09red/sce:Y…
Sphingolipid metabolism	KEGG PATHWAY	sce00600	5	14	0.856047	1	YPL087W|YDR062W|YBR183W|YDR294C|YMR296C	sce:YPL087W|sce:YDR062W|sce:YBR183W|sce:YDR294C|sce:YMR296C|	856018|851634|852481|851888|855342|	http://www.genome.jp/kegg-bin/show_pathway?sce00600/sce:YDR062W%09red/sce:YMR296C%09red/sce:YDR294C%09red/sce:YBR183W%09red/sce:YPL087W%09red
SNARE interactions in vesicular transport	KEGG PATHWAY	sce04130	8	21	0.856885	1	YOR036W|YDR498C|YAL030W|YMR183C|YOL018C|YHL030W-A|YKL006C-A|YMR197C	sce:YOR036W|sce:YDR498C|sce:YAL030W|sce:YMR183C|sce:YOL018C|sce:YHL031C|sce:YKL006C-A|sce:YMR197C|	854201|852109|851203|855221|854142|856354|853863|855237|	http://www.genome.jp/kegg-bin/show_pathway?sce04130/sce:YOL018C%09red/sce:YDR498C%09red/sce:YOR036W%09red/sce:YKL006C-A%09red/sce:YHL031C%09red/sce:YAL030W%09red/sce:YMR197C%09red/sce:YMR183C%09red
Homologous recombination	KEGG PATHWAY	sce03440	7	19	0.865225	1	YBR073W|YJR006W|YJR043C|YNL312W|YDL102W|YDL059C|YAR007C	sce:YBR073W|sce:YJR006W|sce:YJR043C|sce:YNL312W|sce:YDL102W|sce:YDL059C|sce:YAR007C|	852365|853462|853500|855404|851456|851500|851266|	http://www.genome.jp/kegg-bin/show_pathway?sce03440/sce:YDL059C%09red/sce:YNL312W%09red/sce:YJR043C%09red/sce:YJR006W%09red/sce:YAR007C%09red/sce:YDL102W%09red/sce:YBR073W%09red
mRNA surveillance pathway	KEGG PATHWAY	sce03015	19	46	0.876988	1	YNL222W|YGR072W|YHR077C|YKR084C|YDR021W|YMR125W|YKL186C|YNL001W|YDR172W|YML016C|YBR143C|YDL084W|YER165W|YMR061W|YDR195W|YPL169C|YMR080C|YDR436W|YOR179C	sce:YNL222W|sce:YGR072W|sce:YHR077C|sce:YKR084C|sce:YDR021W|sce:YMR125W|sce:YKL186C|sce:YNL001W|sce:YDR172W|sce:YML016C|sce:YBR143C|sce:YDL084W|sce:YER165W|sce:YMR061W|sce:YDR195W|sce:YPL169C|sce:YMR080C|sce:YDR436W|sce:YOR179C|	855499|852963|856476|853959|851584|855155|853649|855731|851752|854992|852440|851475|856912|855083|851776|855934|855104|852046|854351|	http://www.genome.jp/kegg-bin/show_pathway?sce03015/sce:YOR179C%09red/sce:YDL084W%09red/sce:YDR436W%09red/sce:YDR172W%09red/sce:YNL222W%09red/sce:YNL001W%09red/sce:YGR072W%09red/sce:YMR125W%09red/sce:YBR143C%09red/sce:YER165W%09red/sce:YHR077C%09red/sce:YKL186C%09red/sce:YDR195W%09red/sce:YPL169C%09red/sce:YKR084C%09red/sce:YMR061W%09red/sce:YDR021W%09red/sce:YMR080C%09red/sce:YML016C%09red
Phagosome	KEGG PATHWAY	sce04145	14	36	0.89216	1	YLR378C|YOR036W|YKL080W|YOR089C|YBR283C|YFL039C|YKR014C|YML085C|YOR270C|YFL037W|YPR079W|YNR006W|YBR127C|YPR036W	sce:YLR378C|sce:YOR036W|sce:YKL080W|sce:YOR089C|sce:YBR283C|sce:YFL039C|sce:YKR014C|sce:YML085C|sce:YOR270C|sce:YFL037W|sce:YPR079W|sce:YNR006W|sce:YBR127C|sce:YPR036W|	851095|854201|853782|854256|852586|850504|853884|854889|854444|850506|856194|855739|852424|856148|	http://www.genome.jp/kegg-bin/show_pathway?sce04145/sce:YBR127C%09red/sce:YOR089C%09red/sce:YFL039C%09red/sce:YPR036W%09red/sce:YLR378C%09red/sce:YNR006W%09red/sce:YBR283C%09red/sce:YKL080W%09red/sce:YFL037W%09red/sce:YPR079W%09red/sce:YOR270C%09red/sce:YML085C%09red/sce:YOR036W%09red/sce:YKR014C%09red
Sulfur relay system	KEGG PATHWAY	sce04122	2	8	0.91693	1	YGL211W|YNL119W	sce:YGL211W|sce:YNL119W|	852661|855603|	http://www.genome.jp/kegg-bin/show_pathway?sce04122/sce:YGL211W%09red/sce:YNL119W%09red
Phosphatidylinositol signaling system	KEGG PATHWAY	sce04070	6	19	0.921941	1	YJL100W|YDR287W|YPL268W|YHR046C|YDR173C|YLR305C	sce:YJL100W|sce:YDR287W|sce:YPL268W|sce:YHR046C|sce:YDR173C|sce:YLR305C|	853345|851881|855860|856442|851753|851014|	http://www.genome.jp/kegg-bin/show_pathway?sce04070/sce:YDR287W%09red/sce:YLR305C%09red/sce:YDR173C%09red/sce:YHR046C%09red/sce:YPL268W%09red/sce:YJL100W%09red
Porphyrin and chlorophyll metabolism	KEGG PATHWAY	sce00860	5	17	0.932209	1	YER141W|YAL039C|YDL120W|YKL087C|YOL033W	sce:YER141W|sce:YAL039C|sce:YDL120W|sce:YKL087C|sce:YOL033W|	856884|851192|851437|853775|854124|	http://www.genome.jp/kegg-bin/show_pathway?sce00860/sce:YKL087C%09red/sce:YOL033W%09red/sce:YAL039C%09red/sce:YDL120W%09red/sce:YER141W%09red
Regulation of mitophagy - yeast	KEGG PATHWAY	sce04139	15	41	0.932584	1	YIL147C|YDR207C|YER151C|YLL001W|YIL065C|YBL078C|YOR061W|YOL105C|YOR008C|YIL146C|YNR051C|YLR356W|YCR079W|YNL283C|YIL035C	sce:YIL147C|sce:YDR207C|sce:YER151C|sce:YLL001W|sce:YIL065C|sce:YBL078C|sce:YOR061W|sce:YOL105C|sce:YOR008C|sce:YIL146C|sce:YNR051C|sce:YLR356W|sce:YCR079W|sce:YNL283C|sce:YIL035C|	854659|851788|856895|850686|854745|852200|854227|854046|854170|854660|855787|851070|850441|855438|854776|	http://www.genome.jp/kegg-bin/show_pathway?sce04139/sce:YIL146C%09red/sce:YNL283C%09red/sce:YNR051C%09red/sce:YBL078C%09red/sce:YOR061W%09red/sce:YDR207C%09red/sce:YIL035C%09red/sce:YOL105C%09red/sce:YOR008C%09red/sce:YLR356W%09red/sce:YIL065C%09red/sce:YCR079W%09red/sce:YER151C%09red/sce:YIL147C%09red/sce:YLL001W%09red
Endocytosis	KEGG PATHWAY	sce04144	28	73	0.957975	1	YMR077C|YDL161W|YER031C|YDL192W|YKR014C|YLR337C|YOR181W|YOR069W|YJL036W|YDL137W|YDR388W|YLR206W|YAL005C|YOR089C|YBL037W|YER122C|YLR417W|YER103W|YJR031C|YEL022W|YHR012W|YLR338W|YNR035C|YOR094W|YLL024C|YLR025W|YLR370C|YNR006W	sce:YMR077C|sce:YDL161W|sce:YER031C|sce:YDL192W|sce:YKR014C|sce:YLR337C|sce:YOR181W|sce:YOR069W|sce:YJL036W|sce:YDL137W|sce:YDR388W|sce:YLR206W|sce:YAL005C|sce:YOR089C|sce:YBL037W|sce:YER122C|sce:YLR417W|sce:YER103W|sce:YJR031C|sce:YEL022W|sce:YHR012W|sce:YLR337C|sce:YNR035C|sce:YOR094W|sce:YLL024C|sce:YLR025W|sce:YLR370C|sce:YNR006W|	855101|851392|856753|851335|853884|851051|854353|854235|853416|851418|851996|850903|851259|854256|852243|856859|851135|856840|853488|856691|856403|851051|855771|854261|850636|850712|851085|855739|	http://www.genome.jp/kegg-bin/show_pathway?sce04144/sce:YOR181W%09red/sce:YLL024C%09red/sce:YDL192W%09red/sce:YNR006W%09red/sce:YOR069W%09red/sce:YDL137W%09red/sce:YLR370C%09red/sce:YLR206W%09red/sce:YDR388W%09red/sce:YOR089C%09red/sce:YLR337C%09red/sce:YLR025W%09red/sce:YJR031C%09red/sce:YMR077C%09red/sce:YNR035C%09red/sce:YOR094W%09red/sce:YBL037W%09red/sce:YER031C%09red/sce:YER103W%09red/sce:Y…
Ubiquitin mediated proteolysis	KEGG PATHWAY	sce04120	16	47	0.965348	1	YOL013C|YGL003C|YBL084C|YGL116W|YDR059C|YKL210W|YMR022W|YDR054C|YBR082C|YLL036C|YEL012W|YIL046W|YOL133W|YDR328C|YDL064W|YDR390C	sce:YOL013C|sce:YGL003C|sce:YBL084C|sce:YGL116W|sce:YDR059C|sce:YKL210W|sce:YMR022W|sce:YDR054C|sce:YBR082C|sce:YLL036C|sce:YEL012W|sce:YIL046W|sce:YOL133W|sce:YDR328C|sce:YDL064W|sce:YDR390C|	854149|852881|852194|852762|851631|853670|855036|851624|852376|850623|856704|854765|853986|851928|851495|851998|	http://www.genome.jp/kegg-bin/show_pathway?sce04120/sce:YOL133W%09red/sce:YOL013C%09red/sce:YBR082C%09red/sce:YLL036C%09red/sce:YBL084C%09red/sce:YDR059C%09red/sce:YDR328C%09red/sce:YKL210W%09red/sce:YDR054C%09red/sce:YEL012W%09red/sce:YIL046W%09red/sce:YDR390C%09red/sce:YGL003C%09red/sce:YDL064W%09red/sce:YMR022W%09red/sce:YGL116W%09red
Oxidative phosphorylation	KEGG PATHWAY	sce00190	26	72	0.975294	1	YGL008C|YHR001W-A|YKL148C|YDR178W|YGR183C|YIL111W|YJL166W|YKL080W|YEL024W|YFR033C|YBR127C|YLR164W|YLR038C|YKL141W|YJL045W|YOR270C|YGL191W|YOR065W|YBL045C|YMR118C|YNL052W|YPR036W|YDR377W|YML081C-A|YER141W|YLL041C	sce:YGL008C|sce:YHR001W-A|sce:YKL148C|sce:YDR178W|sce:YGR183C|sce:YIL111W|sce:YJL166W|sce:YKL080W|sce:YEL024W|sce:YFR033C|sce:YBR127C|sce:YLR164W|sce:YLR038C|sce:YKL141W|sce:YJL045W|sce:YOR270C|sce:YGL191W|sce:YOR065W|sce:YBL045C|sce:YMR118C|sce:YNL052W|sce:YPR036W|sce:YDR377W|sce:YML081C-A|sce:YER141W|sce:YLL041C|	852876|856390|853709|851758|853095|854695|853273|853782|856689|850593|852424|850861|850727|853716|853405|854444|852684|854231|852235|855145|855675|856148|851983|854893|856884|850685|	http://www.genome.jp/kegg-bin/show_pathway?sce00190/sce:YLR038C%09red/sce:YML081C-A%09red/sce:YPR036W%09red/sce:YER141W%09red/sce:YHR001W-A%09red/sce:YKL080W%09red/sce:YOR270C%09red/sce:YBR127C%09red/sce:YBL045C%09red/sce:YIL111W%09red/sce:YDR178W%09red/sce:YKL141W%09red/sce:YGR183C%09red/sce:YOR065W%09red/sce:YEL024W%09red/sce:YMR118C%09red/sce:YKL148C%09red/sce:YNL052W%09red/sce:YJL045W%09red/s…
Non-homologous end-joining	KEGG PATHWAY	sce03450	1	10	0.991684	1	YKL113C	sce:YKL113C|	853747|	http://www.genome.jp/kegg-bin/show_pathway?sce03450/sce:YKL113C%09red
Basal transcription factors	KEGG PATHWAY	sce03022	6	32	0.997911	1	YKR062W|YDR311W|YPL011C|YDR460W|YPL129W|YER171W	sce:YKR062W|sce:YDR311W|sce:YPL011C|sce:YDR460W|sce:YPL129W|sce:YER171W|	853936|851906|856096|852071|855974|856918|	http://www.genome.jp/kegg-bin/show_pathway?sce03022/sce:YPL011C%09red/sce:YDR460W%09red/sce:YDR311W%09red/sce:YKR062W%09red/sce:YPL129W%09red/sce:YER171W%09red
Spliceosome	KEGG PATHWAY	sce03040	23	79	0.998177	1	YFR005C|YCR064C|YPR182W|YMR288W|YDR416W|YKL173W|YMR125W|YLL036C|YER172C|YNR011C|YEL026W|YLL024C|YDL084W|YDR021W|YKL074C|YAL005C|YER103W|YDR163W|YGL120C|YAL032C|YNL112W|YNL139C|YBR055C	sce:YFR005C|sce:YCR063W|sce:YPR182W|sce:YMR288W|sce:YDR416W|sce:YKL173W|sce:YMR125W|sce:YLL036C|sce:YER172C|sce:YNR011C|sce:YEL026W|sce:YLL024C|sce:YDL084W|sce:YDR021W|sce:YKL074C|sce:YAL005C|sce:YER103W|sce:YDR163W|sce:YGL120C|sce:YAL032C|sce:YNL112W|sce:YNL139C|sce:YBR055C|	850555|850427|856312|855332|852025|853681|855155|850623|856919|855745|856687|850636|851475|851584|853788|851259|856840|851741|852757|851201|855611|855583|852344|	http://www.genome.jp/kegg-bin/show_pathway?sce03040/sce:YGL120C%09red/sce:YLL024C%09red/sce:YFR005C%09red/sce:YKL173W%09red/sce:YMR125W%09red/sce:YDR163W%09red/sce:YPR182W%09red/sce:YLL036C%09red/sce:YNR011C%09red/sce:YCR063W%09red/sce:YBR055C%09red/sce:YER172C%09red/sce:YAL032C%09red/sce:YDR021W%09red/sce:YKL074C%09red/sce:YDL084W%09red/sce:YEL026W%09red/sce:YNL139C%09red/sce:YER103W%09red/sce:Y…
Ribosome	KEGG PATHWAY	sce03010	61	181	0.999755	1	YDR471W|YOR312C|YDL082W|YJR113C|YJL177W|YLR185W|YDR405W|YMR143W|YMR194W|YPL079W|YBR189W|YPL081W|YLR333C|YGR085C|YLR441C|YDL191W|YKR094C|YML024W|YLR367W|YLR344W|YNL162W|YGL031C|YKL156W|YLR406C|YPR102C|YMR121C|YGR118W|YBR181C|YPL090C|YFL034C-A|YOR234C|YNL302C|YOR293W|YHR010W|YNL096C|YGL103W|YER074W|YLR388W|YOR182C|YML063W|YIL069C|YLR287C-A|YHL033C|YNL306W|YJL190C|YHR141C|YLR448W|YIL148W|YLL045C|YOL…	sce:YDR471W|sce:YOR312C|sce:YDL082W|sce:YJR113C|sce:YJL177W|sce:YLR185W|sce:YDR405W|sce:YMR143W|sce:YMR194W|sce:YPL079W|sce:YBR189W|sce:YPL081W|sce:YLR333C|sce:YGR085C|sce:YLR441C|sce:YDL136W|sce:YKR094C|sce:YML024W|sce:YLR367W|sce:YLR344W|sce:YNL162W|sce:YGL031C|sce:YKL156W|sce:YLR406C|sce:YPR102C|sce:YMR121C|sce:YPR132W|sce:YPL090C|sce:YPL090C|sce:YFL034C-A|sce:YOR234C|sce:YNL302C|sce:YOR293W|s…	852082|854489|851477|853578|853262|850882|852014|855174|855232|856026|852487|856024|851045|852976|851162|851419|853969|854984|851082|851058|855560|852852|853700|851122|856217|855150|856250|856015|856015|850509|854409|855414|854468|856401|855628|852775|854741|851104|854354|854939|854741|854354|856352|855410|853249|855560|851169|853969|850682|853993|855730|854982|855772|854028|853051|854489|854263|…	http://www.genome.jp/kegg-bin/show_pathway?sce03010/sce:YNL302C%09red/sce:YPL090C%09red/sce:YPR132W%09red/sce:YIL069C%09red/sce:YPR102C%09red/sce:YNL306W%09red/sce:YJR113C%09red/sce:YPL079W%09red/sce:YFL034C-A%09red/sce:YNR036C%09red/sce:YML063W%09red/sce:YLR448W%09red/sce:YHL033C%09red/sce:YOL127W%09red/sce:YDR471W%09red/sce:YHR010W%09red/sce:YGL147C%09red/sce:YLR185W%09red/sce:YLR406C%09red/sce…
Aminoacyl-tRNA biosynthesis	KEGG PATHWAY	sce00970	21	336	1	1	YOL097C|YLR060W|YBR121C|YPL160W|YGR185C|YPL104W|YOR168W|YBL013W|YNL073W|YBL076C|YCR024C|YBR121C-A|YDR023W|YGR171C|YGR264C|YFL022C|YNL247W|YGR094W|YIL078W|YOL033W|YPR033C	sce:YOL097C|sce:YLR060W|sce:YBR121C|sce:YPL160W|sce:YGR185C|sce:YPL104W|sce:YOR168W|sce:YBL013W|sce:YNL073W|sce:YBL076C|sce:YCR024C|sce:YBR121C|sce:YDR023W|sce:YGR171C|sce:YGR264C|sce:YFL022C|sce:YNL247W|sce:YGR094W|sce:YIL078W|sce:YOL033W|sce:YPR033C|	854056|850749|852418|855943|853097|856000|854339|852270|855651|852202|850388|852418|851587|853081|853181|850522|855474|852986|854732|854124|856145|	http://www.genome.jp/kegg-bin/show_pathway?sce00970/sce:YGR171C%09red/sce:YPR033C%09red/sce:YBL013W%09red/sce:YIL078W%09red/sce:YGR094W%09red/sce:YCR024C%09red/sce:YOR168W%09red/sce:YPL104W%09red/sce:YOL097C%09red/sce:YDR023W%09red/sce:YFL022C%09red/sce:YBL076C%09red/sce:YNL073W%09red/sce:YPL160W%09red/sce:YGR264C%09red/sce:YLR060W%09red/sce:YBR121C%09red/sce:YGR185C%09red/sce:YOL033W%09red/sce:Y…
--------------------
#Term	Database	ID	Input number	Background number	P-Value	Corrected P-Value	Input	KEGG_ID/KO	Entrez_ID	Hyperlink
--------------------
#Term	Database	ID	Input number	Background number	P-Value	Corrected P-Value	Input	KEGG_ID/KO	Entrez_ID	Hyperlink
--------------------

## Sheet: I522-24vsI522-72.KEGG
#Term	Database	ID	Input number	Background number	P-Value	Corrected P-Value	Input	KEGG_ID/KO	Entrez_ID	Hyperlink
Biosynthesis of antibiotics	KEGG PATHWAY	sce01130	183	224	0.0258083	0.884929	YAL012W|YKL067W|YMR318C|YOL064C|YMR323W|YKL019W|YGR248W|YKL060C|YLR303W|YMR205C|YGR087C|YMR110C|YCR005C|YCR105W|YKL035W|YOL061W|YDL080C|YHR183W|YMR108W|YKR043C|YBR196C|YGR240C|YMR083W|YBR263W|YJR130C|YGR208W|YGR256W|YLR142W|YKL152C|YMR062C|YNL316C|YMR015C|YBR117C|YBR166C|YIL116W|YIR034C|YKL104C|YLR058C|YDL166C|YDR178W|YLR164W|YBR249C|YHR137W|YER023C-A|YBR116C|YAL038W|YCL064C|YML126C|YPL028W|YLR45…	sce:YAL012W|sce:YKL067W|sce:YMR318C|sce:YOL064C|sce:YMR323W|sce:YKL019W|sce:YGR248W|sce:YKL060C|sce:YLR303W|sce:YMR205C|sce:YGR087C|sce:YMR110C|sce:YCR005C|sce:YCR105W|sce:YKL035W|sce:YOL061W|sce:YDL080C|sce:YHR183W|sce:YMR108W|sce:YKR043C|sce:YBR196C|sce:YGR240C|sce:YMR083W|sce:YBR263W|sce:YJR130C|sce:YGR208W|sce:YGR256W|sce:YLR142W|sce:YKL152C|sce:YMR062C|sce:YNL316C|sce:YMR015C|sce:YBR117C|sce…	851221|853798|855368|854090|855373|853849|853163|853805|851010|855245|852978|855137|850361|850469|853830|854093|851479|856589|855135|853917|852495|853155|855107|852565|853594|853122|853172|850833|853705|855084|855400|855029|852414|852464|854690|854852|853757|850747|851388|851758|850861|852551|856539|856744|852414|851193|850295|854913|856079|851171|854736|855848|850317|854096|851346|856800|853613|…	http://www.genome.jp/kegg-bin/show_pathway?sce01130/sce:YOR323C%09red/sce:YOR142W%09red/sce:YML008C%09red/sce:YPL111W%09red/sce:YLR446W%09red/sce:YKL060C%09red/sce:YCR105W%09red/sce:YBL068W%09red/sce:YDR158W%09red/sce:YGR175C%09red/sce:YOR095C%09red/sce:YGR208W%09red/sce:YHR163W%09red/sce:YAL012W%09red/sce:YNL280C%09red/sce:YLR438W%09red/sce:YJR139C%09red/sce:YGR061C%09red/sce:YNL316C%09red/sce:Y…
Metabolic pathways	KEGG PATHWAY	sce01100	521	699	0.0292813	0.884929	YAL012W|YHR163W|YDR050C|YMR323W|YMR165C|YGR061C|YDR481C|YMR205C|YCR005C|YCR105W|YDL102W|YGL037C|YDL238C|YLR089C|YLR395C|YBR248C|YFL045C|YMR015C|YBR117C|YPR190C|YGR194C|YMR009W|YPL258C|YEL051W|YEL029C|YDL246C|YOR202W|YLL062C|YER081W|YER070W|YPL262W|YHR025W|YIL074C|YDL086W|YCL040W|YOL058W|YIR031C|YCR012W|YIL021W|YGL026C|Q0275|YPR074C|YDR354W|YGR020C|YNL332W|YKR067W|YOR168W|YER052C|YMR202W|YGL062W|Y…	sce:YAL012W|sce:YHR163W|sce:YDR050C|sce:YMR323W|sce:YMR165C|sce:YGR061C|sce:YDR481C|sce:YMR205C|sce:YCR005C|sce:YCR105W|sce:YDL102W|sce:YGL037C|sce:YDL238C|sce:YLR089C|sce:YLR395C|sce:YBR248C|sce:YFL045C|sce:YMR015C|sce:YBR117C|sce:YPR190C|sce:YGR194C|sce:YMR009W|sce:YPL258C|sce:YEL051W|sce:YEL029C|sce:YDL246C|sce:YOR202W|sce:YLL062C|sce:YER081W|sce:YER070W|sce:YPL262W|sce:YHR025W|sce:YIL074C|sce…	851221|856568|851620|855373|855201|852952|852092|855245|850361|850469|851456|852846|851360|850778|851111|852550|850499|855029|852414|856320|853108|855021|855870|856659|856683|851351|854377|850664|856814|856801|855866|856420|854736|851472|850317|854096|854849|850370|854791|852858|854627|856188|851956|852903|855384|853941|854339|856778|855242|852818|856720|852554|850327|851541|852317|854287|852565|…	http://www.genome.jp/kegg-bin/show_pathway?sce01100/sce:YJL221C%09red/sce:YGR292W%09red/sce:YEL027W%09red/sce:YGR175C%09red/sce:YGR208W%09red/sce:YGL184C%09red/sce:YDR111C%09red/sce:YJR109C%09red/sce:YCL030C%09red/sce:YPL053C%09red/sce:YDL244W%09red/sce:YOR065W%09red/sce:YJR139C%09red/sce:YOL065C%09red/sce:YGR061C%09red/sce:YDR248C%09red/sce:YOR341W%09red/sce:YER023W%09red/sce:YIL102C-A%09red/sce…
Biosynthesis of secondary metabolites	KEGG PATHWAY	sce01110	235	298	0.0330553	0.884929	YDR354W|YMR318C|YDR050C|YMR323W|YMR165C|YGR061C|YGR248W|YKL060C|YLR303W|YDR226W|YMR205C|YGR087C|YMR110C|YCR005C|YCR105W|YOL061W|YDL080C|YJR073C|YHR183W|YMR108W|YGR157W|YBR196C|YGR240C|YMR083W|YIL145C|YJR130C|YBR248C|YLR142W|YKL152C|YDL015C|YFL045C|YNL316C|YLR450W|YHR190W|YGR256W|YER026C|YPR160W-A|YBR166C|YMR170C|YJR020W|YIL116W|YIR034C|YDR502C|YGL148W|YOL033W|YDL166C|YAR073W|YJL097W|YOR202W|YGR12…	sce:YDR354W|sce:YMR318C|sce:YDR050C|sce:YMR323W|sce:YMR165C|sce:YGR061C|sce:YGR248W|sce:YKL060C|sce:YLR303W|sce:YDR226W|sce:YMR205C|sce:YGR087C|sce:YMR110C|sce:YCR005C|sce:YCR105W|sce:YOL061W|sce:YDL080C|sce:YJR073C|sce:YHR183W|sce:YMR108W|sce:YGR157W|sce:YBR196C|sce:YGR240C|sce:YMR083W|sce:YIL145C|sce:YJR130C|sce:YBR248C|sce:YLR142W|sce:YKL152C|sce:YDL015C|sce:YFL045C|sce:YNL316C|sce:YLR450W|sce…	851956|855368|851620|855373|855201|852952|853163|853805|851010|851812|855245|852978|855137|850361|850469|854093|851479|853536|856589|855135|853061|852495|853155|855107|854661|853594|852550|850833|853705|851547|850499|855400|851171|856597|853172|856748|856289|852464|855206|853477|854690|854852|852113|852729|854124|851388|856626|853348|854377|853025|850664|851758|856884|850861|852551|856539|856744|…	http://www.genome.jp/kegg-bin/show_pathway?sce01110/sce:YPR006C%09red/sce:YOR323C%09red/sce:YOR142W%09red/sce:YML008C%09red/sce:YIR031C%09red/sce:YLR446W%09red/sce:YKL060C%09red/sce:YER141W%09red/sce:YBL068W%09red/sce:YDR158W%09red/sce:YMR108W%09red/sce:YIL155C%09red/sce:YHR216W%09red/sce:YGR175C%09red/sce:YOR095C%09red/sce:YHR123W%09red/sce:YPL111W%09red/sce:YGL184C%09red/sce:YDL022W%09red/sce:Y…
Carbon metabolism	KEGG PATHWAY	sce01200	98	114	0.0417067	0.884929	YHR163W|YMR323W|YGR248W|YKL060C|YLR303W|YMR205C|YDR178W|YCR005C|YOL061W|YHR183W|YBR196C|YGR240C|YBR263W|YGR208W|YGR256W|YKL152C|YBR117C|YER081W|YNR001C|YPL262W|YKL029C|YBR116C|YAL038W|YCL064C|YPL028W|YIL074C|YOR393W|YCL040W|YIR031C|YCR012W|YFL030W|YGR254W|YPR074C|YLR354C|YJR009C|YAL054C|YOR184W|YOR388C|YOR095C|YDL021W|YLR153C|YPL017C|YKL085W|YLL041C|YKL106W|YKR043C|YLR377C|YFR052C-A|YOR142W|YPL28…	sce:YHR163W|sce:YMR323W|sce:YGR248W|sce:YKL060C|sce:YLR303W|sce:YMR205C|sce:YDR178W|sce:YCR005C|sce:YOL061W|sce:YHR183W|sce:YBR196C|sce:YGR240C|sce:YBR263W|sce:YGR208W|sce:YGR256W|sce:YKL152C|sce:YBR117C|sce:YER081W|sce:YNR001C|sce:YPL262W|sce:YKL029C|sce:YBR117C|sce:YAL038W|sce:YCL064C|sce:YPL028W|sce:YIL074C|sce:YPL281C|sce:YCL040W|sce:YIR031C|sce:YCR012W|sce:YFL030W|sce:YGR254W|sce:YPR074C|sce…	856568|855373|853163|853805|851010|855245|851758|850361|854093|856589|852495|853155|852565|853122|853172|853705|852414|856814|855732|855866|853839|852414|851193|850295|856079|854736|855848|850317|854849|850370|850514|853169|856188|851068|853465|851245|854356|854570|854262|851541|850846|856090|853777|850685|853755|853917|851092|850614|854310|855848|854098|851835|853716|850778|856819|855606|852979|…	http://www.genome.jp/kegg-bin/show_pathway?sce01200/sce:YPR006C%09red/sce:YOR142W%09red/sce:YIR031C%09red/sce:YLR446W%09red/sce:YKL060C%09red/sce:YBL068W%09red/sce:YOR095C%09red/sce:YGR208W%09red/sce:YKL085W%09red/sce:YDR111C%09red/sce:YER065C%09red/sce:YDR248C%09red/sce:YGR043C%09red/sce:YDL021W%09red/sce:YHR183W%09red/sce:YDR256C%09red/sce:YAL038W%09red/sce:YNL117W%09red/sce:YLR377C%09red/sce:Y…
Biosynthesis of amino acids	KEGG PATHWAY	sce01230	104	123	0.047367	0.884929	YAL012W|YIL094C|YMR323W|YKL060C|YLR303W|YMR205C|YCR005C|YOL061W|YMR108W|YGR240C|YGR208W|YBR248C|YKL152C|YMR062C|YNL316C|YBR117C|YIL116W|YIR034C|YDR502C|YOR202W|YER081W|YBR249C|YER023C-A|YBR116C|YAL038W|YHR025W|YIL074C|YOR393W|YOL058W|YDL182W|YCR012W|YJR148W|YGL026C|YGR254W|YPR074C|YLR354C|YDR354W|YJR009C|YJR139C|YPL111W|YPR060C|YJL200C|YER052C|YIL020C|YOR184W|YNR050C|YBL068W|YCL030C|YDL021W|YLR35…	sce:YAL012W|sce:YIL094C|sce:YMR323W|sce:YKL060C|sce:YLR303W|sce:YMR205C|sce:YCR005C|sce:YOL061W|sce:YMR108W|sce:YGR240C|sce:YGR208W|sce:YBR248C|sce:YKL152C|sce:YMR062C|sce:YNL316C|sce:YBR117C|sce:YIL116W|sce:YIR034C|sce:YDR502C|sce:YOR202W|sce:YER081W|sce:YBR249C|sce:YER023W|sce:YBR117C|sce:YAL038W|sce:YHR025W|sce:YIL074C|sce:YPL281C|sce:YOL058W|sce:YDL182W|sce:YCR012W|sce:YJR148W|sce:YGL026C|sce…	851221|854714|855373|853805|851010|855245|850361|854093|855135|853155|853122|852550|853705|855084|855400|852414|854690|854852|852113|854377|856814|852551|856744|852414|851193|856420|854736|855848|854096|851346|850370|853613|852858|853169|856188|851068|851956|853465|853604|855993|856173|853230|856778|854792|854356|855786|852211|850327|851541|851069|853395|855619|850877|850420|854501|851894|853755|…	http://www.genome.jp/kegg-bin/show_pathway?sce01230/sce:YOR323C%09red/sce:YHR018C%09red/sce:YPL111W%09red/sce:YKL060C%09red/sce:YBL068W%09red/sce:YAL038W%09red/sce:YMR108W%09red/sce:YJR130C%09red/sce:YOR095C%09red/sce:YGR208W%09red/sce:YGL184C%09red/sce:YDR111C%09red/sce:YAL012W%09red/sce:YCL030C%09red/sce:YJR139C%09red/sce:YNL316C%09red/sce:YJR016C%09red/sce:YGR043C%09red/sce:YIL116W%09red/sce:Y…
Starch and sucrose metabolism	KEGG PATHWAY	sce00500	38	40	0.0781743	0.884929	YPR160C-A|YFR015C|YIL172C|YJL216C|YFR052C-A|YKL035W|YKL127W|YDR261C|YGL253W|YGR032W|YDR074W|YEL011W|YBR196C|YIL099W|YBR126C|YMR306W|YLR258W|YMR261C|YGR287C|YLR446W|YPR160W-A|YOL157C|YFR053C|YDR001C|YIL162W|YPR184W|YMR105C|YCL040W|YBR001C|YDR516C|YPR026W|YGR292W|YBR299W|YPR160W|YJL221C|YLR300W|YML100W|YGR282C	sce:YPR160W|sce:YFR015C|sce:YJL221C|sce:YJL216C|sce:YFR053C|sce:YKL035W|sce:YKL127W|sce:YDR261C|sce:YGL253W|sce:YGR032W|sce:YDR074W|sce:YEL011W|sce:YBR196C|sce:YIL099W|sce:YBR126C|sce:YMR306W|sce:YLR258W|sce:YMR261C|sce:YGR287C|sce:YLR446W|sce:YPR160W|sce:YOL157C|sce:YFR053C|sce:YDR001C|sce:YIL162W|sce:YPR184W|sce:YMR105C|sce:YCL040W|sce:YBR001C|sce:YDR516C|sce:YPR026W|sce:YGR292W|sce:YBR299W|sce…	856289|850569|853235|853214|850614|853830|853732|851848|852639|852920|851646|856705|852495|854708|852423|855353|850962|855303|853204|851167|856289|854008|850614|851564|854644|856314|855131|850317|852286|852128|856137|853209|852602|856289|853235|851007|854872|853199|	http://www.genome.jp/kegg-bin/show_pathway?sce00500/sce:YJL221C%09red/sce:YFR015C%09red/sce:YJL216C%09red/sce:YPR026W%09red/sce:YMR105C%09red/sce:YLR446W%09red/sce:YEL011W%09red/sce:YDR001C%09red/sce:YLR258W%09red/sce:YBR196C%09red/sce:YMR261C%09red/sce:YPR184W%09red/sce:YPR160W%09red/sce:YGR032W%09red/sce:YDR516C%09red/sce:YGL253W%09red/sce:YFR053C%09red/sce:YGR292W%09red/sce:YGR282C%09red/sce:Y…
Ribosome	KEGG PATHWAY	sce03010	143	181	0.0794197	0.884929	YJR113C|YGL123W|YDR405W|YDR025W|YLR333C|YKR057W|YGR148C|YER131W|YPL249C-A|YLR388W|YHL015W|YPL220W|YKL006W|YPR102C|YLR048W|YJL191W|YLR340W|YPL090C|YNL302C|YBL027W|YNL096C|YHL033C|YDL081C|YIL148W|YBR084C-A|YOR096W|YNL178W|YDR450W|YOR312C|YDR418W|YHR203C|YIL018W|YDL075W|YPL079W|YDL061C|YMR142C|YGL031C|YER102W|YPR043W|YPL198W|YDR382W|YGL103W|YKL156W|YDR447C|YGR118W|YGR214W|YGL135W|YOR234C|YOL120C|YOR…	sce:YJR113C|sce:YGL123W|sce:YDR405W|sce:YDR025W|sce:YLR333C|sce:YKR057W|sce:YGR148C|sce:YER131W|sce:YPL249C-A|sce:YLR388W|sce:YHL015W|sce:YPL220W|sce:YKL006W|sce:YPR102C|sce:YLR048W|sce:YJL191W|sce:YLR340W|sce:YPL090C|sce:YNL302C|sce:YBR084C-A|sce:YNL096C|sce:YHL033C|sce:YDL081C|sce:YKR094C|sce:YBR084C-A|sce:YOR096W|sce:YNL178W|sce:YML026C|sce:YOR312C|sce:YEL054C|sce:YJR145C|sce:YIL018W|sce:YDL07…	853578|852754|852014|851589|851045|853931|853051|856868|855826|851104|856371|855881|853864|856217|850737|853248|851052|856015|855414|852379|855628|856352|851478|853969|852379|854263|855543|854982|854489|856656|853610|854794|851484|856026|851498|855173|852852|856839|856156|855903|851990|852775|853700|852058|856250|853128|855881|854409|854029|854468|854984|855174|851419|851636|852922|856388|854354|…	http://www.genome.jp/kegg-bin/show_pathway?sce03010/sce:YMR230W%09red/sce:YDR405W%09red/sce:YJL191W%09red/sce:YGR034W%09red/sce:YLR264W%09red/sce:YMR142C%09red/sce:YFL034C-A%09red/sce:YML063W%09red/sce:YNL185C%09red/sce:YGL147C%09red/sce:YPL013C%09red/sce:YLR406C%09red/sce:YDR382W%09red/sce:YML026C%09red/sce:YGL031C%09red/sce:YKR094C%09red/sce:YLR441C%09red/sce:YJL190C%09red/sce:YLR167W%09red/sce…
Purine metabolism	KEGG PATHWAY	sce00230	78	98	0.148023	0.884929	YAL038W|YGL248W|YKL127W|YJR006W|YJR069C|YBL035C|YBR111C|YCL050C|YDR226W|YOR210W|YOR340C|YLR359W|YJL064W|YMR217W|YDR530C|YJR010W|YOL061W|YIR027C|YPR010C|YHR143W-A|YDR156W|YDR045C|YDL102W|YJL026W|YMR300C|YGL234W|YHR216W|YKL067W|YDL238C|YNR003C|YIR008C|YIL021W|YPR110C|YLR028C|YNL113W|YJR063W|YOL005C|YMR120C|YJL005W|YBR154C|YML056C|YNL220W|YOR341W|YNL151C|YPR187W|YIR029W|YOR207C|YOR347C|YDL150W|YPR19…	sce:YAL038W|sce:YGL248W|sce:YKL127W|sce:YJR006W|sce:YJR069C|sce:YBL035C|sce:YBR111C|sce:YCL050C|sce:YDR226W|sce:YOR210W|sce:YOR340C|sce:YLR359W|sce:YJL065C|sce:YMR217W|sce:YDR530C|sce:YJR010W|sce:YOL061W|sce:YIR027C|sce:YPR010C|sce:YHR143W-A|sce:YDR156W|sce:YDR045C|sce:YDL102W|sce:YJL026W|sce:YMR300C|sce:YGL234W|sce:YHR216W|sce:YKL067W|sce:YDL238C|sce:YNR003C|sce:YIR008C|sce:YIL021W|sce:YPR110C|s…	851193|852644|853732|853462|853532|852245|852408|850307|851812|854385|854518|851073|853381|855257|852143|853466|854093|854845|856119|856547|851734|851615|851456|853427|855346|852617|856626|853798|851360|855737|854825|854791|856226|850715|855609|853526|854157|855149|853452|852451|854948|855501|854519|855571|856317|854847|854382|854529|851404|856320|855473|852008|854986|852952|853293|852211|854399|…	http://www.genome.jp/kegg-bin/show_pathway?sce00230/sce:YDR045C%09red/sce:YDL166C%09red/sce:YPR110C%09red/sce:YDL238C%09red/sce:YNL220W%09red/sce:YJR010W%09red/sce:YGL248W%09red/sce:YPR190C%09red/sce:YPR175W%09red/sce:YBL068W%09red/sce:YCL050C%09red/sce:YHR143W-A%09red/sce:YJR069C%09red/sce:YER099C%09red/sce:YMR105C%09red/sce:YHL011C%09red/sce:YML056C%09red/sce:YKL001C%09red/sce:YOR340C%09red/sce…
Fructose and mannose metabolism	KEGG PATHWAY	sce00051	22	23	0.149781	0.884929	YIL107C|YJL155C|YKL060C|YCL040W|YMR205C|YFR052C-A|YNR073C|YGR240C|YGL253W|YLR377C|YJR159W|YEL070W|YFL045C|YLR446W|YFL053W|YER003C|YDR050C|YDR516C|YLR345W|YDL246C|YDL055C|YFR053C	sce:YIL107C|sce:YJL155C|sce:YKL060C|sce:YCL040W|sce:YMR205C|sce:YFR053C|sce:YNR073C|sce:YGR240C|sce:YGL253W|sce:YLR377C|sce:YJR159W|sce:YNR073C|sce:YFL045C|sce:YLR446W|sce:YFL053W|sce:YER003C|sce:YDR050C|sce:YDR516C|sce:YLR345W|sce:YDL246C|sce:YDL055C|sce:YFR053C|	854699|853286|853805|850317|855245|850614|855810|853155|852639|851092|853624|855810|850499|851167|850491|856720|851620|852128|851059|851351|851504|850614|	http://www.genome.jp/kegg-bin/show_pathway?sce00051/sce:YMR205C%09red/sce:YLR377C%09red/sce:YDL246C%09red/sce:YLR345W%09red/sce:YCL040W%09red/sce:YDR516C%09red/sce:YJR159W%09red/sce:YLR446W%09red/sce:YIL107C%09red/sce:YNR073C%09red/sce:YKL060C%09red/sce:YDL055C%09red/sce:YGL253W%09red/sce:YFL045C%09red/sce:YFL053W%09red/sce:YDR050C%09red/sce:YER003C%09red/sce:YGR240C%09red/sce:YFR053C%09red/sce:Y…
Glycolysis / Gluconeogenesis	KEGG PATHWAY	sce00010	48	58	0.165449	0.884929	YAL038W|YMR318C|YCR105W|YGL253W|YKR043C|YJL052W|YKL060C|YOR393W|YCL040W|YMR205C|YGR087C|YFR052C-A|YPL281C|YCR012W|YMR169C|YOL056W|YDL080C|YKL127W|YGR254W|YMR323W|YLR044C|YLR377C|YBR196C|YGR240C|YMR083W|YJR009C|YER178W|YPL017C|YKL152C|YOR374W|YHR174W|YMR110C|YAL054C|YLR446W|YOR347C|YMR170C|YGR192C|YFR053C|YDR050C|YMR303C|YDL021W|YMR105C|YDR516C|YLR153C|YOL086C|YKR097W|YGL256W|YPL061W	sce:YAL038W|sce:YMR318C|sce:YCR105W|sce:YGL253W|sce:YKR043C|sce:YJL052W|sce:YKL060C|sce:YPL281C|sce:YCL040W|sce:YMR205C|sce:YGR087C|sce:YFR053C|sce:YPL281C|sce:YCR012W|sce:YMR169C|sce:YOL056W|sce:YDL080C|sce:YKL127W|sce:YGR254W|sce:YMR323W|sce:YLR044C|sce:YLR377C|sce:YBR196C|sce:YGR240C|sce:YMR083W|sce:YJR009C|sce:YER178W|sce:YPL017C|sce:YKL152C|sce:YOR374W|sce:YHR174W|sce:YMR110C|sce:YAL054C|sce…	851193|855368|850469|852639|853917|853395|853805|855848|850317|855245|852978|850614|855848|850370|855205|854098|851479|853732|853169|855373|850733|851092|852495|853155|855107|853465|856925|856090|853705|854556|856579|855137|851245|851167|854529|855206|853106|850614|851620|855349|851541|855131|852128|850846|854068|853972|852636|856044|	http://www.genome.jp/kegg-bin/show_pathway?sce00010/sce:YMR105C%09red/sce:YCR105W%09red/sce:YMR205C%09red/sce:YKR097W%09red/sce:YLR446W%09red/sce:YPL061W%09red/sce:YKL060C%09red/sce:YGR087C%09red/sce:YPL017C%09red/sce:YBR196C%09red/sce:YKR043C%09red/sce:YPL281C%09red/sce:YOL086C%09red/sce:YJL052W%09red/sce:YOL056W%09red/sce:YDR516C%09red/sce:YCR012W%09red/sce:YMR169C%09red/sce:YMR303C%09red/sce:Y…
Galactose metabolism	KEGG PATHWAY	sce00052	22	24	0.182239	0.884929	YGL253W|YIL172C|YMR205C|YJL216C|YFR052C-A|YKL035W|YKL127W|YBR020W|YGR240C|YGR287C|YBR018C|YLR446W|YOL157C|YFR053C|YIL162W|YMR105C|YCL040W|YDR516C|YDR009W|YGR292W|YBR299W|YJL221C	sce:YGL253W|sce:YJL221C|sce:YMR205C|sce:YJL216C|sce:YFR053C|sce:YKL035W|sce:YKL127W|sce:YBR020W|sce:YGR240C|sce:YGR287C|sce:YBR018C|sce:YLR446W|sce:YOL157C|sce:YFR053C|sce:YIL162W|sce:YMR105C|sce:YCL040W|sce:YDR516C|sce:YDR009W|sce:YGR292W|sce:YBR299W|sce:YJL221C|	852639|853235|855245|853214|850614|853830|853732|852308|853155|853204|852306|851167|854008|850614|854644|855131|850317|852128|851572|853209|852602|853235|	http://www.genome.jp/kegg-bin/show_pathway?sce00052/sce:YMR205C%09red/sce:YJL221C%09red/sce:YBR020W%09red/sce:YJL216C%09red/sce:YBR018C%09red/sce:YDR516C%09red/sce:YKL127W%09red/sce:YLR446W%09red/sce:YGR240C%09red/sce:YOL157C%09red/sce:YDR009W%09red/sce:YGL253W%09red/sce:YIL162W%09red/sce:YKL035W%09red/sce:YBR299W%09red/sce:YGR287C%09red/sce:YMR105C%09red/sce:YFR053C%09red/sce:YGR292W%09red/sce:Y…
Methane metabolism	KEGG PATHWAY	sce00680	25	28	0.184754	0.884929	YMR323W|YKR043C|YLR153C|YIL074C|YKL060C|YOR393W|YMR205C|YJL068C|YPL281C|YOL056W|YFL030W|YGR254W|YLR377C|YGR240C|YGR208W|YKL152C|YHR174W|YAL054C|YOR184W|YFL053W|YOR388C|YDL021W|YLR058C|YBR263W|YER081W	sce:YMR323W|sce:YKR043C|sce:YLR153C|sce:YIL074C|sce:YKL060C|sce:YPL281C|sce:YMR205C|sce:YJL068C|sce:YPL281C|sce:YOL056W|sce:YFL030W|sce:YGR254W|sce:YLR377C|sce:YGR240C|sce:YGR208W|sce:YKL152C|sce:YHR174W|sce:YAL054C|sce:YOR184W|sce:YFL053W|sce:YOR388C|sce:YDL021W|sce:YLR058C|sce:YBR263W|sce:YER081W|	855373|853917|850846|854736|853805|855848|855245|853377|855848|854098|850514|853169|851092|853155|853122|853705|856579|851245|854356|850491|854570|851541|850747|852565|856814|	http://www.genome.jp/kegg-bin/show_pathway?sce00680/sce:YIL074C%09red/sce:YKL060C%09red/sce:YFL053W%09red/sce:YBR263W%09red/sce:YKR043C%09red/sce:YPL281C%09red/sce:YGR208W%09red/sce:YOL056W%09red/sce:YER081W%09red/sce:YOR388C%09red/sce:YMR323W%09red/sce:YJL068C%09red/sce:YFL030W%09red/sce:YLR377C%09red/sce:YOR184W%09red/sce:YMR205C%09red/sce:YDL021W%09red/sce:YKL152C%09red/sce:YAL054C%09red/sce:Y…
Proteasome	KEGG PATHWAY	sce03050	30	35	0.196059	0.884929	YPR108W|YHR027C|YKL145W-A|YIL075C|YGR135W|YER012W|YJL001W|YFR052W|YGL048C|YOR117W|YKL145W|YER094C|YMR314W|YOR259C|YDR394W|YBL041W|YLR421C|YOR157C|YPR103W|YFR050C|YER021W|YDL007W|YGL011C|YDL097C|YOL038W|YGR253C|YML092C|YDR427W|YOR362C|YBR173C	sce:YPR108W|sce:YHR027C|sce:YKL145W|sce:YIL075C|sce:YGR135W|sce:YER012W|sce:YJL001W|sce:YFR052W|sce:YGL048C|sce:YOR117W|sce:YKL145W|sce:YER094C|sce:YMR314W|sce:YOR259C|sce:YDR394W|sce:YBL041W|sce:YLR421C|sce:YOR157C|sce:YPR103W|sce:YFR050C|sce:YER021W|sce:YDL007W|sce:YGL011C|sce:YDL097C|sce:YOL038W|sce:YGR253C|sce:YML092C|sce:YDR427W|sce:YOR362C|sce:YBR173C|	856223|856422|853712|854735|853036|856731|853456|850613|852834|854284|853712|856830|855362|854433|852003|852239|851140|854328|856218|850611|856742|851557|852873|851461|854119|853168|854882|852037|854544|852471|	http://www.genome.jp/kegg-bin/show_pathway?sce03050/sce:YDL097C%09red/sce:YBL041W%09red/sce:YOR117W%09red/sce:YFR050C%09red/sce:YER012W%09red/sce:YKL145W%09red/sce:YGR253C%09red/sce:YPR108W%09red/sce:YJL001W%09red/sce:YGL011C%09red/sce:YMR314W%09red/sce:YIL075C%09red/sce:YER021W%09red/sce:YPR103W%09red/sce:YOR259C%09red/sce:YML092C%09red/sce:YOL038W%09red/sce:YDR427W%09red/sce:YGR135W%09red/sce:Y…
RNA polymerase	KEGG PATHWAY	sce03020	26	30	0.206734	0.884929	YPR187W|YOR210W|YOR340C|YIL021W|YDR156W|YDR045C|YNR003C|YPR110C|YNL113W|YJR063W|YOL005C|YBR154C|YHR143W-A|YOR341W|YOR116C|YOR207C|YPR190C|YJL148W|YNL248C|YKL144C|YIL020C-A|YGL070C|YNL151C|YOR224C|YDL150W|YPR010C	sce:YPR187W|sce:YOR210W|sce:YOR340C|sce:YIL021W|sce:YDR156W|sce:YDR045C|sce:YNR003C|sce:YPR110C|sce:YNL113W|sce:YJR063W|sce:YOL005C|sce:YBR154C|sce:YHR143W-A|sce:YOR341W|sce:YOR116C|sce:YOR207C|sce:YPR190C|sce:YJL148W|sce:YNL248C|sce:YKL144C|sce:YIL021W|sce:YGL070C|sce:YNL151C|sce:YOR224C|sce:YDL150W|sce:YPR010C|	856317|854385|854518|854791|851734|851615|855737|856226|855609|853526|854157|852451|856547|854519|854283|854382|856320|853293|855473|853713|854791|852810|855571|854399|851404|856119|	http://www.genome.jp/kegg-bin/show_pathway?sce03020/sce:YDR045C%09red/sce:YPR110C%09red/sce:YPR190C%09red/sce:YHR143W-A%09red/sce:YJL148W%09red/sce:YOR340C%09red/sce:YNR003C%09red/sce:YDL150W%09red/sce:YOR224C%09red/sce:YPR187W%09red/sce:YNL113W%09red/sce:YBR154C%09red/sce:YOR210W%09red/sce:YDR156W%09red/sce:YOR341W%09red/sce:YPR010C%09red/sce:YOR207C%09red/sce:YGL070C%09red/sce:YOR116C%09red/sce…
Glycine, serine and threonine metabolism	KEGG PATHWAY	sce00260	28	33	0.217261	0.884929	YAL012W|YHR025W|YKR043C|YMR226C|YER026C|YCL064C|YOL056W|YGL026C|YFL030W|YER086W|YDR158W|YJR139C|YMR189W|YDR019C|YKL152C|YGL196W|YER052C|YOR184W|YIL074C|YGR208W|YAL044C|YGR205W|YDL021W|YLR058C|YBR263W|YER081W|YPL017C|YCR053W	sce:YAL012W|sce:YHR025W|sce:YKR043C|sce:YMR226C|sce:YER026C|sce:YCL064C|sce:YOL056W|sce:YGL026C|sce:YFL030W|sce:YER086W|sce:YDR158W|sce:YJR139C|sce:YMR189W|sce:YDR019C|sce:YKL152C|sce:YGL196W|sce:YER052C|sce:YOR184W|sce:YIL074C|sce:YGR208W|sce:YAL044C|sce:YGR205W|sce:YDL021W|sce:YLR058C|sce:YBR263W|sce:YER081W|sce:YPL017C|sce:YCR053W|	851221|856420|853917|855266|856748|850295|854098|852858|850514|856819|851736|853604|855227|851582|853705|852679|856778|854356|854736|853122|851254|853119|851541|850747|852565|856814|856090|850420|	http://www.genome.jp/kegg-bin/show_pathway?sce00260/sce:YIL074C%09red/sce:YPL017C%09red/sce:YER026C%09red/sce:YKR043C%09red/sce:YMR226C%09red/sce:YGR208W%09red/sce:YOL056W%09red/sce:YAL012W%09red/sce:YER081W%09red/sce:YAL044C%09red/sce:YLR058C%09red/sce:YER052C%09red/sce:YJR139C%09red/sce:YGL196W%09red/sce:YFL030W%09red/sce:YBR263W%09red/sce:YGR205W%09red/sce:YOR184W%09red/sce:YDR158W%09red/sce:Y…
Amino sugar and nucleotide sugar metabolism	KEGG PATHWAY	sce00520	27	32	0.228798	0.884929	YLR307W|YGL253W|YDL055C|YKL104C|YCL040W|YNL192W|YFR052C-A|YKL035W|YBR038W|YKL127W|YBR020W|YBR196C|YLR286C|YBR018C|YML125C|YFL045C|YLR446W|YLR286W-A|YER003C|YKL150W|YIL043C|YMR105C|YDR516C|YDR009W|YDL103C|YFL017C|YFR053C	sce:YLR307W|sce:YGL253W|sce:YDL055C|sce:YKL104C|sce:YCL040W|sce:YNL192W|sce:YFR053C|sce:YKL035W|sce:YBR038W|sce:YKL127W|sce:YBR020W|sce:YBR196C|sce:YLR286C|sce:YBR018C|sce:YML125C|sce:YFL045C|sce:YLR446W|sce:YLR286C|sce:YER003C|sce:YKL150W|sce:YIL043C|sce:YMR105C|sce:YDR516C|sce:YDR009W|sce:YDL103C|sce:YFL017C|sce:YFR053C|	851016|852639|851504|853757|850317|855529|850614|853830|852326|853732|852308|852495|850992|852306|854914|850499|851167|850992|856720|853707|854768|855131|852128|851572|851455|850529|850614|	http://www.genome.jp/kegg-bin/show_pathway?sce00520/sce:YMR105C%09red/sce:YKL104C%09red/sce:YLR446W%09red/sce:YBR196C%09red/sce:YLR307W%09red/sce:YCL040W%09red/sce:YBR020W%09red/sce:YDR516C%09red/sce:YFL045C%09red/sce:YDL055C%09red/sce:YGL253W%09red/sce:YBR038W%09red/sce:YFR053C%09red/sce:YER003C%09red/sce:YKL127W%09red/sce:YNL192W%09red/sce:YBR018C%09red/sce:YML125C%09red/sce:YFL017C%09red/sce:Y…
Biosynthesis of unsaturated fatty acids	KEGG PATHWAY	sce01040	11	11	0.234092	0.884929	YDL015C|YGL055W|YJL097W|YIL160C|YCR034W|YKL055C|YGL205W|YJR020W|YJR019C|YBR159W|YLR372W	sce:YDL015C|sce:YGL055W|sce:YJL097W|sce:YIL160C|sce:YCR034W|sce:YKL055C|sce:YGL205W|sce:YJR019C|sce:YJR019C|sce:YBR159W|sce:YLR372W|	851547|852825|853348|854646|850400|853810|852667|853477|853477|852456|851087|	http://www.genome.jp/kegg-bin/show_pathway?sce01040/sce:YJL097W%09red/sce:YCR034W%09red/sce:YJR019C%09red/sce:YLR372W%09red/sce:YDL015C%09red/sce:YGL205W%09red/sce:YBR159W%09red/sce:YIL160C%09red/sce:YKL055C%09red/sce:YGL055W%09red
Pyruvate metabolism	KEGG PATHWAY	sce00620	32	39	0.235667	0.884929	YAL038W|YDL182W|YPL028W|YIR031C|YOL126C|YOR040W|YNL117W|YDL131W|YKL030W|YDL078C|YER178W|YML054C|YMR110C|YAL054C|YOR347C|YGL062W|YOL151W|YML004C|YOR374W|YDL174C|YPL262W|YOR108W|YLR153C|YBL015W|YDR272W|YNL104C|YKR097W|YPL017C|YEL071W|YPL061W|YKL085W|YKL029C	sce:YAL038W|sce:YDL182W|sce:YPL028W|sce:YIR031C|sce:YOL126C|sce:YOR040W|sce:YNL117W|sce:YDL131W|sce:YKL029C|sce:YDL078C|sce:YER178W|sce:YML054C|sce:YMR110C|sce:YAL054C|sce:YOR347C|sce:YGL062W|sce:YOL151W|sce:YML004C|sce:YOR374W|sce:YDL174C|sce:YPL262W|sce:YOR108W|sce:YLR153C|sce:YBL015W|sce:YDR272W|sce:YNL104C|sce:YKR097W|sce:YPL017C|sce:YEL071W|sce:YPL061W|sce:YKL085W|sce:YKL029C|	851193|851346|856079|854849|853994|854205|855606|851425|853839|851481|856925|854950|855137|851245|854529|852818|854014|855009|854556|851380|855866|854275|850846|852266|851865|855619|853972|856090|856638|856044|853777|853839|	http://www.genome.jp/kegg-bin/show_pathway?sce00620/sce:YIR031C%09red/sce:YKR097W%09red/sce:YPL061W%09red/sce:YNL104C%09red/sce:YOR040W%09red/sce:YPL017C%09red/sce:YML054C%09red/sce:YKL085W%09red/sce:YDL174C%09red/sce:YOL151W%09red/sce:YPL028W%09red/sce:YDL131W%09red/sce:YDR272W%09red/sce:YEL071W%09red/sce:YDL182W%09red/sce:YER178W%09red/sce:YKL029C%09red/sce:YMR110C%09red/sce:YOR347C%09red/sce:Y…
Sulfur metabolism	KEGG PATHWAY	sce00920	14	15	0.241081	0.884929	YPR167C|YEL039C|YJR130C|YLL058W|YCL050C|YFR030W|YLR303W|YML082W|YOL064C|YJR010W|YKL001C|YJR137C|YJR048W|YGR012W	sce:YPR167C|sce:YEL039C|sce:YJR130C|sce:YLL058W|sce:YCL050C|sce:YFR030W|sce:YLR303W|sce:YML082W|sce:YOL064C|sce:YJR010W|sce:YKL001C|sce:YJR137C|sce:YJR048W|sce:YGR012W|	856296|856672|853594|850668|850307|850588|851010|854892|854090|853466|853869|853602|853507|852895|	http://www.genome.jp/kegg-bin/show_pathway?sce00920/sce:YJR010W%09red/sce:YLL058W%09red/sce:YML082W%09red/sce:YFR030W%09red/sce:YEL039C%09red/sce:YJR048W%09red/sce:YJR137C%09red/sce:YCL050C%09red/sce:YLR303W%09red/sce:YKL001C%09red/sce:YOL064C%09red/sce:YJR130C%09red/sce:YGR012W%09red/sce:YPR167C%09red
Pyrimidine metabolism	KEGG PATHWAY	sce00240	56	73	0.254861	0.884929	YKL144C|YHR106W|YPR187W|YJR006W|YJR069C|YOR074C|YMR226C|YEL021W|YJR109C|YOR210W|YOR340C|YJL064W|YJR057W|YLR420W|YDR353W|YJL026W|YHR144C|YDR156W|YDR045C|YDL102W|YIL021W|YPR175W|YKL067W|YNR003C|YIR008C|YMR271C|YGL070C|YPR110C|YNL113W|YJR063W|YOL005C|YBR154C|YHR143W-A|YOR341W|YNL151C|YJL148W|YOR207C|YPR190C|YBL035C|YBR252W|YBL039C-A|YKL216W|YKL024C|YNL248C|YJR103W|YLR245C|YNR012W|YIL020C-A|YBL039C|Y…	sce:YKL144C|sce:YHR106W|sce:YPR187W|sce:YJR006W|sce:YJR069C|sce:YOR074C|sce:YMR226C|sce:YEL021W|sce:YJR109C|sce:YOR210W|sce:YOR340C|sce:YJL065C|sce:YJR057W|sce:YLR420W|sce:YDR353W|sce:YJL026W|sce:YHR144C|sce:YDR156W|sce:YDR045C|sce:YDL102W|sce:YIL021W|sce:YPR175W|sce:YKL067W|sce:YNR003C|sce:YIR008C|sce:YMR271C|sce:YGL070C|sce:YPR110C|sce:YNL113W|sce:YJR063W|sce:YOL005C|sce:YBR154C|sce:YHR143W-A|s…	853713|856506|856317|853462|853532|854241|855266|856692|853573|854385|854518|853381|853520|851139|851955|853427|856548|851734|851615|851456|854791|856305|853798|855737|854825|855313|852810|856226|855609|853526|854157|852451|856547|854519|855571|853293|854382|856320|852245|852554|852241|853664|853844|855473|853567|850946|855746|854791|852241|856119|854283|856801|854399|851404|855621|854865|	http://www.genome.jp/kegg-bin/show_pathway?sce00240/sce:YDR045C%09red/sce:YPR110C%09red/sce:YER070W%09red/sce:YNL248C%09red/sce:YPR190C%09red/sce:YPR175W%09red/sce:YJR103W%09red/sce:YDR353W%09red/sce:YMR271C%09red/sce:YHR143W-A%09red/sce:YJR069C%09red/sce:YML106W%09red/sce:YEL021W%09red/sce:YMR226C%09red/sce:YOR340C%09red/sce:YKL216W%09red/sce:YNR003C%09red/sce:YDL150W%09red/sce:YOR224C%09red/sce…
Glyoxylate and dicarboxylate metabolism	KEGG PATHWAY	sce00630	22	26	0.256614	0.884929	YCR005C|YPL028W|YIR031C|YFL030W|YNL117W|YGR088W|YPR035W|YER065C|YPR006C|YDL078C|YDR256C|YMR189W|YOL126C|YNR001C|YPL017C|YGR205W|YAL044C|YOR388C|YLR058C|YBR263W|YDR019C|YKL085W	sce:YCR005C|sce:YPL028W|sce:YIR031C|sce:YFL030W|sce:YNL117W|sce:YGR088W|sce:YPR035W|sce:YER065C|sce:YPR006C|sce:YDL078C|sce:YDR256C|sce:YMR189W|sce:YOL126C|sce:YNR001C|sce:YPL017C|sce:YGR205W|sce:YAL044C|sce:YOR388C|sce:YLR058C|sce:YBR263W|sce:YDR019C|sce:YKL085W|	850361|856079|854849|850514|855606|852979|856147|856794|856114|851481|851843|855227|853994|855732|856090|853119|851254|854570|850747|852565|851582|853777|	http://www.genome.jp/kegg-bin/show_pathway?sce00630/sce:YPR006C%09red/sce:YGR088W%09red/sce:YIR031C%09red/sce:YPL017C%09red/sce:YKL085W%09red/sce:YCR005C%09red/sce:YAL044C%09red/sce:YOR388C%09red/sce:YNR001C%09red/sce:YPL028W%09red/sce:YER065C%09red/sce:YFL030W%09red/sce:YPR035W%09red/sce:YGR205W%09red/sce:YDR256C%09red/sce:YNL117W%09red/sce:YBR263W%09red/sce:YDL078C%09red/sce:YLR058C%09red/sce:Y…
Pentose phosphate pathway	KEGG PATHWAY	sce00030	23	28	0.282253	0.884929	YHR163W|YGR248W|YKL060C|YMR105C|YMR205C|YBR116C|YBL068W|YOL061W|YDR248C|YKL127W|YHR183W|YPR074C|YLR354C|YLR377C|YBR196C|YGR240C|YGR256W|YBR117C|YOR095C|YGR043C|YHL011C|YER099C|YKL181W	sce:YHR163W|sce:YGR248W|sce:YKL060C|sce:YMR105C|sce:YMR205C|sce:YBR117C|sce:YBL068W|sce:YOL061W|sce:YDR248C|sce:YKL127W|sce:YHR183W|sce:YPR074C|sce:YLR354C|sce:YLR377C|sce:YBR196C|sce:YGR240C|sce:YGR256W|sce:YBR117C|sce:YOR095C|sce:YGR043C|sce:YHL011C|sce:YER099C|sce:YKL181W|	856568|853163|853805|855131|855245|852414|852211|854093|851835|853732|856589|856188|851068|851092|852495|853155|853172|852414|854262|852934|856375|856836|853654|	http://www.genome.jp/kegg-bin/show_pathway?sce00030/sce:YMR105C%09red/sce:YKL127W%09red/sce:YKL060C%09red/sce:YBL068W%09red/sce:YBR196C%09red/sce:YER099C%09red/sce:YHL011C%09red/sce:YOR095C%09red/sce:YOL061W%09red/sce:YHR163W%09red/sce:YPR074C%09red/sce:YLR354C%09red/sce:YDR248C%09red/sce:YGR043C%09red/sce:YBR117C%09red/sce:YHR183W%09red/sce:YGR248W%09red/sce:YMR205C%09red/sce:YLR377C%09red/sce:Y…
Fatty acid elongation	KEGG PATHWAY	sce00062	8	8	0.289825	0.884929	YDL015C|YJL097W|YBR026C|YLR372W|YCR034W|YJR020W|YJR019C|YBR159W	sce:YDL015C|sce:YJL097W|sce:YBR026C|sce:YLR372W|sce:YCR034W|sce:YJR019C|sce:YJR019C|sce:YBR159W|	851547|853348|852314|851087|850400|853477|853477|852456|	http://www.genome.jp/kegg-bin/show_pathway?sce00062/sce:YJL097W%09red/sce:YCR034W%09red/sce:YJR019C%09red/sce:YBR026C%09red/sce:YLR372W%09red/sce:YDL015C%09red/sce:YBR159W%09red
Lysine biosynthesis	KEGG PATHWAY	sce00300	11	12	0.294111	0.884929	YJL200C|YIL094C|YDL131W|YER052C|YBR115C|YDR158W|YNR050C|YJR139C|YIR034C|YDL182W|YDR234W	sce:YJL200C|sce:YIL094C|sce:YDL131W|sce:YER052C|sce:YBR115C|sce:YDR158W|sce:YNR050C|sce:YJR139C|sce:YIR034C|sce:YDL182W|sce:YDR234W|	853230|854714|851425|856778|852412|851736|855786|853604|854852|851346|851820|	http://www.genome.jp/kegg-bin/show_pathway?sce00300/sce:YIL094C%09red/sce:YER052C%09red/sce:YBR115C%09red/sce:YJR139C%09red/sce:YIR034C%09red/sce:YDL131W%09red/sce:YDR158W%09red/sce:YDR234W%09red/sce:YJL200C%09red/sce:YDL182W%09red/sce:YNR050C%09red
Vitamin B6 metabolism	KEGG PATHWAY	sce00750	11	12	0.294111	0.884929	YNL334C|YEL029C|YBR035C|YMR095C|YOR184W|YFL059W|YNR027W|YFL060C|YCR053W|YPR127W|YNL333W	sce:YNL334C|sce:YEL029C|sce:YBR035C|sce:YMR095C|sce:YOR184W|sce:YFL059W|sce:YNR027W|sce:YFL060C|sce:YCR053W|sce:YPR127W|sce:YNL333W|	855382|856683|852323|855120|854356|850485|855761|850484|850420|856245|855383|	http://www.genome.jp/kegg-bin/show_pathway?sce00750/sce:YPR127W%09red/sce:YCR053W%09red/sce:YMR095C%09red/sce:YFL059W%09red/sce:YNL333W%09red/sce:YBR035C%09red/sce:YOR184W%09red/sce:YEL029C%09red/sce:YFL060C%09red/sce:YNL334C%09red/sce:YNR027W%09red
Peroxisome	KEGG PATHWAY	sce04146	30	38	0.294414	0.884929	YDR142C|YKL197C|YLR252W|YDL065C|YGL205W|YLR251W|YNL203C|YDR329C|YLR174W|YFL030W|YGR088W|YGL067W|YNL009W|YIL160C|YDR244W|YNL202W|YLR191W|YLR284C|YDR256C|YKL188C|YHR008C|YJL210W|YER015W|YMR246W|YJR101W|YOR317W|YMR026C|YML042W|YGL153W|YPL147W	sce:YDR142C|sce:YKL197C|sce:YLR251W|sce:YDL065C|sce:YGL205W|sce:YLR251W|sce:YNL202W|sce:YDR329C|sce:YLR174W|sce:YFL030W|sce:YGR088W|sce:YGL067W|sce:YNL009W|sce:YIL160C|sce:YDR244W|sce:YNL202W|sce:YLR191W|sce:YLR284C|sce:YDR256C|sce:YKL188C|sce:YHR008C|sce:YJL210W|sce:YER015W|sce:YMR246W|sce:YJR101W|sce:YOR317W|sce:YMR026C|sce:YML042W|sce:YGL153W|sce:YPL147W|	851720|853636|850953|851494|852667|850953|855518|851929|850871|850514|852979|852813|855723|854646|851831|855518|850888|850990|851843|853647|856399|853219|856734|855288|853565|854495|855041|854965|852724|855956|	http://www.genome.jp/kegg-bin/show_pathway?sce04146/sce:YJL210W%09red/sce:YGL067W%09red/sce:YGR088W%09red/sce:YML042W%09red/sce:YKL188C%09red/sce:YJR101W%09red/sce:YNL202W%09red/sce:YNL009W%09red/sce:YGL205W%09red/sce:YDR244W%09red/sce:YGL153W%09red/sce:YDR142C%09red/sce:YLR251W%09red/sce:YER015W%09red/sce:YOR317W%09red/sce:YMR246W%09red/sce:YFL030W%09red/sce:YHR008C%09red/sce:YLR284C%09red/sce:Y…
Oxidative phosphorylation	KEGG PATHWAY	sce00190	54	72	0.300645	0.884929	YMR054W|YGL008C|YHR001W-A|YDL067C|YOR065W|YKL148C|YEL027W|YNL052W|YDR178W|YGR183C|YPR191W|YMR256C|YKL192C|YDL004W|YIL111W|YJL166W|Q0275|YKL080W|YHR039C-A|YEL024W|Q0045|YBR039W|YGR020C|YBL099W|YGL187C|YKL016C|YLR395C|Q0250|YFR033C|YBR127C|YPL078C|YLR038C|YKL141W|YJL045W|YDR298C|YHR051W|YOR270C|YGL191W|YJR121W|YBL045C|YPL234C|YMR118C|YPR020W|Q0130|YDR529C|YEL051W|YPR036W|YBR011C|YDR377W|YML081C-A|Y…	sce:YMR054W|sce:YGL008C|sce:YHR001W-A|sce:YDL067C|sce:YOR065W|sce:YKL148C|sce:YEL027W|sce:YNL052W|sce:YDR178W|sce:YGR183C|sce:YPR191W|sce:YMR256C|sce:YKL192C|sce:YDL004W|sce:YIL111W|sce:YJL166W|sce:Q0275|sce:YKL080W|sce:YHR039C-A|sce:YEL024W|sce:Q0045|sce:YBR039W|sce:YGR020C|sce:YBL099W|sce:YGL187C|sce:YKL016C|sce:YLR395C|sce:Q0250|sce:YFR033C|sce:YBR127C|sce:YPL078C|sce:YLR038C|sce:YKL141W|sce:Y…	855076|852876|856390|851492|854231|853709|856686|855675|851758|853095|856321|855298|853642|851560|854695|853273|854627|853782|856435|856689|854598|852327|852903|852177|852688|853853|851111|854622|850593|852424|856027|850727|853716|853405|851892|856448|854444|852684|853585|852235|855842|855145|856131|854584|852142|856659|856148|852296|851983|854893|856884|850861|851002|850685|	http://www.genome.jp/kegg-bin/show_pathway?sce00190/sce:Q0250%09red/sce:YHR039C-A%09red/sce:YLR038C%09red/sce:YML081C-A%09red/sce:Q0130%09red/sce:YPR036W%09red/sce:YER141W%09red/sce:YKL016C%09red/sce:YGR183C%09red/sce:YEL027W%09red/sce:YKL080W%09red/sce:YPR020W%09red/sce:YGR020C%09red/sce:YOR270C%09red/sce:YLL041C%09red/sce:YLR295C%09red/sce:YHR051W%09red/sce:YMR054W%09red/sce:YGL008C%09red/sce:Y…
One carbon pool by folate	KEGG PATHWAY	sce00670	13	15	0.312934	0.884929	YGL125W|YMR120C|YLR058C|YOR074C|YBR263W|YBR084W|YDR408C|YOR236W|YLR028C|YKR080W|YBL013W|YER183C|YDR019C	sce:YGL125W|sce:YMR120C|sce:YLR058C|sce:YOR074C|sce:YBR263W|sce:YBR084W|sce:YDR408C|sce:YOR236W|sce:YLR028C|sce:YKR080W|sce:YBL013W|sce:YER183C|sce:YDR019C|	852752|855149|850747|854241|852565|852378|852017|854411|850715|853955|852270|856932|851582|	http://www.genome.jp/kegg-bin/show_pathway?sce00670/sce:YOR236W%09red/sce:YBR263W%09red/sce:YBL013W%09red/sce:YBR084W%09red/sce:YGL125W%09red/sce:YMR120C%09red/sce:YLR028C%09red/sce:YOR074C%09red/sce:YKR080W%09red/sce:YDR408C%09red/sce:YLR058C%09red/sce:YER183C%09red/sce:YDR019C%09red
Glycerolipid metabolism	KEGG PATHWAY	sce00561	21	26	0.31413	0.884929	YOR374W|YKL094W|YMR110C|YMR318C|YMR313C|YDL052C|YKR067W|YMR165C|YOR120W|YHL032C|YGR205W|YKR089C|YFL053W|YCR068W|YNR008W|YCR105W|YOR245C|YPL061W|YIL053W|YER062C|YDR284C	sce:YOR374W|sce:YKL094W|sce:YMR110C|sce:YMR318C|sce:YMR313C|sce:YDL052C|sce:YKR067W|sce:YMR165C|sce:YOR120W|sce:YHL032C|sce:YGR205W|sce:YKR089C|sce:YFL053W|sce:YCR068W|sce:YNR008W|sce:YCR105W|sce:YOR245C|sce:YPL061W|sce:YIL053W|sce:YER062C|sce:YDR284C|	854556|853768|855137|855368|855361|851508|853941|855201|854287|856353|853119|853964|850491|850432|855742|850469|854419|856044|854758|856791|851878|	http://www.genome.jp/kegg-bin/show_pathway?sce00561/sce:YKR089C%09red/sce:YKL094W%09red/sce:YHL032C%09red/sce:YCR068W%09red/sce:YDL052C%09red/sce:YPL061W%09red/sce:YIL053W%09red/sce:YCR105W%09red/sce:YGR205W%09red/sce:YFL053W%09red/sce:YOR374W%09red/sce:YER062C%09red/sce:YOR120W%09red/sce:YMR165C%09red/sce:YMR313C%09red/sce:YMR318C%09red/sce:YKR067W%09red/sce:YOR245C%09red/sce:YDR284C%09red/sce:Y…
Protein export	KEGG PATHWAY	sce03060	18	22	0.320986	0.884929	YIR022W|YLR378C|YDR086C|YDL092W|YLR066W|YJR010C-A|YBR283C|YML055W|YKL154W|YPL094C|YDR292C|YPL243W|YJL034W|YER087C-B|YPL210C|YOR254C|YER019C-A|YML105C	sce:YIR022W|sce:YLR378C|sce:YDR086C|sce:YDL092W|sce:YLR066W|sce:YJR010C-A|sce:YBR283C|sce:YML055W|sce:YKL154W|sce:YPL094C|sce:YDR292C|sce:YPL243W|sce:YJL034W|sce:YER087C-B|sce:YPL210C|sce:YOR254C|sce:YER019C-A|sce:YML105C|	854840|851095|851659|851466|850755|853467|852586|854949|853702|856011|851886|855833|853418|856821|855891|854428|856740|854866|	http://www.genome.jp/kegg-bin/show_pathway?sce03060/sce:YER087C-B%09red/sce:YML055W%09red/sce:YPL210C%09red/sce:YOR254C%09red/sce:YIR022W%09red/sce:YLR066W%09red/sce:YKL154W%09red/sce:YLR378C%09red/sce:YPL243W%09red/sce:YDR086C%09red/sce:YPL094C%09red/sce:YJL034W%09red/sce:YML105C%09red/sce:YDR292C%09red/sce:YDL092W%09red/sce:YJR010C-A%09red/sce:YBR283C%09red/sce:YER019C-A%09red
Histidine metabolism	KEGG PATHWAY	sce00340	12	14	0.334242	0.884929	YOR374W|YER055C|YCL030C|YMR110C|YMR169C|YIL020C|YOR202W|YMR170C|YIL116W|YPL061W|YBR248C|YNL092W	sce:YOR374W|sce:YER055C|sce:YCL030C|sce:YMR110C|sce:YMR169C|sce:YIL020C|sce:YOR202W|sce:YMR170C|sce:YIL116W|sce:YPL061W|sce:YBR248C|sce:YNL092W|	854556|856782|850327|855137|855205|854792|854377|855206|854690|856044|852550|855632|	http://www.genome.jp/kegg-bin/show_pathway?sce00340/sce:YMR170C%09red/sce:YIL116W%09red/sce:YPL061W%09red/sce:YMR169C%09red/sce:YCL030C%09red/sce:YER055C%09red/sce:YMR110C%09red/sce:YBR248C%09red/sce:YNL092W%09red/sce:YOR202W%09red/sce:YOR374W%09red/sce:YIL020C%09red
Arginine biosynthesis	KEGG PATHWAY	sce00220	14	17	0.348683	0.884929	YOL058W|YKL106W|YMR062C|YPR035W|YAL062W|YHR018C|YJL088W|YLR089C|YDR111C|YOR375C|YPL111W|YER069W|YDL215C|YOL140W	sce:YOL058W|sce:YKL106W|sce:YMR062C|sce:YPR035W|sce:YAL062W|sce:YHR018C|sce:YJL088W|sce:YLR089C|sce:YDR111C|sce:YOR375C|sce:YPL111W|sce:YER069W|sce:YDL215C|sce:YOL140W|	854096|853755|855084|856147|851237|856411|853357|850778|851690|854557|855993|856800|851311|854025|	http://www.genome.jp/kegg-bin/show_pathway?sce00220/sce:YKL106W%09red/sce:YOL058W%09red/sce:YDR111C%09red/sce:YPR035W%09red/sce:YOR375C%09red/sce:YJL088W%09red/sce:YMR062C%09red/sce:YHR018C%09red/sce:YDL215C%09red/sce:YER069W%09red/sce:YOL140W%09red/sce:YAL062W%09red/sce:YLR089C%09red/sce:YPL111W%09red
Regulation of autophagy	KEGG PATHWAY	sce04140	14	17	0.348683	0.884929	YPL120W|YBL078C|YMR159C|YPR049C|YLR240W|YBR217W|YNR007C|YBR128C|YPL149W|YLR423C|YHR171W|YGL180W|YNL223W|YPR185W	sce:YPL120W|sce:YBL078C|sce:YMR159C|sce:YPR049C|sce:YLR240W|sce:YBR217W|sce:YNR007C|sce:YBR128C|sce:YPL149W|sce:YLR423C|sce:YHR171W|sce:YGL180W|sce:YNL223W|sce:YPR185W|	855983|852200|855194|856162|850941|852518|855741|852425|855954|851142|856576|852695|855498|856315|	http://www.genome.jp/kegg-bin/show_pathway?sce04140/sce:YMR159C%09red/sce:YGL180W%09red/sce:YBR128C%09red/sce:YBR217W%09red/sce:YPR049C%09red/sce:YHR171W%09red/sce:YNL223W%09red/sce:YPR185W%09red/sce:YBL078C%09red/sce:YLR240W%09red/sce:YPL120W%09red/sce:YLR423C%09red/sce:YPL149W%09red/sce:YNR007C%09red
Phenylalanine, tyrosine and tryptophan biosynthesis	KEGG PATHWAY	sce00400	14	17	0.348683	0.884929	YKL106W|YNL316C|YDR007W|YGL026C|YDR354W|YBR166C|YDR127W|YPR060C|YIL116W|YBR249C|YER090W|YHR137W|YGL148W|YKL211C	sce:YKL106W|sce:YNL316C|sce:YDR007W|sce:YGL026C|sce:YDR354W|sce:YBR166C|sce:YDR127W|sce:YPR060C|sce:YIL116W|sce:YBR249C|sce:YER090W|sce:YHR137W|sce:YGL148W|sce:YKL211C|	853755|855400|851570|852858|851956|852464|851705|856173|854690|852551|856824|856539|852729|853669|	http://www.genome.jp/kegg-bin/show_pathway?sce00400/sce:YNL316C%09red/sce:YHR137W%09red/sce:YPR060C%09red/sce:YIL116W%09red/sce:YER090W%09red/sce:YBR249C%09red/sce:YDR127W%09red/sce:YKL211C%09red/sce:YDR007W%09red/sce:YKL106W%09red/sce:YGL148W%09red/sce:YGL026C%09red/sce:YDR354W%09red/sce:YBR166C%09red
Mismatch repair	KEGG PATHWAY	sce03430	16	20	0.360293	0.884929	YDR097C|YBR087W|YCR092C|YJR006W|YNL290W|YOL094C|YOL090W|YBR088C|YDL102W|YJL092W|YOR033C|YOR217W|YNL312W|YDL164C|YMR167W|YAR007C	sce:YDR097C|sce:YBR087W|sce:YCR092C|sce:YJR006W|sce:YNL290W|sce:YOL094C|sce:YOL090W|sce:YBR088C|sce:YDL102W|sce:YJL092W|sce:YOR033C|sce:YOR217W|sce:YNL312W|sce:YDL164C|sce:YMR167W|sce:YAR007C|	851671|852383|850454|853462|855426|854059|854063|852385|851456|853353|854198|854392|855404|851391|855203|851266|	http://www.genome.jp/kegg-bin/show_pathway?sce03430/sce:YDL164C%09red/sce:YCR092C%09red/sce:YNL312W%09red/sce:YBR087W%09red/sce:YJL092W%09red/sce:YOR033C%09red/sce:YJR006W%09red/sce:YAR007C%09red/sce:YDL102W%09red/sce:YDR097C%09red/sce:YOR217W%09red/sce:YOL090W%09red/sce:YBR088C%09red/sce:YOL094C%09red/sce:YMR167W%09red/sce:YNL290W%09red
Butanoate metabolism	KEGG PATHWAY	sce00650	8	9	0.366235	0.884929	YMR108W|YAL060W|YAL061W|YML126C|YGR019W|YPL028W|YMR250W|YBR006W	sce:YMR108W|sce:YAL060W|sce:YAL061W|sce:YML126C|sce:YGR019W|sce:YPL028W|sce:YMR250W|sce:YBR006W|	855135|851239|851238|854913|852902|856079|855291|852291|	http://www.genome.jp/kegg-bin/show_pathway?sce00650/sce:YMR108W%09red/sce:YAL060W%09red/sce:YPL028W%09red/sce:YML126C%09red/sce:YAL061W%09red/sce:YMR250W%09red/sce:YBR006W%09red/sce:YGR019W%09red
Cysteine and methionine metabolism	KEGG PATHWAY	sce00270	30	40	0.367901	0.884929	YKL106W|YCL064C|YAL012W|YPR118W|YLL058W|YPR069C|YLR303W|YGL184C|YLR017W|YJR148W|YPL273W|YEL038W|YNL276C|YOL049W|YDR158W|YDL078C|YJR139C|YJR130C|YOL126C|YLR146C|YHR208W|YER052C|YDR502C|YMR009W|YGR012W|YML082W|YLL062C|YLR180W|YKL085W|YNL277W	sce:YKL106W|sce:YCL064C|sce:YAL012W|sce:YPR118W|sce:YLL058W|sce:YPR069C|sce:YLR303W|sce:YGL184C|sce:YLR017W|sce:YJR148W|sce:YPL273W|sce:YEL038W|sce:YNL277W|sce:YOL049W|sce:YDR158W|sce:YDL078C|sce:YJR139C|sce:YJR130C|sce:YOL126C|sce:YLR146C|sce:YHR208W|sce:YER052C|sce:YDR502C|sce:YMR009W|sce:YGR012W|sce:YML082W|sce:YLL062C|sce:YLR180W|sce:YKL085W|sce:YNL277W|	853755|850295|851221|856234|850668|856182|851010|852691|850704|853613|855855|856673|855444|854108|851736|851481|853604|853594|853994|850838|856615|856778|852113|855021|852895|854892|850664|850877|853777|855444|	http://www.genome.jp/kegg-bin/show_pathway?sce00270/sce:YNL277W%09red/sce:YKL085W%09red/sce:YLL058W%09red/sce:YLL062C%09red/sce:YKL106W%09red/sce:YJR130C%09red/sce:YLR180W%09red/sce:YGL184C%09red/sce:YLR146C%09red/sce:YAL012W%09red/sce:YPR069C%09red/sce:YPL273W%09red/sce:YER052C%09red/sce:YJR139C%09red/sce:YPR118W%09red/sce:YDR502C%09red/sce:YEL038W%09red/sce:YHR208W%09red/sce:YLR017W%09red/sce:Y…
Valine, leucine and isoleucine biosynthesis	KEGG PATHWAY	sce00290	10	12	0.383399	0.884929	YCL064C|YMR108W|YLR355C|YGL009C|YHR208W|YER086W|YNL104C|YOR108W|YJR148W|YJR016C	sce:YCL064C|sce:YMR108W|sce:YLR355C|sce:YGL009C|sce:YHR208W|sce:YER086W|sce:YNL104C|sce:YOR108W|sce:YJR148W|sce:YJR016C|	850295|855135|851069|852875|856615|856819|855619|854275|853613|853473|	http://www.genome.jp/kegg-bin/show_pathway?sce00290/sce:YJR016C%09red/sce:YLR355C%09red/sce:YOR108W%09red/sce:YNL104C%09red/sce:YJR148W%09red/sce:YHR208W%09red/sce:YMR108W%09red/sce:YER086W%09red/sce:YGL009C%09red/sce:YCL064C%09red
Fatty acid metabolism	KEGG PATHWAY	sce01212	17	22	0.39096	0.884929	YMR246W|YDL015C|YKL182W|YGL055W|YJL097W|YOR221C|YER015W|YOR317W|YCR034W|YKL055C|YGL205W|YPL028W|YIL160C|YBR026C|YBR159W|YPL231W|YLR372W	sce:YMR246W|sce:YDL015C|sce:YKL182W|sce:YGL055W|sce:YJL097W|sce:YOR221C|sce:YER015W|sce:YOR317W|sce:YCR034W|sce:YKL055C|sce:YGL205W|sce:YPL028W|sce:YIL160C|sce:YBR026C|sce:YBR159W|sce:YPL231W|sce:YLR372W|	855288|851547|853653|852825|853348|854396|856734|854495|850400|853810|852667|856079|854646|852314|852456|855845|851087|	http://www.genome.jp/kegg-bin/show_pathway?sce01212/sce:YJL097W%09red/sce:YCR034W%09red/sce:YBR026C%09red/sce:YPL231W%09red/sce:YLR372W%09red/sce:YER015W%09red/sce:YKL182W%09red/sce:YDL015C%09red/sce:YOR221C%09red/sce:YOR317W%09red/sce:YBR159W%09red/sce:YGL205W%09red/sce:YMR246W%09red/sce:YIL160C%09red/sce:YGL055W%09red/sce:YPL028W%09red/sce:YKL055C%09red
Phenylalanine metabolism	KEGG PATHWAY	sce00360	9	11	0.411988	0.884929	YKL106W|YDR380W|YPR193C|YMR169C|YEL066W|YMR170C|YIL116W|YHR137W|YDR242W	sce:YKL106W|sce:YDR380W|sce:YPR193C|sce:YMR169C|sce:YEL066W|sce:YMR170C|sce:YIL116W|sce:YHR137W|sce:YDR242W|	853755|851987|856323|855205|856642|855206|854690|856539|851829|	http://www.genome.jp/kegg-bin/show_pathway?sce00360/sce:YHR137W%09red/sce:YMR170C%09red/sce:YIL116W%09red/sce:YMR169C%09red/sce:YEL066W%09red/sce:YKL106W%09red/sce:YDR242W%09red/sce:YDR380W%09red/sce:YPR193C%09red
Glycerophospholipid metabolism	KEGG PATHWAY	sce00564	27	37	0.419499	0.884929	YMR006C|YMR165C|YML059C|YKR089C|YDR147W|YJR073C|YOL011W|YNL130C|YGR110W|YDL022W|YKR031C|YGR007W|YKR067W|YPL206C|YDL052C|YER026C|YOL059W|YIL155C|YDL142C|YLR133W|YHR123W|YBR029C|YDR284C|YNL169C|YDL023C|YGR157W|YPR140W	sce:YMR006C|sce:YMR165C|sce:YML059C|sce:YKR089C|sce:YDR147W|sce:YJR073C|sce:YOL011W|sce:YNL130C|sce:YGR110W|sce:YDL022W|sce:YKR031C|sce:YGR007W|sce:YKR067W|sce:YPL206C|sce:YDL052C|sce:YER026C|sce:YOL059W|sce:YIL155C|sce:YDL142C|sce:YLR133W|sce:YHR123W|sce:YBR029C|sce:YDR284C|sce:YNL169C|sce:YDL022W|sce:YGR157W|sce:YPR140W|	855018|855201|854943|853964|851725|853536|854151|855593|853007|851539|853902|852890|853941|855895|851508|856748|854095|854651|851413|850824|856523|852317|851878|855552|851539|853061|856262|	http://www.genome.jp/kegg-bin/show_pathway?sce00564/sce:YJR073C%09red/sce:YNL130C%09red/sce:YGR157W%09red/sce:YMR006C%09red/sce:YER026C%09red/sce:YGR007W%09red/sce:YIL155C%09red/sce:YHR123W%09red/sce:YPL206C%09red/sce:YDL022W%09red/sce:YNL169C%09red/sce:YML059C%09red/sce:YOL059W%09red/sce:YKR031C%09red/sce:YDR284C%09red/sce:YGR110W%09red/sce:YLR133W%09red/sce:YDL142C%09red/sce:YPR140W%09red/sce:Y…
Various types of N-glycan biosynthesis	KEGG PATHWAY	sce00513	22	30	0.430193	0.884929	YDL232W|YBR110W|YPL050C|YOR103C|YOR085W|YGL022W|YJL183W|YNR030W|YMR149W|YJR075W|YJL186W|YJL002C|YER001W|YPL053C|YDR245W|YBR015C|YGL038C|YBR070C|YOR102W|YEL002C|YGL226C-A|YNL048W	sce:YDL232W|sce:YBR110W|sce:YPL050C|sce:YOR103C|sce:YOR085W|sce:YGL022W|sce:YJL183W|sce:YNR030W|sce:YMR149W|sce:YJR075W|sce:YJL186W|sce:YJL002C|sce:YER001W|sce:YPL053C|sce:YDR245W|sce:YBR015C|sce:YGL038C|sce:YBR070C|sce:YOR103C|sce:YEL002C|sce:YGL226C-A|sce:YNL048W|	851366|852407|856057|854270|854252|852862|853256|855764|855180|853538|853253|853455|856718|856054|851832|852303|852845|852362|854270|856716|852625|855679|	http://www.genome.jp/kegg-bin/show_pathway?sce00513/sce:YPL050C%09red/sce:YBR110W%09red/sce:YBR070C%09red/sce:YNR030W%09red/sce:YPL053C%09red/sce:YEL002C%09red/sce:YGL038C%09red/sce:YDR245W%09red/sce:YJL002C%09red/sce:YOR103C%09red/sce:YBR015C%09red/sce:YMR149W%09red/sce:YJR075W%09red/sce:YDL232W%09red/sce:YJL183W%09red/sce:YER001W%09red/sce:YGL226C-A%09red/sce:YJL186W%09red/sce:YOR085W%09red/sce…
Alanine, aspartate and glutamate metabolism	KEGG PATHWAY	sce00250	22	30	0.430193	0.884929	YKL106W|YHR037W|YAL062W|YKL104C|YJR109C|YLR359W|YDR111C|YMR250W|YFL030W|YMR300C|YPR035W|YLR089C|YPR145W|YOR375C|YDR321W|YBR006W|YGR019W|YDL215C|YHR018C|YGR124W|YNL220W|YOL058W	sce:YKL106W|sce:YHR037W|sce:YAL062W|sce:YKL104C|sce:YJR109C|sce:YLR359W|sce:YDR111C|sce:YMR250W|sce:YFL030W|sce:YMR300C|sce:YPR035W|sce:YLR089C|sce:YPR145W|sce:YOR375C|sce:YDR321W|sce:YBR006W|sce:YGR019W|sce:YDL215C|sce:YHR018C|sce:YGR124W|sce:YNL220W|sce:YOL058W|	853755|856432|851237|853757|853573|851073|851690|855291|850514|855346|856147|850778|856268|854557|851920|852291|852902|851311|856411|853025|855501|854096|	http://www.genome.jp/kegg-bin/show_pathway?sce00250/sce:YPR145W%09red/sce:YGR124W%09red/sce:YKL106W%09red/sce:YOR375C%09red/sce:YOL058W%09red/sce:YDR111C%09red/sce:YNL220W%09red/sce:YHR018C%09red/sce:YJR109C%09red/sce:YDL215C%09red/sce:YBR006W%09red/sce:YGR019W%09red/sce:YFL030W%09red/sce:YPR035W%09red/sce:YMR300C%09red/sce:YDR321W%09red/sce:YKL104C%09red/sce:YHR037W%09red/sce:YLR359W%09red/sce:Y…
Nitrogen metabolism	KEGG PATHWAY	sce00910	6	7	0.431862	0.884929	YPR035W|YAL062W|YNL036W|YDL215C|YOR375C|YJR149W	sce:YPR035W|sce:YAL062W|sce:YNL036W|sce:YDL215C|sce:YOR375C|sce:YJR149W|	856147|851237|855692|851311|854557|853614|	http://www.genome.jp/kegg-bin/show_pathway?sce00910/sce:YPR035W%09red/sce:YJR149W%09red/sce:YDL215C%09red/sce:YOR375C%09red/sce:YAL062W%09red/sce:YNL036W%09red
Valine, leucine and isoleucine degradation	KEGG PATHWAY	sce00280	10	13	0.452082	0.884929	YOR374W|YMR110C|YIL160C|YML126C|YGR019W|YPL017C|YHR208W|YPL028W|YPL061W|YJR148W	sce:YOR374W|sce:YMR110C|sce:YIL160C|sce:YML126C|sce:YGR019W|sce:YPL017C|sce:YHR208W|sce:YPL028W|sce:YPL061W|sce:YJR148W|	854556|855137|854646|854913|852902|856090|856615|856079|856044|853613|	http://www.genome.jp/kegg-bin/show_pathway?sce00280/sce:YML126C%09red/sce:YHR208W%09red/sce:YPL061W%09red/sce:YGR019W%09red/sce:YPL017C%09red/sce:YPL028W%09red/sce:YMR110C%09red/sce:YIL160C%09red/sce:YJR148W%09red/sce:YOR374W%09red
beta-Alanine metabolism	KEGG PATHWAY	sce00410	10	13	0.452082	0.884929	YOR374W|YMR110C|YMR169C|YPR069C|YMR170C|YGR019W|YIL145C|YPL061W|YMR250W|YLR146C	sce:YOR374W|sce:YMR110C|sce:YMR169C|sce:YPR069C|sce:YMR170C|sce:YGR019W|sce:YIL145C|sce:YPL061W|sce:YMR250W|sce:YLR146C|	854556|855137|855205|856182|855206|852902|854661|856044|855291|850838|	http://www.genome.jp/kegg-bin/show_pathway?sce00410/sce:YLR146C%09red/sce:YMR170C%09red/sce:YMR169C%09red/sce:YPL061W%09red/sce:YIL145C%09red/sce:YOR374W%09red/sce:YMR110C%09red/sce:YMR250W%09red/sce:YPR069C%09red/sce:YGR019W%09red
Citrate cycle (TCA cycle)	KEGG PATHWAY	sce00020	23	32	0.454485	0.884929	YIL125W|YKL148C|YDR178W|YCR005C|YOR142W|YDR148C|YKL141W|YNL009W|YGR244C|YDL078C|YER178W|YOL126C|YNR001C|YPL017C|YJL045W|YMR118C|YKL085W|YKR097W|YLR164W|YGL062W|YPL262W|YLL041C|YLR174W	sce:YIL125W|sce:YKL148C|sce:YDR178W|sce:YCR005C|sce:YOR142W|sce:YDR148C|sce:YKL141W|sce:YNL009W|sce:YGR244C|sce:YDL078C|sce:YER178W|sce:YOL126C|sce:YNR001C|sce:YPL017C|sce:YJL045W|sce:YMR118C|sce:YKL085W|sce:YKR097W|sce:YLR164W|sce:YGL062W|sce:YPL262W|sce:YLL041C|sce:YLR174W|	854681|853709|851758|850361|854310|851726|853716|855723|853159|851481|856925|853994|855732|856090|853405|855145|853777|853972|850861|852818|855866|850685|850871|	http://www.genome.jp/kegg-bin/show_pathway?sce00020/sce:YOR142W%09red/sce:YKR097W%09red/sce:YPL017C%09red/sce:YPL262W%09red/sce:YKL085W%09red/sce:YCR005C%09red/sce:YNR001C%09red/sce:YDR178W%09red/sce:YKL141W%09red/sce:YER178W%09red/sce:YDR148C%09red/sce:YMR118C%09red/sce:YKL148C%09red/sce:YJL045W%09red/sce:YGR244C%09red/sce:YDL078C%09red/sce:YLR174W%09red/sce:YLL041C%09red/sce:YGL062W%09red/sce:Y…
2-Oxocarboxylic acid metabolism	KEGG PATHWAY	sce01210	25	35	0.457512	0.884929	YKL106W|YIL094C|YHR208W|YOR108W|YCR005C|YDL182W|YER069W|YDR234W|YJR148W|YJR016C|YOL140W|YJL200C|YMR108W|YNL009W|YDL131W|YLR089C|YDR158W|YNR001C|YMR062C|YGL009C|YER052C|YLR355C|YDR111C|YNL104C|YLR174W	sce:YKL106W|sce:YIL094C|sce:YHR208W|sce:YOR108W|sce:YCR005C|sce:YDL182W|sce:YER069W|sce:YDR234W|sce:YJR148W|sce:YJR016C|sce:YOL140W|sce:YJL200C|sce:YMR108W|sce:YNL009W|sce:YDL131W|sce:YLR089C|sce:YDR158W|sce:YNR001C|sce:YMR062C|sce:YGL009C|sce:YER052C|sce:YLR355C|sce:YDR111C|sce:YNL104C|sce:YLR174W|	853755|854714|856615|854275|850361|851346|856800|851820|853613|853473|854025|853230|855135|855723|851425|850778|851736|855732|855084|852875|856778|851069|851690|855619|850871|	http://www.genome.jp/kegg-bin/show_pathway?sce01210/sce:YLR355C%09red/sce:YNL104C%09red/sce:YKL106W%09red/sce:YNL009W%09red/sce:YJL200C%09red/sce:YDR111C%09red/sce:YCR005C%09red/sce:YMR062C%09red/sce:YNR001C%09red/sce:YER052C%09red/sce:YDL131W%09red/sce:YDL182W%09red/sce:YGL009C%09red/sce:YIL094C%09red/sce:YJR016C%09red/sce:YHR208W%09red/sce:YER069W%09red/sce:YOL140W%09red/sce:YDR158W%09red/sce:Y…
Fatty acid degradation	KEGG PATHWAY	sce00071	14	19	0.462914	0.884929	YOR374W|YMR246W|YMR110C|YIL160C|YER015W|YOR317W|YGL205W|YOL086C|YMR083W|YGL256W|YPL028W|YPL061W|YMR303C|YLR284C	sce:YOR374W|sce:YMR246W|sce:YMR110C|sce:YIL160C|sce:YER015W|sce:YOR317W|sce:YGL205W|sce:YOL086C|sce:YMR083W|sce:YGL256W|sce:YPL028W|sce:YPL061W|sce:YMR303C|sce:YLR284C|	854556|855288|855137|854646|856734|854495|852667|854068|855107|852636|856079|856044|855349|850990|	http://www.genome.jp/kegg-bin/show_pathway?sce00071/sce:YGL256W%09red/sce:YLR284C%09red/sce:YPL061W%09red/sce:YMR303C%09red/sce:YER015W%09red/sce:YMR083W%09red/sce:YPL028W%09red/sce:YMR110C%09red/sce:YOR317W%09red/sce:YGL205W%09red/sce:YMR246W%09red/sce:YIL160C%09red/sce:YOR374W%09red/sce:YOL086C%09red
Selenocompound metabolism	KEGG PATHWAY	sce00450	9	12	0.484329	0.884929	YAL012W|YHR106W|YJR130C|YLL058W|YML082W|YGL184C|YGR264C|YJR010W|YDR353W	sce:YAL012W|sce:YHR106W|sce:YJR130C|sce:YLL058W|sce:YML082W|sce:YGL184C|sce:YGR264C|sce:YJR010W|sce:YDR353W|	851221|856506|853594|850668|854892|852691|853181|853466|851955|	http://www.genome.jp/kegg-bin/show_pathway?sce00450/sce:YJR010W%09red/sce:YGL184C%09red/sce:YAL012W%09red/sce:YHR106W%09red/sce:YLL058W%09red/sce:YML082W%09red/sce:YDR353W%09red/sce:YGR264C%09red/sce:YJR130C%09red
Lysine degradation	KEGG PATHWAY	sce00310	11	15	0.487624	0.884929	YOR374W|YMR110C|YDR440W|YIL125W|YPL028W|YBR115C|YNR050C|YIR034C|YPL061W|YDR148C|YBR006W	sce:YOR374W|sce:YMR110C|sce:YDR440W|sce:YIL125W|sce:YPL028W|sce:YBR115C|sce:YNR050C|sce:YIR034C|sce:YPL061W|sce:YDR148C|sce:YBR006W|	854556|855137|852050|854681|856079|852412|855786|854852|856044|851726|852291|	http://www.genome.jp/kegg-bin/show_pathway?sce00310/sce:YDR148C%09red/sce:YDR440W%09red/sce:YPL061W%09red/sce:YBR115C%09red/sce:YPL028W%09red/sce:YMR110C%09red/sce:YIR034C%09red/sce:YIL125W%09red/sce:YBR006W%09red/sce:YOR374W%09red/sce:YNR050C%09red
Pentose and glucuronate interconversions	KEGG PATHWAY	sce00040	11	15	0.487624	0.884929	YOR374W|YMR318C|YMR110C|YLR070C|YDL246C|YJR159W|YKL035W|YGR194C|YCR105W|YPL061W|YHR104W	sce:YOR374W|sce:YMR318C|sce:YMR110C|sce:YLR070C|sce:YDL246C|sce:YJR159W|sce:YKL035W|sce:YGR194C|sce:YCR105W|sce:YPL061W|sce:YHR104W|	854556|855368|855137|850759|851351|853624|853830|853108|850469|856044|856504|	http://www.genome.jp/kegg-bin/show_pathway?sce00040/sce:YDL246C%09red/sce:YJR159W%09red/sce:YGR194C%09red/sce:YPL061W%09red/sce:YCR105W%09red/sce:YHR104W%09red/sce:YKL035W%09red/sce:YMR110C%09red/sce:YMR318C%09red/sce:YLR070C%09red/sce:YOR374W%09red
Base excision repair	KEGG PATHWAY	sce03410	13	18	0.49023	0.884929	YJR006W|YML060W|YBL019W|YKL113C|YDL102W|YPR175W|YJL064W|YER142C|YDL164C|YOL043C|YML021C|YBR088C|YKL114C	sce:YJR006W|sce:YML060W|sce:YBL019W|sce:YKL113C|sce:YDL102W|sce:YPR175W|sce:YJL065C|sce:YER142C|sce:YDL164C|sce:YOL043C|sce:YML021C|sce:YBR088C|sce:YKL114C|	853462|854942|852262|853747|851456|856305|853381|856885|851391|854114|854987|852385|853746|	http://www.genome.jp/kegg-bin/show_pathway?sce03410/sce:YER142C%09red/sce:YDL164C%09red/sce:YBR088C%09red/sce:YKL114C%09red/sce:YOL043C%09red/sce:YPR175W%09red/sce:YKL113C%09red/sce:YJR006W%09red/sce:YDL102W%09red/sce:YML021C%09red/sce:YML060W%09red/sce:YJL065C%09red/sce:YBL019W%09red
Arginine and proline metabolism	KEGG PATHWAY	sce00330	15	21	0.492386	0.884929	YOR374W|YKL106W|YLR146C|YHR037W|YMR110C|YLR438W|YPR069C|YPL111W|YER023C-A|YDR300C|YPL061W|YHR033W|YDR242W|YOR323C|YLR142W	sce:YOR374W|sce:YKL106W|sce:YLR146C|sce:YHR037W|sce:YMR110C|sce:YLR438W|sce:YPR069C|sce:YPL111W|sce:YER023W|sce:YDR300C|sce:YPL061W|sce:YHR033W|sce:YDR242W|sce:YOR323C|sce:YLR142W|	854556|853755|850838|856432|855137|851158|856182|855993|856744|851894|856044|856428|851829|854501|850833|	http://www.genome.jp/kegg-bin/show_pathway?sce00330/sce:YOR323C%09red/sce:YLR146C%09red/sce:YPL111W%09red/sce:YER023W%09red/sce:YPL061W%09red/sce:YLR142W%09red/sce:YPR069C%09red/sce:YHR037W%09red/sce:YDR300C%09red/sce:YKL106W%09red/sce:YLR438W%09red/sce:YDR242W%09red/sce:YMR110C%09red/sce:YHR033W%09red/sce:YOR374W%09red
Phagosome	KEGG PATHWAY	sce04145	25	36	0.499737	0.884929	YMR054W|YDR086C|YLR240W|YFL039C|YEL027W|YKR014C|YFL037W|YPR079W|YER019C-A|YOR036W|YKL080W|YHR039C-A|YGR020C|YML085C|YDR488C|YBR127C|YOR089C|YOR270C|YPL234C|YLR378C|YER087C-B|YEL051W|YBR283C|YNR006W|YPR036W	sce:YMR054W|sce:YDR086C|sce:YLR240W|sce:YFL039C|sce:YEL027W|sce:YKR014C|sce:YFL037W|sce:YPR079W|sce:YER019C-A|sce:YOR036W|sce:YKL080W|sce:YHR039C-A|sce:YGR020C|sce:YML085C|sce:YDR488C|sce:YBR127C|sce:YOR089C|sce:YOR270C|sce:YPL234C|sce:YLR378C|sce:YER087C-B|sce:YEL051W|sce:YBR283C|sce:YNR006W|sce:YPR036W|	855076|851659|850941|850504|856686|853884|850506|856194|856740|854201|853782|856435|852903|854889|852099|852424|854256|854444|855842|851095|856821|856659|852586|855739|856148|	http://www.genome.jp/kegg-bin/show_pathway?sce04145/sce:YHR039C-A%09red/sce:YOR036W%09red/sce:YPR036W%09red/sce:YDR086C%09red/sce:YEL027W%09red/sce:YKL080W%09red/sce:YFL037W%09red/sce:YGR020C%09red/sce:YOR270C%09red/sce:YBR127C%09red/sce:YOR089C%09red/sce:YPL234C%09red/sce:YPR079W%09red/sce:YDR488C%09red/sce:YML085C%09red/sce:YFL039C%09red/sce:YER087C-B%09red/sce:YEL051W%09red/sce:YLR378C%09red/s…
Tryptophan metabolism	KEGG PATHWAY	sce00380	12	17	0.519436	0.884929	YOR374W|YMR110C|YGR088W|YIL125W|YLR231C|YBL098W|YJR025C|YJR078W|YPL028W|YPL061W|YDR242W|YDR256C	sce:YOR374W|sce:YMR110C|sce:YGR088W|sce:YIL125W|sce:YLR231C|sce:YBL098W|sce:YJR025C|sce:YJR078W|sce:YPL028W|sce:YPL061W|sce:YDR242W|sce:YDR256C|	854556|855137|852979|854681|850933|852179|853482|853541|856079|856044|851829|851843|	http://www.genome.jp/kegg-bin/show_pathway?sce00380/sce:YGR088W%09red/sce:YBL098W%09red/sce:YLR231C%09red/sce:YPL061W%09red/sce:YJR078W%09red/sce:YPL028W%09red/sce:YDR256C%09red/sce:YDR242W%09red/sce:YIL125W%09red/sce:YMR110C%09red/sce:YJR025C%09red/sce:YOR374W%09red
Tyrosine metabolism	KEGG PATHWAY	sce00350	10	14	0.519553	0.884929	YKL106W|YMR169C|YOL086C|YMR170C|YMR083W|YGL256W|YIL116W|YHR137W|YMR303C|YBR006W	sce:YKL106W|sce:YMR169C|sce:YOL086C|sce:YMR170C|sce:YMR083W|sce:YGL256W|sce:YIL116W|sce:YHR137W|sce:YMR303C|sce:YBR006W|	853755|855205|854068|855206|855107|852636|854690|856539|855349|852291|	http://www.genome.jp/kegg-bin/show_pathway?sce00350/sce:YGL256W%09red/sce:YHR137W%09red/sce:YMR170C%09red/sce:YIL116W%09red/sce:YMR169C%09red/sce:YMR303C%09red/sce:YMR083W%09red/sce:YKL106W%09red/sce:YBR006W%09red/sce:YOL086C%09red
Riboflavin metabolism	KEGG PATHWAY	sce00740	6	8	0.520782	0.884929	YDR236C|YBL033C|YOL066C|YBR256C|YDL045C|YDR487C	sce:YDR236C|sce:YBL033C|sce:YOL066C|sce:YBR256C|sce:YDL045C|sce:YDR487C|	851822|852247|854088|852559|851516|852098|	http://www.genome.jp/kegg-bin/show_pathway?sce00740/sce:YBR256C%09red/sce:YDR236C%09red/sce:YBL033C%09red/sce:YDL045C%09red/sce:YOL066C%09red/sce:YDR487C%09red
Folate biosynthesis	KEGG PATHWAY	sce00790	6	8	0.520782	0.884929	YDR481C|YOR241W|YNR033W|YOR236W|YMR113W|YNL256W	sce:YDR481C|sce:YOR241W|sce:YNR033W|sce:YOR236W|sce:YMR113W|sce:YNL256W|	852092|854415|855768|854411|855140|855465|	http://www.genome.jp/kegg-bin/show_pathway?sce00790/sce:YOR236W%09red/sce:YMR113W%09red/sce:YDR481C%09red/sce:YNR033W%09red/sce:YOR241W%09red/sce:YNL256W%09red
Arachidonic acid metabolism	KEGG PATHWAY	sce00590	4	5	0.52276	0.884929	YKL026C|YKR089C|YBR244W|YIR037W	sce:YKL026C|sce:YKR089C|sce:YBR244W|sce:YIR037W|	853842|853964|852546|854855|	http://www.genome.jp/kegg-bin/show_pathway?sce00590/sce:YKR089C%09red/sce:YKL026C%09red/sce:YBR244W%09red/sce:YIR037W%09red
Nucleotide excision repair	KEGG PATHWAY	sce03420	25	37	0.541361	0.884929	YJR006W|YER162C|YMR201C|YJL064W|YGR258C|YML095C|YPR175W|YDL108W|YDL102W|YJL092W|YJR035W|YBR087W|YIL143C|YOR217W|YDL164C|YNL312W|YER171W|YDR030C|YLR005W|YOL094C|YAR007C|YNL290W|YDR460W|YEL037C|YBR088C	sce:YJR006W|sce:YER162C|sce:YMR201C|sce:YJL065C|sce:YGR258C|sce:YML095C|sce:YPR175W|sce:YDL108W|sce:YDL102W|sce:YJL092W|sce:YJR035W|sce:YBR087W|sce:YIL143C|sce:YOR217W|sce:YDL164C|sce:YNL312W|sce:YER171W|sce:YDR030C|sce:YLR005W|sce:YOL094C|sce:YAR007C|sce:YNL290W|sce:YDR460W|sce:YEL037C|sce:YBR088C|	853462|856909|855241|853381|853174|854878|856305|851450|851456|853353|853492|852383|854663|854392|851391|855404|856918|851594|850691|854059|851266|855426|852071|856674|852385|	http://www.genome.jp/kegg-bin/show_pathway?sce03420/sce:YIL143C%09red/sce:YBR088C%09red/sce:YJL092W%09red/sce:YML095C%09red/sce:YOL094C%09red/sce:YEL037C%09red/sce:YER171W%09red/sce:YDL164C%09red/sce:YDL108W%09red/sce:YNL312W%09red/sce:YDL102W%09red/sce:YNL290W%09red/sce:YGR258C%09red/sce:YER162C%09red/sce:YPR175W%09red/sce:YLR005W%09red/sce:YJR006W%09red/sce:YAR007C%09red/sce:YJL065C%09red/sce:Y…
DNA replication	KEGG PATHWAY	sce03030	21	31	0.542704	0.884929	YNL072W|YBR087W|YLR274W|YJR006W|YIR008C|YOL094C|YBR088C|YGL201C|YKL113C|YDL102W|YPR175W|YDL164C|YOR217W|YJL064W|YNL312W|YBL035C|YBL023C|YNL290W|YAR007C|YNL102W|YPR019W	sce:YNL072W|sce:YBR087W|sce:YLR274W|sce:YJR006W|sce:YIR008C|sce:YOL094C|sce:YBR088C|sce:YGL201C|sce:YKL113C|sce:YDL102W|sce:YPR175W|sce:YDL164C|sce:YOR217W|sce:YJL065C|sce:YNL312W|sce:YBL035C|sce:YBL023C|sce:YNL290W|sce:YAR007C|sce:YNL102W|sce:YPR019W|	855652|852383|850980|853462|854825|854059|852385|852673|853747|851456|856305|851391|854392|853381|855404|852245|852258|855426|851266|855621|856130|	http://www.genome.jp/kegg-bin/show_pathway?sce03030/sce:YIR008C%09red/sce:YPR019W%09red/sce:YDL164C%09red/sce:YLR274W%09red/sce:YNL312W%09red/sce:YOR217W%09red/sce:YPR175W%09red/sce:YKL113C%09red/sce:YNL102W%09red/sce:YGL201C%09red/sce:YJR006W%09red/sce:YAR007C%09red/sce:YDL102W%09red/sce:YNL072W%09red/sce:YBR088C%09red/sce:YBL035C%09red/sce:YJL065C%09red/sce:YOL094C%09red/sce:YBR087W%09red/sce:Y…
Propanoate metabolism	KEGG PATHWAY	sce00640	9	13	0.554204	0.884929	YAL054C|YGR244C|YOR142W|YLR153C|YPL028W|YGR019W|YPL017C|YOL151W|YPR002W	sce:YAL054C|sce:YGR244C|sce:YOR142W|sce:YLR153C|sce:YPL028W|sce:YGR019W|sce:YPL017C|sce:YOL151W|sce:YPR002W|	851245|853159|854310|850846|856079|852902|856090|854014|856108|	http://www.genome.jp/kegg-bin/show_pathway?sce00640/sce:YOR142W%09red/sce:YGR244C%09red/sce:YAL054C%09red/sce:YPR002W%09red/sce:YOL151W%09red/sce:YPL017C%09red/sce:YPL028W%09red/sce:YLR153C%09red/sce:YGR019W%09red
Other types of O-glycan biosynthesis	KEGG PATHWAY	sce00514	9	13	0.554204	0.884929	YDR307W|YDL093W|YJR143C|YBR205W|YDL095W|YOR099W|YBR206W|YER001W|YAL023C	sce:YDR307W|sce:YDL093W|sce:YJR143C|sce:YBR205W|sce:YDL095W|sce:YOR099W|sce:YBR205W|sce:YER001W|sce:YAL023C|	851902|851464|853608|852504|851462|854266|852504|856718|851210|	http://www.genome.jp/kegg-bin/show_pathway?sce00514/sce:YAL023C%09red/sce:YBR205W%09red/sce:YJR143C%09red/sce:YDL095W%09red/sce:YDR307W%09red/sce:YDL093W%09red/sce:YOR099W%09red/sce:YER001W%09red
Thiamine metabolism	KEGG PATHWAY	sce00730	7	10	0.559417	0.884929	YOR143C|YPL258C|YJR156C|YOL055C|YFL058W|YDL244W|YNL332W	sce:YOR143C|sce:YPL258C|sce:YJR156C|sce:YOL055C|sce:YFL058W|sce:YDL244W|sce:YNL332W|	854314|855870|853621|854099|850486|851353|855384|	http://www.genome.jp/kegg-bin/show_pathway?sce00730/sce:YPL258C%09red/sce:YOR143C%09red/sce:YNL332W%09red/sce:YFL058W%09red/sce:YDL244W%09red/sce:YOL055C%09red/sce:YJR156C%09red
Ether lipid metabolism	KEGG PATHWAY	sce00565	5	7	0.567928	0.884929	YKR089C|YKR031C|YNL130C|YHR123W|YOR269W	sce:YKR089C|sce:YKR031C|sce:YNL130C|sce:YHR123W|sce:YOR269W|	853964|853902|855593|856523|854443|	http://www.genome.jp/kegg-bin/show_pathway?sce00565/sce:YKR089C%09red/sce:YNL130C%09red/sce:YKR031C%09red/sce:YOR269W%09red/sce:YHR123W%09red
Pantothenate and CoA biosynthesis	KEGG PATHWAY	sce00770	10	15	0.584101	0.884929	YDR531W|YGR277C|YMR108W|YLR355C|YHR208W|YKL088W|YIL145C|YJR016C|YJR148W|YGL154C	sce:YDR531W|sce:YGR277C|sce:YMR108W|sce:YLR355C|sce:YHR208W|sce:YKL088W|sce:YIL145C|sce:YJR016C|sce:YJR148W|sce:YGL154C|	852144|853194|855135|851069|856615|853774|854661|853473|853613|852723|	http://www.genome.jp/kegg-bin/show_pathway?sce00770/sce:YJR016C%09red/sce:YLR355C%09red/sce:YIL145C%09red/sce:YHR208W%09red/sce:YKL088W%09red/sce:YGL154C%09red/sce:YGR277C%09red/sce:YDR531W%09red/sce:YMR108W%09red/sce:YJR148W%09red
Longevity regulating pathway - multiple species	KEGG PATHWAY	sce04213	23	35	0.584225	0.884929	YJL005W|YPL149W|YDR096W|YPL203W|YGL037C|YLL026W|YJL164C|YLL024C|YDL042C|YAL005C|YNL209W|YKL166C|YHR008C|YMR037C|YDR191W|YOR025W|YGR088W|YJR101W|YHR205W|YJR066W|YDR256C|YKL062W|YFL033C	sce:YJL005W|sce:YPL149W|sce:YDR096W|sce:YPL203W|sce:YGL037C|sce:YLL026W|sce:YJL164C|sce:YLL024C|sce:YDL042C|sce:YAL005C|sce:YNL209W|sce:YKL166C|sce:YHR008C|sce:YMR037C|sce:YDR191W|sce:YOR025W|sce:YGR088W|sce:YJR101W|sce:YHR205W|sce:YJR066W|sce:YDR256C|sce:YKL062W|sce:YFL033C|	853452|855954|851670|855898|852846|850633|853275|850636|851520|851259|855512|853688|856399|855053|851772|854190|852979|853565|856612|853529|851843|853803|850511|	http://www.genome.jp/kegg-bin/show_pathway?sce04213/sce:YGR088W%09red/sce:YLL024C%09red/sce:YJR101W%09red/sce:YKL062W%09red/sce:YMR037C%09red/sce:YFL033C%09red/sce:YDR096W%09red/sce:YLL026W%09red/sce:YJR066W%09red/sce:YNL209W%09red/sce:YJL005W%09red/sce:YHR008C%09red/sce:YGL037C%09red/sce:YOR025W%09red/sce:YKL166C%09red/sce:YDR256C%09red/sce:YJL164C%09red/sce:YPL149W%09red/sce:YDR191W%09red/sce:Y…
Biotin metabolism	KEGG PATHWAY	sce00780	4	6	0.623142	0.894857	YNR057C|YKL055C|YGR286C|YDL141W	sce:YNR057C|sce:YKL055C|sce:YGR286C|sce:YDL141W|	855794|853810|853203|851414|	http://www.genome.jp/kegg-bin/show_pathway?sce00780/sce:YNR057C%09red/sce:YDL141W%09red/sce:YGR286C%09red/sce:YKL055C%09red
RNA transport	KEGG PATHWAY	sce03013	60	93	0.630211	0.894857	YPL178W|YLR293C|YGR072W|YKR026C|YBR167C|YGR162W|YOL139C|YML031W|YPR041W|YKL186C|YMR146C|YPL169C|YDR532C|YOR185C|YAL033W|YDL084W|YJL138C|YML103C|YOR361C|YML091C|YDR335W|YNL221C|YGL172W|YIL149C|YGL049C|YKR059W|YLR208W|YBR133C|YDL116W|YDR021W|YFR002W|YDR429C|YPR163C|YKL057C|YER025W|YMR309C|YJR007W|YKR079C|YMR235C|YKR095W|YIR015W|YHR170W|YMR153W|YBR079C|YER107C|YGR030C|YDL064W|YMR080C|YOR260W|YJR042W…	sce:YPL178W|sce:YLR293C|sce:YGR072W|sce:YKR026C|sce:YBR167C|sce:YGR162W|sce:YOL139C|sce:YML031W|sce:YPR041W|sce:YKL186C|sce:YMR146C|sce:YPL169C|sce:YDR532C|sce:YOR185C|sce:YAL033W|sce:YDL084W|sce:YKR059W|sce:YML103C|sce:YOR361C|sce:YML091C|sce:YDR335W|sce:YNL221C|sce:YGL172W|sce:YIL149C|sce:YGL049C|sce:YKR059W|sce:YLR208W|sce:YBR133C|sce:YDL116W|sce:YDR021W|sce:YFR002W|sce:YDR429C|sce:YPR163C|sce…	855925|851000|852963|853896|852465|853071|854026|854977|856154|853649|855177|855934|852145|854357|851200|851475|853933|854868|854543|854883|851935|855500|852703|854657|852833|853933|850905|852431|851441|851584|850552|852039|856292|853808|856746|855357|853463|853954|855275|853970|854832|856575|855184|852371|856844|852918|851495|855104|854434|853499|856459|851797|852263|852122|855302|855477|855946|…	http://www.genome.jp/kegg-bin/show_pathway?sce03013/sce:YOR185C%09red/sce:YPL178W%09red/sce:YOR260W%09red/sce:YLR293C%09red/sce:YBL018C%09red/sce:YLR208W%09red/sce:YJR007W%09red/sce:YLR291C%09red/sce:YIL149C%09red/sce:YMR146C%09red/sce:YKL057C%09red/sce:YDL064W%09red/sce:YBR133C%09red/sce:YDR211W%09red/sce:YIR015W%09red/sce:YGR030C%09red/sce:YGR162W%09red/sce:YFR002W%09red/sce:YDR429C%09red/sce:Y…
Fatty acid biosynthesis	KEGG PATHWAY	sce00061	7	11	0.632918	0.894857	YMR246W|YKL182W|YOR221C|YER015W|YOR317W|YKL055C|YPL231W	sce:YMR246W|sce:YKL182W|sce:YOR221C|sce:YER015W|sce:YOR317W|sce:YKL055C|sce:YPL231W|	855288|853653|854396|856734|854495|853810|855845|	http://www.genome.jp/kegg-bin/show_pathway?sce00061/sce:YER015W%09red/sce:YKL182W%09red/sce:YPL231W%09red/sce:YOR221C%09red/sce:YOR317W%09red/sce:YMR246W%09red/sce:YKL055C%09red
Homologous recombination	KEGG PATHWAY	sce03440	12	19	0.634215	0.894857	YDR076W|YDR004W|YNL250W|YJR006W|YER095W|YNL312W|YDL102W|YDR369C|YBR073W|YGL163C|YDL059C|YAR007C	sce:YDR076W|sce:YDR004W|sce:YNL250W|sce:YJR006W|sce:YER095W|sce:YNL312W|sce:YDL102W|sce:YDR369C|sce:YBR073W|sce:YGL163C|sce:YDL059C|sce:YAR007C|	851648|851567|855471|853462|856831|855404|851456|851975|852365|852713|851500|851266|	http://www.genome.jp/kegg-bin/show_pathway?sce03440/sce:YGL163C%09red/sce:YDL059C%09red/sce:YNL312W%09red/sce:YNL250W%09red/sce:YJR006W%09red/sce:YDR076W%09red/sce:YAR007C%09red/sce:YDL102W%09red/sce:YER095W%09red/sce:YDR369C%09red/sce:YBR073W%09red/sce:YDR004W%09red
N-Glycan biosynthesis	KEGG PATHWAY	sce00510	19	30	0.634219	0.894857	YOR103C|YPL227C|YOR085W|YDL232W|YBR110W|YOR067C|YIL102C-A|YGL022W|YJL002C|YBR070C|YOR102W|YMR149W|YGL226C-A|YNR030W|YEL002C|YPR183W|YGL027C|YBR243C|YNL048W	sce:YOR103C|sce:YPL227C|sce:YOR085W|sce:YDL232W|sce:YBR110W|sce:YOR067C|sce:YIL102C-A|sce:YGL022W|sce:YJL002C|sce:YBR070C|sce:YOR103C|sce:YMR149W|sce:YGL226C-A|sce:YNR030W|sce:YEL002C|sce:YPR183W|sce:YGL027C|sce:YBR243C|sce:YNL048W|	854270|855874|854252|851366|852407|854233|3799974|852862|853455|852362|854270|855180|852625|855764|856716|856313|852857|852545|855679|	http://www.genome.jp/kegg-bin/show_pathway?sce00510/sce:YBR110W%09red/sce:YEL002C%09red/sce:YNR030W%09red/sce:YJL002C%09red/sce:YBR243C%09red/sce:YOR067C%09red/sce:YOR103C%09red/sce:YIL102C-A%09red/sce:YMR149W%09red/sce:YDL232W%09red/sce:YPL227C%09red/sce:YGL226C-A%09red/sce:YPR183W%09red/sce:YBR070C%09red/sce:YGL027C%09red/sce:YOR085W%09red/sce:YNL048W%09red/sce:YGL022W%09red
Protein processing in endoplasmic reticulum	KEGG PATHWAY	sce04141	55	86	0.646677	0.900105	YIL005W|YDR086C|YDL232W|YFL044C|YML013W|YBR082C|YCR067C|YJL034W|YER019C-A|YIL016W|YOR103C|YOR085W|YPL096W|YPL240C|YNL049C|YJL073W|YML029W|YOR288C|YML012C-A|YLL024C|YPL094C|YLR208W|YGL022W|YPR181C|YAL005C|YNL209W|YJR007W|YDR171W|YOL013C|YDL072C|YCL043C|YLR080W|YJL002C|YMR214W|YPL106C|YIL030C|YEL002C|YER087C-B|YGL027C|YLR378C|YHR098C|YKL073W|YBR169C|YBR283C|YNL064C|YOR254C|YOR102W|YMR149W|YMR186W|Y…	sce:YIL005W|sce:YDR086C|sce:YDL232W|sce:YFL044C|sce:YML013W|sce:YBR082C|sce:YCR067C|sce:YJL034W|sce:YER019C-A|sce:YIL016W|sce:YOR103C|sce:YOR085W|sce:YPL096W|sce:YPL240C|sce:YNL049C|sce:YJL073W|sce:YML029W|sce:YOR288C|sce:YML013W|sce:YLL024C|sce:YPL094C|sce:YLR208W|sce:YGL022W|sce:YPR181C|sce:YAL005C|sce:YNL209W|sce:YJR007W|sce:YDR171W|sce:YOL013C|sce:YDL072C|sce:YCL043C|sce:YLR080W|sce:YJL002C|s…	854812|851659|851366|850500|854995|852376|850431|853418|856740|854796|854270|854252|856009|855836|855678|853372|854979|854462|854995|850636|856011|850905|852862|856311|851259|855512|853463|851751|854149|851487|850314|850769|853455|855254|855998|854781|856716|856821|852857|851095|856498|853789|852467|852586|855661|854428|854270|855180|855224|851631|850904|855760|853667|856674|852625|	http://www.genome.jp/kegg-bin/show_pathway?sce04141/sce:YIL016W%09red/sce:YOR254C%09red/sce:YDL072C%09red/sce:YOL013C%09red/sce:YDR059C%09red/sce:YLR080W%09red/sce:YKL073W%09red/sce:YDR086C%09red/sce:YJR007W%09red/sce:YLR208W%09red/sce:YCL043C%09red/sce:YGL027C%09red/sce:YML013W%09red/sce:YNL064C%09red/sce:YDR171W%09red/sce:YBR082C%09red/sce:YMR214W%09red/sce:YCR067C%09red/sce:YOR085W%09red/sce:Y…
Non-homologous end-joining	KEGG PATHWAY	sce03450	6	10	0.677655	0.925437	YDR369C|YNL250W|YGL090W|YCR014C|YKL113C|YOR005C	sce:YDR369C|sce:YNL250W|sce:YGL090W|sce:YCR014C|sce:YKL113C|sce:YOR005C|	851975|855471|852790|850372|853747|854166|	http://www.genome.jp/kegg-bin/show_pathway?sce03450/sce:YOR005C%09red/sce:YCR014C%09red/sce:YNL250W%09red/sce:YKL113C%09red/sce:YDR369C%09red/sce:YGL090W%09red
Ribosome biogenesis in eukaryotes	KEGG PATHWAY	sce03008	56	89	0.682846	0.925437	YLR293C|YDL208W|YHR072W-A|YLR197W|YBR167C|YER006W|YNL207W|YGR128C|YLL034C|YDR398W|YDL014W|YPL093W|YDR449C|YPL169C|YHR148W|YNR053C|YOR185C|YAL033W|YLR059C|YMR239C|YLR022C|YNL221C|YKL186C|YEL026W|YMR093W|YNL075W|YGL099W|YNL132W|YBL018C|YLR175W|YOR119C|YIL035C|YLR409C|YLR397C|YGR090W|YJL069C|YLR186W|YHR170W|YOR310C|YGR030C|YCR057C|YOR061W|YHR062C|YDL166C|YHR196W|YHR089C|YLR145W|YPR016C|YDR339C|YDR32…	sce:YLR293C|sce:YDL208W|sce:YHR072W-A|sce:YLR197W|sce:YBR167C|sce:YER006W|sce:YNL207W|sce:YGR128C|sce:YLL034C|sce:YDR398W|sce:YDL014W|sce:YPL093W|sce:YDR449C|sce:YPL169C|sce:YHR148W|sce:YNR053C|sce:YOR185C|sce:YAL033W|sce:YLR059C|sce:YMR239C|sce:YLR022C|sce:YNL221C|sce:YKL186C|sce:YEL026W|sce:YMR093W|sce:YNL075W|sce:YGL099W|sce:YNL132W|sce:YBL018C|sce:YLR175W|sce:YOR119C|sce:YIL035C|sce:YLR409C|s…	851000|851319|856471|850894|852465|856723|855514|853029|850625|852007|851548|856012|852060|855934|856553|855789|854357|851200|850748|855280|850709|855500|853649|856687|855118|855649|852779|855591|852263|850872|854286|854776|851125|851113|852982|853376|850883|856575|854487|852918|850422|854227|856459|851388|856603|856489|850837|856126|851939|851924|850919|855977|854152|853335|850820|855558|	http://www.genome.jp/kegg-bin/show_pathway?sce03008/sce:YOR061W%09red/sce:YOR185C%09red/sce:YEL026W%09red/sce:YPL126W%09red/sce:YLR293C%09red/sce:YDR449C%09red/sce:YBL018C%09red/sce:YOL010W%09red/sce:YGR128C%09red/sce:YNL163C%09red/sce:YHR072W-A%09red/sce:YGR030C%09red/sce:YHR196W%09red/sce:YDL014W%09red/sce:YPR016C%09red/sce:YLR186W%09red/sce:YLL034C%09red/sce:YKL186C%09red/sce:YLR175W%09red/sce…
Ubiquinone and other terpenoid-quinone biosynthesis	KEGG PATHWAY	sce00130	4	7	0.708878	0.929507	YNR041C|YOL096C|YGR255C|YDR537C	sce:YNR041C|sce:YOL096C|sce:YGR255C|sce:YDR538W|	855778|854057|853170|852150|	http://www.genome.jp/kegg-bin/show_pathway?sce00130/sce:YOL096C%09red/sce:YGR255C%09red/sce:YDR538W%09red/sce:YNR041C%09red
Terpenoid backbone biosynthesis	KEGG PATHWAY	sce00900	11	19	0.717036	0.929507	YMR274C|YJR117W|YLR450W|YBR002C|YML126C|YKL019W|YDR410C|YPL069C|YML075C|YPL028W|YPL117C	sce:YMR274C|sce:YJR117W|sce:YLR450W|sce:YBR002C|sce:YML126C|sce:YKL019W|sce:YDR410C|sce:YPL069C|sce:YML075C|sce:YPL028W|sce:YPL117C|	855317|853581|851171|852287|854913|853849|852019|856036|854900|856079|855986|	http://www.genome.jp/kegg-bin/show_pathway?sce00900/sce:YDR410C%09red/sce:YPL069C%09red/sce:YLR450W%09red/sce:YMR274C%09red/sce:YML126C%09red/sce:YPL028W%09red/sce:YJR117W%09red/sce:YML075C%09red/sce:YPL117C%09red/sce:YBR002C%09red/sce:YKL019W%09red
Glutathione metabolism	KEGG PATHWAY	sce00480	14	24	0.719909	0.929507	YHR183W|YBR244W|YIR037W|YLR299W|YNL009W|YPR069C|YOL049W|YKL026C|YGR256W|YIR038C|YER070W|YJL026W|YLR146C|YLR174W	sce:YHR183W|sce:YBR244W|sce:YIR037W|sce:YLR299W|sce:YNL009W|sce:YPR069C|sce:YOL049W|sce:YKL026C|sce:YGR256W|sce:YIR038C|sce:YER070W|sce:YJL026W|sce:YLR146C|sce:YLR174W|	856589|852546|854855|851006|855723|856182|854108|853842|853172|854856|856801|853427|850838|850871|	http://www.genome.jp/kegg-bin/show_pathway?sce00480/sce:YGR256W%09red/sce:YBR244W%09red/sce:YLR299W%09red/sce:YLR146C%09red/sce:YJL026W%09red/sce:YIR037W%09red/sce:YKL026C%09red/sce:YLR174W%09red/sce:YPR069C%09red/sce:YHR183W%09red/sce:YOL049W%09red/sce:YNL009W%09red/sce:YER070W%09red/sce:YIR038C%09red
Regulation of mitophagy - yeast	KEGG PATHWAY	sce04139	24	41	0.747003	0.929507	YLL006W|YOL105C|YIL146C|YBL105C|YGL219C|YHR030C|YGL180W|YDR208W|YIL035C|YDR207C|YOR061W|YOR008C|YOL027C|YLR356W|YOR330C|YBL078C|YLL001W|YIL147C|YOR231W|YER151C|YPR049C|YJR066W|YCR079W|YNL283C	sce:YLL006W|sce:YOL105C|sce:YIL146C|sce:YBL105C|sce:YGL219C|sce:YHR030C|sce:YGL180W|sce:YDR208W|sce:YIL035C|sce:YDR207C|sce:YOR061W|sce:YOR008C|sce:YOL027C|sce:YLR356W|sce:YOR330C|sce:YBL078C|sce:YLL001W|sce:YIL147C|sce:YOR231W|sce:YER151C|sce:YPR049C|sce:YJR066W|sce:YCR079W|sce:YNL283C|	850654|854046|854660|852169|852654|856425|852695|851789|854776|851788|854227|854170|854130|851070|854508|852200|850686|854659|854406|856895|856162|853529|850441|855438|	http://www.genome.jp/kegg-bin/show_pathway?sce04139/sce:YPR049C%09red/sce:YOL027C%09red/sce:YGL219C%09red/sce:YGL180W%09red/sce:YLL006W%09red/sce:YBL105C%09red/sce:YOR008C%09red/sce:YER151C%09red/sce:YBL078C%09red/sce:YOR231W%09red/sce:YHR030C%09red/sce:YJR066W%09red/sce:YDR207C%09red/sce:YOR061W%09red/sce:YOR330C%09red/sce:YDR208W%09red/sce:YIL035C%09red/sce:YOL105C%09red/sce:YLR356W%09red/sce:Y…
ABC transporters	KEGG PATHWAY	sce02010	3	6	0.772338	0.929507	YDR011W|YKL188C|YPL147W	sce:YDR011W|sce:YKL188C|sce:YPL147W|	851574|853647|855956|	http://www.genome.jp/kegg-bin/show_pathway?sce02010/sce:YDR011W%09red/sce:YKL188C%09red/sce:YPL147W%09red
Cyanoamino acid metabolism	KEGG PATHWAY	sce00460	4	8	0.779352	0.929507	YDR321W|YBR263W|YLR058C|YLR299W	sce:YDR321W|sce:YBR263W|sce:YLR058C|sce:YLR299W|	851920|852565|850747|851006|	http://www.genome.jp/kegg-bin/show_pathway?sce00460/sce:YBR263W%09red/sce:YLR299W%09red/sce:YLR058C%09red/sce:YDR321W%09red
Steroid biosynthesis	KEGG PATHWAY	sce00100	9	17	0.781434	0.929507	YHR190W|YNL280C|YMR015C|YNR019W|YMR202W|YKR089C|YML008C|YLR056W|YGR175C	sce:YHR190W|sce:YNL280C|sce:YMR015C|sce:YNR019W|sce:YMR202W|sce:YKR089C|sce:YML008C|sce:YLR056W|sce:YGR175C|	856597|855441|855029|855753|855242|853964|855003|850745|853086|	http://www.genome.jp/kegg-bin/show_pathway?sce00100/sce:YKR089C%09red/sce:YMR202W%09red/sce:YNR019W%09red/sce:YML008C%09red/sce:YNL280C%09red/sce:YLR056W%09red/sce:YHR190W%09red/sce:YMR015C%09red/sce:YGR175C%09red
MAPK signaling pathway - yeast	KEGG PATHWAY	sce04011	68	113	0.790625	0.929507	YDL159W|YDL158C|YNL167C|YPR119W|YIL113W|YDR144C|YGR070W|YBL105C|YCL027W|YOL105C|YGR023W|YLR079W|YKL062W|YAL041W|YMR036C|YDR208W|YPR120C|YBR200W|YBL016W|YDR490C|YGR088W|YGR032W|YBR160W|YDL022W|YLR371W|YGR040W|YNL298W|YOR008C|YGR014W|YMR306W|YBR133C|YGR108W|YDR256C|YBR182C|YDR466W|YKL101W|YMR199W|YER118C|YCR073C|YMR172W|YIL147C|YOL059W|YMR164C|YIR019C|YDR099W|YBR083W|YOL151W|YOR127W|YOL100W|YPR165W…	sce:YDL159W|sce:YDL159W|sce:YNL167C|sce:YPR119W|sce:YIL113W|sce:YDR144C|sce:YGR070W|sce:YBL105C|sce:YCL027W|sce:YOL105C|sce:YGR023W|sce:YLR079W|sce:YKL062W|sce:YAL041W|sce:YMR036C|sce:YDR208W|sce:YPR120C|sce:YBR200W|sce:YBL016W|sce:YDR490C|sce:YGR088W|sce:YGR032W|sce:YBR160W|sce:YDL022W|sce:YLR371W|sce:YGR040W|sce:YNL298W|sce:YOR008C|sce:YGR014W|sce:YMR306W|sce:YBR133C|sce:YGR108W|sce:YDR256C|sce…	851396|851396|855554|856236|854693|851722|852961|852169|850330|854046|852905|850768|853803|851190|855052|851789|856237|852499|852265|852101|852979|852920|852457|851539|851086|852931|855418|854170|852897|855353|852431|853002|851843|852480|852077|853760|855239|856854|850436|855208|854659|854095|855200|854836|851676|852377|854014|854294|854053|856294|855053|854406|853003|852072|856425|856191|854387|…	http://www.genome.jp/kegg-bin/show_pathway?sce04011/sce:YDR461W%09red/sce:YGR088W%09red/sce:YOR231W%09red/sce:YGR032W%09red/sce:YPL256C%09red/sce:YGR040W%09red/sce:YNL167C%09red/sce:YBR182C%09red/sce:YOL100W%09red/sce:YKL062W%09red/sce:YBL105C%09red/sce:YOR008C%09red/sce:YBR133C%09red/sce:YIL147C%09red/sce:YGR108W%09red/sce:YDR144C%09red/sce:YLR120C%09red/sce:YMR199W%09red/sce:YDL022W%09red/sce:Y…
Phosphatidylinositol signaling system	KEGG PATHWAY	sce04070	10	19	0.792505	0.929507	YBR029C|YOL065C|YDR287W|YLR240W|YBR109C|YDR315C|YBL105C|YHR046C|YJL100W|YDR208W	sce:YBR029C|sce:YOL065C|sce:YDR287W|sce:YLR240W|sce:YBR109C|sce:YDR315C|sce:YBL105C|sce:YHR046C|sce:YJL100W|sce:YDR208W|	852317|854089|851881|850941|852406|851910|852169|856442|853345|851789|	http://www.genome.jp/kegg-bin/show_pathway?sce04070/sce:YDR287W%09red/sce:YDR208W%09red/sce:YDR315C%09red/sce:YBR109C%09red/sce:YLR240W%09red/sce:YHR046C%09red/sce:YBL105C%09red/sce:YBR029C%09red/sce:YOL065C%09red/sce:YJL100W%09red
SNARE interactions in vesicular transport	KEGG PATHWAY	sce04130	11	21	0.802778	0.929507	YGL098W|YOR036W|YDR498C|YAL030W|YIL004C|YGL212W|YMR183C|YOL018C|YHL030W-A|YKL006C-A|YMR197C	sce:YGL098W|sce:YOR036W|sce:YDR498C|sce:YAL030W|sce:YIL004C|sce:YGL212W|sce:YMR183C|sce:YOL018C|sce:YHL031C|sce:YKL006C-A|sce:YMR197C|	852780|854201|852109|851203|854813|852660|855221|854142|856354|853863|855237|	http://www.genome.jp/kegg-bin/show_pathway?sce04130/sce:YGL212W%09red/sce:YDR498C%09red/sce:YGL098W%09red/sce:YOL018C%09red/sce:YOR036W%09red/sce:YKL006C-A%09red/sce:YHL031C%09red/sce:YAL030W%09red/sce:YMR197C%09red/sce:YIL004C%09red/sce:YMR183C%09red
RNA degradation	KEGG PATHWAY	sce03018	35	61	0.804422	0.929507	YOL142W|YMR323W|YOL021C|YGR095C|YOR393W|YGR158C|YMR205C|YJL050W|YHR069C|YPL281C|YCR035C|YGR240C|YER146W|YHR081W|YLR187W|YLR270W|YNR024W|YNL288W|YGL213C|YGL094C|YHR174W|YGR254W|YDR378C|YNL232W|YFL028C|YGR195W|YNR025C|YDL111C|YOL115W|YIL079C|YLR259C|YNL299W|YOL149W|YNL147W|YDR280W	sce:YOL142W|sce:YMR323W|sce:YOL021C|sce:YGR095C|sce:YPL281C|sce:YGR158C|sce:YMR205C|sce:YJL050W|sce:YHR069C|sce:YPL281C|sce:YCR035C|sce:YGR240C|sce:YER146W|sce:YHR081W|sce:YLR187W|sce:YLR270W|sce:YNR024W|sce:YNL288W|sce:YGL213C|sce:YGL094C|sce:YHR174W|sce:YGR254W|sce:YDR378C|sce:YNL232W|sce:YFL028C|sce:YGR195W|sce:YNR024W|sce:YDL111C|sce:YOL115W|sce:YIL079C|sce:YLR259C|sce:YNL299W|sce:YOL149W|sce…	854023|855373|854138|852987|855848|853062|855245|853397|856466|855848|850401|853155|856889|856481|850884|850974|855758|855428|852659|852786|856579|853169|851984|855489|850516|853109|855758|851447|854034|854731|850963|855417|854016|855575|851874|	http://www.genome.jp/kegg-bin/show_pathway?sce03018/sce:YDR378C%09red/sce:YGR195W%09red/sce:YOL142W%09red/sce:YLR270W%09red/sce:YPL281C%09red/sce:YNL288W%09red/sce:YJL050W%09red/sce:YDR280W%09red/sce:YDL111C%09red/sce:YMR323W%09red/sce:YFL028C%09red/sce:YGL094C%09red/sce:YHR081W%09red/sce:YLR259C%09red/sce:YER146W%09red/sce:YIL079C%09red/sce:YOL115W%09red/sce:YNL232W%09red/sce:YLR187W%09red/sce:Y…
Endocytosis	KEGG PATHWAY	sce04144	42	73	0.817986	0.929507	YMR077C|YER031C|YDL192W|YKR014C|YDR486C|YKL079W|YDR069C|YDL226C|YDR208W|YJL036W|YJL049W|YKL041W|YIL044C|YKR031C|YPL002C|YOR181W|YDL137W|YLR206W|YAL005C|YNL209W|YJR125C|YOR089C|YKR035C|YBL037W|YDR323C|YER122C|YKL002W|YLR417W|YPL065W|YEL022W|YHR012W|YPR165W|YJR058C|YNL265C|YBL047C|YKL007W|YHL002W|YOR094W|YLL024C|YLR025W|YLR370C|YNR006W	sce:YMR077C|sce:YER031C|sce:YDL192W|sce:YKR014C|sce:YDR486C|sce:YKL079W|sce:YDR069C|sce:YDL226C|sce:YDR208W|sce:YJL036W|sce:YJL049W|sce:YKL041W|sce:YIL044C|sce:YKR031C|sce:YPL002C|sce:YOR181W|sce:YDL137W|sce:YLR206W|sce:YAL005C|sce:YNL209W|sce:YJR125C|sce:YOR089C|sce:YKR035W-A|sce:YBL037W|sce:YDR323C|sce:YER122C|sce:YKL002W|sce:YLR417W|sce:YPL065W|sce:YEL022W|sce:YHR012W|sce:YPR165W|sce:YJR058C|s…	855101|856753|851335|853884|852097|853783|851641|851372|851789|853416|853398|853825|854767|853902|856105|854353|851418|850903|851259|855512|853589|854256|853906|852243|851923|856859|853868|851135|856040|856691|856403|856294|853521|855456|852233|853862|856387|854261|850636|850712|851085|855739|	http://www.genome.jp/kegg-bin/show_pathway?sce04144/sce:YOR181W%09red/sce:YLL024C%09red/sce:YDL192W%09red/sce:YKL041W%09red/sce:YKL002W%09red/sce:YPL065W%09red/sce:YBL047C%09red/sce:YKL079W%09red/sce:YNL209W%09red/sce:YDL137W%09red/sce:YJR058C%09red/sce:YLR370C%09red/sce:YNL265C%09red/sce:YLR206W%09red/sce:YOR089C%09red/sce:YIL044C%09red/sce:YDR486C%09red/sce:YKR035W-A%09red/sce:YKR031C%09red/sce…
Glycosylphosphatidylinositol(GPI)-anchor biosynthesis	KEGG PATHWAY	sce00563	13	25	0.821281	0.929507	YLL031C|YJL062W|YDR302W|YJL132W|YFL025C|YLR088W|YCL052C|YKL165C|YBR004C|YIL102C-A|YDR434W|YJL091C|YDR331W	sce:YLL031C|sce:YJL062W|sce:YDR302W|sce:YJL132W|sce:YFL025C|sce:YLR088W|sce:YCL052C|sce:YKL165C|sce:YBR004C|sce:YIL102C-A|sce:YDR434W|sce:YJL091C|sce:YDR331W|	850628|853384|851896|853309|850519|850777|850305|853690|852289|3799974|852044|853354|851931|	http://www.genome.jp/kegg-bin/show_pathway?sce00563/sce:YJL091C%09red/sce:YFL025C%09red/sce:YBR004C%09red/sce:YKL165C%09red/sce:YIL102C-A%09red/sce:YLL031C%09red/sce:YLR088W%09red/sce:YJL132W%09red/sce:YCL052C%09red/sce:YDR434W%09red/sce:YDR302W%09red/sce:YJL062W%09red/sce:YDR331W%09red
Cell cycle - yeast	KEGG PATHWAY	sce04111	75	126	0.821506	0.929507	YML064C|YLR079W|YJL030W|YLR274W|YJL013C|YMR001C|YDL016C|YBL023C|YJL076W|YOR249C|YDR146C|YDL056W|YLR272C|YMR036C|YAR019C|YBR274W|YFL008W|YBL016W|YGL190C|YBR135W|YDR325W|YDL003W|YDR507C|YPL031C|YLR103C|YJL194W|YIL046W|YPR019W|YLR176C|YBR160W|YBR133C|YGR108W|YDR180W|YDR110W|YPR120C|YLL004W|YLR127C|YKL101W|YMR199W|YPR119W|YBL084C|YGL116W|YLR086W|YMR055C|YFR028C|YGR092W|YGL201C|YJL157C|YGL086W|YJR046W…	sce:YML064C|sce:YLR079W|sce:YJL030W|sce:YLR274W|sce:YJL013C|sce:YMR001C|sce:YDL017W|sce:YBL023C|sce:YJL076W|sce:YOR249C|sce:YDR146C|sce:YDL056W|sce:YLR272C|sce:YMR036C|sce:YAR019C|sce:YBR274W|sce:YFL008W|sce:YBL016W|sce:YGL190C|sce:YBR135W|sce:YDR325W|sce:YDL003W|sce:YDR507C|sce:YPL031C|sce:YLR103C|sce:YJL194W|sce:YIL046W|sce:YPR019W|sce:YLR176C|sce:YBR160W|sce:YBR133C|sce:YGR108W|sce:YDR180W|sce…	854938|850768|853422|850980|853439|855013|851545|852258|853369|854423|851724|851503|850977|855052|851274|852577|850540|852265|852685|852432|851925|851561|852119|856076|850793|853244|854765|856130|850873|852457|852431|853002|851761|851688|856237|850656|850818|853760|855239|856236|852194|852762|850775|855077|850585|852984|852673|853283|852794|853504|852390|855427|854937|856571|850907|856890|856557|…	http://www.genome.jp/kegg-bin/show_pathway?sce04111/sce:YLR086W%09red/sce:YBR160W%09red/sce:YFL008W%09red/sce:YDR146C%09red/sce:YPR019W%09red/sce:YHR166C%09red/sce:YBL023C%09red/sce:YPL256C%09red/sce:YCL024W%09red/sce:YJL076W%09red/sce:YLL004W%09red/sce:YJL074C%09red/sce:YIL026C%09red/sce:YDR180W%09red/sce:YML027W%09red/sce:YGL190C%09red/sce:YJL194W%09red/sce:YER147C%09red/sce:YGR108W%09red/sce:Y…
Inositol phosphate metabolism	KEGG PATHWAY	sce00562	9	18	0.822387	0.929507	YJL100W|YOL065C|YDR287W|YLR240W|YHR046C|YDR315C|YJL153C|YDR050C|YDR208W	sce:YJL100W|sce:YOL065C|sce:YDR287W|sce:YLR240W|sce:YHR046C|sce:YDR315C|sce:YJL153C|sce:YDR050C|sce:YDR208W|	853345|854089|851881|850941|856442|851910|853288|851620|851789|	http://www.genome.jp/kegg-bin/show_pathway?sce00562/sce:YDR287W%09red/sce:YDR208W%09red/sce:YDR315C%09red/sce:YJL153C%09red/sce:YLR240W%09red/sce:YDR050C%09red/sce:YHR046C%09red/sce:YOL065C%09red/sce:YJL100W%09red
Nicotinate and nicotinamide metabolism	KEGG PATHWAY	sce00760	10	20	0.830239	0.929507	YDR191W|YOR025W|YGL037C|YGL067W|YOR209C|YGR010W|YLR328W|YDL042C|YGR011W|YBR006W	sce:YDR191W|sce:YOR025W|sce:YGL037C|sce:YGL067W|sce:YOR209C|sce:YGR010W|sce:YLR328W|sce:YDL042C|sce:YGR010W|sce:YBR006W|	851772|854190|852846|852813|854384|852893|851039|851520|852893|852291|	http://www.genome.jp/kegg-bin/show_pathway?sce00760/sce:YGL067W%09red/sce:YBR006W%09red/sce:YLR328W%09red/sce:YOR025W%09red/sce:YGL037C%09red/sce:YDL042C%09red/sce:YOR209C%09red/sce:YGR010W%09red/sce:YDR191W%09red
Sphingolipid metabolism	KEGG PATHWAY	sce00600	6	14	0.878628	0.948517	YPL087W|YDR062W|YMR296C|YBR183W|YDR294C|YOR171C	sce:YPL087W|sce:YDR062W|sce:YMR296C|sce:YBR183W|sce:YDR294C|sce:YOR171C|	856018|851634|855342|852481|851888|854342|	http://www.genome.jp/kegg-bin/show_pathway?sce00600/sce:YMR296C%09red/sce:YDR294C%09red/sce:YOR171C%09red/sce:YDR062W%09red/sce:YBR183W%09red/sce:YPL087W%09red
Hippo signaling pathway -multiple species	KEGG PATHWAY	sce04392	3	8	0.884054	0.948517	YBR083W|YGR092W|YAR019C	sce:YBR083W|sce:YGR092W|sce:YAR019C|	852377|852984|851274|	http://www.genome.jp/kegg-bin/show_pathway?sce04392/sce:YBR083W%09red/sce:YAR019C%09red/sce:YGR092W%09red
Sulfur relay system	KEGG PATHWAY	sce04122	3	8	0.884054	0.948517	YIL008W|YGL211W|YLR109W	sce:YIL008W|sce:YGL211W|sce:YLR109W|	854809|852661|850799|	http://www.genome.jp/kegg-bin/show_pathway?sce04122/sce:YGL211W%09red/sce:YLR109W%09red/sce:YIL008W%09red
AGE-RAGE signaling pathway in diabetic complications	KEGG PATHWAY	sce04933	3	8	0.884054	0.948517	YGR040W|YBL016W|YBL105C	sce:YGR040W|sce:YBL016W|sce:YBL105C|	852931|852265|852169|	http://www.genome.jp/kegg-bin/show_pathway?sce04933/sce:YBL016W%09red/sce:YBL105C%09red/sce:YGR040W%09red
Meiosis - yeast	KEGG PATHWAY	sce04113	73	130	0.907883	0.96404	YJL214W|YLR079W|YJL030W|YLR274W|YJL194W|YCR096C|YER020W|YLR081W|YDL016C|YJL005W|YBL023C|YGR044C|YOR249C|YKL062W|YPL203W|YMR139W|YAR019C|YBR274W|YFL008W|YDL245C|YMR011W|YBR160W|YBL084C|YHR096C|YPL179W|YHR092C|YLR103C|YJL164C|YPR019W|YDR345C|YDR343C|YGR108W|YDR436W|YLR210W|YDR342C|YGL201C|YPR120C|YLL004W|YNR072W|YKL166C|YPR007C|YCL067C|YGL116W|YGR225W|YFR028C|YDL194W|YGL086W|YJR046W|YOR351C|YML065W…	sce:YJL214W|sce:YLR079W|sce:YJL030W|sce:YLR274W|sce:YJL194W|sce:YCR096C|sce:YER020W|sce:YLR081W|sce:YDL017W|sce:YJL005W|sce:YBL023C|sce:YGR044C|sce:YOR249C|sce:YKL062W|sce:YPL203W|sce:YMR139W|sce:YAR019C|sce:YBR274W|sce:YFL008W|sce:YDL245C|sce:YMR011W|sce:YBR160W|sce:YBL084C|sce:YHR096C|sce:YPL179W|sce:YHR092C|sce:YLR103C|sce:YJL164C|sce:YPR019W|sce:YDR345C|sce:YDR343C|sce:YGR108W|sce:YDR436W|sce…	853216|850768|853422|850980|853244|850458|856741|850770|851545|853452|852258|852935|854423|853803|855898|855170|851274|852577|850540|851352|855023|852457|852194|856496|855923|856492|850793|853275|856130|851946|851944|853002|852046|850907|851943|852673|856237|850656|855809|853688|856115|850406|852762|853140|850585|851333|852794|853504|854533|854937|856571|851788|854179|856557|855549|854786|851691|…	http://www.genome.jp/kegg-bin/show_pathway?sce04113/sce:YFL008W%09red/sce:YPR019W%09red/sce:YHR166C%09red/sce:YJR158W%09red/sce:YBL023C%09red/sce:YPL256C%09red/sce:YDR343C%09red/sce:YER020W%09red/sce:YMR139W%09red/sce:YEL069C%09red/sce:YBR160W%09red/sce:YLL004W%09red/sce:YJL074C%09red/sce:YIL026C%09red/sce:YKL062W%09red/sce:YOR313C%09red/sce:YMR037C%09red/sce:YDR345C%09red/sce:YDL194W%09red/sce:Y…
mRNA surveillance pathway	KEGG PATHWAY	sce03015	21	46	0.948327	0.986793	YNL222W|YKL059C|YIR001C|YOR179C|YGL190C|YBR143C|YKR084C|YJR093C|YBR236C|YKL186C|YDR172W|YPL179W|YGR072W|YPL169C|YPL178W|YLR277C|YDR436W|YOR014W|YMR080C|YDR021W|YDL084W	sce:YNL222W|sce:YKL059C|sce:YIR001C|sce:YOR179C|sce:YGL190C|sce:YBR143C|sce:YKR084C|sce:YJR093C|sce:YBR236C|sce:YKL186C|sce:YDR172W|sce:YPL179W|sce:YGR072W|sce:YPL169C|sce:YPL178W|sce:YLR277C|sce:YDR436W|sce:YOR014W|sce:YMR080C|sce:YDR021W|sce:YDL084W|	855499|853806|854817|854351|852685|852440|853959|853555|852538|853649|851752|855923|852963|855934|855925|850983|852046|854179|855104|851584|851475|	http://www.genome.jp/kegg-bin/show_pathway?sce03015/sce:YOR179C%09red/sce:YDR436W%09red/sce:YDR172W%09red/sce:YLR277C%09red/sce:YOR014W%09red/sce:YPL179W%09red/sce:YNL222W%09red/sce:YGR072W%09red/sce:YKR084C%09red/sce:YBR143C%09red/sce:YGL190C%09red/sce:YDL084W%09red/sce:YKL186C%09red/sce:YKL059C%09red/sce:YPL169C%09red/sce:YJR093C%09red/sce:YIR001C%09red/sce:YBR236C%09red/sce:YPL178W%09red/sce:Y…
Porphyrin and chlorophyll metabolism	KEGG PATHWAY	sce00860	6	17	0.948471	0.986793	YAL039C|YOR176W|YER141W|YBR213W|YDR047W|YOL033W	sce:YAL039C|sce:YOR176W|sce:YER141W|sce:YBR213W|sce:YDR047W|sce:YOL033W|	851192|854347|856884|852514|851617|854124|	http://www.genome.jp/kegg-bin/show_pathway?sce00860/sce:YER141W%09red/sce:YAL039C%09red/sce:YBR213W%09red/sce:YOL033W%09red/sce:YOR176W%09red/sce:YDR047W%09red
Ubiquitin mediated proteolysis	KEGG PATHWAY	sce04120	20	47	0.970572	0.993621	YDR030C|YKL010C|YOL013C|YLR127C|YDR054C|YGL003C|YOR339C|YGL116W|YDR059C|YBL084C|YGL058W|YBR082C|YOR249C|YIL046W|YEL012W|YHR166C|YLL036C|YDL064W|YNL172W|YDR390C	sce:YDR030C|sce:YKL010C|sce:YOL013C|sce:YLR127C|sce:YDR054C|sce:YGL003C|sce:YOR339C|sce:YGL116W|sce:YDR059C|sce:YBL084C|sce:YGL058W|sce:YBR082C|sce:YOR249C|sce:YIL046W|sce:YEL012W|sce:YHR166C|sce:YLL036C|sce:YDL064W|sce:YNL172W|sce:YDR390C|	851594|853859|854149|850818|851624|852881|854517|852762|851631|852194|852822|852376|854423|854765|856704|856571|850623|851495|855549|851998|	http://www.genome.jp/kegg-bin/show_pathway?sce04120/sce:YGL003C%09red/sce:YOL013C%09red/sce:YBR082C%09red/sce:YOR249C%09red/sce:YLL036C%09red/sce:YBL084C%09red/sce:YDR059C%09red/sce:YLR127C%09red/sce:YDR030C%09red/sce:YDR054C%09red/sce:YEL012W%09red/sce:YIL046W%09red/sce:YDR390C%09red/sce:YDL064W%09red/sce:YGL058W%09red/sce:YKL010C%09red/sce:YNL172W%09red/sce:YGL116W%09red/sce:YOR339C%09red/sce:Y…
Basal transcription factors	KEGG PATHWAY	sce03022	12	32	0.974327	0.993621	YBR198C|YGR274C|YLR005W|YKR062W|YIL143C|YDL108W|YGR186W|YOR194C|YGR005C|YDR460W|YPL129W|YER171W	sce:YBR198C|sce:YGR274C|sce:YLR005W|sce:YKR062W|sce:YIL143C|sce:YDL108W|sce:YGR186W|sce:YOR194C|sce:YGR005C|sce:YDR460W|sce:YPL129W|sce:YER171W|	852497|853191|850691|853936|854663|851450|853098|854369|852888|852071|855974|856918|	http://www.genome.jp/kegg-bin/show_pathway?sce03022/sce:YIL143C%09red/sce:YLR005W%09red/sce:YBR198C%09red/sce:YDL108W%09red/sce:YDR460W%09red/sce:YGR186W%09red/sce:YKR062W%09red/sce:YPL129W%09red/sce:YGR005C%09red/sce:YGR274C%09red/sce:YOR194C%09red/sce:YER171W%09red
Spliceosome	KEGG PATHWAY	sce03040	31	79	0.996964	1	YMR240C|YFL017W-A|YOR308C|YLL036C|YDR473C|YLR117C|YML049C|YOR159C|YDL098C|YEL026W|YER146W|YLL024C|YDL084W|YLR275W|YDR021W|YKL074C|YAL005C|YNL209W|YGR074W|YDR378C|YBR237W|YDR163W|YNL112W|YGL120C|YDR088C|YNL138W-A|YPL178W|YAL032C|YNL147W|YBR055C|YPR178W	sce:YMR240C|sce:YFL017W-A|sce:YOR308C|sce:YLL036C|sce:YDR473C|sce:YLR117C|sce:YML049C|sce:YOR159C|sce:YDL098C|sce:YEL026W|sce:YER146W|sce:YLL024C|sce:YDL084W|sce:YLR275W|sce:YDR021W|sce:YKL074C|sce:YAL005C|sce:YNL209W|sce:YGR074W|sce:YDR378C|sce:YBR237W|sce:YDR163W|sce:YNL112W|sce:YGL120C|sce:YDR088C|sce:YNL138W-A|sce:YPL178W|sce:YAL032C|sce:YNL147W|sce:YBR055C|sce:YPR178W|	855281|850528|854485|850623|852084|850808|854956|854330|851460|856687|856889|850636|851475|850981|851584|853788|851259|855512|852964|851984|852539|851741|855611|852757|851661|1466511|855925|851201|855575|852344|856307|	http://www.genome.jp/kegg-bin/show_pathway?sce03040/sce:YDR378C%09red/sce:YFL017W-A%09red/sce:YGL120C%09red/sce:YLL024C%09red/sce:YNL138W-A%09red/sce:YDR163W%09red/sce:YPL178W%09red/sce:YMR240C%09red/sce:YLR275W%09red/sce:YLL036C%09red/sce:YNL209W%09red/sce:YBR055C%09red/sce:YML049C%09red/sce:YAL032C%09red/sce:YDR021W%09red/sce:YDR473C%09red/sce:YBR237W%09red/sce:YKL074C%09red/sce:YER146W%09red/s…
Aminoacyl-tRNA biosynthesis	KEGG PATHWAY	sce00970	23	336	1	1	YDR341C|YOL097C|YGR185C|YHR019C|YDR037W|YDR023W|YPR033C|YFL022C|YNL247W|YBR121C|YIL078W|YBR121C-A|YPL104W|YOR168W|YHR020W|YGR094W|YOL033W|YLR060W|YPL160W|YER087C-A|YBL076C|YGR264C|YBL013W	sce:YDR341C|sce:YOL097C|sce:YGR185C|sce:YHR019C|sce:YDR037W|sce:YDR023W|sce:YPR033C|sce:YFL022C|sce:YNL247W|sce:YBR121C|sce:YIL078W|sce:YBR121C|sce:YPL104W|sce:YOR168W|sce:YHR020W|sce:YGR094W|sce:YOL033W|sce:YLR060W|sce:YPL160W|sce:YER087W|sce:YBL076C|sce:YGR264C|sce:YBL013W|	851942|854056|853097|856412|851607|851587|856145|850522|855474|852418|854732|852418|856000|854339|856413|852986|854124|850749|855943|856820|852202|853181|852270|	http://www.genome.jp/kegg-bin/show_pathway?sce00970/sce:YDR037W%09red/sce:YOR168W%09red/sce:YBL076C%09red/sce:YDR341C%09red/sce:YPL160W%09red/sce:YGR264C%09red/sce:YIL078W%09red/sce:YGR185C%09red/sce:YGR094W%09red/sce:YDR023W%09red/sce:YER087W%09red/sce:YLR060W%09red/sce:YBR121C%09red/sce:YHR020W%09red/sce:YPR033C%09red/sce:YBL013W%09red/sce:YPL104W%09red/sce:YFL022C%09red/sce:YOL097C%09red/sce:Y…
--------------------
#Term	Database	ID	Input number	Background number	P-Value	Corrected P-Value	Input	KEGG_ID/KO	Entrez_ID	Hyperlink
--------------------
#Term	Database	ID	Input number	Background number	P-Value	Corrected P-Value	Input	KEGG_ID/KO	Entrez_ID	Hyperlink
--------------------

## Sheet: L522-24vsL522-72.KEGG
#Term	Database	ID	Input number	Background number	P-Value	Corrected P-Value	Input	KEGG_ID/KO	Entrez_ID	Hyperlink
Ribosome	KEGG PATHWAY	sce03010	169	181	0.000714032	0.0735453	YJR113C|YGL123W|YDR405W|YDR025W|YLR333C|YKR057W|YGR148C|YER131W|YPL249C-A|YLR388W|YHL015W|YPL220W|YKL006W|YPR102C|YLR048W|YJL191W|YLR340W|YFL034C-A|YNL302C|YBL027W|YNL081C|YNL096C|YPL197C|YNL284C|YDR115W|YHL033C|YDL081C|YHR147C|YIL148W|YBR084C-A|YOR096W|YNL178W|YLR009W|YDR450W|YOR312C|YDR418W|YOL127W|YIL018W|YDL075W|YPL079W|YDL061C|YMR142C|YGL031C|YGR085C|YPR043W|YPL198W|YDR382W|YJR114W|YGL103W|Y…	sce:YJR113C|sce:YGL123W|sce:YDR405W|sce:YDR025W|sce:YLR333C|sce:YKR057W|sce:YGR148C|sce:YER131W|sce:YPL249C-A|sce:YLR388W|sce:YHL015W|sce:YPL220W|sce:YKL006W|sce:YPR102C|sce:YLR048W|sce:YJL191W|sce:YLR340W|sce:YFL034C-A|sce:YNL302C|sce:YBR084C-A|sce:YNL081C|sce:YNL096C|sce:YPL198W|sce:YNL284C|sce:YDR115W|sce:YHL033C|sce:YDL081C|sce:YHR147C|sce:YKR094C|sce:YBR084C-A|sce:YOR096W|sce:YNL178W|sce:YLR…	853578|852754|852014|851589|851045|853931|853051|856868|855826|851104|856371|855881|853864|856217|850737|853248|851052|850509|855414|852379|855643|855628|855903|855436|851692|856352|851478|856552|853969|852379|854263|855543|850695|854982|854489|856656|853993|854794|851484|856026|851498|855173|852852|852976|856156|855903|851990|853578|852775|853700|852058|856250|853128|855881|854409|854029|854468|…	http://www.genome.jp/kegg-bin/show_pathway?sce03010/sce:YMR230W%09red/sce:YML025C%09red/sce:YDR405W%09red/sce:YNL306W%09red/sce:YJL191W%09red/sce:YGR034W%09red/sce:YLR264W%09red/sce:YMR142C%09red/sce:YFL034C-A%09red/sce:YML063W%09red/sce:YER131W%09red/sce:YOR369C%09red/sce:YGL147C%09red/sce:YPL013C%09red/sce:YLR406C%09red/sce:YDR382W%09red/sce:YMR193W%09red/sce:YLR009W%09red/sce:YDR337W%09red/sce…
Biosynthesis of amino acids	KEGG PATHWAY	sce01230	101	123	0.0630799	0.856166	YIL094C|YCL018W|YMR323W|YOR108C-A|YKL060C|YLR303W|YMR205C|YBR116C|YOL061W|YJL071W|YOR135C|YLR089C|YGR208W|YBR248C|YKL152C|YMR062C|YNL316C|YFR055W|YIL116W|YIR034C|YDR502C|YER081W|YER023C-A|YCR005C|YHR025W|YOR393W|YOL058W|YDL182W|YER069W|YGL026C|YPR074C|YDR354W|YJR139C|YPL111W|YPR060C|YDL066W|YCR013C|YJL200C|YER052C|YMR108W|YNR050C|YBL068W|YCL030C|YDL021W|YLR355C|YJL052W|YNL104C|YLR180W|YCR053W|YDR…	sce:YIL094C|sce:YCL018W|sce:YMR323W|sce:YOR108W|sce:YKL060C|sce:YLR303W|sce:YMR205C|sce:YBR117C|sce:YOL061W|sce:YJL071W|sce:YOR136W|sce:YLR089C|sce:YGR208W|sce:YBR248C|sce:YKL152C|sce:YMR062C|sce:YNL316C|sce:YFR055W|sce:YIL116W|sce:YIR034C|sce:YDR502C|sce:YER081W|sce:YER023W|sce:YCR005C|sce:YHR025W|sce:YPL281C|sce:YOL058W|sce:YDL182W|sce:YER069W|sce:YGL026C|sce:YPR074C|sce:YDR354W|sce:YJR139C|sce…	854714|850342|855373|854275|853805|851010|855245|852414|854093|853374|854303|850778|853122|852550|853705|855084|855400|850616|854690|854852|852113|856814|856744|850361|856420|855848|854096|851346|856800|852858|856188|851956|853604|855993|856173|851493|850370|853230|856778|855135|855786|852211|850327|851541|851069|853395|855619|850877|850420|851894|853755|853917|853594|851605|850668|852691|855848|…	http://www.genome.jp/kegg-bin/show_pathway?sce01230/sce:YHR018C%09red/sce:YPL111W%09red/sce:YNL037C%09red/sce:YKL060C%09red/sce:YBL068W%09red/sce:YAL038W%09red/sce:YMR108W%09red/sce:YJR130C%09red/sce:YOR095C%09red/sce:YLR027C%09red/sce:YGL184C%09red/sce:YDR111C%09red/sce:YFR055W%09red/sce:YCL030C%09red/sce:YJR139C%09red/sce:YNL316C%09red/sce:YJR016C%09red/sce:YGR043C%09red/sce:YIL116W%09red/sce:Y…
Biosynthesis of antibiotics	KEGG PATHWAY	sce01130	173	224	0.0705125	0.856166	YHR163W|YMR220W|YOL064C|YMR323W|YGL012W|YGR248W|YKL060C|YLR303W|YMR205C|YIL094C|YCR005C|YCR105W|YKL035W|YOL061W|YNR034W|YJL071W|YOR135C|YHR007C|YGR240C|YEL058W|YGR208W|YER073W|YGR256W|YLR142W|YKL152C|YMR062C|YNL316C|YLR450W|YBR166C|YDL086C-A|YIL116W|YIR034C|YFL018C|YDL166C|YER081W|YLR164W|YHR137W|YER023C-A|YBR116C|YGR060W|YMR274C|YML126C|YPL028W|YDR127W|YCL040W|YBR145W|YOL058W|YDL182W|YER069W|YGL…	sce:YHR163W|sce:YMR220W|sce:YOL064C|sce:YMR323W|sce:YGL012W|sce:YGR248W|sce:YKL060C|sce:YLR303W|sce:YMR205C|sce:YIL094C|sce:YCR005C|sce:YCR105W|sce:YKL035W|sce:YOL061W|sce:YNR034W|sce:YJL071W|sce:YOR136W|sce:YHR007C|sce:YGR240C|sce:YEL058W|sce:YGR208W|sce:YER073W|sce:YGR256W|sce:YLR142W|sce:YKL152C|sce:YMR062C|sce:YNL316C|sce:YLR450W|sce:YBR166C|sce:YDL086W|sce:YIL116W|sce:YIR034C|sce:YFL018C|sce…	856568|855260|854090|855373|852872|853163|853805|851010|855245|854714|850361|850469|853830|854093|855769|853374|854303|856398|853155|856652|853122|856804|853172|850833|853705|855084|855400|851171|852464|851472|854690|854852|850527|851388|856814|850861|856539|856744|852414|852951|855317|854913|856079|851705|850317|852442|854096|851346|856800|852858|853732|856188|855444|851956|852019|853651|853604|…	http://www.genome.jp/kegg-bin/show_pathway?sce01130/sce:YOR142W%09red/sce:YNR001C%09red/sce:YPL111W%09red/sce:YNL241C%09red/sce:YNL037C%09red/sce:YKL060C%09red/sce:YBR019C%09red/sce:YBL068W%09red/sce:YDR158W%09red/sce:YER073W%09red/sce:YGR175C%09red/sce:YOR095C%09red/sce:YLR027C%09red/sce:YHR163W%09red/sce:YNL280C%09red/sce:YBR145W%09red/sce:YLR446W%09red/sce:YLR438W%09red/sce:YJR139C%09red/sce:Y…
Biosynthesis of secondary metabolites	KEGG PATHWAY	sce01110	225	298	0.0733918	0.856166	YNR043W|YHR163W|YMR220W|YCL018W|YMR323W|YOR175C|YAR075W|YMR165C|YIR030W-A|YGR248W|YER014W|YKL060C|YLR303W|YMR205C|YCR005C|YLR432W|YGR175C|YOL061W|YJR073C|YNR034W|YJL071W|YGR157W|YOR135C|YHR007C|YGR240C|YJL196C|YPR145W|YJR130C|YOR095C|YER073W|YBR248C|YBR196C|YLR142W|YKL152C|YDL015C|YMR062C|YNL316C|YLR450W|YFR055W|YGR256W|YLL058W|YPR160W-A|YBR166C|YMR170C|YIL155C|YIL116W|YIR034C|YDR502C|YFL018C|YBR…	sce:YNR043W|sce:YHR163W|sce:YMR220W|sce:YCL018W|sce:YMR323W|sce:YOR175C|sce:YHR216W|sce:YMR165C|sce:YIR031C|sce:YGR248W|sce:YER014W|sce:YKL060C|sce:YLR303W|sce:YMR205C|sce:YCR005C|sce:YLR432W|sce:YGR175C|sce:YOL061W|sce:YJR073C|sce:YNR034W|sce:YJL071W|sce:YGR157W|sce:YOR136W|sce:YHR007C|sce:YGR240C|sce:YJL196C|sce:YPR145W|sce:YJR130C|sce:YOR095C|sce:YER073W|sce:YBR248C|sce:YBR196C|sce:YLR142W|sce…	855779|856568|855260|850342|855373|854346|856626|855201|854849|853163|856733|853805|851010|855245|850361|851152|853086|854093|853536|855769|853374|853061|854303|856398|853155|853243|856268|853594|854262|856804|852550|852495|850833|853705|851547|855084|855400|851171|850616|853172|850668|856289|852464|855206|854651|854690|854852|852113|850527|852514|854275|851388|856626|850664|856884|850861|856539|…	http://www.genome.jp/kegg-bin/show_pathway?sce01110/sce:YPR006C%09red/sce:YOR142W%09red/sce:YNR001C%09red/sce:YHR063C%09red/sce:YNL241C%09red/sce:YNL037C%09red/sce:YKL060C%09red/sce:YER141W%09red/sce:YPL172C%09red/sce:YOL143C%09red/sce:YBL068W%09red/sce:YDR158W%09red/sce:YOR175C%09red/sce:YMR108W%09red/sce:YIL155C%09red/sce:YHR216W%09red/sce:YGR175C%09red/sce:YOR095C%09red/sce:YHR123W%09red/sce:Y…
Metabolic pathways	KEGG PATHWAY	sce01100	501	699	0.0847542	0.856166	YPL076W|YHR163W|YHR100C|YDR050C|YMR323W|YGL047W|YMR165C|YBR213W|YDR481C|YER014W|YMR205C|YCR005C|YCR105W|YDL102W|YGL037C|YDL238C|YHR007C|YGR240C|YEL058W|YNL113W|YBR248C|YMR062C|YMR015C|Q0085|YPR190C|YER001W|YOL096C|YNL170W|YMR009W|YAR073W|YEL051W|YEL029C|YDL246C|YLL062C|YER081W|YER070W|YPL262W|YHR025W|YML056C|YOR388C|YKL104C|YCL040W|YLR447C|YOL058W|YIR031C|YIL021W|YGL026C|YIR027C|YPR074C|YDR196C|Y…	sce:YPL076W|sce:YHR163W|sce:YHR100C|sce:YDR050C|sce:YMR323W|sce:YGL047W|sce:YMR165C|sce:YBR213W|sce:YDR481C|sce:YER014W|sce:YMR205C|sce:YCR005C|sce:YCR105W|sce:YDL102W|sce:YGL037C|sce:YDL238C|sce:YHR007C|sce:YGR240C|sce:YEL058W|sce:YNL113W|sce:YBR248C|sce:YMR062C|sce:YMR015C|sce:Q0085|sce:YPR190C|sce:YER001W|sce:YOL096C|sce:YNL169C|sce:YMR009W|sce:YHR216W|sce:YEL051W|sce:YEL029C|sce:YDL246C|sce:Y…	856029|856568|856500|851620|855373|852835|855201|852514|852092|856733|855245|850361|850469|851456|852846|851360|856398|853155|856652|855609|852550|855084|855029|854601|856320|856718|854057|855552|855021|856626|856659|856683|851351|850664|856814|856801|855866|856420|854948|854570|853757|850317|851168|854096|854849|854791|852858|854845|856188|851777|855682|851956|852271|852815|855384|853941|854322|…	http://www.genome.jp/kegg-bin/show_pathway?sce01100/sce:YJL221C%09red/sce:YBR019C%09red/sce:YGR292W%09red/sce:YNL241C%09red/sce:YEL027W%09red/sce:YOR175C%09red/sce:YER073W%09red/sce:YGR175C%09red/sce:YHR063C%09red/sce:YGR208W%09red/sce:YGL184C%09red/sce:YDR111C%09red/sce:YJL046W%09red/sce:YFR055W%09red/sce:YJR109C%09red/sce:YCL030C%09red/sce:YBR145W%09red/sce:YLR446W%09red/sce:YJR139C%09red/sce:Y…
2-Oxocarboxylic acid metabolism	KEGG PATHWAY	sce01210	33	35	0.0921907	0.856166	YKL106W|YIL094C|YCL018W|YOR108C-A|YOR108W|YCR005C|YDL182W|YER069W|YDR234W|YJR016C|YOL140W|YNL104C|YJL071W|YOR135C|YLR089C|YDR158W|YHR208W|YNR001C|YDL066W|YER052C|YMR062C|YGL009C|YCL009C|YLR304C|YMR108W|YLR355C|YLR027C|YJL200C|YDR111C|YOR136W|YGL202W|YNL037C|YLR174W	sce:YKL106W|sce:YIL094C|sce:YCL018W|sce:YOR108W|sce:YOR108W|sce:YCR005C|sce:YDL182W|sce:YER069W|sce:YDR234W|sce:YJR016C|sce:YOL140W|sce:YNL104C|sce:YJL071W|sce:YOR136W|sce:YLR089C|sce:YDR158W|sce:YHR208W|sce:YNR001C|sce:YDL066W|sce:YER052C|sce:YMR062C|sce:YGL009C|sce:YCL009C|sce:YLR304C|sce:YMR108W|sce:YLR355C|sce:YLR027C|sce:YJL200C|sce:YDR111C|sce:YOR136W|sce:YGL202W|sce:YNL037C|sce:YLR174W|	853755|854714|850342|854275|854275|850361|851346|856800|851820|853473|854025|855619|853374|854303|850778|851736|856615|855732|851493|856778|855084|852875|850348|851013|855135|851069|850714|853230|851690|854303|852672|855691|850871|	http://www.genome.jp/kegg-bin/show_pathway?sce01210/sce:YLR355C%09red/sce:YNL037C%09red/sce:YNL104C%09red/sce:YKL106W%09red/sce:YDL066W%09red/sce:YJL200C%09red/sce:YLR027C%09red/sce:YDR111C%09red/sce:YCR005C%09red/sce:YLR304C%09red/sce:YMR062C%09red/sce:YCL009C%09red/sce:YNR001C%09red/sce:YER052C%09red/sce:YDL182W%09red/sce:YGL009C%09red/sce:YCL018W%09red/sce:YIL094C%09red/sce:YJR016C%09red/sce:Y…
Galactose metabolism	KEGG PATHWAY	sce00052	24	24	0.100542	0.856166	YGL253W|YIL172C|YMR205C|YHL012W|YFR052C-A|YKL035W|YKL127W|YBR020W|YGR240C|YLR446W|YBR018C|YGR287C|YOL157C|YFR053C|YIL162W|YJL216C|YMR105C|YCL040W|YDR516C|YDR009W|YGR292W|YBR299W|YJL221C|YBR019C	sce:YGL253W|sce:YJL221C|sce:YMR205C|sce:YHL012W|sce:YFR053C|sce:YKL035W|sce:YKL127W|sce:YBR020W|sce:YGR240C|sce:YLR446W|sce:YBR018C|sce:YGR287C|sce:YOL157C|sce:YFR053C|sce:YIL162W|sce:YJL216C|sce:YMR105C|sce:YCL040W|sce:YDR516C|sce:YDR009W|sce:YGR292W|sce:YBR299W|sce:YJL221C|sce:YBR019C|	852639|853235|855245|856374|850614|853830|853732|852308|853155|851167|852306|853204|854008|850614|854644|853214|855131|850317|852128|851572|853209|852602|853235|852307|	http://www.genome.jp/kegg-bin/show_pathway?sce00052/sce:YJL221C%09red/sce:YBR019C%09red/sce:YJL216C%09red/sce:YGR292W%09red/sce:YMR105C%09red/sce:YLR446W%09red/sce:YBR299W%09red/sce:YBR018C%09red/sce:YBR020W%09red/sce:YDR516C%09red/sce:YGL253W%09red/sce:YFR053C%09red/sce:YGR287C%09red/sce:YKL127W%09red/sce:YCL040W%09red/sce:YOL157C%09red/sce:YIL162W%09red/sce:YHL012W%09red/sce:YMR205C%09red/sce:Y…
Starch and sucrose metabolism	KEGG PATHWAY	sce00500	36	40	0.112668	0.856166	YPR160C-A|YFR015C|YBR299W|YCL040W|YHL012W|YFR052C-A|YKL035W|YKL127W|YLR342W|YDR261C|YGL253W|YPR184W|YEL011W|YBR126C|YJR153W|YIL099W|YMR306W|YLR258W|YBR196C|YGR287C|YPR160W-A|YOL157C|YFR053C|YOR190W|YIL162W|YDR074W|YMR105C|YIL172C|YBR001C|YDR516C|YGR292W|YJL216C|YPR160W|YJL221C|YLR300W|YLR446W	sce:YPR160W|sce:YFR015C|sce:YBR299W|sce:YCL040W|sce:YHL012W|sce:YFR053C|sce:YKL035W|sce:YKL127W|sce:YLR342W|sce:YDR261C|sce:YGL253W|sce:YPR184W|sce:YEL011W|sce:YBR126C|sce:YJR153W|sce:YIL099W|sce:YMR306W|sce:YLR258W|sce:YBR196C|sce:YGR287C|sce:YPR160W|sce:YOL157C|sce:YFR053C|sce:YOR190W|sce:YIL162W|sce:YDR074W|sce:YMR105C|sce:YJL221C|sce:YBR001C|sce:YDR516C|sce:YGR292W|sce:YJL216C|sce:YPR160W|sce…	856289|850569|852602|850317|856374|850614|853830|853732|851055|851848|852639|856314|856705|852423|853618|854708|855353|850962|852495|853204|856289|854008|850614|854362|854644|851646|855131|853235|852286|852128|853209|853214|856289|853235|851007|851167|	http://www.genome.jp/kegg-bin/show_pathway?sce00500/sce:YJL221C%09red/sce:YFR015C%09red/sce:YJL216C%09red/sce:YGR292W%09red/sce:YMR105C%09red/sce:YLR446W%09red/sce:YEL011W%09red/sce:YLR258W%09red/sce:YBR299W%09red/sce:YPR184W%09red/sce:YPR160W%09red/sce:YOR190W%09red/sce:YJR153W%09red/sce:YDR516C%09red/sce:YGL253W%09red/sce:YLR342W%09red/sce:YFR053C%09red/sce:YMR306W%09red/sce:YLR300W%09red/sce:Y…
Arginine biosynthesis	KEGG PATHWAY	sce00220	17	17	0.152097	0.856166	YMR062C|YKL106W|YJL071W|YLR027C|YDR111C|YPR035W|YAL062W|YHR018C|YJL088W|YLR089C|YOL058W|YOR375C|YPL111W|YER069W|YBR208C|YDL215C|YOL140W	sce:YMR062C|sce:YKL106W|sce:YJL071W|sce:YLR027C|sce:YDR111C|sce:YPR035W|sce:YAL062W|sce:YHR018C|sce:YJL088W|sce:YLR089C|sce:YOL058W|sce:YOR375C|sce:YPL111W|sce:YER069W|sce:YBR208C|sce:YDL215C|sce:YOL140W|	855084|853755|853374|850714|851690|856147|851237|856411|853357|850778|854096|854557|855993|856800|852507|851311|854025|	http://www.genome.jp/kegg-bin/show_pathway?sce00220/sce:YKL106W%09red/sce:YLR027C%09red/sce:YDR111C%09red/sce:YPR035W%09red/sce:YOL140W%09red/sce:YJL088W%09red/sce:YMR062C%09red/sce:YHR018C%09red/sce:YOL058W%09red/sce:YDL215C%09red/sce:YBR208C%09red/sce:YER069W%09red/sce:YOR375C%09red/sce:YAL062W%09red/sce:YLR089C%09red/sce:YJL071W%09red/sce:YPL111W%09red
Amino sugar and nucleotide sugar metabolism	KEGG PATHWAY	sce00520	28	32	0.173473	0.856166	YGL253W|YKL104C|YMR105C|YHL012W|YNL192W|YFR052C-A|YKL035W|YKL150W|YKL127W|YBR020W|YBR196C|YEL058W|YLR286C|YBR018C|YLR446W|YDL055C|YFR053C|YBR038W|YCL040W|YDR371W|YDR516C|YDR009W|YDL103C|YDR371C-A|YFL017C|YBR023C|YBR019C|YER003C	sce:YGL253W|sce:YKL104C|sce:YMR105C|sce:YHL012W|sce:YNL192W|sce:YFR053C|sce:YKL035W|sce:YKL150W|sce:YKL127W|sce:YBR020W|sce:YBR196C|sce:YEL058W|sce:YLR286C|sce:YBR018C|sce:YLR446W|sce:YDL055C|sce:YFR053C|sce:YBR038W|sce:YCL040W|sce:YDR371W|sce:YDR516C|sce:YDR009W|sce:YDL103C|sce:YDR371W|sce:YFL017C|sce:YBR023C|sce:YBR019C|sce:YER003C|	852639|853757|855131|856374|855529|850614|853830|853707|853732|852308|852495|856652|850992|852306|851167|851504|850614|852326|850317|851977|852128|851572|851455|851977|850529|852311|852307|856720|	http://www.genome.jp/kegg-bin/show_pathway?sce00520/sce:YMR105C%09red/sce:YBR019C%09red/sce:YKL104C%09red/sce:YLR446W%09red/sce:YBR196C%09red/sce:YCL040W%09red/sce:YBR020W%09red/sce:YDR516C%09red/sce:YDL055C%09red/sce:YGL253W%09red/sce:YEL058W%09red/sce:YBR038W%09red/sce:YFR053C%09red/sce:YER003C%09red/sce:YKL127W%09red/sce:YNL192W%09red/sce:YBR018C%09red/sce:YFL017C%09red/sce:YHL012W%09red/sce:Y…
Pyruvate metabolism	KEGG PATHWAY	sce00620	33	39	0.181301	0.856166	YOL150C|YOR108C-A|YMR207C|YDL182W|YPL028W|YIR031C|YAL037C-B|YOR040W|YNL117W|YDL078C|YFL018C|YBR221C|YML054C|YNL071W|YEL071W|YAL054C|YOR347C|YGL062W|YIR030W-A|YOL151W|YER073W|YML004C|YOR374W|YDL174C|YPL262W|YOR108W|YLR153C|YBL015W|YNL104C|YBR218C|YPL061W|YKL085W|YKL029C	sce:YOL151W|sce:YOR108W|sce:YMR207C|sce:YDL182W|sce:YPL028W|sce:YIR031C|sce:YAL038W|sce:YOR040W|sce:YNL117W|sce:YDL078C|sce:YFL018C|sce:YBR221C|sce:YML054C|sce:YNL071W|sce:YEL071W|sce:YAL054C|sce:YOR347C|sce:YGL062W|sce:YIR031C|sce:YOL151W|sce:YER073W|sce:YML004C|sce:YOR374W|sce:YDL174C|sce:YPL262W|sce:YOR108W|sce:YLR153C|sce:YBL015W|sce:YNL104C|sce:YBR218C|sce:YPL061W|sce:YKL085W|sce:YKL029C|	854014|854275|855247|851346|856079|854849|851193|854205|855606|851481|850527|852522|854950|855653|856638|851245|854529|852818|854849|854014|856804|855009|854556|851380|855866|854275|850846|852266|855619|852519|856044|853777|853839|	http://www.genome.jp/kegg-bin/show_pathway?sce00620/sce:YIR031C%09red/sce:YPL061W%09red/sce:YNL104C%09red/sce:YOR040W%09red/sce:YML054C%09red/sce:YBR218C%09red/sce:YKL085W%09red/sce:YER073W%09red/sce:YDL174C%09red/sce:YOL151W%09red/sce:YFL018C%09red/sce:YPL028W%09red/sce:YEL071W%09red/sce:YDL182W%09red/sce:YKL029C%09red/sce:YNL071W%09red/sce:YOR347C%09red/sce:YAL038W%09red/sce:YNL117W%09red/sce:Y…
Fructose and mannose metabolism	KEGG PATHWAY	sce00051	21	23	0.181855	0.856166	YGR240C|YDR516C|YIL107C|YGL253W|YOL136C|YLR446W|YLR377C|YDL246C|YKL060C|YCL040W|YMR205C|YFR052C-A|YJR159W|YER003C|YDR050C|YDL055C|YEL070W|YFR053C|YNR073C|YFL053W|YLR345W	sce:YGR240C|sce:YDR516C|sce:YIL107C|sce:YGL253W|sce:YOL136C|sce:YLR446W|sce:YLR377C|sce:YDL246C|sce:YKL060C|sce:YCL040W|sce:YMR205C|sce:YFR053C|sce:YJR159W|sce:YER003C|sce:YDR050C|sce:YDL055C|sce:YNR073C|sce:YFR053C|sce:YNR073C|sce:YFL053W|sce:YLR345W|	853155|852128|854699|852639|853984|851167|851092|851351|853805|850317|855245|850614|853624|856720|851620|851504|855810|850614|855810|850491|851059|	http://www.genome.jp/kegg-bin/show_pathway?sce00051/sce:YDL246C%09red/sce:YLR377C%09red/sce:YLR345W%09red/sce:YCL040W%09red/sce:YDR516C%09red/sce:YJR159W%09red/sce:YLR446W%09red/sce:YGR240C%09red/sce:YNR073C%09red/sce:YKL060C%09red/sce:YDL055C%09red/sce:YGL253W%09red/sce:YIL107C%09red/sce:YFL053W%09red/sce:YDR050C%09red/sce:YER003C%09red/sce:YMR205C%09red/sce:YFR053C%09red/sce:YOL136C%09red
Proteasome	KEGG PATHWAY	sce03050	30	35	0.18261	0.856166	YDL147W|YKL145W-A|YGL048C|YGR135W|YOR261C|YER012W|YFR052W|YHR200W|YOR117W|YDR363W-A|YKL145W|YER094C|YMR314W|YOR259C|YDR394W|YBL041W|YOR157C|YPR103W|YFR050C|YER021W|YDL007W|YFR004W|YGL011C|YDL097C|YOL038W|YGR253C|YML092C|YDR427W|YOR362C|YBR173C	sce:YDL147W|sce:YKL145W|sce:YGL048C|sce:YGR135W|sce:YOR261C|sce:YER012W|sce:YFR052W|sce:YHR200W|sce:YOR117W|sce:YDR363W-A|sce:YKL145W|sce:YER094C|sce:YMR314W|sce:YOR259C|sce:YDR394W|sce:YBL041W|sce:YOR157C|sce:YPR103W|sce:YFR050C|sce:YER021W|sce:YDL007W|sce:YFR004W|sce:YGL011C|sce:YDL097C|sce:YOL038W|sce:YGR253C|sce:YML092C|sce:YDR427W|sce:YOR362C|sce:YBR173C|	851408|853712|852834|853036|854435|856731|850613|856607|854284|851967|853712|856830|855362|854433|852003|852239|854328|856218|850611|856742|851557|850554|852873|851461|854119|853168|854882|852037|854544|852471|	http://www.genome.jp/kegg-bin/show_pathway?sce03050/sce:YDL097C%09red/sce:YBL041W%09red/sce:YOR117W%09red/sce:YFR050C%09red/sce:YER012W%09red/sce:YHR200W%09red/sce:YGR253C%09red/sce:YKL145W%09red/sce:YDR427W%09red/sce:YGL011C%09red/sce:YMR314W%09red/sce:YDL007W%09red/sce:YER021W%09red/sce:YOR362C%09red/sce:YOR261C%09red/sce:YOR259C%09red/sce:YML092C%09red/sce:YOL038W%09red/sce:YFR004W%09red/sce:Y…
Carbon metabolism	KEGG PATHWAY	sce01200	85	114	0.22817	0.856166	YKL106W|YHR163W|YGL253W|YDL066W|YJL052W|YPL028W|YBR116C|YKL060C|YOR393W|YCL040W|YMR205C|YCR005C|YFR052C-A|YOR142W|YPL281C|YOL061W|YIR031C|YOL056W|YDR148C|YGR248W|YKL141W|YLR089C|YNR034W|YPR074C|YMR323W|YNL117W|YGL062W|YER065C|YKR043C|YLR377C|YOR135C|YGR240C|YPR006C|YDL078C|YFL018C|YNR001C|YGR208W|YBR221C|YHL011C|YCR073W-A|YBR196C|YDR256C|YNL071W|YKL152C|YFL030W|YCR013C|YLR174W|YJL045W|YKL085W|YAL…	sce:YKL106W|sce:YHR163W|sce:YGL253W|sce:YDL066W|sce:YJL052W|sce:YPL028W|sce:YBR117C|sce:YKL060C|sce:YPL281C|sce:YCL040W|sce:YMR205C|sce:YCR005C|sce:YFR053C|sce:YOR142W|sce:YPL281C|sce:YOL061W|sce:YIR031C|sce:YOL056W|sce:YDR148C|sce:YGR248W|sce:YKL141W|sce:YLR089C|sce:YNR034W|sce:YPR074C|sce:YMR323W|sce:YNL117W|sce:YGL062W|sce:YER065C|sce:YKR043C|sce:YLR377C|sce:YOR136W|sce:YGR240C|sce:YPR006C|sce…	853755|856568|852639|851493|853395|856079|852414|853805|855848|850317|855245|850361|850614|854310|855848|854093|854849|854098|851726|853163|853716|850778|855769|856188|855373|855606|852818|856794|853917|851092|854303|853155|856114|851481|850527|855732|853122|852522|856375|850437|852495|851843|855653|853705|850514|850370|850871|853405|853777|851245|853172|851167|854529|854262|856819|853119|855227|…	http://www.genome.jp/kegg-bin/show_pathway?sce01200/sce:YPR006C%09red/sce:YOR142W%09red/sce:YKL085W%09red/sce:YIR031C%09red/sce:YNL241C%09red/sce:YNL037C%09red/sce:YKL060C%09red/sce:YOR095C%09red/sce:YCR073W-A%09red/sce:YBL068W%09red/sce:YFL053W%09red/sce:YKL106W%09red/sce:YLR174W%09red/sce:YER099C%09red/sce:YDL066W%09red/sce:YHL011C%09red/sce:YFL018C%09red/sce:YPL281C%09red/sce:YER086W%09red/sce…
Glycerophospholipid metabolism	KEGG PATHWAY	sce00564	30	37	0.243678	0.856166	YOR175C|YHR100C|YMR006C|YOR311C|YMR165C|YML059C|YDR147W|YOL011W|YNL130C|YGR110W|YGR157W|YBL012C|YKR031C|YJR073C|YKR067W|YPL206C|YDL052C|YER026C|YOL059W|YIL155C|YNL170W|YDL142C|YMR008C|YHR123W|YBL011W|YBR029C|YDR284C|YDL023C|YDL022W|YPR140W	sce:YOR175C|sce:YHR100C|sce:YMR006C|sce:YOR311C|sce:YMR165C|sce:YML059C|sce:YDR147W|sce:YOL011W|sce:YNL130C|sce:YGR110W|sce:YGR157W|sce:YBL011W|sce:YKR031C|sce:YJR073C|sce:YKR067W|sce:YPL206C|sce:YDL052C|sce:YER026C|sce:YOL059W|sce:YIL155C|sce:YNL169C|sce:YDL142C|sce:YMR008C|sce:YHR123W|sce:YBL011W|sce:YBR029C|sce:YDR284C|sce:YDL022W|sce:YDL022W|sce:YPR140W|	854346|856500|855018|854488|855201|854943|851725|854151|855593|853007|853061|852271|853902|853536|853941|855895|851508|856748|854095|854651|855552|851413|855020|856523|852271|852317|851878|851539|851539|856262|	http://www.genome.jp/kegg-bin/show_pathway?sce00564/sce:YHR100C%09red/sce:YJR073C%09red/sce:YNL130C%09red/sce:YOR311C%09red/sce:YMR165C%09red/sce:YOR175C%09red/sce:YER026C%09red/sce:YIL155C%09red/sce:YMR008C%09red/sce:YHR123W%09red/sce:YPL206C%09red/sce:YDL022W%09red/sce:YNL169C%09red/sce:YML059C%09red/sce:YOL059W%09red/sce:YKR031C%09red/sce:YDR284C%09red/sce:YGR110W%09red/sce:YBL011W%09red/sce:Y…
Cysteine and methionine metabolism	KEGG PATHWAY	sce00270	32	40	0.250967	0.856166	YKL106W|YPR118W|YLL058W|YPR069C|YLR303W|YER043C|YJL101C|YLR017W|YPL273W|YGR155W|YNL276C|YOL049W|YOL052C|YDR158W|YDL078C|YJR139C|YJR130C|YHR208W|YER052C|YFR055W|YJR024C|YDR502C|YMR009W|YER091C|YLR027C|YML082W|YLL062C|YGL184C|YLR180W|YGL202W|YKL085W|YNL277W	sce:YKL106W|sce:YPR118W|sce:YLL058W|sce:YPR069C|sce:YLR303W|sce:YER043C|sce:YJL101C|sce:YLR017W|sce:YPL273W|sce:YGR155W|sce:YNL277W|sce:YOL049W|sce:YOL052C|sce:YDR158W|sce:YDL078C|sce:YJR139C|sce:YJR130C|sce:YHR208W|sce:YER052C|sce:YFR055W|sce:YJR024C|sce:YDR502C|sce:YMR009W|sce:YER091C|sce:YLR027C|sce:YML082W|sce:YLL062C|sce:YGL184C|sce:YLR180W|sce:YGL202W|sce:YKL085W|sce:YNL277W|	853755|856234|850668|856182|851010|856766|853344|850704|855855|853059|855444|854108|854105|851736|851481|853604|853594|856615|856778|850616|853481|852113|855021|856825|850714|854892|850664|852691|850877|852672|853777|855444|	http://www.genome.jp/kegg-bin/show_pathway?sce00270/sce:YNL277W%09red/sce:YLL058W%09red/sce:YDR158W%09red/sce:YKL106W%09red/sce:YJR024C%09red/sce:YJR130C%09red/sce:YLR180W%09red/sce:YGR155W%09red/sce:YLR027C%09red/sce:YKL085W%09red/sce:YFR055W%09red/sce:YPR069C%09red/sce:YPL273W%09red/sce:YER052C%09red/sce:YJR139C%09red/sce:YPR118W%09red/sce:YER091C%09red/sce:YOL052C%09red/sce:YHR208W%09red/sce:Y…
Phenylalanine, tyrosine and tryptophan biosynthesis	KEGG PATHWAY	sce00400	15	17	0.263974	0.856166	YKL106W|YDR035W|YLR027C|YNL316C|YDR007W|YGL026C|YDR354W|YBR166C|YDR127W|YPR060C|YIL116W|YGL202W|YER090W|YHR137W|YKL211C	sce:YKL106W|sce:YDR035W|sce:YLR027C|sce:YNL316C|sce:YDR007W|sce:YGL026C|sce:YDR354W|sce:YBR166C|sce:YDR127W|sce:YPR060C|sce:YIL116W|sce:YGL202W|sce:YER090W|sce:YHR137W|sce:YKL211C|	853755|851605|850714|855400|851570|852858|851956|852464|851705|856173|854690|852672|856824|856539|853669|	http://www.genome.jp/kegg-bin/show_pathway?sce00400/sce:YNL316C%09red/sce:YLR027C%09red/sce:YDR035W%09red/sce:YDR007W%09red/sce:YPR060C%09red/sce:YIL116W%09red/sce:YER090W%09red/sce:YDR127W%09red/sce:YGL026C%09red/sce:YKL211C%09red/sce:YHR137W%09red/sce:YKL106W%09red/sce:YGL202W%09red/sce:YDR354W%09red/sce:YBR166C%09red
Purine metabolism	KEGG PATHWAY	sce00230	72	98	0.280948	0.856166	YKL144C|YGL248W|YKL067W|YLR432W|YJR006W|YJR069C|YDR121W|YBL035C|YBR111C|YMR105C|YOR340C|YMR217W|YDR530C|YJR010W|YOL061W|YIR027C|YHR143W-A|YDR156W|YDR045C|YDL102W|YIL021W|YAR015W|YHR216W|YKL001C|YDL238C|YKR025W|YNR003C|YIR008C|YPR110C|YLR028C|YNL113W|YJR063W|YOL005C|YOR360C|YMR120C|YKL127W|YOR151C|YOR341W|YJL065C|YER005W|YOR207C|YOR347C|YDL150W|YPR190C|YNL248C|YDR399W|YML022W|YDR441C|YGR061C|YJL14…	sce:YKL144C|sce:YGL248W|sce:YKL067W|sce:YLR432W|sce:YJR006W|sce:YJR069C|sce:YDR121W|sce:YBL035C|sce:YBR111C|sce:YMR105C|sce:YOR340C|sce:YMR217W|sce:YDR530C|sce:YJR010W|sce:YOL061W|sce:YIR027C|sce:YHR143W-A|sce:YDR156W|sce:YDR045C|sce:YDL102W|sce:YIL021W|sce:YAR015W|sce:YHR216W|sce:YKL001C|sce:YDL238C|sce:YKR025W|sce:YNR003C|sce:YIR008C|sce:YPR110C|sce:YLR028C|sce:YNL113W|sce:YJR063W|sce:YOL005C|s…	853713|852644|853798|851152|853462|853532|851699|852245|852408|855131|854518|855257|852143|853466|854093|854845|856547|851734|851615|851456|854791|851272|856626|853869|851360|853895|855737|854825|856226|850715|855609|853526|854157|854542|855149|853732|854322|854519|853381|856722|854382|854529|851404|856320|855473|852008|854986|852051|852952|853293|852211|854948|854850|856375|850906|856626|856317|…	http://www.genome.jp/kegg-bin/show_pathway?sce00230/sce:YDR045C%09red/sce:YPR110C%09red/sce:YOR151C%09red/sce:YNL220W%09red/sce:YMR105C%09red/sce:YOR360C%09red/sce:YGL248W%09red/sce:YPR190C%09red/sce:YBL068W%09red/sce:YHR143W-A%09red/sce:YJR069C%09red/sce:YER099C%09red/sce:YHL011C%09red/sce:YML056C%09red/sce:YBL035C%09red/sce:YOR340C%09red/sce:YDL238C%09red/sce:YOL061W%09red/sce:YNR003C%09red/sce…
Valine, leucine and isoleucine biosynthesis	KEGG PATHWAY	sce00290	11	12	0.283966	0.856166	YER086W|YMR108W|YLR355C|YCL018W|YGL009C|YOR108C-A|YCL009C|YNL104C|YOR108W|YHR208W|YJR016C	sce:YER086W|sce:YMR108W|sce:YLR355C|sce:YCL018W|sce:YGL009C|sce:YOR108W|sce:YCL009C|sce:YNL104C|sce:YOR108W|sce:YHR208W|sce:YJR016C|	856819|855135|851069|850342|852875|854275|850348|855619|854275|856615|853473|	http://www.genome.jp/kegg-bin/show_pathway?sce00290/sce:YCL018W%09red/sce:YJR016C%09red/sce:YLR355C%09red/sce:YOR108W%09red/sce:YCL009C%09red/sce:YNL104C%09red/sce:YHR208W%09red/sce:YMR108W%09red/sce:YER086W%09red/sce:YGL009C%09red
Lysine biosynthesis	KEGG PATHWAY	sce00300	11	12	0.283966	0.856166	YJL200C|YIL094C|YGL202W|YER052C|YBR115C|YDR158W|YNR050C|YJR139C|YIR034C|YDL182W|YDR234W	sce:YJL200C|sce:YIL094C|sce:YGL202W|sce:YER052C|sce:YBR115C|sce:YDR158W|sce:YNR050C|sce:YJR139C|sce:YIR034C|sce:YDL182W|sce:YDR234W|	853230|854714|852672|856778|852412|851736|855786|853604|854852|851346|851820|	http://www.genome.jp/kegg-bin/show_pathway?sce00300/sce:YIL094C%09red/sce:YNR050C%09red/sce:YGL202W%09red/sce:YIR034C%09red/sce:YER052C%09red/sce:YJR139C%09red/sce:YDR158W%09red/sce:YDR234W%09red/sce:YJL200C%09red/sce:YDL182W%09red/sce:YBR115C%09red
Nitrogen metabolism	KEGG PATHWAY	sce00910	7	7	0.305082	0.856166	YPR035W|YNL036W|YJR149W|YDL171C|YOR375C|YDL215C|YAL062W	sce:YPR035W|sce:YNL036W|sce:YJR149W|sce:YDL171C|sce:YOR375C|sce:YDL215C|sce:YAL062W|	856147|855692|853614|851383|854557|851311|851237|	http://www.genome.jp/kegg-bin/show_pathway?sce00910/sce:YPR035W%09red/sce:YDL171C%09red/sce:YJR149W%09red/sce:YDL215C%09red/sce:YOR375C%09red/sce:YAL062W%09red/sce:YNL036W%09red
Phenylalanine metabolism	KEGG PATHWAY	sce00360	10	11	0.305513	0.856166	YKL106W|YDR380W|YLR027C|YEL066W|YMR170C|YIL116W|YGL202W|YPR193C|YHR137W|YDR242W	sce:YKL106W|sce:YDR380W|sce:YLR027C|sce:YEL066W|sce:YMR170C|sce:YIL116W|sce:YGL202W|sce:YPR193C|sce:YHR137W|sce:YDR242W|	853755|851987|850714|856642|855206|854690|852672|856323|856539|851829|	http://www.genome.jp/kegg-bin/show_pathway?sce00360/sce:YLR027C%09red/sce:YHR137W%09red/sce:YMR170C%09red/sce:YIL116W%09red/sce:YEL066W%09red/sce:YPR193C%09red/sce:YKL106W%09red/sce:YDR242W%09red/sce:YGL202W%09red/sce:YDR380W%09red
Tyrosine metabolism	KEGG PATHWAY	sce00350	12	14	0.322862	0.856166	YKL106W|YLR027C|YGL202W|YOL086C|YMR170C|YBR145W|YGL256W|YIL116W|YDL168W|YHR137W|YMR303C|YBR006W	sce:YKL106W|sce:YLR027C|sce:YGL202W|sce:YOL086C|sce:YMR170C|sce:YBR145W|sce:YGL256W|sce:YIL116W|sce:YDL168W|sce:YHR137W|sce:YMR303C|sce:YBR006W|	853755|850714|852672|854068|855206|852442|852636|854690|851386|856539|855349|852291|	http://www.genome.jp/kegg-bin/show_pathway?sce00350/sce:YGL256W%09red/sce:YLR027C%09red/sce:YHR137W%09red/sce:YMR170C%09red/sce:YIL116W%09red/sce:YMR303C%09red/sce:YBR145W%09red/sce:YDL168W%09red/sce:YKL106W%09red/sce:YBR006W%09red/sce:YGL202W%09red/sce:YOL086C%09red
Pentose phosphate pathway	KEGG PATHWAY	sce00030	22	28	0.324938	0.856166	YHR163W|YGR248W|YKL060C|YMR105C|YMR205C|YBR116C|YOL061W|YKL127W|YNR034W|YPR074C|YLR377C|YBR196C|YGR240C|YGR256W|YCR073W-A|YNL241C|YOR095C|YBL068W|YGR043C|YHL011C|YER099C|YKL181W	sce:YHR163W|sce:YGR248W|sce:YKL060C|sce:YMR105C|sce:YMR205C|sce:YBR117C|sce:YOL061W|sce:YKL127W|sce:YNR034W|sce:YPR074C|sce:YLR377C|sce:YBR196C|sce:YGR240C|sce:YGR256W|sce:YCR073W-A|sce:YNL241C|sce:YOR095C|sce:YBL068W|sce:YGR043C|sce:YHL011C|sce:YER099C|sce:YKL181W|	856568|853163|853805|855131|855245|852414|854093|853732|855769|856188|851092|852495|853155|853172|850437|855480|854262|852211|852934|856375|856836|853654|	http://www.genome.jp/kegg-bin/show_pathway?sce00030/sce:YMR105C%09red/sce:YNL241C%09red/sce:YKL060C%09red/sce:YBL068W%09red/sce:YBR196C%09red/sce:YER099C%09red/sce:YHL011C%09red/sce:YNR034W%09red/sce:YOR095C%09red/sce:YOL061W%09red/sce:YHR163W%09red/sce:YKL127W%09red/sce:YGR043C%09red/sce:YBR117C%09red/sce:YGR248W%09red/sce:YMR205C%09red/sce:YLR377C%09red/sce:YGR240C%09red/sce:YCR073W-A%09red/sce…
Arginine and proline metabolism	KEGG PATHWAY	sce00330	17	21	0.326169	0.856166	YOR374W|YKL106W|YER023C-A|YLR027C|YKL184W|YLR438W|YPR069C|YPL111W|YMR020W|YOL052C|YLR142W|YPL061W|YHR033W|YER073W|YDR242W|YDR300C|YHR037W	sce:YOR374W|sce:YKL106W|sce:YER023W|sce:YLR027C|sce:YKL184W|sce:YLR438W|sce:YPR069C|sce:YPL111W|sce:YMR020W|sce:YOL052C|sce:YLR142W|sce:YPL061W|sce:YHR033W|sce:YER073W|sce:YDR242W|sce:YDR300C|sce:YHR037W|	854556|853755|856744|850714|853651|851158|856182|855993|855034|854105|850833|856044|856428|856804|851829|851894|856432|	http://www.genome.jp/kegg-bin/show_pathway?sce00330/sce:YLR027C%09red/sce:YOL052C%09red/sce:YMR020W%09red/sce:YPL111W%09red/sce:YER023W%09red/sce:YPL061W%09red/sce:YLR142W%09red/sce:YPR069C%09red/sce:YHR037W%09red/sce:YDR300C%09red/sce:YKL106W%09red/sce:YLR438W%09red/sce:YDR242W%09red/sce:YKL184W%09red/sce:YER073W%09red/sce:YHR033W%09red/sce:YOR374W%09red
Steroid biosynthesis	KEGG PATHWAY	sce00100	14	17	0.33608	0.856166	YGR060W|YHR190W|YNL280C|YMR015C|YGL012W|YHR007C|YNR019W|YMR202W|YCR048W|YLR056W|YGR175C|YHR072W|YLR100W|YGL001C	sce:YGR060W|sce:YHR190W|sce:YNL280C|sce:YMR015C|sce:YGL012W|sce:YHR007C|sce:YNR019W|sce:YMR202W|sce:YCR048W|sce:YLR056W|sce:YGR175C|sce:YHR072W|sce:YLR100W|sce:YGL001C|	852951|856597|855441|855029|852872|856398|855753|855242|850415|850745|853086|856470|850790|852883|	http://www.genome.jp/kegg-bin/show_pathway?sce00100/sce:YMR202W%09red/sce:YNR019W%09red/sce:YLR100W%09red/sce:YGL001C%09red/sce:YNL280C%09red/sce:YLR056W%09red/sce:YHR007C%09red/sce:YHR190W%09red/sce:YGL012W%09red/sce:YMR015C%09red/sce:YHR072W%09red/sce:YGR175C%09red/sce:YGR060W%09red/sce:YCR048W%09red
N-Glycan biosynthesis	KEGG PATHWAY	sce00510	23	30	0.349748	0.856166	YBR110W|YGL047W|YMR013C-A|YBR243C|YBR229C|YOR085W|YNL219C|YMR013C|YNR030W|YGL022W|YGR227W|YOR067C|YJL002C|YGL065C|YOR002W|YJR131W|YGL027C|YPL227C|YBL082C|YML019W|YEL002C|YMR149W|YNL048W	sce:YBR110W|sce:YGL047W|sce:YMR013C|sce:YBR243C|sce:YBR229C|sce:YOR085W|sce:YNL219C|sce:YMR013C|sce:YNR030W|sce:YGL022W|sce:YGR227W|sce:YOR067C|sce:YJL002C|sce:YGL065C|sce:YOR002W|sce:YJR131W|sce:YGL027C|sce:YPL227C|sce:YBL082C|sce:YML019W|sce:YEL002C|sce:YMR149W|sce:YNL048W|	852407|852835|855026|852545|852530|854252|855502|855026|855764|852862|853142|854233|853455|852815|854163|853595|852857|855874|852196|854989|856716|855180|855679|	http://www.genome.jp/kegg-bin/show_pathway?sce00510/sce:YGL065C%09red/sce:YGL027C%09red/sce:YGL047W%09red/sce:YNL048W%09red/sce:YOR002W%09red/sce:YOR085W%09red/sce:YBR243C%09red/sce:YOR067C%09red/sce:YNL219C%09red/sce:YJR131W%09red/sce:YGL022W%09red/sce:YBR110W%09red/sce:YBR229C%09red/sce:YMR013C%09red/sce:YNR030W%09red/sce:YML019W%09red/sce:YJL002C%09red/sce:YMR149W%09red/sce:YGR227W%09red/sce:Y…
RNA polymerase	KEGG PATHWAY	sce03020	23	30	0.349748	0.856166	YPR187W|YOR340C|YIL021W|YDR156W|YDR045C|YKR025W|YNR003C|YPR110C|YNL113W|YJR063W|YOL005C|YBR154C|YHR143W-A|YOR151C|YOR341W|YOR207C|YPR190C|YJL148W|YNL248C|YKL144C|YNL151C|YDL150W|YPR010C	sce:YPR187W|sce:YOR340C|sce:YIL021W|sce:YDR156W|sce:YDR045C|sce:YKR025W|sce:YNR003C|sce:YPR110C|sce:YNL113W|sce:YJR063W|sce:YOL005C|sce:YBR154C|sce:YHR143W-A|sce:YOR151C|sce:YOR341W|sce:YOR207C|sce:YPR190C|sce:YJL148W|sce:YNL248C|sce:YKL144C|sce:YNL151C|sce:YDL150W|sce:YPR010C|	856317|854518|854791|851734|851615|853895|855737|856226|855609|853526|854157|852451|856547|854322|854519|854382|856320|853293|855473|853713|855571|851404|856119|	http://www.genome.jp/kegg-bin/show_pathway?sce03020/sce:YDR045C%09red/sce:YPR110C%09red/sce:YPR190C%09red/sce:YHR143W-A%09red/sce:YJL148W%09red/sce:YOR340C%09red/sce:YNR003C%09red/sce:YDL150W%09red/sce:YPR187W%09red/sce:YNL113W%09red/sce:YBR154C%09red/sce:YDR156W%09red/sce:YOR341W%09red/sce:YPR010C%09red/sce:YOR207C%09red/sce:YOR151C%09red/sce:YKR025W%09red/sce:YNL151C%09red/sce:YKL144C%09red/sce…
Butanoate metabolism	KEGG PATHWAY	sce00650	8	9	0.356656	0.856166	YMR108W|YAL061W|YML126C|YCL009C|YGR019W|YPL028W|YMR250W|YBR006W	sce:YMR108W|sce:YAL061W|sce:YML126C|sce:YCL009C|sce:YGR019W|sce:YPL028W|sce:YMR250W|sce:YBR006W|	855135|851238|854913|850348|852902|856079|855291|852291|	http://www.genome.jp/kegg-bin/show_pathway?sce00650/sce:YMR108W%09red/sce:YCL009C%09red/sce:YPL028W%09red/sce:YML126C%09red/sce:YAL061W%09red/sce:YMR250W%09red/sce:YBR006W%09red/sce:YGR019W%09red
Glyoxylate and dicarboxylate metabolism	KEGG PATHWAY	sce00630	20	26	0.362327	0.856166	YFL030W|YNL117W|YNR001C|YPR035W|YER065C|YIR030W-A|YDR428C|YOR388C|YGR205W|YPR006C|YLR304C|YDL078C|YDR256C|YAL044C|YPL028W|YIR031C|YKL085W|YCR005C|YFL018C|YMR189W	sce:YFL030W|sce:YNL117W|sce:YNR001C|sce:YPR035W|sce:YER065C|sce:YIR031C|sce:YDR428C|sce:YOR388C|sce:YGR205W|sce:YPR006C|sce:YLR304C|sce:YDL078C|sce:YDR256C|sce:YAL044C|sce:YPL028W|sce:YIR031C|sce:YKL085W|sce:YCR005C|sce:YFL018C|sce:YMR189W|	850514|855606|855732|856147|856794|854849|852038|854570|853119|856114|851013|851481|851843|851254|856079|854849|853777|850361|850527|855227|	http://www.genome.jp/kegg-bin/show_pathway?sce00630/sce:YPR006C%09red/sce:YFL030W%09red/sce:YKL085W%09red/sce:YNR001C%09red/sce:YCR005C%09red/sce:YIR031C%09red/sce:YPR035W%09red/sce:YAL044C%09red/sce:YDR428C%09red/sce:YGR205W%09red/sce:YLR304C%09red/sce:YFL018C%09red/sce:YPL028W%09red/sce:YDR256C%09red/sce:YER065C%09red/sce:YMR189W%09red/sce:YNL117W%09red/sce:YDL078C%09red/sce:YOR388C%09red
Selenocompound metabolism	KEGG PATHWAY	sce00450	10	12	0.372388	0.856166	YER091C|YFR055W|YJR130C|YLL058W|YHR106W|YML082W|YGL184C|YGR264C|YJR010W|YDR353W	sce:YER091C|sce:YFR055W|sce:YJR130C|sce:YLL058W|sce:YHR106W|sce:YML082W|sce:YGL184C|sce:YGR264C|sce:YJR010W|sce:YDR353W|	856825|850616|853594|850668|856506|854892|852691|853181|853466|851955|	http://www.genome.jp/kegg-bin/show_pathway?sce00450/sce:YJR010W%09red/sce:YGL184C%09red/sce:YHR106W%09red/sce:YLL058W%09red/sce:YFR055W%09red/sce:YML082W%09red/sce:YDR353W%09red/sce:YGR264C%09red/sce:YJR130C%09red/sce:YER091C%09red
Folate biosynthesis	KEGG PATHWAY	sce00790	7	8	0.387487	0.856166	YOR241W|YGR267C|YDR481C|YKL131W|YNR033W|YOR236W|YMR113W	sce:YOR241W|sce:YGR267C|sce:YDR481C|sce:YKL132C|sce:YNR033W|sce:YOR236W|sce:YMR113W|	854415|853183|852092|853727|855768|854411|855140|	http://www.genome.jp/kegg-bin/show_pathway?sce00790/sce:YOR236W%09red/sce:YNR033W%09red/sce:YKL132C%09red/sce:YDR481C%09red/sce:YGR267C%09red/sce:YMR113W%09red/sce:YOR241W%09red
Sphingolipid metabolism	KEGG PATHWAY	sce00600	11	14	0.410713	0.856166	YPL087W|YBR265W|YER019W|YKL008C|YBR183W|YMR296C|YHL003C|YDR062W|YLR260W|YDR294C|YOR171C	sce:YPL087W|sce:YBR265W|sce:YER019W|sce:YKL008C|sce:YBR183W|sce:YMR296C|sce:YHL003C|sce:YDR062W|sce:YLR260W|sce:YDR294C|sce:YOR171C|	856018|852568|856739|853861|852481|855342|856386|851634|850964|851888|854342|	http://www.genome.jp/kegg-bin/show_pathway?sce00600/sce:YLR260W%09red/sce:YMR296C%09red/sce:YKL008C%09red/sce:YER019W%09red/sce:YDR294C%09red/sce:YBR265W%09red/sce:YOR171C%09red/sce:YDR062W%09red/sce:YHL003C%09red/sce:YBR183W%09red/sce:YPL087W%09red
Alanine, aspartate and glutamate metabolism	KEGG PATHWAY	sce00250	22	30	0.412894	0.856166	YOL058W|YKL106W|YHR037W|YAL062W|YJL130C|YKL104C|YDL171C|YHR018C|YMR250W|YFL030W|YOR303W|YPR035W|YLR089C|YPR145W|YOR375C|YBR006W|YGR019W|YDL215C|YLR027C|YDR111C|YNL220W|YJR109C	sce:YOL058W|sce:YKL106W|sce:YHR037W|sce:YAL062W|sce:YJL130C|sce:YKL104C|sce:YDL171C|sce:YHR018C|sce:YMR250W|sce:YFL030W|sce:YOR303W|sce:YPR035W|sce:YLR089C|sce:YPR145W|sce:YOR375C|sce:YBR006W|sce:YGR019W|sce:YDL215C|sce:YLR027C|sce:YDR111C|sce:YNL220W|sce:YJR109C|	854096|853755|856432|851237|853311|853757|851383|856411|855291|850514|854479|856147|850778|856268|854557|852291|852902|851311|850714|851690|855501|853573|	http://www.genome.jp/kegg-bin/show_pathway?sce00250/sce:YKL104C%09red/sce:YNL220W%09red/sce:YOR303W%09red/sce:YKL106W%09red/sce:YOR375C%09red/sce:YLR027C%09red/sce:YDR111C%09red/sce:YPR145W%09red/sce:YHR018C%09red/sce:YJR109C%09red/sce:YOL058W%09red/sce:YBR006W%09red/sce:YGR019W%09red/sce:YFL030W%09red/sce:YPR035W%09red/sce:YJL130C%09red/sce:YDL171C%09red/sce:YDL215C%09red/sce:YHR037W%09red/sce:Y…
Protein processing in endoplasmic reticulum	KEGG PATHWAY	sce04141	60	86	0.415329	0.856166	YJR131W|YML029W|YML019W|YHR079C|YBR082C|YDR057W|YJL034W|YNR026C|YER019C-A|YDR283C|YBR229C|YOR085W|YPL096W|YPL240C|YNL049C|YJL073W|YGR048W|YFL044C|YOR288C|YDR327W|YIL109C|YLL024C|YGL022W|YPL218W|YPL094C|YPR181C|YAL005C|YNL209W|YBL058W|YOR254C|YDR171W|YAL058W|YOL031C|YCR067C|YLR080W|YJL002C|YPL106C|YIL030C|YDL195W|YDR518W|YOR336W|YGL027C|YBR072W|YLR378C|YHR098C|YKL073W|YDR411C|YBR283C|YMR264W|YNL06…	sce:YJR131W|sce:YML029W|sce:YML019W|sce:YHR079C|sce:YBR082C|sce:YDR057W|sce:YJL034W|sce:YNR026C|sce:YER019C-A|sce:YDR283C|sce:YBR229C|sce:YOR085W|sce:YPL096W|sce:YPL240C|sce:YNL049C|sce:YJL073W|sce:YGR048W|sce:YFL044C|sce:YOR288C|sce:YDR328C|sce:YIL109C|sce:YLL024C|sce:YGL022W|sce:YPL218W|sce:YPL094C|sce:YPR181C|sce:YAL005C|sce:YNL209W|sce:YBL058W|sce:YOR254C|sce:YDR171W|sce:YAL058W|sce:YOL031C|s…	853595|854979|854989|856478|852376|851627|853418|855760|856740|851877|852530|854252|856009|855836|855678|853372|852939|850500|854462|851928|854697|850636|852862|855883|856011|856311|851259|855512|852222|854428|851751|851241|854126|850431|850769|853455|855998|854781|851332|852130|854514|852857|852364|851095|856498|853789|852020|852586|855306|855661|855319|851337|855180|855224|853986|851928|853667|…	http://www.genome.jp/kegg-bin/show_pathway?sce04141/sce:YDR518W%09red/sce:YOR254C%09red/sce:YIL109C%09red/sce:YLR080W%09red/sce:YKL073W%09red/sce:YPR181C%09red/sce:YLL024C%09red/sce:YER019C-A%09red/sce:YDL190C%09red/sce:YGR048W%09red/sce:YNL064C%09red/sce:YEL037C%09red/sce:YOL133W%09red/sce:YBR082C%09red/sce:YOR085W%09red/sce:YJL034W%09red/sce:YCR067C%09red/sce:YDR328C%09red/sce:YIL030C%09red/sce…
Glycolysis / Gluconeogenesis	KEGG PATHWAY	sce00010	41	58	0.417029	0.856166	YCR105W|YGL253W|YKR043C|YJL052W|YKL060C|YOR393W|YCL040W|YMR205C|YFR052C-A|YPL281C|YOL056W|YKL127W|YMR323W|YLR377C|YBR196C|YGR240C|YBR221C|YAL037C-B|YNL071W|YKL152C|YOR374W|YCR013C|YAL054C|YLR446W|YOR347C|YMR170C|YDL168W|YFR053C|YDR050C|YMR303C|YER073W|YFL018C|YDL021W|YMR105C|YDR516C|YBR145W|YLR153C|YOL086C|YGL256W|YPL061W|YBR019C	sce:YCR105W|sce:YGL253W|sce:YKR043C|sce:YJL052W|sce:YKL060C|sce:YPL281C|sce:YCL040W|sce:YMR205C|sce:YFR053C|sce:YPL281C|sce:YOL056W|sce:YKL127W|sce:YMR323W|sce:YLR377C|sce:YBR196C|sce:YGR240C|sce:YBR221C|sce:YAL038W|sce:YNL071W|sce:YKL152C|sce:YOR374W|sce:YCR012W|sce:YAL054C|sce:YLR446W|sce:YOR347C|sce:YMR170C|sce:YDL168W|sce:YFR053C|sce:YDR050C|sce:YMR303C|sce:YER073W|sce:YFL018C|sce:YDL021W|sce…	850469|852639|853917|853395|853805|855848|850317|855245|850614|855848|854098|853732|855373|851092|852495|853155|852522|851193|855653|853705|854556|850370|851245|851167|854529|855206|851386|850614|851620|855349|856804|850527|851541|855131|852128|852442|850846|854068|852636|856044|852307|	http://www.genome.jp/kegg-bin/show_pathway?sce00010/sce:YMR105C%09red/sce:YBR019C%09red/sce:YMR205C%09red/sce:YLR446W%09red/sce:YPL061W%09red/sce:YKL060C%09red/sce:YBR196C%09red/sce:YKR043C%09red/sce:YGL253W%09red/sce:YPL281C%09red/sce:YOL086C%09red/sce:YJL052W%09red/sce:YOL056W%09red/sce:YER073W%09red/sce:YDR516C%09red/sce:YCR012W%09red/sce:YCR105W%09red/sce:YMR303C%09red/sce:YFL018C%09red/sce:Y…
Tryptophan metabolism	KEGG PATHWAY	sce00380	13	17	0.417679	0.856166	YDR401W|YOR374W|YJR025C|YJL060W|YLR231C|YBL098W|YDR428C|YGL202W|YPL028W|YPL061W|YER073W|YDR242W|YDR256C	sce:YDR402C|sce:YOR374W|sce:YJR025C|sce:YJL060W|sce:YLR231C|sce:YBL098W|sce:YDR428C|sce:YGL202W|sce:YPL028W|sce:YPL061W|sce:YER073W|sce:YDR242W|sce:YDR256C|	852011|854556|853482|853386|850933|852179|852038|852672|856079|856044|856804|851829|851843|	http://www.genome.jp/kegg-bin/show_pathway?sce00380/sce:YJL060W%09red/sce:YDR428C%09red/sce:YBL098W%09red/sce:YLR231C%09red/sce:YPL061W%09red/sce:YGL202W%09red/sce:YOR374W%09red/sce:YPL028W%09red/sce:YDR256C%09red/sce:YDR402C%09red/sce:YDR242W%09red/sce:YER073W%09red/sce:YJR025C%09red
Phagosome	KEGG PATHWAY	sce04145	26	36	0.419187	0.856166	YLR240W|YFL039C|YEL027W|YLR447C|YFL037W|YER019C-A|YKL080W|YHR039C-A|YOR332W|YML085C|YDR488C|YBR127C|YOR089C|YKR054C|YFR019W|YDL185W|YOR270C|YPL234C|YHR026W|YLR378C|YDL242W|YEL051W|YBR283C|YAL058W|YPR036W|YOR106W	sce:YLR240W|sce:YFL039C|sce:YEL027W|sce:YLR447C|sce:YFL037W|sce:YER019C-A|sce:YKL080W|sce:YHR039C-A|sce:YOR332W|sce:YML085C|sce:YDR488C|sce:YBR127C|sce:YOR089C|sce:YKR054C|sce:YFR019W|sce:YDL185W|sce:YOR270C|sce:YPL234C|sce:YHR026W|sce:YLR378C|sce:YPR079W|sce:YEL051W|sce:YBR283C|sce:YAL058W|sce:YPR036W|sce:YOR106W|	850941|850504|856686|851168|850506|856740|853782|856435|854509|854889|852099|852424|854256|853928|850574|851342|854444|855842|856421|851095|856194|856659|852586|851241|856148|854273|	http://www.genome.jp/kegg-bin/show_pathway?sce04145/sce:YHR039C-A%09red/sce:YFL039C%09red/sce:YPR036W%09red/sce:YEL027W%09red/sce:YKL080W%09red/sce:YFL037W%09red/sce:YOR270C%09red/sce:YBR127C%09red/sce:YOR089C%09red/sce:YHR026W%09red/sce:YPL234C%09red/sce:YPR079W%09red/sce:YDR488C%09red/sce:YLR447C%09red/sce:YML085C%09red/sce:YEL051W%09red/sce:YOR106W%09red/sce:YLR378C%09red/sce:YBR283C%09red/sce…
Mismatch repair	KEGG PATHWAY	sce03430	15	20	0.423075	0.856166	YDR097C|YBR087W|YCR092C|YBR089W|YJR006W|YOL090W|YDL164C|YBR088C|YDL102W|YNL082W|YMR167W|YOR217W|YAR007C|YJL092W|YOR033C	sce:YDR097C|sce:YBR087W|sce:YCR092C|sce:YBR088C|sce:YJR006W|sce:YOL090W|sce:YDL164C|sce:YBR088C|sce:YDL102W|sce:YNL082W|sce:YMR167W|sce:YOR217W|sce:YAR007C|sce:YJL092W|sce:YOR033C|	851671|852383|850454|852385|853462|854063|851391|852385|851456|855642|855203|854392|851266|853353|854198|	http://www.genome.jp/kegg-bin/show_pathway?sce03430/sce:YDL164C%09red/sce:YCR092C%09red/sce:YMR167W%09red/sce:YOR217W%09red/sce:YNL082W%09red/sce:YJL092W%09red/sce:YOR033C%09red/sce:YJR006W%09red/sce:YOL090W%09red/sce:YDL102W%09red/sce:YDR097C%09red/sce:YAR007C%09red/sce:YBR088C%09red/sce:YBR087W%09red
Glycerolipid metabolism	KEGG PATHWAY	sce00561	19	26	0.430969	0.856166	YOR374W|YBL011W|YOR175C|YDR284C|YDL052C|YKR067W|YHL032C|YMR165C|YOR120W|YBL012C|YGR205W|YKL094W|YFL053W|YCR068W|YCR105W|YOR245C|YPL061W|YER073W|YOR121C	sce:YOR374W|sce:YBL011W|sce:YOR175C|sce:YDR284C|sce:YDL052C|sce:YKR067W|sce:YHL032C|sce:YMR165C|sce:YOR120W|sce:YBL011W|sce:YGR205W|sce:YKL094W|sce:YFL053W|sce:YCR068W|sce:YCR105W|sce:YOR245C|sce:YPL061W|sce:YER073W|sce:YOR120W|	854556|852271|854346|851878|851508|853941|856353|855201|854287|852271|853119|853768|850491|850432|850469|854419|856044|856804|854287|	http://www.genome.jp/kegg-bin/show_pathway?sce00561/sce:YKL094W%09red/sce:YBL011W%09red/sce:YHL032C%09red/sce:YDL052C%09red/sce:YPL061W%09red/sce:YGR205W%09red/sce:YCR105W%09red/sce:YFL053W%09red/sce:YCR068W%09red/sce:YOR120W%09red/sce:YMR165C%09red/sce:YKR067W%09red/sce:YOR175C%09red/sce:YOR245C%09red/sce:YER073W%09red/sce:YDR284C%09red/sce:YOR374W%09red
Citrate cycle (TCA cycle)	KEGG PATHWAY	sce00020	23	32	0.436523	0.856166	YCR005C|YOR142W|YDR148C|YKL141W|YOR135C|YDL078C|YMR118C|YBR221C|YLR164W|YNL071W|YDL066W|YJL045W|YLR304C|YFL018C|YPL262W|YOR136W|YNR001C|YBR218C|YGL062W|YNL037C|YKL085W|YLL041C|YLR174W	sce:YCR005C|sce:YOR142W|sce:YDR148C|sce:YKL141W|sce:YOR136W|sce:YDL078C|sce:YMR118C|sce:YBR221C|sce:YLR164W|sce:YNL071W|sce:YDL066W|sce:YJL045W|sce:YLR304C|sce:YFL018C|sce:YPL262W|sce:YOR136W|sce:YNR001C|sce:YBR218C|sce:YGL062W|sce:YNL037C|sce:YKL085W|sce:YLL041C|sce:YLR174W|	850361|854310|851726|853716|854303|851481|855145|852522|850861|855653|851493|853405|851013|850527|855866|854303|855732|852519|852818|855691|853777|850685|850871|	http://www.genome.jp/kegg-bin/show_pathway?sce00020/sce:YOR142W%09red/sce:YNL037C%09red/sce:YLR174W%09red/sce:YDL066W%09red/sce:YBR218C%09red/sce:YKL085W%09red/sce:YCR005C%09red/sce:YLR304C%09red/sce:YNR001C%09red/sce:YFL018C%09red/sce:YKL141W%09red/sce:YDR148C%09red/sce:YMR118C%09red/sce:YNL071W%09red/sce:YBR221C%09red/sce:YJL045W%09red/sce:YDL078C%09red/sce:YOR136W%09red/sce:YPL262W%09red/sce:Y…
Propanoate metabolism	KEGG PATHWAY	sce00640	10	13	0.440404	0.856166	YOL150C|YMR207C|YAL054C|YOR142W|YLR153C|YPL028W|YGR019W|YPR002W|YOL151W|YFL018C	sce:YOL151W|sce:YMR207C|sce:YAL054C|sce:YOR142W|sce:YLR153C|sce:YPL028W|sce:YGR019W|sce:YPR002W|sce:YOL151W|sce:YFL018C|	854014|855247|851245|854310|850846|856079|852902|856108|854014|850527|	http://www.genome.jp/kegg-bin/show_pathway?sce00640/sce:YOR142W%09red/sce:YMR207C%09red/sce:YAL054C%09red/sce:YPR002W%09red/sce:YOL151W%09red/sce:YFL018C%09red/sce:YPL028W%09red/sce:YLR153C%09red/sce:YGR019W%09red
Other types of O-glycan biosynthesis	KEGG PATHWAY	sce00514	10	13	0.440404	0.856166	YER001W|YGL257C|YGR199W|YJR143C|YOR321W|YDL095W|YOR099W|YDL093W|YDR307W|YAL023C	sce:YER001W|sce:YGL257C|sce:YGR199W|sce:YJR143C|sce:YOR321W|sce:YDL095W|sce:YOR099W|sce:YDL093W|sce:YDR307W|sce:YAL023C|	856718|852635|853113|853608|854499|851462|854266|851464|851902|851210|	http://www.genome.jp/kegg-bin/show_pathway?sce00514/sce:YAL023C%09red/sce:YJR143C%09red/sce:YGR199W%09red/sce:YDL095W%09red/sce:YDR307W%09red/sce:YGL257C%09red/sce:YDL093W%09red/sce:YOR099W%09red/sce:YER001W%09red/sce:YOR321W%09red
Cell cycle - yeast	KEGG PATHWAY	sce04111	86	126	0.44852	0.856166	YLR079W|YJR053W|YDL016C|YLR272C|YDL127W|YBR135W|YLR103C|YDR451C|YGR108W|YAL040C|YLR086W|YMR055C|YDL155W|YGR109C|YOR368W|YCL061C|YIL026C|YCR084C|YGL003C|YDR260C|YML027W|YFR036W|YLR102C|YOL133W|YAL024C|YGL190C|YJL187C|YBL097W|YBR274W|YDR325W|YOR083W|YBR133C|YGR098C|YDR180W|YBL084C|YDR052C|YMR043W|YIL106W|YNL172W|YDR113C|YPL256C|YAL016C-A|YGR188C|YNL289W|YBR060C|YDR118W|YDR499W|YDR217C|YDR146C|YFL00…	sce:YLR079W|sce:YJR053W|sce:YDL017W|sce:YLR272C|sce:YDL127W|sce:YBR135W|sce:YLR103C|sce:YDR451C|sce:YGR108W|sce:YAL040C|sce:YLR086W|sce:YMR055C|sce:YDL155W|sce:YGR109C|sce:YOR368W|sce:YCL061C|sce:YIL026C|sce:YCR084C|sce:YGL003C|sce:YDR260C|sce:YML027W|sce:YFR036W|sce:YLR102C|sce:YOL133W|sce:YAL024C|sce:YGL190C|sce:YJL187C|sce:YBL097W|sce:YBR274W|sce:YDR325W|sce:YOR083W|sce:YBR133C|sce:YGR098C|sce…	850768|853513|851545|850977|851430|852432|850793|852062|853002|851191|850775|855077|851400|853003|854550|850297|854786|850445|852881|851847|854981|850597|850792|853986|851209|852685|853252|852180|852577|851925|854249|852431|852990|851761|852194|851623|855060|854700|855549|851691|855819|851217|853100|855427|852352|851696|852110|851803|851724|850540|854191|851561|852119|851928|856557|852673|855239|…	http://www.genome.jp/kegg-bin/show_pathway?sce04111/sce:YLR086W%09red/sce:YJL187C%09red/sce:YFL008W%09red/sce:YDR146C%09red/sce:YDR217C%09red/sce:YLR272C%09red/sce:YBL023C%09red/sce:YGR113W%09red/sce:YPL256C%09red/sce:YCR084C%09red/sce:YOR083W%09red/sce:YJL076W%09red/sce:YLL004W%09red/sce:YDL155W%09red/sce:YIL026C%09red/sce:YDR180W%09red/sce:YML027W%09red/sce:YFR036W%09red/sce:YLR102C%09red/sce:Y…
Fatty acid degradation	KEGG PATHWAY	sce00071	14	19	0.44893	0.856166	YDR401W|YOR374W|YBR145W|YER015W|YOR317W|YOL086C|YDL168W|YMR246W|YIL009W|YPL028W|YPL061W|YER073W|YMR303C|YGL256W	sce:YDR402C|sce:YOR374W|sce:YBR145W|sce:YER015W|sce:YOR317W|sce:YOL086C|sce:YDL168W|sce:YMR246W|sce:YIL009W|sce:YPL028W|sce:YPL061W|sce:YER073W|sce:YMR303C|sce:YGL256W|	852011|854556|852442|856734|854495|854068|851386|855288|854808|856079|856044|856804|855349|852636|	http://www.genome.jp/kegg-bin/show_pathway?sce00071/sce:YGL256W%09red/sce:YIL009W%09red/sce:YPL061W%09red/sce:YMR303C%09red/sce:YER015W%09red/sce:YBR145W%09red/sce:YDL168W%09red/sce:YPL028W%09red/sce:YDR402C%09red/sce:YOR317W%09red/sce:YMR246W%09red/sce:YER073W%09red/sce:YOR374W%09red/sce:YOL086C%09red
Vitamin B6 metabolism	KEGG PATHWAY	sce00750	9	12	0.473087	0.856166	YEL029C|YNL334C|YMR095C|YFL059W|YNR027W|YMR096W|YFL060C|YCR053W|YNL333W	sce:YEL029C|sce:YNL334C|sce:YMR095C|sce:YFL059W|sce:YNR027W|sce:YMR096W|sce:YFL060C|sce:YCR053W|sce:YNL333W|	856683|855382|855120|850485|855761|855121|850484|850420|855383|	http://www.genome.jp/kegg-bin/show_pathway?sce00750/sce:YCR053W%09red/sce:YMR095C%09red/sce:YFL059W%09red/sce:YNL333W%09red/sce:YEL029C%09red/sce:YFL060C%09red/sce:YMR096W%09red/sce:YNL334C%09red/sce:YNR027W%09red
Lysine degradation	KEGG PATHWAY	sce00310	11	15	0.475138	0.856166	YOR374W|YDR440W|YPL028W|YBR115C|YNR050C|YIR034C|YPL061W|YER073W|YDR148C|YJL168C|YBR006W	sce:YOR374W|sce:YDR440W|sce:YPL028W|sce:YBR115C|sce:YNR050C|sce:YIR034C|sce:YPL061W|sce:YER073W|sce:YDR148C|sce:YJL168C|sce:YBR006W|	854556|852050|856079|852412|855786|854852|856044|856804|851726|853271|852291|	http://www.genome.jp/kegg-bin/show_pathway?sce00310/sce:YJL168C%09red/sce:YNR050C%09red/sce:YPL061W%09red/sce:YBR115C%09red/sce:YOR374W%09red/sce:YPL028W%09red/sce:YIR034C%09red/sce:YDR440W%09red/sce:YER073W%09red/sce:YBR006W%09red/sce:YDR148C%09red
Pentose and glucuronate interconversions	KEGG PATHWAY	sce00040	11	15	0.475138	0.856166	YOR374W|YLR070C|YDL246C|YJR153W|YJR159W|YKL035W|YHL012W|YCR105W|YPL061W|YER073W|YHR104W	sce:YOR374W|sce:YLR070C|sce:YDL246C|sce:YJR153W|sce:YJR159W|sce:YKL035W|sce:YHL012W|sce:YCR105W|sce:YPL061W|sce:YER073W|sce:YHR104W|	854556|850759|851351|853618|853624|853830|856374|850469|856044|856804|856504|	http://www.genome.jp/kegg-bin/show_pathway?sce00040/sce:YDL246C%09red/sce:YJR159W%09red/sce:YJR153W%09red/sce:YPL061W%09red/sce:YCR105W%09red/sce:YHR104W%09red/sce:YKL035W%09red/sce:YHL012W%09red/sce:YLR070C%09red/sce:YER073W%09red/sce:YOR374W%09red
Peroxisome	KEGG PATHWAY	sce04146	26	38	0.501275	0.856166	YOR317W|YDR347W|YDL065C|YNL329C|YML042W|YIL009W|YDR329C|YAR035W|YLR174W|YFL030W|YGL067W|YDR244W|YLR191W|YDR256C|YDL066W|YNL202W|YJR104C|YHR008C|YER015W|YMR208W|YMR246W|YKL188C|YJR101W|YKL197C|YGL153W|YPL147W	sce:YOR317W|sce:YDR347W|sce:YDL065C|sce:YNL329C|sce:YML042W|sce:YIL009W|sce:YDR329C|sce:YAR035W|sce:YLR174W|sce:YFL030W|sce:YGL067W|sce:YDR244W|sce:YLR191W|sce:YDR256C|sce:YDL066W|sce:YNL202W|sce:YJR104C|sce:YHR008C|sce:YER015W|sce:YMR208W|sce:YMR246W|sce:YKL188C|sce:YJR101W|sce:YKL197C|sce:YGL153W|sce:YPL147W|	854495|851948|851494|855387|854965|854808|851929|851285|850871|850514|852813|851831|850888|851843|851493|855518|853568|856399|856734|855248|855288|853647|853565|853636|852724|855956|	http://www.genome.jp/kegg-bin/show_pathway?sce04146/sce:YML042W%09red/sce:YGL067W%09red/sce:YMR208W%09red/sce:YDR347W%09red/sce:YKL197C%09red/sce:YJR101W%09red/sce:YNL202W%09red/sce:YDL066W%09red/sce:YDL065C%09red/sce:YGL153W%09red/sce:YLR191W%09red/sce:YIL009W%09red/sce:YER015W%09red/sce:YOR317W%09red/sce:YMR246W%09red/sce:YFL030W%09red/sce:YHR008C%09red/sce:YDR244W%09red/sce:YAR035W%09red/sce:Y…
Nicotinate and nicotinamide metabolism	KEGG PATHWAY	sce00760	14	20	0.505219	0.856166	YDR400W|YGL037C|YLR209C|YGL067W|YHR074W|YOR209C|YDL041W|YOR025W|YGL224C|YNL129W|YLR328W|YBR006W|YDL042C|YOR155C	sce:YDR400W|sce:YGL037C|sce:YLR209C|sce:YGL067W|sce:YHR074W|sce:YOR209C|sce:YDL042C|sce:YOR025W|sce:YGL224C|sce:YNL129W|sce:YLR328W|sce:YBR006W|sce:YDL042C|sce:YOR155C|	852009|852846|850906|852813|856473|854384|851520|854190|852648|855594|851039|852291|851520|854326|	http://www.genome.jp/kegg-bin/show_pathway?sce00760/sce:YGL067W%09red/sce:YBR006W%09red/sce:YLR328W%09red/sce:YOR209C%09red/sce:YOR025W%09red/sce:YNL129W%09red/sce:YOR155C%09red/sce:YGL224C%09red/sce:YGL037C%09red/sce:YDL042C%09red/sce:YLR209C%09red/sce:YHR074W%09red/sce:YDR400W%09red
Regulation of autophagy	KEGG PATHWAY	sce04140	12	17	0.506266	0.856166	YBL078C|YMR159C|YMR158W-B|YNR007C|YBR097W|YBR128C|YPL149W|YEL013W|YLL042C|YLR240W|YGL180W|YNL223W	sce:YBL078C|sce:YMR159C|sce:YMR159C|sce:YNR007C|sce:YBR097W|sce:YBR128C|sce:YPL149W|sce:YEL013W|sce:YLL042C|sce:YLR240W|sce:YGL180W|sce:YNL223W|	852200|855194|855194|855741|852394|852425|855954|856702|850684|850941|852695|855498|	http://www.genome.jp/kegg-bin/show_pathway?sce04140/sce:YGL180W%09red/sce:YBR097W%09red/sce:YBR128C%09red/sce:YPL149W%09red/sce:YNL223W%09red/sce:YLL042C%09red/sce:YBL078C%09red/sce:YLR240W%09red/sce:YEL013W%09red/sce:YMR159C%09red/sce:YNR007C%09red
Riboflavin metabolism	KEGG PATHWAY	sce00740	6	8	0.511559	0.856166	YDR236C|YBL033C|YOL066C|YBR256C|YOL143C|YDR487C	sce:YDR236C|sce:YBL033C|sce:YOL066C|sce:YBR256C|sce:YOL143C|sce:YDR487C|	851822|852247|854088|852559|854022|852098|	http://www.genome.jp/kegg-bin/show_pathway?sce00740/sce:YBR256C%09red/sce:YDR236C%09red/sce:YBL033C%09red/sce:YOL143C%09red/sce:YOL066C%09red/sce:YDR487C%09red
Arachidonic acid metabolism	KEGG PATHWAY	sce00590	4	5	0.515298	0.856166	YNL045W|YKL026C|YBR244W|YIR037W	sce:YNL045W|sce:YKL026C|sce:YBR244W|sce:YIR037W|	855682|853842|852546|854855|	http://www.genome.jp/kegg-bin/show_pathway?sce00590/sce:YKL026C%09red/sce:YNL045W%09red/sce:YBR244W%09red/sce:YIR037W%09red
Methane metabolism	KEGG PATHWAY	sce00680	19	28	0.526959	0.856166	YDL021W|YFL030W|YMR205C|YMR323W|YAL054C|YLR153C|YKR043C|YLR377C|YKL152C|YKL060C|YOR393W|YGR240C|YPL281C|YER081W|YOR388C|YGR208W|YOL056W|YDL168W|YFL053W	sce:YDL021W|sce:YFL030W|sce:YMR205C|sce:YMR323W|sce:YAL054C|sce:YLR153C|sce:YKR043C|sce:YLR377C|sce:YKL152C|sce:YKL060C|sce:YPL281C|sce:YGR240C|sce:YPL281C|sce:YER081W|sce:YOR388C|sce:YGR208W|sce:YOL056W|sce:YDL168W|sce:YFL053W|	851541|850514|855245|855373|851245|850846|853917|851092|853705|853805|855848|853155|855848|856814|854570|853122|854098|851386|850491|	http://www.genome.jp/kegg-bin/show_pathway?sce00680/sce:YMR205C%09red/sce:YLR377C%09red/sce:YOL056W%09red/sce:YER081W%09red/sce:YAL054C%09red/sce:YGR208W%09red/sce:YGR240C%09red/sce:YOR388C%09red/sce:YKL060C%09red/sce:YDL168W%09red/sce:YFL053W%09red/sce:YKL152C%09red/sce:YLR153C%09red/sce:YKR043C%09red/sce:YMR323W%09red/sce:YFL030W%09red/sce:YPL281C%09red/sce:YDL021W%09red
Oxidative phosphorylation	KEGG PATHWAY	sce00190	48	72	0.527373	0.856166	YGL008C|YDL067C|YEL027W|YLR447C|YGR183C|YMR256C|YKL192C|YDL004W|YIL111W|YJL166W|YKL080W|YHR039C-A|Q0045|YOR332W|YBR039W|YKL016C|Q0105|YPL271W|YBR127C|YPL078C|YLR038C|YKL141W|YPL132W|YJL045W|Q0110|Q0085|YDL185W|YOL077W-A|YOR270C|YGL191W|YJR121W|YPL234C|YMR118C|YHR026W|Q0120|YBR011C|YEL051W|YLL009C|YDR377W|YML081C-A|YPL172C|YER141W|YLR164W|YLR295C|Q0115|YPL036W|YPR036W|YLL041C	sce:YGL008C|sce:YDL067C|sce:YEL027W|sce:YLR447C|sce:YGR183C|sce:YMR256C|sce:YKL192C|sce:YDL004W|sce:YIL111W|sce:YJL166W|sce:YKL080W|sce:YHR039C-A|sce:Q0045|sce:YOR332W|sce:YBR039W|sce:YKL016C|sce:Q0105|sce:YPL271W|sce:YBR127C|sce:YPL078C|sce:YLR038C|sce:YKL141W|sce:YPL132W|sce:YJL045W|sce:Q0110|sce:Q0085|sce:YDL185W|sce:YOL077W-A|sce:YOR270C|sce:YGL191W|sce:YJR121W|sce:YPL234C|sce:YMR118C|sce:YHR…	852876|851492|856686|851168|853095|855298|853642|851560|854695|853273|853782|856435|854598|854509|852327|853853|854583|855857|852424|856027|850727|853716|855971|853405|854604|854601|851342|854077|854444|852684|853585|855842|855145|856421|854582|852296|856659|850651|851983|854893|855931|856884|850861|851002|854605|856071|856148|850685|	http://www.genome.jp/kegg-bin/show_pathway?sce00190/sce:YHR039C-A%09red/sce:YPL036W%09red/sce:YEL051W%09red/sce:YML081C-A%09red/sce:Q0115%09red/sce:YPR036W%09red/sce:YER141W%09red/sce:YKL016C%09red/sce:Q0110%09red/sce:YEL027W%09red/sce:YKL080W%09red/sce:YHR026W%09red/sce:YPL132W%09red/sce:YOR270C%09red/sce:YLR295C%09red/sce:YLR038C%09red/sce:YGL008C%09red/sce:YDL004W%09red/sce:YGR183C%09red/sce:Y…
Various types of N-glycan biosynthesis	KEGG PATHWAY	sce00513	20	30	0.548873	0.856166	YEL036C|YJL186W|YBR110W|YGL047W|YDR245W|YGL022W|YML019W|YNL219C|YBL082C|YEL002C|YMR149W|YJL183W|YNR030W|YGL065C|YJR131W|YER001W|YOR085W|YJR075W|YJL002C|YNL048W	sce:YEL036C|sce:YJL186W|sce:YBR110W|sce:YGL047W|sce:YDR245W|sce:YGL022W|sce:YML019W|sce:YNL219C|sce:YBL082C|sce:YEL002C|sce:YMR149W|sce:YJL183W|sce:YNR030W|sce:YGL065C|sce:YJR131W|sce:YER001W|sce:YOR085W|sce:YJR075W|sce:YJL002C|sce:YNL048W|	856675|853253|852407|852835|851832|852862|854989|855502|852196|856716|855180|853256|855764|852815|853595|856718|854252|853538|853455|855679|	http://www.genome.jp/kegg-bin/show_pathway?sce00513/sce:YJL186W%09red/sce:YBR110W%09red/sce:YJR131W%09red/sce:YOR085W%09red/sce:YNR030W%09red/sce:YJR075W%09red/sce:YML019W%09red/sce:YDR245W%09red/sce:YJL002C%09red/sce:YMR149W%09red/sce:YGL065C%09red/sce:YJL183W%09red/sce:YNL219C%09red/sce:YGL047W%09red/sce:YGL022W%09red/sce:YEL002C%09red/sce:YEL036C%09red/sce:YBL082C%09red/sce:YER001W%09red/sce:Y…
Glutathione metabolism	KEGG PATHWAY	sce00480	16	24	0.555628	0.856166	YKL215C|YDL066W|YBR244W|YIR037W|YLR299W|YJL101C|YOL049W|YKL026C|YGR256W|YKL184W|YPR069C|YER070W|YFR044C|YPL091W|YNL241C|YLR174W	sce:YKL215C|sce:YDL066W|sce:YBR244W|sce:YIR037W|sce:YLR299W|sce:YJL101C|sce:YOL049W|sce:YKL026C|sce:YGR256W|sce:YKL184W|sce:YPR069C|sce:YER070W|sce:YFR044C|sce:YPL091W|sce:YNL241C|sce:YLR174W|	853665|851493|852546|854855|851006|853344|854108|853842|853172|853651|856182|856801|850605|856014|855480|850871|	http://www.genome.jp/kegg-bin/show_pathway?sce00480/sce:YBR244W%09red/sce:YLR299W%09red/sce:YGR256W%09red/sce:YLR174W%09red/sce:YNL241C%09red/sce:YKL026C%09red/sce:YJL101C%09red/sce:YIR037W%09red/sce:YKL215C%09red/sce:YOL049W%09red/sce:YPR069C%09red/sce:YFR044C%09red/sce:YPL091W%09red/sce:YER070W%09red/sce:YDL066W%09red/sce:YKL184W%09red
Pyrimidine metabolism	KEGG PATHWAY	sce00240	48	73	0.556895	0.856166	YHR106W|YPR187W|YJR006W|YJR069C|YDR121W|YEL021W|YOR340C|YJR109C|YKL144C|YJR057W|YDR353W|YIL021W|YDR156W|YDR045C|YDL102W|YOR303W|YKL067W|YKR025W|YNR003C|YIR008C|YPR110C|YNL113W|YJR063W|YOL005C|YHR143W-A|YDR400W|YOR341W|YJL065C|YER005W|YOR207C|YDL150W|YPR190C|YBL035C|YJL148W|YOR151C|YBL039C-A|YKL216W|YJL130C|YNL248C|YJR103W|YLR209C|YNR012W|YBL039C|YPR010C|YNL151C|YER070W|YBR154C|YNL102W	sce:YHR106W|sce:YPR187W|sce:YJR006W|sce:YJR069C|sce:YDR121W|sce:YEL021W|sce:YOR340C|sce:YJR109C|sce:YKL144C|sce:YJR057W|sce:YDR353W|sce:YIL021W|sce:YDR156W|sce:YDR045C|sce:YDL102W|sce:YOR303W|sce:YKL067W|sce:YKR025W|sce:YNR003C|sce:YIR008C|sce:YPR110C|sce:YNL113W|sce:YJR063W|sce:YOL005C|sce:YHR143W-A|sce:YDR400W|sce:YOR341W|sce:YJL065C|sce:YER005W|sce:YOR207C|sce:YDL150W|sce:YPR190C|sce:YBL035C|s…	856506|856317|853462|853532|851699|856692|854518|853573|853713|853520|851955|854791|851734|851615|851456|854479|853798|853895|855737|854825|856226|855609|853526|854157|856547|852009|854519|853381|856722|854382|851404|856320|852245|853293|854322|852241|853664|853311|855473|853567|850906|855746|852241|856119|855571|856801|852451|855621|	http://www.genome.jp/kegg-bin/show_pathway?sce00240/sce:YDR045C%09red/sce:YPR110C%09red/sce:YER070W%09red/sce:YPR190C%09red/sce:YJR103W%09red/sce:YDR353W%09red/sce:YOR303W%09red/sce:YHR143W-A%09red/sce:YJR069C%09red/sce:YEL021W%09red/sce:YOR340C%09red/sce:YKL216W%09red/sce:YNR003C%09red/sce:YDL150W%09red/sce:YLR209C%09red/sce:YPR187W%09red/sce:YNL113W%09red/sce:YBR154C%09red/sce:YER005W%09red/sce…
Ether lipid metabolism	KEGG PATHWAY	sce00565	5	7	0.559488	0.856166	YOR269W|YKR031C|YNL130C|YHR123W|YOR175C	sce:YOR269W|sce:YKR031C|sce:YNL130C|sce:YHR123W|sce:YOR175C|	854443|853902|855593|856523|854346|	http://www.genome.jp/kegg-bin/show_pathway?sce00565/sce:YOR175C%09red/sce:YNL130C%09red/sce:YKR031C%09red/sce:YOR269W%09red/sce:YHR123W%09red
Longevity regulating pathway - multiple species	KEGG PATHWAY	sce04213	23	35	0.565995	0.856166	YPL149W|YDL041W|YDR096W|YDR347W|YPL203W|YGL037C|YJL164C|YLL024C|YOR101W|YDL042C|YAL005C|YDR256C|YKL166C|YJR104C|YHR008C|YOR025W|YJR101W|YNL098C|YJR066W|YNL209W|YKL062W|YFL033C|YHR186C	sce:YPL149W|sce:YDL042C|sce:YDR096W|sce:YDR347W|sce:YPL203W|sce:YGL037C|sce:YJL164C|sce:YLL024C|sce:YOR101W|sce:YDL042C|sce:YAL005C|sce:YDR256C|sce:YKL166C|sce:YJR104C|sce:YHR008C|sce:YOR025W|sce:YJR101W|sce:YNL098C|sce:YJR066W|sce:YNL209W|sce:YKL062W|sce:YFL033C|sce:YHR186C|	855954|851520|851670|851948|855898|852846|853275|850636|854268|851520|851259|851843|853688|853568|856399|854190|853565|855625|853529|855512|853803|850511|856593|	http://www.genome.jp/kegg-bin/show_pathway?sce04213/sce:YOR101W%09red/sce:YDR347W%09red/sce:YHR186C%09red/sce:YLL024C%09red/sce:YJR101W%09red/sce:YKL062W%09red/sce:YFL033C%09red/sce:YDR096W%09red/sce:YNL098C%09red/sce:YJR066W%09red/sce:YNL209W%09red/sce:YHR008C%09red/sce:YGL037C%09red/sce:YOR025W%09red/sce:YJR104C%09red/sce:YKL166C%09red/sce:YDR256C%09red/sce:YJL164C%09red/sce:YPL149W%09red/sce:Y…
Sulfur metabolism	KEGG PATHWAY	sce00920	10	15	0.572116	0.856166	YEL039C|YJR130C|YLL058W|YLR303W|YML082W|YOL064C|YJR010W|YKL001C|YJR137C|YJR048W	sce:YEL039C|sce:YJR130C|sce:YLL058W|sce:YLR303W|sce:YML082W|sce:YOL064C|sce:YJR010W|sce:YKL001C|sce:YJR137C|sce:YJR048W|	856672|853594|850668|851010|854892|854090|853466|853869|853602|853507|	http://www.genome.jp/kegg-bin/show_pathway?sce00920/sce:YJR010W%09red/sce:YLL058W%09red/sce:YML082W%09red/sce:YEL039C%09red/sce:YJR048W%09red/sce:YJR137C%09red/sce:YKL001C%09red/sce:YOL064C%09red/sce:YJR130C%09red/sce:YLR303W%09red
Pantothenate and CoA biosynthesis	KEGG PATHWAY	sce00770	10	15	0.572116	0.856166	YHR063C|YDR531W|YMR108W|YLR355C|YDR196C|YHR208W|YCL009C|YKL088W|YBR176W|YJR016C	sce:YHR063C|sce:YDR531W|sce:YMR108W|sce:YLR355C|sce:YDR196C|sce:YHR208W|sce:YCL009C|sce:YKL088W|sce:YBR176W|sce:YJR016C|	856460|852144|855135|851069|851777|856615|850348|853774|852474|853473|	http://www.genome.jp/kegg-bin/show_pathway?sce00770/sce:YJR016C%09red/sce:YLR355C%09red/sce:YBR176W%09red/sce:YHR208W%09red/sce:YKL088W%09red/sce:YCL009C%09red/sce:YDR531W%09red/sce:YMR108W%09red/sce:YDR196C%09red/sce:YHR063C%09red
Glycosylphosphatidylinositol(GPI)-anchor biosynthesis	KEGG PATHWAY	sce00563	16	25	0.604935	0.856166	YNL038W|YLR459W|YJL062W|YFL025C|YPL076W|YLL031C|YJR013W|YLR088W|YKL165C|YBR004C|YDR434W|YHR188C|YJL091C|YOR149C|YGL142C|YGR216C	sce:YNL038W|sce:YLR459W|sce:YJL062W|sce:YFL025C|sce:YPL076W|sce:YLL031C|sce:YJR013W|sce:YLR088W|sce:YKL165C|sce:YBR004C|sce:YDR434W|sce:YHR188C|sce:YJL091C|sce:YOR149C|sce:YGL142C|sce:YGR216C|	855690|851181|853384|850519|856029|850628|853470|850777|853690|852289|852044|856595|853354|854320|852735|853130|	http://www.genome.jp/kegg-bin/show_pathway?sce00563/sce:YJL091C%09red/sce:YLR459W%09red/sce:YFL025C%09red/sce:YGL142C%09red/sce:YHR188C%09red/sce:YPL076W%09red/sce:YBR004C%09red/sce:YJR013W%09red/sce:YKL165C%09red/sce:YLR088W%09red/sce:YLL031C%09red/sce:YNL038W%09red/sce:YOR149C%09red/sce:YJL062W%09red/sce:YDR434W%09red/sce:YGR216C%09red
Histidine metabolism	KEGG PATHWAY	sce00340	9	14	0.608628	0.856166	YOR374W|YER055C|YCL030C|YMR170C|YIL116W|YPL061W|YER073W|YBR248C|YFR025C	sce:YOR374W|sce:YER055C|sce:YCL030C|sce:YMR170C|sce:YIL116W|sce:YPL061W|sce:YER073W|sce:YBR248C|sce:YFR025C|	854556|856782|850327|855206|854690|856044|856804|852550|850581|	http://www.genome.jp/kegg-bin/show_pathway?sce00340/sce:YMR170C%09red/sce:YIL116W%09red/sce:YPL061W%09red/sce:YCL030C%09red/sce:YER055C%09red/sce:YBR248C%09red/sce:YFR025C%09red/sce:YER073W%09red/sce:YOR374W%09red
Glycine, serine and threonine metabolism	KEGG PATHWAY	sce00260	21	33	0.612171	0.856166	YDL021W|YFL030W|YHR025W|YER086W|YJR139C|YKR043C|YGR155W|YER052C|YER026C|YKL152C|YGR205W|YDR158W|YER081W|YGL196W|YAL044C|YGR208W|YCR053W|YOL056W|YGL026C|YFL018C|YMR189W	sce:YDL021W|sce:YFL030W|sce:YHR025W|sce:YER086W|sce:YJR139C|sce:YKR043C|sce:YGR155W|sce:YER052C|sce:YER026C|sce:YKL152C|sce:YGR205W|sce:YDR158W|sce:YER081W|sce:YGL196W|sce:YAL044C|sce:YGR208W|sce:YCR053W|sce:YOL056W|sce:YGL026C|sce:YFL018C|sce:YMR189W|	851541|850514|856420|856819|853604|853917|853059|856778|856748|853705|853119|851736|856814|852679|851254|853122|850420|854098|852858|850527|855227|	http://www.genome.jp/kegg-bin/show_pathway?sce00260/sce:YGR208W%09red/sce:YOL056W%09red/sce:YKL152C%09red/sce:YER081W%09red/sce:YDL021W%09red/sce:YKR043C%09red/sce:YGR155W%09red/sce:YGR205W%09red/sce:YCR053W%09red/sce:YGL196W%09red/sce:YFL018C%09red/sce:YGL026C%09red/sce:YHR025W%09red/sce:YJR139C%09red/sce:YER052C%09red/sce:YMR189W%09red/sce:YDR158W%09red/sce:YER026C%09red/sce:YFL030W%09red/sce:Y…
Biotin metabolism	KEGG PATHWAY	sce00780	4	6	0.615688	0.856166	YNR058W|YNR057C|YDL141W|YGR286C	sce:YNR058W|sce:YNR057C|sce:YDL141W|sce:YGR286C|	855795|855794|851414|853203|	http://www.genome.jp/kegg-bin/show_pathway?sce00780/sce:YNR057C%09red/sce:YNR058W%09red/sce:YGR286C%09red/sce:YDL141W%09red
Homologous recombination	KEGG PATHWAY	sce03440	12	19	0.621353	0.856166	YDR076W|YDR004W|YDL059C|YJR006W|YDR363W-A|YDR369C|YLR234W|YDL102W|YBR073W|YGL163C|YML032C|YAR007C	sce:YDR076W|sce:YDR004W|sce:YDL059C|sce:YJR006W|sce:YDR363W-A|sce:YDR369C|sce:YLR234W|sce:YDL102W|sce:YBR073W|sce:YGL163C|sce:YML032C|sce:YAR007C|	851648|851567|851500|853462|851967|851975|850935|851456|852365|852713|854976|851266|	http://www.genome.jp/kegg-bin/show_pathway?sce03440/sce:YGL163C%09red/sce:YDL059C%09red/sce:YDR363W-A%09red/sce:YJR006W%09red/sce:YDR076W%09red/sce:YAR007C%09red/sce:YDL102W%09red/sce:YML032C%09red/sce:YBR073W%09red/sce:YDR369C%09red/sce:YDR004W%09red/sce:YLR234W%09red
Hippo signaling pathway -multiple species	KEGG PATHWAY	sce04392	5	8	0.64475	0.856166	YHL006W-A|YIL106W|YHL007C|YGR092W|YOR373W	sce:YHL007C|sce:YIL106W|sce:YHL007C|sce:YGR092W|sce:YOR373W|	856382|854700|856382|852984|854555|	http://www.genome.jp/kegg-bin/show_pathway?sce04392/sce:YOR373W%09red/sce:YHL007C%09red/sce:YIL106W%09red/sce:YGR092W%09red
Sulfur relay system	KEGG PATHWAY	sce04122	5	8	0.64475	0.856166	YIL008W|YGL211W|YNL119W|YNL120C|YLR109W	sce:YIL008W|sce:YGL211W|sce:YNL119W|sce:YNL119W|sce:YLR109W|	854809|852661|855603|855603|850799|	http://www.genome.jp/kegg-bin/show_pathway?sce04122/sce:YGL211W%09red/sce:YLR109W%09red/sce:YIL008W%09red/sce:YNL119W%09red
AGE-RAGE signaling pathway in diabetic complications	KEGG PATHWAY	sce04933	5	8	0.64475	0.856166	YGR040W|YBL016W|YNL098C|YOR101W|YBL105C	sce:YGR040W|sce:YBL016W|sce:YNL098C|sce:YOR101W|sce:YBL105C|	852931|852265|855625|854268|852169|	http://www.genome.jp/kegg-bin/show_pathway?sce04933/sce:YNL098C%09red/sce:YBL016W%09red/sce:YOR101W%09red/sce:YBL105C%09red/sce:YGR040W%09red
Valine, leucine and isoleucine degradation	KEGG PATHWAY	sce00280	8	13	0.647722	0.856166	YOR374W|YML126C|YGR019W|YHR208W|YPL028W|YPL061W|YER073W|YFL018C	sce:YOR374W|sce:YML126C|sce:YGR019W|sce:YHR208W|sce:YPL028W|sce:YPL061W|sce:YER073W|sce:YFL018C|	854556|854913|852902|856615|856079|856044|856804|850527|	http://www.genome.jp/kegg-bin/show_pathway?sce00280/sce:YFL018C%09red/sce:YHR208W%09red/sce:YPL061W%09red/sce:YGR019W%09red/sce:YML126C%09red/sce:YPL028W%09red/sce:YER073W%09red/sce:YOR374W%09red
beta-Alanine metabolism	KEGG PATHWAY	sce00410	8	13	0.647722	0.856166	YOR374W|YPR069C|YMR170C|YMR020W|YGR019W|YPL061W|YER073W|YMR250W	sce:YOR374W|sce:YPR069C|sce:YMR170C|sce:YMR020W|sce:YGR019W|sce:YPL061W|sce:YER073W|sce:YMR250W|	854556|856182|855206|855034|852902|856044|856804|855291|	http://www.genome.jp/kegg-bin/show_pathway?sce00410/sce:YMR020W%09red/sce:YMR170C%09red/sce:YPL061W%09red/sce:YPR069C%09red/sce:YGR019W%09red/sce:YMR250W%09red/sce:YER073W%09red/sce:YOR374W%09red
Inositol phosphate metabolism	KEGG PATHWAY	sce00562	11	18	0.654197	0.856166	YDR287W|YLR240W|YHR046C|YIL002C|YDR315C|YDR208W|YDR050C|YFR019W|YJL153C|YLR305C|YNL106C	sce:YDR287W|sce:YLR240W|sce:YHR046C|sce:YIL002C|sce:YDR315C|sce:YDR208W|sce:YDR050C|sce:YFR019W|sce:YJL153C|sce:YLR305C|sce:YNL106C|	851881|850941|856442|854815|851910|851789|851620|850574|853288|851014|855618|	http://www.genome.jp/kegg-bin/show_pathway?sce00562/sce:YDR287W%09red/sce:YDR208W%09red/sce:YDR315C%09red/sce:YJL153C%09red/sce:YIL002C%09red/sce:YLR240W%09red/sce:YDR050C%09red/sce:YHR046C%09red/sce:YNL106C%09red/sce:YLR305C%09red/sce:YFR019W%09red
Non-homologous end-joining	KEGG PATHWAY	sce03450	6	10	0.668822	0.856166	YDR369C|YGL090W|YMR284W|YCR014C|YKL113C|YLR265C	sce:YDR369C|sce:YGL090W|sce:YMR284W|sce:YCR014C|sce:YKL113C|sce:YLR265C|	851975|852790|855328|850372|853747|850970|	http://www.genome.jp/kegg-bin/show_pathway?sce03450/sce:YLR265C%09red/sce:YCR014C%09red/sce:YKL113C%09red/sce:YDR369C%09red/sce:YGL090W%09red/sce:YMR284W%09red
Meiosis - yeast	KEGG PATHWAY	sce04113	81	130	0.700809	0.856166	YJL214W|YER133W|YLR079W|YDR118W|YNR072W|YCR096C|YER020W|YLR081W|YOR368W|YDL016C|YDR217C|YGR044C|YOR313C|YKL062W|YHR124W|YIR025W|YPL203W|YMR139W|YJL187C|YLR210W|YIL072W|YBR274W|YFL008W|YDL245C|YMR011W|YDR310C|YOR073W|YHR094C|YBL084C|YPL179W|YHR092C|YLR103C|YJL164C|YLL004W|YDR345C|YGR108W|YDR436W|YGR098C|YDR342C|YGL201C|YDR285W|YGR188C|YAL040C|YKL166C|YLR102C|YDR052C|YCL067C|YGL116W|YJL194W|YFR028C…	sce:YJL214W|sce:YER133W|sce:YLR079W|sce:YDR118W|sce:YNR072W|sce:YCR096C|sce:YER020W|sce:YLR081W|sce:YOR368W|sce:YDL017W|sce:YDR217C|sce:YGR044C|sce:YOR313C|sce:YKL062W|sce:YHR124W|sce:YIR025W|sce:YPL203W|sce:YMR139W|sce:YJL187C|sce:YLR210W|sce:YIL072W|sce:YBR274W|sce:YFL008W|sce:YDL245C|sce:YMR011W|sce:YDR310C|sce:YOR073W|sce:YHR094C|sce:YBL084C|sce:YPL179W|sce:YHR092C|sce:YLR103C|sce:YJL164C|sce…	853216|856870|850768|851696|855809|850458|856741|850770|854550|851545|851803|852935|854490|853803|856524|854843|855898|855170|853252|850907|854738|852577|850540|851352|855023|851905|854240|856494|852194|855923|856492|850793|853275|850656|851946|853002|852046|852990|851943|852673|851879|853100|851191|853688|850792|851623|850406|852762|853244|850585|851333|852794|852135|854992|852258|851400|856640|…	http://www.genome.jp/kegg-bin/show_pathway?sce04113/sce:YJL187C%09red/sce:YFL008W%09red/sce:YDR285W%09red/sce:YDR217C%09red/sce:YJR158W%09red/sce:YBL023C%09red/sce:YDR052C%09red/sce:YPL256C%09red/sce:YER020W%09red/sce:YMR139W%09red/sce:YEL069C%09red/sce:YLR210W%09red/sce:YLL004W%09red/sce:YDL155W%09red/sce:YIL026C%09red/sce:YHR184W%09red/sce:YOR313C%09red/sce:YDR345C%09red/sce:YFR036W%09red/sce:Y…
Ubiquinone and other terpenoid-quinone biosynthesis	KEGG PATHWAY	sce00130	4	7	0.701858	0.856166	YGL202W|YDR538W|YGR255C|YOL096C	sce:YGL202W|sce:YDR538W|sce:YGR255C|sce:YOL096C|	852672|852150|853170|854057|	http://www.genome.jp/kegg-bin/show_pathway?sce00130/sce:YOL096C%09red/sce:YDR538W%09red/sce:YGL202W%09red/sce:YGR255C%09red
Terpenoid backbone biosynthesis	KEGG PATHWAY	sce00900	11	19	0.70565	0.856166	YNR043W|YMR274C|YJL167W|YMR220W|YLR450W|YML126C|YDR410C|YPL069C|YMR208W|YPL028W|YML075C	sce:YNR043W|sce:YMR274C|sce:YJL167W|sce:YMR220W|sce:YLR450W|sce:YML126C|sce:YDR410C|sce:YPL069C|sce:YMR208W|sce:YPL028W|sce:YML075C|	855779|855317|853272|855260|851171|854913|852019|856036|855248|856079|854900|	http://www.genome.jp/kegg-bin/show_pathway?sce00900/sce:YDR410C%09red/sce:YPL069C%09red/sce:YLR450W%09red/sce:YMR274C%09red/sce:YML126C%09red/sce:YNR043W%09red/sce:YPL028W%09red/sce:YMR208W%09red/sce:YMR220W%09red/sce:YML075C%09red/sce:YJL167W%09red
Phosphatidylinositol signaling system	KEGG PATHWAY	sce04070	11	19	0.70565	0.856166	YBR029C|YDR287W|YLR240W|YFR019W|YDR208W|YIL002C|YDR315C|YBL105C|YHR046C|YLR305C|YNL106C	sce:YBR029C|sce:YDR287W|sce:YLR240W|sce:YFR019W|sce:YDR208W|sce:YIL002C|sce:YDR315C|sce:YBL105C|sce:YHR046C|sce:YLR305C|sce:YNL106C|	852317|851881|850941|850574|851789|854815|851910|852169|856442|851014|855618|	http://www.genome.jp/kegg-bin/show_pathway?sce04070/sce:YDR287W%09red/sce:YDR208W%09red/sce:YBR029C%09red/sce:YDR315C%09red/sce:YIL002C%09red/sce:YLR240W%09red/sce:YHR046C%09red/sce:YBL105C%09red/sce:YNL106C%09red/sce:YLR305C%09red/sce:YFR019W%09red
SNARE interactions in vesicular transport	KEGG PATHWAY	sce04130	12	21	0.721292	0.856166	YOR327C|YPL232W|YAL030W|YIL004C|YGL212W|YMR183C|YDR498C|YHL030W-A|YOR106W|YHL031C|YKL006C-A|YMR197C	sce:YOR327C|sce:YPL232W|sce:YAL030W|sce:YIL004C|sce:YGL212W|sce:YMR183C|sce:YDR498C|sce:YHL031C|sce:YOR106W|sce:YHL031C|sce:YKL006C-A|sce:YMR197C|	854505|855844|851203|854813|852660|855221|852109|856354|854273|856354|853863|855237|	http://www.genome.jp/kegg-bin/show_pathway?sce04130/sce:YAL030W%09red/sce:YDR498C%09red/sce:YOR106W%09red/sce:YKL006C-A%09red/sce:YHL031C%09red/sce:YGL212W%09red/sce:YPL232W%09red/sce:YMR197C%09red/sce:YIL004C%09red/sce:YOR327C%09red/sce:YMR183C%09red
DNA replication	KEGG PATHWAY	sce03030	18	31	0.724197	0.856166	YAR007C|YMR234W|YBR089W|YBR087W|YJL065C|YHR164C|YJR006W|YIR008C|YDR121W|YKL113C|YDL102W|YDL164C|YOR217W|YGL201C|YBL035C|YBL023C|YBR088C|YNL102W	sce:YAR007C|sce:YMR234W|sce:YBR088C|sce:YBR087W|sce:YJL065C|sce:YHR164C|sce:YJR006W|sce:YIR008C|sce:YDR121W|sce:YKL113C|sce:YDL102W|sce:YDL164C|sce:YOR217W|sce:YGL201C|sce:YBL035C|sce:YBL023C|sce:YBR088C|sce:YNL102W|	851266|855274|852385|852383|853381|856569|853462|854825|851699|853747|851456|851391|854392|852673|852245|852258|852385|855621|	http://www.genome.jp/kegg-bin/show_pathway?sce03030/sce:YBL023C%09red/sce:YJL065C%09red/sce:YBR088C%09red/sce:YDL164C%09red/sce:YIR008C%09red/sce:YOR217W%09red/sce:YMR234W%09red/sce:YKL113C%09red/sce:YHR164C%09red/sce:YGL201C%09red/sce:YJR006W%09red/sce:YAR007C%09red/sce:YDL102W%09red/sce:YBL035C%09red/sce:YNL102W%09red/sce:YDR121W%09red/sce:YBR087W%09red
Ribosome biogenesis in eukaryotes	KEGG PATHWAY	sce03008	54	89	0.730046	0.856166	YLR293C|YPL204W|YDL208W|YHR072W-A|YBR257W|YLR197W|YBR167C|YER006W|YGR128C|YDR449C|YDR339C|YDR398W|YDL014W|YPL093W|YCL031C|YPL169C|YHR148W|YNR053C|YIL035C|YLR059C|YML093W|YJR002W|YNL132W|YLR022C|YNL221C|YKL186C|YEL026W|YNL075W|YGR030C|YHR089C|YOR119C|YPL043W|YOR056C|YLR409C|YMR239C|YGR218W|YLR186W|YHR170W|YPL217C|YOR310C|YLR129W|YCR057C|YLR106C|YHR062C|YDL166C|YLR175W|YGR276C|YDR324C|YLR222C|YPL12…	sce:YLR293C|sce:YPL204W|sce:YDL208W|sce:YHR072W-A|sce:YBR257W|sce:YLR197W|sce:YBR167C|sce:YER006W|sce:YGR128C|sce:YDR449C|sce:YDR339C|sce:YDR398W|sce:YDL014W|sce:YPL093W|sce:YCL031C|sce:YPL169C|sce:YHR148W|sce:YNR053C|sce:YIL035C|sce:YLR059C|sce:YML093W|sce:YJR002W|sce:YNL132W|sce:YLR022C|sce:YNL221C|sce:YKL186C|sce:YEL026W|sce:YNL075W|sce:YGR030C|sce:YHR089C|sce:YOR119C|sce:YPL043W|sce:YOR056C|s…	851000|855897|851319|856471|852560|850894|852465|856723|853029|852060|851939|852007|851548|856012|850326|855934|856553|855789|854776|850748|854881|853458|855591|850709|855500|853649|856687|855649|852918|856489|854286|856063|854221|851125|855280|853133|850883|856575|855884|854487|850820|850422|850796|856459|851388|850872|853193|851924|850919|855977|856063|854213|854152|855558|	http://www.genome.jp/kegg-bin/show_pathway?sce03008/sce:YML093W%09red/sce:YEL026W%09red/sce:YPL126W%09red/sce:YLR293C%09red/sce:YDR449C%09red/sce:YDL208W%09red/sce:YPL043W%09red/sce:YGR128C%09red/sce:YLR106C%09red/sce:YNL163C%09red/sce:YHR072W-A%09red/sce:YGR030C%09red/sce:YDR324C%09red/sce:YGR276C%09red/sce:YDL014W%09red/sce:YLR186W%09red/sce:YJR002W%09red/sce:YKL186C%09red/sce:YLR175W%09red/sce…
Regulation of mitophagy - yeast	KEGG PATHWAY	sce04139	24	41	0.731069	0.856166	YBL105C|YLL006W|YOL105C|YIL146C|YGL218W|YNR051C|YBL078C|YGL180W|YDR208W|YIL035C|YOR008C|YKR001C|YHR030C|YLL001W|YIL065C|YOL009C|YIL147C|YAL010C|YOR231W|YIL098C|YPR024W|YJR066W|YLR147C|YNL283C	sce:YBL105C|sce:YLL006W|sce:YOL105C|sce:YIL146C|sce:YGL219C|sce:YNR051C|sce:YBL078C|sce:YGL180W|sce:YDR208W|sce:YIL035C|sce:YOR008C|sce:YKR001C|sce:YHR030C|sce:YLL001W|sce:YIL065C|sce:YOL009C|sce:YIL147C|sce:YAL010C|sce:YOR231W|sce:YIL098C|sce:YPR024W|sce:YJR066W|sce:YLR147C|sce:YNL283C|	852169|850654|854046|854660|852654|855787|852200|852695|851789|854776|854170|853870|856425|850686|854745|854153|854659|851223|854406|854709|856135|853529|850839|855438|	http://www.genome.jp/kegg-bin/show_pathway?sce04139/sce:YIL146C%09red/sce:YGL180W%09red/sce:YOR231W%09red/sce:YPR024W%09red/sce:YLL006W%09red/sce:YBL105C%09red/sce:YOR008C%09red/sce:YBL078C%09red/sce:YGL219C%09red/sce:YHR030C%09red/sce:YJR066W%09red/sce:YIL098C%09red/sce:YIL147C%09red/sce:YAL010C%09red/sce:YKR001C%09red/sce:YNR051C%09red/sce:YDR208W%09red/sce:YIL035C%09red/sce:YOL105C%09red/sce:Y…
Fatty acid biosynthesis	KEGG PATHWAY	sce00061	6	11	0.733968	0.856166	YMR246W|YMR207C|YOR221C|YER015W|YOR317W|YIL009W	sce:YMR246W|sce:YMR207C|sce:YOR221C|sce:YER015W|sce:YOR317W|sce:YIL009W|	855288|855247|854396|856734|854495|854808|	http://www.genome.jp/kegg-bin/show_pathway?sce00061/sce:YMR207C%09red/sce:YIL009W%09red/sce:YER015W%09red/sce:YOR221C%09red/sce:YOR317W%09red/sce:YMR246W%09red
MAPK signaling pathway - yeast	KEGG PATHWAY	sce04011	69	113	0.736194	0.856166	YOL150C|YLR079W|YKL101W|YIL113W|YBR279W|YDR144C|YER125W|YBL105C|YGL089C|YOL105C|YKL062W|YAL041W|YMR036C|YDR379W|YDL006W|YDR208W|YLR342W|YDL235C|YBL016W|YDL022W|YLR371W|YGR040W|YLR305C|YPL115C|YOR008C|YGR014W|YHL007C|YMR306W|YBR133C|YGR108W|YDR256C|YJR086W|YBR182C|YDR466W|YHR030C|YMR199W|YPR119W|YCR073C|YMR172W|YCR084C|YMR043W|YIL147C|YOL059W|YLR452C|YMR164C|YIR019C|YHL006W-A|YOL151W|YOR127W|YDR48…	sce:YOL151W|sce:YLR079W|sce:YKL101W|sce:YIL113W|sce:YBR279W|sce:YDR144C|sce:YER125W|sce:YBL105C|sce:YGL089C|sce:YOL105C|sce:YKL062W|sce:YAL041W|sce:YMR036C|sce:YDR379W|sce:YDL006W|sce:YDR208W|sce:YLR342W|sce:YDL235C|sce:YBL016W|sce:YDL022W|sce:YLR371W|sce:YGR040W|sce:YLR305C|sce:YPL115C|sce:YOR008C|sce:YGR014W|sce:YHL007C|sce:YMR306W|sce:YBR133C|sce:YGR108W|sce:YDR256C|sce:YJR086W|sce:YBR182C|sce…	854014|850768|853760|854693|852582|851722|856862|852169|852791|854046|853803|851190|855052|851985|851558|851789|851055|851363|852265|851539|851086|852931|851014|855988|854170|852897|856382|855353|852431|853002|851843|853548|852480|852077|856425|855239|856236|850436|855208|850445|855060|854659|854095|851173|855200|854836|856382|854014|854294|852091|853252|853696|854406|853003|852072|856899|856058|…	http://www.genome.jp/kegg-bin/show_pathway?sce04011/sce:YJL187C%09red/sce:YHL007C%09red/sce:YDR461W%09red/sce:YOR231W%09red/sce:YKL161C%09red/sce:YPL256C%09red/sce:YGR040W%09red/sce:YBR182C%09red/sce:YPL049C%09red/sce:YLR452C%09red/sce:YBL105C%09red/sce:YOR008C%09red/sce:YBR133C%09red/sce:YCR084C%09red/sce:YIL147C%09red/sce:YOL059W%09red/sce:YGR108W%09red/sce:YDR144C%09red/sce:YLR120C%09red/sce:Y…
Base excision repair	KEGG PATHWAY	sce03410	10	18	0.73861	0.856166	YBR089W|YJL065C|YJR006W|YDR121W|YKL113C|YDL102W|YER142C|YDL164C|YML021C|YBR088C	sce:YBR088C|sce:YJL065C|sce:YJR006W|sce:YDR121W|sce:YKL113C|sce:YDL102W|sce:YER142C|sce:YDL164C|sce:YML021C|sce:YBR088C|	852385|853381|853462|851699|853747|851456|856885|851391|854987|852385|	http://www.genome.jp/kegg-bin/show_pathway?sce03410/sce:YER142C%09red/sce:YDL164C%09red/sce:YBR088C%09red/sce:YKL113C%09red/sce:YJR006W%09red/sce:YDL102W%09red/sce:YML021C%09red/sce:YJL065C%09red/sce:YDR121W%09red
RNA transport	KEGG PATHWAY	sce03013	56	93	0.74787	0.856166	YPL238C|YGR072W|YKR026C|YBR257W|YBR167C|YPR080W|YGR162W|YGR083C|YMR125W|YPR041W|YKL186C|YKR082W|YPL169C|YDR532C|YGR218W|YJL138C|YML103C|YKR079C|YNL221C|YNL253W|YGL049C|YKR059W|YBR133C|YDL116W|YPL237W|YJL039C|YMR235C|YPR163C|YKL057C|YER025W|YDR429C|YDR381W|YOR361C|YER105C|YHR170W|YMR146C|YAL035W|YLR192C|YMR047C|YER107C|YGR030C|YOL139C|YMR080C|YDR021W|YMR153C-A|YFR002W|YHR062C|YLR293C|YLR347C|YBR11…	sce:YPL237W|sce:YGR072W|sce:YKR026C|sce:YBR257W|sce:YBR167C|sce:YPR080W|sce:YGR162W|sce:YGR083C|sce:YMR125W|sce:YPR041W|sce:YKL186C|sce:YKR082W|sce:YPL169C|sce:YDR532C|sce:YGR218W|sce:YKR059W|sce:YML103C|sce:YKR079C|sce:YNL221C|sce:YNL253W|sce:YGL049C|sce:YKR059W|sce:YBR133C|sce:YDL116W|sce:YPL237W|sce:YJL039C|sce:YMR235C|sce:YPR163C|sce:YKL057C|sce:YER025W|sce:YDR429C|sce:YDR381W|sce:YOR361C|sce…	855838|852963|853896|852560|852465|856195|853071|852974|855155|856154|853649|853957|855934|852145|853133|853933|854868|853954|855500|855468|852833|853933|852431|851441|855838|853410|855275|856292|853808|856746|852039|851988|854543|856842|856575|855177|851196|850889|855066|856844|852918|854026|855104|851584|855184|850552|856459|851000|851061|856195|852122|855302|855477|853630|855583|852371|	http://www.genome.jp/kegg-bin/show_pathway?sce03013/sce:YMR235C%09red/sce:YKR082W%09red/sce:YLR293C%09red/sce:YGR218W%09red/sce:YJL039C%09red/sce:YNL253W%09red/sce:YPR041W%09red/sce:YMR125W%09red/sce:YMR146C%09red/sce:YKL057C%09red/sce:YML103C%09red/sce:YBR133C%09red/sce:YGR030C%09red/sce:YGR162W%09red/sce:YFR002W%09red/sce:YDR429C%09red/sce:YDR510W%09red/sce:YDR381W%09red/sce:YPR080W%09red/sce:Y…
One carbon pool by folate	KEGG PATHWAY	sce00670	8	15	0.760502	0.856166	YLR028C|YGR204W|YBR084W|YDR408C|YOR236W|YKR080W|YBL013W|YMR120C	sce:YLR028C|sce:YGR204W|sce:YBR084W|sce:YDR408C|sce:YOR236W|sce:YKR080W|sce:YBL013W|sce:YMR120C|	850715|853118|852378|852017|854411|853955|852270|855149|	http://www.genome.jp/kegg-bin/show_pathway?sce00670/sce:YOR236W%09red/sce:YBL013W%09red/sce:YBR084W%09red/sce:YGR204W%09red/sce:YMR120C%09red/sce:YLR028C%09red/sce:YKR080W%09red/sce:YDR408C%09red
Ubiquitin mediated proteolysis	KEGG PATHWAY	sce04120	27	47	0.764287	0.856166	YDR118W|YER125W|YPR066W|YBR082C|YDL190C|YEL012W|YPL046C|YDR390C|YDR457W|YDR327W|YGR003W|YIL046W|YDR054C|YLL037W|YBL084C|YGL116W|YPR180W|YDR328C|YNL172W|YGL141W|YGL003C|YDR260C|YDR092W|YOL133W|YFR036W|YLR102C|YDR177W	sce:YDR118W|sce:YER125W|sce:YPR066W|sce:YBR082C|sce:YDL190C|sce:YEL012W|sce:YPL046C|sce:YDR390C|sce:YDR457W|sce:YDR328C|sce:YGR003W|sce:YIL046W|sce:YDR054C|sce:YLL036C|sce:YBL084C|sce:YGL116W|sce:YPR180W|sce:YDR328C|sce:YNL172W|sce:YGL141W|sce:YGL003C|sce:YDR260C|sce:YDR092W|sce:YOL133W|sce:YFR036W|sce:YLR102C|sce:YDR177W|	851696|856862|856179|852376|851337|856704|856061|851998|852068|851928|852886|854765|851624|850623|852194|852762|856310|851928|855549|852736|852881|851847|851666|853986|850597|850792|851757|	http://www.genome.jp/kegg-bin/show_pathway?sce04120/sce:YGR003W%09red/sce:YPR180W%09red/sce:YFR036W%09red/sce:YDL190C%09red/sce:YLR102C%09red/sce:YPR066W%09red/sce:YDR260C%09red/sce:YOL133W%09red/sce:YBR082C%09red/sce:YDR177W%09red/sce:YLL036C%09red/sce:YDR328C%09red/sce:YIL046W%09red/sce:YGL003C%09red/sce:YDR118W%09red/sce:YEL012W%09red/sce:YPL046C%09red/sce:YER125W%09red/sce:YNL172W%09red/sce:Y…
Protein export	KEGG PATHWAY	sce03060	12	22	0.764329	0.856166	YLR378C|YMR150C|YPR088C|YBR283C|YLR066W|YJR010C-A|YKL154W|YPL094C|YJL034W|YPL210C|YOR254C|YER019C-A	sce:YLR378C|sce:YMR150C|sce:YPR088C|sce:YBR283C|sce:YLR066W|sce:YJR010C-A|sce:YKL154W|sce:YPL094C|sce:YJL034W|sce:YPL210C|sce:YOR254C|sce:YER019C-A|	851095|855182|856203|852586|850755|853467|853702|856011|853418|855891|854428|856740|	http://www.genome.jp/kegg-bin/show_pathway?sce03060/sce:YPL094C%09red/sce:YPR088C%09red/sce:YOR254C%09red/sce:YLR066W%09red/sce:YKL154W%09red/sce:YJR010C-A%09red/sce:YPL210C%09red/sce:YLR378C%09red/sce:YBR283C%09red/sce:YJL034W%09red/sce:YMR150C%09red/sce:YER019C-A%09red
Fatty acid metabolism	KEGG PATHWAY	sce01212	12	22	0.764329	0.856166	YMR246W|YDL015C|YGL055W|YOR221C|YER015W|YOR317W|YMR207C|YJL196C|YIL009W|YPL028W|YBR159W|YBR026C	sce:YMR246W|sce:YDL015C|sce:YGL055W|sce:YOR221C|sce:YER015W|sce:YOR317W|sce:YMR207C|sce:YJL196C|sce:YIL009W|sce:YPL028W|sce:YBR159W|sce:YBR026C|	855288|851547|852825|854396|856734|854495|855247|853243|854808|856079|852456|852314|	http://www.genome.jp/kegg-bin/show_pathway?sce01212/sce:YJL196C%09red/sce:YMR207C%09red/sce:YIL009W%09red/sce:YBR026C%09red/sce:YPL028W%09red/sce:YER015W%09red/sce:YDL015C%09red/sce:YOR221C%09red/sce:YOR317W%09red/sce:YBR159W%09red/sce:YMR246W%09red/sce:YGL055W%09red
ABC transporters	KEGG PATHWAY	sce02010	3	6	0.766758	0.856166	YKL188C|YOR153W|YPL147W	sce:YKL188C|sce:YOR153W|sce:YPL147W|	853647|854324|855956|	http://www.genome.jp/kegg-bin/show_pathway?sce02010/sce:YKL188C%09red/sce:YOR153W%09red/sce:YPL147W%09red
Porphyrin and chlorophyll metabolism	KEGG PATHWAY	sce00860	9	17	0.772199	0.856166	YDL120W|YAL039C|YER014W|YKR069W|YDL205C|YPL172C|YER141W|YKL087C|YBR213W	sce:YDL120W|sce:YAL039C|sce:YER014W|sce:YKR069W|sce:YDL205C|sce:YPL172C|sce:YER141W|sce:YKL087C|sce:YBR213W|	851437|851192|856733|853943|851322|855931|856884|853775|852514|	http://www.genome.jp/kegg-bin/show_pathway?sce00860/sce:YDL205C%09red/sce:YDL120W%09red/sce:YER014W%09red/sce:YER141W%09red/sce:YPL172C%09red/sce:YAL039C%09red/sce:YKL087C%09red/sce:YBR213W%09red/sce:YKR069W%09red
Fatty acid elongation	KEGG PATHWAY	sce00062	4	8	0.773043	0.856166	YBR159W|YBR026C|YDL015C|YJL196C	sce:YBR159W|sce:YBR026C|sce:YDL015C|sce:YJL196C|	852456|852314|851547|853243|	http://www.genome.jp/kegg-bin/show_pathway?sce00062/sce:YBR159W%09red/sce:YDL015C%09red/sce:YBR026C%09red/sce:YJL196C%09red
Spliceosome	KEGG PATHWAY	sce03040	46	79	0.790055	0.865698	YMR213W|YDR088C|YGR091W|YDR416W|YFL017W-A|YFR005C|YMR125W|YPR094W|YDL030W|YDR381W|YDR473C|YDR364C|YER146W|YOR159C|YNL253W|YEL026W|YML049C|YNR011C|YHR165W-A|YPR177C|YAL005C|YNL209W|YER029C|YLL037W|YER112W|YCR063W|YLR298C|YGR073C|YPR182W|YNL147W|YGR129W|YJR050W|YDR021W|YDR163W|YGL120C|YGR075C|YNL139C|YPL213W|YDR243C|YNL138W-A|YLL024C|YAL032C|YDL043C|YLR147C|YNL112W|YLR438C-A	sce:YMR213W|sce:YDR088C|sce:YGR091W|sce:YDR416W|sce:YFL017W-A|sce:YFR005C|sce:YMR125W|sce:YPR094W|sce:YDL030W|sce:YDR381W|sce:YDR473C|sce:YDR364C|sce:YER146W|sce:YOR159C|sce:YNL253W|sce:YEL026W|sce:YML049C|sce:YNR011C|sce:YHR165C|sce:YPR178W|sce:YAL005C|sce:YNL209W|sce:YER029C|sce:YLL036C|sce:YER112W|sce:YCR063W|sce:YLR298C|sce:YGR074W|sce:YPR182W|sce:YNL147W|sce:YGR129W|sce:YJR050W|sce:YDR021W|s…	855253|851661|852983|852025|850528|850555|855155|856209|851531|851988|852084|851968|856889|854330|855468|856687|854956|855745|856570|856307|851259|855512|856751|850623|856848|850427|851005|852964|856312|855575|853030|853509|851584|851741|852757|852966|855583|855888|851830|1466511|850636|851201|851518|850839|855611|851159|	http://www.genome.jp/kegg-bin/show_pathway?sce03040/sce:YFL017W-A%09red/sce:YGL120C%09red/sce:YLL024C%09red/sce:YFR005C%09red/sce:YNL253W%09red/sce:YNL138W-A%09red/sce:YMR125W%09red/sce:YDR163W%09red/sce:YER112W%09red/sce:YPR182W%09red/sce:YDR243C%09red/sce:YLL036C%09red/sce:YDR364C%09red/sce:YNR011C%09red/sce:YNL209W%09red/sce:YCR063W%09red/sce:YER029C%09red/sce:YGR075C%09red/sce:YML049C%09red/s…
Endocytosis	KEGG PATHWAY	sce04144	42	73	0.800225	0.867613	YBR234C|YMR077C|YHL002C-A|YCL008C|YER125W|YOR275C|YIL062C|YJR031C|YDL226C|YDR208W|YJL036W|YDR170C|YJL049W|YKL041W|YIL044C|YKR031C|YLL024C|YDR323C|YDR486C|YDL137W|YNL266W|YLR206W|YAL005C|YNL209W|YER144C|YOR089C|YKR035C|YBL037W|YER122C|YKL002W|YNL265C|YEL022W|YHR012W|YOR069W|YPL065W|YGL210W|YKL007W|YHL002W|YGL206C|YNR035C|YLR025W|YKR035W-A	sce:YBR234C|sce:YMR077C|sce:YHL002W|sce:YCL008C|sce:YER125W|sce:YOR275C|sce:YIL062C|sce:YJR031C|sce:YDL226C|sce:YDR208W|sce:YJL036W|sce:YDR170C|sce:YJL049W|sce:YKL041W|sce:YIL044C|sce:YKR031C|sce:YLL024C|sce:YDR323C|sce:YDR486C|sce:YDL137W|sce:YNL265C|sce:YLR206W|sce:YAL005C|sce:YNL209W|sce:YER144C|sce:YOR089C|sce:YKR035W-A|sce:YBL037W|sce:YER122C|sce:YKL002W|sce:YNL265C|sce:YEL022W|sce:YHR012W|s…	852536|855101|856387|850349|856862|854449|854748|853488|851372|851789|853416|851748|853398|853825|854767|853902|850636|851923|852097|851418|855456|850903|851259|855512|856887|854256|853906|852243|856859|853868|855456|856691|856403|854235|856040|852662|853862|856387|852666|855771|850712|853906|	http://www.genome.jp/kegg-bin/show_pathway?sce04144/sce:YIL062C%09red/sce:YLL024C%09red/sce:YKL041W%09red/sce:YKL002W%09red/sce:YPL065W%09red/sce:YJR031C%09red/sce:YOR069W%09red/sce:YNL209W%09red/sce:YJL049W%09red/sce:YDL137W%09red/sce:YNL265C%09red/sce:YLR206W%09red/sce:YOR089C%09red/sce:YBR234C%09red/sce:YGL210W%09red/sce:YIL044C%09red/sce:YDR486C%09red/sce:YDR170C%09red/sce:YKR031C%09red/sce:Y…
RNA degradation	KEGG PATHWAY	sce03018	34	61	0.823926	0.884004	YOR001W|YOR076C|YMR323W|YPR189W|YGR095C|YOR393W|YMR205C|YHR069C|YPL281C|YKL025C|YEL015W|YGR240C|YPR072W|YLR398C|YER146W|YHR081W|YLR187W|YNR024W|YGL213C|YGL094C|YCR077C|YNL232W|YER068W|YGR195W|YNR025C|YER112W|YIL079C|YLR259C|YNL299W|YOL149W|YOR048C|YNL147W|YLR438C-A|YDR280W	sce:YOR001W|sce:YOR076C|sce:YMR323W|sce:YPR189W|sce:YGR095C|sce:YPL281C|sce:YMR205C|sce:YHR069C|sce:YPL281C|sce:YKL025C|sce:YEL015W|sce:YGR240C|sce:YPR072W|sce:YLR398C|sce:YER146W|sce:YHR081W|sce:YLR187W|sce:YNR024W|sce:YGL213C|sce:YGL094C|sce:YCR077C|sce:YNL232W|sce:YER068W|sce:YGR195W|sce:YNR024W|sce:YER112W|sce:YIL079C|sce:YLR259C|sce:YNL299W|sce:YOL149W|sce:YOR048C|sce:YNL147W|sce:YLR438C-A|s…	854162|854243|855373|856319|852987|855848|855245|856466|855848|853843|856700|853155|856186|851114|856889|856481|850884|855758|852659|852786|850440|855489|856799|853109|855758|856848|854731|850963|855417|854016|854213|855575|851159|851874|	http://www.genome.jp/kegg-bin/show_pathway?sce03018/sce:YGR195W%09red/sce:YEL015W%09red/sce:YER068W%09red/sce:YPL281C%09red/sce:YCR077C%09red/sce:YLR398C%09red/sce:YOR048C%09red/sce:YGL094C%09red/sce:YER112W%09red/sce:YPR189W%09red/sce:YDR280W%09red/sce:YMR323W%09red/sce:YLR438C-A%09red/sce:YHR081W%09red/sce:YLR259C%09red/sce:YER146W%09red/sce:YNL299W%09red/sce:YKL025C%09red/sce:YIL079C%09red/sce…
Nucleotide excision repair	KEGG PATHWAY	sce03420	19	37	0.85457	0.906227	YDL102W|YBR087W|YBR089W|YJL065C|YJR006W|YDR121W|YER162C|YIL143C|YAR007C|YDR311W|YDL164C|YPL122C|YOR217W|YDR460W|YOL133W|YJL092W|YDR079C-A|YEL037C|YBR088C	sce:YDL102W|sce:YBR087W|sce:YBR088C|sce:YJL065C|sce:YJR006W|sce:YDR121W|sce:YER162C|sce:YIL143C|sce:YAR007C|sce:YDR311W|sce:YDL164C|sce:YPL122C|sce:YOR217W|sce:YDR460W|sce:YOL133W|sce:YJL092W|sce:YDR079C-A|sce:YEL037C|sce:YBR088C|	851456|852383|852385|853381|853462|851699|856909|854663|851266|851906|851391|855981|854392|852071|853986|853353|851652|856674|852385|	http://www.genome.jp/kegg-bin/show_pathway?sce03420/sce:YOL133W%09red/sce:YIL143C%09red/sce:YDR079C-A%09red/sce:YBR088C%09red/sce:YDL164C%09red/sce:YDR460W%09red/sce:YDR311W%09red/sce:YER162C%09red/sce:YOR217W%09red/sce:YEL037C%09red/sce:YJL092W%09red/sce:YPL122C%09red/sce:YJR006W%09red/sce:YAR007C%09red/sce:YDL102W%09red/sce:YJL065C%09red/sce:YDR121W%09red/sce:YBR087W%09red
mRNA surveillance pathway	KEGG PATHWAY	sce03015	24	46	0.862235	0.906227	YER133W|YOR076C|YGL190C|YBR236C|YAL016C-A|YMR125W|YBR143C|YOR179C|YPL169C|YKL186C|YDR172W|YPL179W|YDR436W|YOR250C|YDR381W|YKL018W|YGL044C|YML016C|YLR277C|YMR080C|YDR021W|YJR093C|YDL134C|YGR072W	sce:YER133W|sce:YOR076C|sce:YGL190C|sce:YBR236C|sce:YAL016W|sce:YMR125W|sce:YBR143C|sce:YOR179C|sce:YPL169C|sce:YKL186C|sce:YDR172W|sce:YPL179W|sce:YDR436W|sce:YOR250C|sce:YDR381W|sce:YKL018W|sce:YGL044C|sce:YML016C|sce:YLR277C|sce:YMR080C|sce:YDR021W|sce:YJR093C|sce:YDL134C|sce:YGR072W|	856870|854243|852685|852538|851217|855155|852440|854351|855934|853649|851752|855923|852046|854424|851988|853851|852838|854992|850983|855104|851584|853555|851421|852963|	http://www.genome.jp/kegg-bin/show_pathway?sce03015/sce:YOR250C%09red/sce:YMR125W%09red/sce:YJR093C%09red/sce:YBR236C%09red/sce:YOR179C%09red/sce:YDR172W%09red/sce:YKL186C%09red/sce:YBR143C%09red/sce:YGL190C%09red/sce:YML016C%09red/sce:YLR277C%09red/sce:YKL018W%09red/sce:YDR021W%09red/sce:YMR080C%09red/sce:YGL044C%09red/sce:YDR436W%09red/sce:YPL179W%09red/sce:YPL169C%09red/sce:YAL016W%09red/sce:Y…
Biosynthesis of unsaturated fatty acids	KEGG PATHWAY	sce01040	4	11	0.908627	0.945339	YBR159W|YDL015C|YGL055W|YJL196C	sce:YBR159W|sce:YDL015C|sce:YGL055W|sce:YJL196C|	852456|851547|852825|853243|	http://www.genome.jp/kegg-bin/show_pathway?sce01040/sce:YBR159W%09red/sce:YDL015C%09red/sce:YJL196C%09red/sce:YGL055W%09red
Basal transcription factors	KEGG PATHWAY	sce03022	14	32	0.931007	0.958937	YOR194C|YMR236W|YDR079C-A|YKR062W|YIL143C|YDR432W|YDR311W|YPL122C|YDR167W|YDR460W|YER148W|YKL058W|YPL129W|YDR145W	sce:YOR194C|sce:YMR236W|sce:YDR079C-A|sce:YKR062W|sce:YIL143C|sce:YDR432W|sce:YDR311W|sce:YPL122C|sce:YDR167W|sce:YDR460W|sce:YER148W|sce:YKL058W|sce:YPL129W|sce:YDR145W|	854369|855276|851652|853936|854663|852042|851906|855981|851745|852071|856891|853807|855974|851723|	http://www.genome.jp/kegg-bin/show_pathway?sce03022/sce:YIL143C%09red/sce:YDR167W%09red/sce:YDR460W%09red/sce:YDR311W%09red/sce:YMR236W%09red/sce:YKR062W%09red/sce:YKL058W%09red/sce:YDR079C-A%09red/sce:YPL129W%09red/sce:YPL122C%09red/sce:YOR194C%09red/sce:YDR145W%09red/sce:YDR432W%09red/sce:YER148W%09red
Thiamine metabolism	KEGG PATHWAY	sce00730	3	10	0.941537	0.960182	YOR143C|YJR156C|YNL332W	sce:YOR143C|sce:YJR156C|sce:YNL332W|	854314|853621|855384|	http://www.genome.jp/kegg-bin/show_pathway?sce00730/sce:YJR156C%09red/sce:YOR143C%09red/sce:YNL332W%09red
Cyanoamino acid metabolism	KEGG PATHWAY	sce00460	1	8	0.989824	0.999528	YLR299W	sce:YLR299W|	851006|	http://www.genome.jp/kegg-bin/show_pathway?sce00460/sce:YLR299W%09red
Aminoacyl-tRNA biosynthesis	KEGG PATHWAY	sce00970	18	336	1	1	YCR024C|YOR335C|YPL160W|YER087C-A|YGR185C|YPL097W|YBL013W|YBL076C|YOR169C|YDR037W|YPR047W|YGR264C|YHR019C|YHR020W|YGR094W|YPR081C|YPL040C|YER087W	sce:YCR024C|sce:YOR335C|sce:YPL160W|sce:YER087W|sce:YGR185C|sce:YPL097W|sce:YBL013W|sce:YBL076C|sce:YOR168W|sce:YDR037W|sce:YPR047W|sce:YGR264C|sce:YHR019C|sce:YHR020W|sce:YGR094W|sce:YPR081C|sce:YPL040C|sce:YER087W|	850388|854513|855943|856820|853097|856007|852270|852202|854339|851607|856160|853181|856412|856413|852986|856196|856067|856820|	http://www.genome.jp/kegg-bin/show_pathway?sce00970/sce:YBL013W%09red/sce:YPR047W%09red/sce:YDR037W%09red/sce:YGR094W%09red/sce:YPL040C%09red/sce:YHR020W%09red/sce:YOR168W%09red/sce:YHR019C%09red/sce:YBL076C%09red/sce:YER087W%09red/sce:YPL160W%09red/sce:YGR264C%09red/sce:YOR335C%09red/sce:YGR185C%09red/sce:YPL097W%09red/sce:YPR081C%09red/sce:YCR024C%09red
--------------------
#Term	Database	ID	Input number	Background number	P-Value	Corrected P-Value	Input	KEGG_ID/KO	Entrez_ID	Hyperlink
--------------------
#Term	Database	ID	Input number	Background number	P-Value	Corrected P-Value	Input	KEGG_ID/KO	Entrez_ID	Hyperlink
--------------------

## Sheet: L932-24vsL932-72.KEGG
#Term	Database	ID	Input number	Background number	P-Value	Corrected P-Value	Input	KEGG_ID/KO	Entrez_ID	Hyperlink
Cell cycle - yeast	KEGG PATHWAY	sce04111	37	126	0.000315776	0.0257882	YML064C|YJR053W|YAL024C|YDR146C|YLR272C|YJL187C|YBL016W|YDR325W|YDL003W|YDR507C|YLR103C|YDR451C|YHR152W|YGR108W|YGR098C|YFR028C|YKL101W|YMR199W|YPR119W|YBL084C|YGL116W|YMR001C|YGR092W|YCL061C|YBL023C|YLR210W|YIL026C|YDR113C|YGL003C|YML027W|YPL256C|YDL101C|YLR176C|YCL024W|YPL153C|YJL074C|YDL008W	sce:YML064C|sce:YJR053W|sce:YAL024C|sce:YDR146C|sce:YLR272C|sce:YJL187C|sce:YBL016W|sce:YDR325W|sce:YDL003W|sce:YDR507C|sce:YLR103C|sce:YDR451C|sce:YHR152W|sce:YGR108W|sce:YGR098C|sce:YFR028C|sce:YKL101W|sce:YMR199W|sce:YPR119W|sce:YBL084C|sce:YGL116W|sce:YMR001C|sce:YGR092W|sce:YCL061C|sce:YBL023C|sce:YLR210W|sce:YIL026C|sce:YDR113C|sce:YGL003C|sce:YML027W|sce:YPL256C|sce:YDL101C|sce:YLR176C|sce…	854938|853513|851209|851724|850977|853252|852265|851925|851561|852119|850793|852062|856557|853002|852990|850585|853760|855239|856236|852194|852762|855013|852984|850297|852258|850907|854786|851691|852881|854981|855819|851457|850873|850334|855950|853371|851554|	http://www.genome.jp/kegg-bin/show_pathway?sce04111/sce:YJL187C%09red/sce:YLR272C%09red/sce:YBL023C%09red/sce:YPL256C%09red/sce:YDL008W%09red/sce:YJL074C%09red/sce:YIL026C%09red/sce:YML027W%09red/sce:YGR098C%09red/sce:YGR108W%09red/sce:YAL024C%09red/sce:YMR199W%09red/sce:YGL116W%09red/sce:YDR146C%09red/sce:YLR210W%09red/sce:YBL016W%09red/sce:YCL061C%09red/sce:YGR092W%09red/sce:YDR113C%09red/sce:Y…
Starch and sucrose metabolism	KEGG PATHWAY	sce00500	17	40	0.000566774	0.0257882	YKL127W|YMR105C|YBR001C|YDR261C|YFR015C|YGR032W|YEL011W|YBR299W|YIL099W|YLR300W|YFR053C|YFR052C-A|YMR306W|YLR258W|YIL162W|YJL216C|YDR074W	sce:YKL127W|sce:YMR105C|sce:YBR001C|sce:YDR261C|sce:YFR015C|sce:YGR032W|sce:YEL011W|sce:YBR299W|sce:YIL099W|sce:YLR300W|sce:YFR053C|sce:YFR053C|sce:YMR306W|sce:YLR258W|sce:YIL162W|sce:YJL216C|sce:YDR074W|	853732|855131|852286|851848|850569|852920|856705|852602|854708|851007|850614|850614|855353|850962|854644|853214|851646|	http://www.genome.jp/kegg-bin/show_pathway?sce00500/sce:YKL127W%09red/sce:YFR015C%09red/sce:YJL216C%09red/sce:YGR032W%09red/sce:YBR001C%09red/sce:YDR074W%09red/sce:YDR261C%09red/sce:YIL162W%09red/sce:YLR258W%09red/sce:YFR053C%09red/sce:YIL099W%09red/sce:YEL011W%09red/sce:YMR105C%09red/sce:YBR299W%09red/sce:YMR306W%09red/sce:YLR300W%09red
Fructose and mannose metabolism	KEGG PATHWAY	sce00051	11	23	0.00258454	0.0615651	YLR377C|YDL246C|YJR159W|YMR205C|YFL053W|YFR053C|YFR052C-A|YDL055C|YEL070W|YNR073C|YER003C	sce:YLR377C|sce:YDL246C|sce:YJR159W|sce:YMR205C|sce:YFL053W|sce:YFR053C|sce:YFR053C|sce:YDL055C|sce:YNR073C|sce:YNR073C|sce:YER003C|	851092|851351|853624|855245|850491|850614|850614|851504|855810|855810|856720|	http://www.genome.jp/kegg-bin/show_pathway?sce00051/sce:YDL246C%09red/sce:YLR377C%09red/sce:YMR205C%09red/sce:YJR159W%09red/sce:YNR073C%09red/sce:YDL055C%09red/sce:YFL053W%09red/sce:YFR053C%09red/sce:YER003C%09red
Mismatch repair	KEGG PATHWAY	sce03430	10	20	0.00314104	0.0615651	YDR097C|YBR087W|YCR092C|YJR006W|YJR043C|YOL090W|YBR088C|YDL164C|YJL092W|YAR007C	sce:YDR097C|sce:YBR087W|sce:YCR092C|sce:YJR006W|sce:YJR043C|sce:YOL090W|sce:YBR088C|sce:YDL164C|sce:YJL092W|sce:YAR007C|	851671|852383|850454|853462|853500|854063|852385|851391|853353|851266|	http://www.genome.jp/kegg-bin/show_pathway?sce03430/sce:YDL164C%09red/sce:YCR092C%09red/sce:YOL090W%09red/sce:YJL092W%09red/sce:YJR043C%09red/sce:YJR006W%09red/sce:YAR007C%09red/sce:YDR097C%09red/sce:YBR088C%09red/sce:YBR087W%09red
Amino sugar and nucleotide sugar metabolism	KEGG PATHWAY	sce00520	13	32	0.0033827	0.0615651	YKL127W|YDR009W|YDL103C|YLR286C|YKL104C|YMR105C|YNL192W|YFR053C|YFR052C-A|YDL055C|YBR038W|YKL150W|YER003C	sce:YKL127W|sce:YDR009W|sce:YDL103C|sce:YLR286C|sce:YKL104C|sce:YMR105C|sce:YNL192W|sce:YFR053C|sce:YFR053C|sce:YDL055C|sce:YBR038W|sce:YKL150W|sce:YER003C|	853732|851572|851455|850992|853757|855131|855529|850614|850614|851504|852326|853707|856720|	http://www.genome.jp/kegg-bin/show_pathway?sce00520/sce:YKL127W%09red/sce:YNL192W%09red/sce:YKL104C%09red/sce:YMR105C%09red/sce:YDR009W%09red/sce:YDL055C%09red/sce:YBR038W%09red/sce:YFR053C%09red/sce:YDL103C%09red/sce:YER003C%09red/sce:YLR286C%09red/sce:YKL150W%09red
Meiosis - yeast	KEGG PATHWAY	sce04113	31	130	0.0128733	0.168713	YKL062W|YDL194W|YJL187C|YDL245C|YMR011W|YOR073W|YHR094C|YHR096C|YHR092C|YLR103C|YMR001C|YGR108W|YGR098C|YDR342C|YFR028C|YBL084C|YGL116W|YHR152W|YNR072W|YBL023C|YLR210W|YIL026C|YDR113C|YPL256C|YJR158W|YPL153C|YER179W|YJL074C|YDL008W|YEL069C|YDR343C	sce:YKL062W|sce:YDL194W|sce:YJL187C|sce:YDL245C|sce:YMR011W|sce:YOR073W|sce:YHR094C|sce:YHR096C|sce:YHR092C|sce:YLR103C|sce:YMR001C|sce:YGR108W|sce:YGR098C|sce:YDR342C|sce:YFR028C|sce:YBL084C|sce:YGL116W|sce:YHR152W|sce:YNR072W|sce:YBL023C|sce:YLR210W|sce:YIL026C|sce:YDR113C|sce:YPL256C|sce:YJR158W|sce:YPL153C|sce:YER179W|sce:YJL074C|sce:YDL008W|sce:YEL069C|sce:YDR343C|	853803|851333|853252|851352|855023|854240|856494|856496|856492|850793|855013|853002|852990|851943|850585|852194|852762|856557|855809|852258|850907|854786|851691|855819|853623|855950|856926|853371|851554|856640|851944|	http://www.genome.jp/kegg-bin/show_pathway?sce04113/sce:YJL187C%09red/sce:YJR158W%09red/sce:YBL023C%09red/sce:YPL256C%09red/sce:YDL008W%09red/sce:YJL074C%09red/sce:YIL026C%09red/sce:YKL062W%09red/sce:YDL194W%09red/sce:YEL069C%09red/sce:YGR098C%09red/sce:YGR108W%09red/sce:YGL116W%09red/sce:YER179W%09red/sce:YHR094C%09red/sce:YLR210W%09red/sce:YDR113C%09red/sce:YFR028C%09red/sce:YOR073W%09red/sce:Y…
Glyoxylate and dicarboxylate metabolism	KEGG PATHWAY	sce00630	10	26	0.0129779	0.168713	YFL030W|YNL117W|YGR088W|YPR035W|YER065C|YGR205W|YPR006C|YCR005C|YOR388C|YDR256C	sce:YFL030W|sce:YNL117W|sce:YGR088W|sce:YPR035W|sce:YER065C|sce:YGR205W|sce:YPR006C|sce:YCR005C|sce:YOR388C|sce:YDR256C|	850514|855606|852979|856147|856794|853119|856114|850361|854570|851843|	http://www.genome.jp/kegg-bin/show_pathway?sce00630/sce:YPR006C%09red/sce:YFL030W%09red/sce:YGR088W%09red/sce:YCR005C%09red/sce:YPR035W%09red/sce:YGR205W%09red/sce:YDR256C%09red/sce:YER065C%09red/sce:YNL117W%09red/sce:YOR388C%09red
Galactose metabolism	KEGG PATHWAY	sce00052	9	24	0.0203427	0.223822	YKL127W|YDR009W|YBR299W|YMR105C|YMR205C|YJL216C|YFR053C|YFR052C-A|YIL162W	sce:YKL127W|sce:YDR009W|sce:YBR299W|sce:YMR105C|sce:YMR205C|sce:YJL216C|sce:YFR053C|sce:YFR053C|sce:YIL162W|	853732|851572|852602|855131|855245|853214|850614|850614|854644|	http://www.genome.jp/kegg-bin/show_pathway?sce00052/sce:YMR205C%09red/sce:YKL127W%09red/sce:YJL216C%09red/sce:YMR105C%09red/sce:YDR009W%09red/sce:YIL162W%09red/sce:YBR299W%09red/sce:YFR053C%09red
Peroxisome	KEGG PATHWAY	sce04146	12	38	0.0221362	0.223822	YFL030W|YKL188C|YJR104C|YGR088W|YER015W|YOR317W|YDR244W|YML042W|YER024W|YAR035W|YDR256C|YLR174W	sce:YFL030W|sce:YKL188C|sce:YJR104C|sce:YGR088W|sce:YER015W|sce:YOR317W|sce:YDR244W|sce:YML042W|sce:YER024W|sce:YAR035W|sce:YDR256C|sce:YLR174W|	850514|853647|853568|852979|856734|854495|851831|854965|856745|851285|851843|850871|	http://www.genome.jp/kegg-bin/show_pathway?sce04146/sce:YFL030W%09red/sce:YKL188C%09red/sce:YGR088W%09red/sce:YDR244W%09red/sce:YAR035W%09red/sce:YML042W%09red/sce:YJR104C%09red/sce:YLR174W%09red/sce:YER015W%09red/sce:YDR256C%09red/sce:YOR317W%09red/sce:YER024W%09red
N-Glycan biosynthesis	KEGG PATHWAY	sce00510	10	30	0.0269494	0.226932	YGR227W|YPL227C|YOR085W|YOR067C|YJL002C|YBR070C|YNR030W|YOR002W|YBR243C|YGL027C	sce:YGR227W|sce:YPL227C|sce:YOR085W|sce:YOR067C|sce:YJL002C|sce:YBR070C|sce:YNR030W|sce:YOR002W|sce:YBR243C|sce:YGL027C|	853142|855874|854252|854233|853455|852362|855764|854163|852545|852857|	http://www.genome.jp/kegg-bin/show_pathway?sce00510/sce:YOR002W%09red/sce:YBR070C%09red/sce:YNR030W%09red/sce:YOR067C%09red/sce:YBR243C%09red/sce:YJL002C%09red/sce:YGR227W%09red/sce:YPL227C%09red/sce:YGL027C%09red/sce:YOR085W%09red
Tryptophan metabolism	KEGG PATHWAY	sce00380	7	17	0.0274314	0.226932	YOR374W|YGR088W|YJL060W|YPL061W|YGL202W|YDR242W|YDR256C	sce:YOR374W|sce:YGR088W|sce:YJL060W|sce:YPL061W|sce:YGL202W|sce:YDR242W|sce:YDR256C|	854556|852979|853386|856044|852672|851829|851843|	http://www.genome.jp/kegg-bin/show_pathway?sce00380/sce:YJL060W%09red/sce:YGR088W%09red/sce:YPL061W%09red/sce:YOR374W%09red/sce:YDR256C%09red/sce:YDR242W%09red/sce:YGL202W%09red
DNA replication	KEGG PATHWAY	sce03030	10	31	0.0316796	0.240237	YBR087W|YJR006W|YJR043C|YBR088C|YKL113C|YDL164C|YBL035C|YBL023C|YAR007C|YNL102W	sce:YBR087W|sce:YJR006W|sce:YJR043C|sce:YBR088C|sce:YKL113C|sce:YDL164C|sce:YBL035C|sce:YBL023C|sce:YAR007C|sce:YNL102W|	852383|853462|853500|852385|853747|851391|852245|852258|851266|855621|	http://www.genome.jp/kegg-bin/show_pathway?sce03030/sce:YBL023C%09red/sce:YBR088C%09red/sce:YDL164C%09red/sce:YKL113C%09red/sce:YNL102W%09red/sce:YJR043C%09red/sce:YJR006W%09red/sce:YAR007C%09red/sce:YBL035C%09red/sce:YBR087W%09red
MAPK signaling pathway - yeast	KEGG PATHWAY	sce04011	25	113	0.0464353	0.325047	YPL187W|YIL113W|YOL105C|YKL062W|YER075C|YJL187C|YBL016W|YGR088W|YGR032W|YDR461W|YMR306W|YGR108W|YGR022C|YJR086W|YKL101W|YMR199W|YPR119W|YMR164C|YOR212W|YPL256C|YGR023W|YDL023C|YNL145W|YDR256C|YNL283C	sce:YPL187W|sce:YIL113W|sce:YOL105C|sce:YKL062W|sce:YER075C|sce:YJL187C|sce:YBL016W|sce:YGR088W|sce:YGR032W|sce:YDR461W|sce:YMR306W|sce:YGR108W|sce:YGR023W|sce:YJR086W|sce:YKL101W|sce:YMR199W|sce:YPR119W|sce:YMR164C|sce:YOR212W|sce:YPL256C|sce:YGR023W|sce:YDL022W|sce:YNL145W|sce:YDR256C|sce:YNL283C|	855914|854693|854046|853803|856807|853252|852265|852979|852920|852072|855353|853002|852905|853548|853760|855239|856236|855200|854387|855819|852905|851539|855577|851843|855438|	http://www.genome.jp/kegg-bin/show_pathway?sce04011/sce:YJL187C%09red/sce:YGR088W%09red/sce:YGR032W%09red/sce:YPL256C%09red/sce:YKL062W%09red/sce:YGR108W%09red/sce:YMR199W%09red/sce:YDL022W%09red/sce:YDR461W%09red/sce:YBL016W%09red/sce:YOR212W%09red/sce:YER075C%09red/sce:YIL113W%09red/sce:YMR306W%09red/sce:YKL101W%09red/sce:YGR023W%09red/sce:YJR086W%09red/sce:YMR164C%09red/sce:YNL145W%09red/sce:Y…
Glycerolipid metabolism	KEGG PATHWAY	sce00561	8	26	0.0625607	0.388073	YOR374W|YKR067W|YDL052C|YMR165C|YHL032C|YGR205W|YFL053W|YPL061W	sce:YOR374W|sce:YKR067W|sce:YDL052C|sce:YMR165C|sce:YHL032C|sce:YGR205W|sce:YFL053W|sce:YPL061W|	854556|853941|851508|855201|856353|853119|850491|856044|	http://www.genome.jp/kegg-bin/show_pathway?sce00561/sce:YHL032C%09red/sce:YDL052C%09red/sce:YPL061W%09red/sce:YGR205W%09red/sce:YFL053W%09red/sce:YMR165C%09red/sce:YKR067W%09red/sce:YOR374W%09red
Steroid biosynthesis	KEGG PATHWAY	sce00100	6	17	0.0658522	0.388073	YMR015C|YHR007C|YMR202W|YCR048W|YLR056W|YGR175C	sce:YMR015C|sce:YHR007C|sce:YMR202W|sce:YCR048W|sce:YLR056W|sce:YGR175C|	855029|856398|855242|850415|850745|853086|	http://www.genome.jp/kegg-bin/show_pathway?sce00100/sce:YMR202W%09red/sce:YLR056W%09red/sce:YHR007C%09red/sce:YMR015C%09red/sce:YGR175C%09red/sce:YCR048W%09red
Other types of O-glycan biosynthesis	KEGG PATHWAY	sce00514	5	13	0.0715832	0.388073	YDL093W|YGR199W|YER001W|YDR307W|YJR143C	sce:YDL093W|sce:YGR199W|sce:YER001W|sce:YDR307W|sce:YJR143C|	851464|853113|856718|851902|853608|	http://www.genome.jp/kegg-bin/show_pathway?sce00514/sce:YJR143C%09red/sce:YDR307W%09red/sce:YDL093W%09red/sce:YGR199W%09red/sce:YER001W%09red
Glycerophospholipid metabolism	KEGG PATHWAY	sce00564	10	37	0.0724972	0.388073	YKR067W|YDL052C|YDR147W|YMR006C|YGR110W|YMR165C|YER026C|YDL023C|YIL155C|YHR123W	sce:YKR067W|sce:YDL052C|sce:YDR147W|sce:YMR006C|sce:YGR110W|sce:YMR165C|sce:YER026C|sce:YDL022W|sce:YIL155C|sce:YHR123W|	853941|851508|851725|855018|853007|855201|856748|851539|854651|856523|	http://www.genome.jp/kegg-bin/show_pathway?sce00564/sce:YGR110W%09red/sce:YDL052C%09red/sce:YDL022W%09red/sce:YMR165C%09red/sce:YMR006C%09red/sce:YKR067W%09red/sce:YER026C%09red/sce:YIL155C%09red/sce:YDR147W%09red/sce:YHR123W%09red
Base excision repair	KEGG PATHWAY	sce03410	6	18	0.0786591	0.397666	YJR006W|YJR043C|YKL113C|YDL164C|YML021C|YBR088C	sce:YJR006W|sce:YJR043C|sce:YKL113C|sce:YDL164C|sce:YML021C|sce:YBR088C|	853462|853500|853747|851391|854987|852385|	http://www.genome.jp/kegg-bin/show_pathway?sce03410/sce:YDL164C%09red/sce:YBR088C%09red/sce:YKL113C%09red/sce:YJR043C%09red/sce:YJR006W%09red/sce:YML021C%09red
Methane metabolism	KEGG PATHWAY	sce00680	8	28	0.0830492	0.397762	YFL030W|YMR323W|YKR043C|YLR377C|YMR205C|YFL053W|YOR388C|YOL056W	sce:YFL030W|sce:YMR323W|sce:YKR043C|sce:YLR377C|sce:YMR205C|sce:YFL053W|sce:YOR388C|sce:YOL056W|	850514|855373|853917|851092|855245|850491|854570|854098|	http://www.genome.jp/kegg-bin/show_pathway?sce00680/sce:YMR205C%09red/sce:YLR377C%09red/sce:YOL056W%09red/sce:YFL030W%09red/sce:YOR388C%09red/sce:YFL053W%09red/sce:YMR323W%09red/sce:YKR043C%09red
Pentose and glucuronate interconversions	KEGG PATHWAY	sce00040	5	15	0.104639	0.476109	YPL061W|YOR374W|YJR159W|YLR070C|YDL246C	sce:YPL061W|sce:YOR374W|sce:YJR159W|sce:YLR070C|sce:YDL246C|	856044|854556|853624|850759|851351|	http://www.genome.jp/kegg-bin/show_pathway?sce00040/sce:YDL246C%09red/sce:YPL061W%09red/sce:YJR159W%09red/sce:YOR374W%09red/sce:YLR070C%09red
Phenylalanine metabolism	KEGG PATHWAY	sce00360	4	11	0.117065	0.4897	YGL202W|YDR242W|YPR193C|YIL116W	sce:YGL202W|sce:YDR242W|sce:YPR193C|sce:YIL116W|	852672|851829|856323|854690|	http://www.genome.jp/kegg-bin/show_pathway?sce00360/sce:YIL116W%09red/sce:YGL202W%09red/sce:YDR242W%09red/sce:YPR193C%09red
Glycolysis / Gluconeogenesis	KEGG PATHWAY	sce00010	13	58	0.118389	0.4897	YKL127W|YOR374W|YMR323W|YKR043C|YLR134W|YLR377C|YMR105C|YMR205C|YKR097W|YFR053C|YFR052C-A|YPL061W|YOL056W	sce:YKL127W|sce:YOR374W|sce:YMR323W|sce:YKR043C|sce:YLR134W|sce:YLR377C|sce:YMR105C|sce:YMR205C|sce:YKR097W|sce:YFR053C|sce:YFR053C|sce:YPL061W|sce:YOL056W|	853732|854556|855373|853917|850825|851092|855131|855245|853972|850614|850614|856044|854098|	http://www.genome.jp/kegg-bin/show_pathway?sce00010/sce:YMR205C%09red/sce:YKL127W%09red/sce:YOL056W%09red/sce:YLR377C%09red/sce:YPL061W%09red/sce:YLR134W%09red/sce:YKR097W%09red/sce:YFR053C%09red/sce:YMR323W%09red/sce:YMR105C%09red/sce:YKR043C%09red/sce:YOR374W%09red
Nitrogen metabolism	KEGG PATHWAY	sce00910	3	7	0.127875	0.505939	YNL036W|YPR035W|YOR375C	sce:YNL036W|sce:YPR035W|sce:YOR375C|	855692|856147|854557|	http://www.genome.jp/kegg-bin/show_pathway?sce00910/sce:YPR035W%09red/sce:YOR375C%09red/sce:YNL036W%09red
Phenylalanine, tyrosine and tryptophan biosynthesis	KEGG PATHWAY	sce00400	5	17	0.143886	0.528987	YGL202W|YPR060C|YGL026C|YNL316C|YIL116W	sce:YGL202W|sce:YPR060C|sce:YGL026C|sce:YNL316C|sce:YIL116W|	852672|856173|852858|855400|854690|	http://www.genome.jp/kegg-bin/show_pathway?sce00400/sce:YNL316C%09red/sce:YIL116W%09red/sce:YPR060C%09red/sce:YGL202W%09red/sce:YGL026C%09red
Biosynthesis of antibiotics	KEGG PATHWAY	sce01130	40	224	0.150662	0.528987	YNR043W|YMR323W|YKR043C|YKL104C|YMR105C|YMR205C|YCR005C|YFR052C-A|YHR033W|YOL056W|YGL026C|YOL140W|YKL127W|YGR088W|YLR377C|YHR007C|YPR060C|YLR056W|YGR256W|YDR256C|YFL030W|YNL316C|YMR015C|YLR028C|YGR205W|YMR202W|YGL202W|YFR053C|YIL116W|YIR034C|YGR175C|YGR043C|YOR374W|YDL103C|YLR134W|YOR136W|YKR097W|YPL061W|YNL277W|YLR174W	sce:YNR043W|sce:YMR323W|sce:YKR043C|sce:YKL104C|sce:YMR105C|sce:YMR205C|sce:YCR005C|sce:YFR053C|sce:YHR033W|sce:YOL056W|sce:YGL026C|sce:YOL140W|sce:YKL127W|sce:YGR088W|sce:YLR377C|sce:YHR007C|sce:YPR060C|sce:YLR056W|sce:YGR256W|sce:YDR256C|sce:YFL030W|sce:YNL316C|sce:YMR015C|sce:YLR028C|sce:YGR205W|sce:YMR202W|sce:YGL202W|sce:YFR053C|sce:YIL116W|sce:YIR034C|sce:YGR175C|sce:YGR043C|sce:YOR374W|sce…	855779|855373|853917|853757|855131|855245|850361|850614|856428|854098|852858|854025|853732|852979|851092|856398|856173|850745|853172|851843|850514|855400|855029|850715|853119|855242|852672|850614|854690|854852|853086|852934|854556|851455|850825|854303|853972|856044|855444|850871|	http://www.genome.jp/kegg-bin/show_pathway?sce01130/sce:YMR105C%09red/sce:YNL277W%09red/sce:YGR088W%09red/sce:YKL104C%09red/sce:YFL030W%09red/sce:YPL061W%09red/sce:YLR134W%09red/sce:YLR028C%09red/sce:YLR174W%09red/sce:YKR043C%09red/sce:YGR175C%09red/sce:YMR202W%09red/sce:YOL056W%09red/sce:YCR005C%09red/sce:YKR097W%09red/sce:YGL202W%09red/sce:YFR053C%09red/sce:YIR034C%09red/sce:YMR323W%09red/sce:Y…
Carbon metabolism	KEGG PATHWAY	sce01200	22	114	0.151139	0.528987	YMR323W|YKR043C|YMR205C|YCR005C|YFR052C-A|YOL056W|YFL030W|YNL117W|YGR088W|YER065C|YLR377C|YPR006C|YGR256W|YDR256C|YGR205W|YFL053W|YFR053C|YOR388C|YGR043C|YOR136W|YKR097W|YLR174W	sce:YMR323W|sce:YKR043C|sce:YMR205C|sce:YCR005C|sce:YFR053C|sce:YOL056W|sce:YFL030W|sce:YNL117W|sce:YGR088W|sce:YER065C|sce:YLR377C|sce:YPR006C|sce:YGR256W|sce:YDR256C|sce:YGR205W|sce:YFL053W|sce:YFR053C|sce:YOR388C|sce:YGR043C|sce:YOR136W|sce:YKR097W|sce:YLR174W|	855373|853917|855245|850361|850614|854098|850514|855606|852979|856794|851092|856114|853172|851843|853119|850491|850614|854570|852934|854303|853972|850871|	http://www.genome.jp/kegg-bin/show_pathway?sce01200/sce:YPR006C%09red/sce:YLR377C%09red/sce:YOL056W%09red/sce:YGR088W%09red/sce:YCR005C%09red/sce:YMR205C%09red/sce:YGR043C%09red/sce:YFL030W%09red/sce:YGR205W%09red/sce:YKR097W%09red/sce:YOR136W%09red/sce:YLR174W%09red/sce:YFL053W%09red/sce:YDR256C%09red/sce:YFR053C%09red/sce:YGR256W%09red/sce:YNL117W%09red/sce:YMR323W%09red/sce:YER065C%09red/sce:Y…
Fatty acid elongation	KEGG PATHWAY	sce00062	3	8	0.159785	0.538536	YBR159W|YBR026C|YJL097W	sce:YBR159W|sce:YBR026C|sce:YJL097W|	852456|852314|853348|	http://www.genome.jp/kegg-bin/show_pathway?sce00062/sce:YBR159W%09red/sce:YBR026C%09red/sce:YJL097W%09red
Biosynthesis of secondary metabolites	KEGG PATHWAY	sce01110	51	298	0.179176	0.582322	YNR043W|YLR134W|YMR323W|YKR043C|YLR377C|YMR165C|YER026C|YMR105C|YMR205C|YCR005C|YFR052C-A|YOL056W|YGL026C|YOL140W|YKL127W|YNL117W|YGR088W|YPR006C|YER065C|YEL011W|YKR097W|YHR007C|YPR060C|YPR145W|YLR056W|YGR256W|YDR256C|YKR067W|YER003C|YNL316C|YDL052C|YLR028C|YGR205W|YGL202W|YIL155C|YFR053C|YIL116W|YIR034C|YBR159W|YGR175C|YGR043C|YHR123W|YOR374W|YBL033C|YJL097W|YFL030W|YOR136W|YDL023C|YDL055C|YPL06…	sce:YNR043W|sce:YLR134W|sce:YMR323W|sce:YKR043C|sce:YLR377C|sce:YMR165C|sce:YER026C|sce:YMR105C|sce:YMR205C|sce:YCR005C|sce:YFR053C|sce:YOL056W|sce:YGL026C|sce:YOL140W|sce:YKL127W|sce:YNL117W|sce:YGR088W|sce:YPR006C|sce:YER065C|sce:YEL011W|sce:YKR097W|sce:YHR007C|sce:YPR060C|sce:YPR145W|sce:YLR056W|sce:YGR256W|sce:YDR256C|sce:YKR067W|sce:YER003C|sce:YNL316C|sce:YDL052C|sce:YLR028C|sce:YGR205W|sce…	855779|850825|855373|853917|851092|855201|856748|855131|855245|850361|850614|854098|852858|854025|853732|855606|852979|856114|856794|856705|853972|856398|856173|856268|850745|853172|851843|853941|856720|855400|851508|850715|853119|852672|854651|850614|854690|854852|852456|853086|852934|856523|854556|852247|853348|850514|854303|851539|851504|856044|850871|	http://www.genome.jp/kegg-bin/show_pathway?sce01110/sce:YPR006C%09red/sce:YMR105C%09red/sce:YGR088W%09red/sce:YPR145W%09red/sce:YFL030W%09red/sce:YPL061W%09red/sce:YLR134W%09red/sce:YLR028C%09red/sce:YER065C%09red/sce:YMR165C%09red/sce:YER026C%09red/sce:YIL155C%09red/sce:YEL011W%09red/sce:YKR043C%09red/sce:YHR123W%09red/sce:YOL056W%09red/sce:YCR005C%09red/sce:YJL097W%09red/sce:YDL022W%09red/sce:Y…
Lysine degradation	KEGG PATHWAY	sce00310	4	15	0.222248	0.697398	YPL061W|YOR374W|YDR440W|YIR034C	sce:YPL061W|sce:YOR374W|sce:YDR440W|sce:YIR034C|	856044|854556|852050|854852|	http://www.genome.jp/kegg-bin/show_pathway?sce00310/sce:YPL061W%09red/sce:YDR440W%09red/sce:YOR374W%09red/sce:YIR034C%09red
Metabolic pathways	KEGG PATHWAY	sce01100	111	699	0.240528	0.729603	YMR323W|YJR043C|YMR165C|YMR205C|YCR005C|YOR085W|YHR007C|YHR123W|YGR256W|YGR227W|YNL316C|YMR015C|YOR067C|YER015W|YIL116W|YIR034C|YER001W|YBR159W|YJR103W|YGL202W|YLR070C|YDL246C|YER070W|YNL102W|YOR074C|YKL104C|YGL026C|YBR243C|YKL127W|YIL099W|YBR004C|YPR145W|YOR375C|YKR067W|YJL186W|YBR026C|YMR202W|YER003C|YOR388C|YOR002W|YNL117W|YOR374W|YLL031C|YPL227C|YOR269W|YMR113W|YJL091C|YLR174W|YOR236W|YNR043W…	sce:YMR323W|sce:YJR043C|sce:YMR165C|sce:YMR205C|sce:YCR005C|sce:YOR085W|sce:YHR007C|sce:YHR123W|sce:YGR256W|sce:YGR227W|sce:YNL316C|sce:YMR015C|sce:YOR067C|sce:YER015W|sce:YIL116W|sce:YIR034C|sce:YER001W|sce:YBR159W|sce:YJR103W|sce:YGL202W|sce:YLR070C|sce:YDL246C|sce:YER070W|sce:YNL102W|sce:YOR074C|sce:YKL104C|sce:YGL026C|sce:YBR243C|sce:YKL127W|sce:YIL099W|sce:YBR004C|sce:YPR145W|sce:YOR375C|sce…	855373|853500|855201|855245|850361|854252|856398|856523|853172|853142|855400|855029|854233|856734|854690|854852|856718|852456|853567|852672|850759|851351|856801|855621|854241|853757|852858|852545|853732|854708|852289|856268|854557|853941|853253|852314|855242|856720|854570|854163|855606|854556|850628|855874|854443|855140|853354|850871|854411|855779|853917|856748|855131|852554|853214|850614|856428|…	http://www.genome.jp/kegg-bin/show_pathway?sce01100/sce:YPR006C%09red/sce:YLR134W%09red/sce:YJL216C%09red/sce:YGL027C%09red/sce:YGR175C%09red/sce:YHR123W%09red/sce:YOR002W%09red/sce:YER015W%09red/sce:YER065C%09red/sce:YLR070C%09red/sce:YJL091C%09red/sce:YLR328W%09red/sce:YGR043C%09red/sce:YIL116W%09red/sce:YMR015C%09red/sce:YJR048W%09red/sce:YJL186W%09red/sce:YNL117W%09red/sce:YOR269W%09red/sce:Y…
Fatty acid metabolism	KEGG PATHWAY	sce01212	5	22	0.262721	0.763524	YBR159W|YBR026C|YER015W|YOR317W|YJL097W	sce:YBR159W|sce:YBR026C|sce:YER015W|sce:YOR317W|sce:YJL097W|	852456|852314|856734|854495|853348|	http://www.genome.jp/kegg-bin/show_pathway?sce01212/sce:YBR159W%09red/sce:YBR026C%09red/sce:YJL097W%09red/sce:YOR317W%09red/sce:YER015W%09red
Pentose phosphate pathway	KEGG PATHWAY	sce00030	6	28	0.268492	0.763524	YKL127W|YGR256W|YLR377C|YMR105C|YMR205C|YGR043C	sce:YKL127W|sce:YGR256W|sce:YLR377C|sce:YMR105C|sce:YMR205C|sce:YGR043C|	853732|853172|851092|855131|855245|852934|	http://www.genome.jp/kegg-bin/show_pathway?sce00030/sce:YMR205C%09red/sce:YMR105C%09red/sce:YGR043C%09red/sce:YKL127W%09red/sce:YGR256W%09red/sce:YLR377C%09red
Longevity regulating pathway - multiple species	KEGG PATHWAY	sce04213	7	35	0.292619	0.781148	YOR025W|YGR088W|YJR104C|YKL062W|YDR096W|YDL042C|YDR256C	sce:YOR025W|sce:YGR088W|sce:YJR104C|sce:YKL062W|sce:YDR096W|sce:YDL042C|sce:YDR256C|	854190|852979|853568|853803|851670|851520|851843|	http://www.genome.jp/kegg-bin/show_pathway?sce04213/sce:YGR088W%09red/sce:YOR025W%09red/sce:YJR104C%09red/sce:YDR256C%09red/sce:YKL062W%09red/sce:YDL042C%09red/sce:YDR096W%09red
Glutathione metabolism	KEGG PATHWAY	sce00480	5	24	0.31545	0.781148	YKL026C|YOL049W|YLR174W|YGR256W|YER070W	sce:YKL026C|sce:YOL049W|sce:YLR174W|sce:YGR256W|sce:YER070W|	853842|854108|850871|853172|856801|	http://www.genome.jp/kegg-bin/show_pathway?sce00480/sce:YGR256W%09red/sce:YKL026C%09red/sce:YLR174W%09red/sce:YER070W%09red/sce:YOL049W%09red
Various types of N-glycan biosynthesis	KEGG PATHWAY	sce00513	6	30	0.315595	0.781148	YOR085W|YJL186W|YJL002C|YBR070C|YNR030W|YER001W	sce:YOR085W|sce:YJL186W|sce:YJL002C|sce:YBR070C|sce:YNR030W|sce:YER001W|	854252|853253|853455|852362|855764|856718|	http://www.genome.jp/kegg-bin/show_pathway?sce00513/sce:YNR030W%09red/sce:YBR070C%09red/sce:YJL002C%09red/sce:YJL186W%09red/sce:YOR085W%09red/sce:YER001W%09red
Ether lipid metabolism	KEGG PATHWAY	sce00565	2	7	0.326259	0.781148	YOR269W|YHR123W	sce:YOR269W|sce:YHR123W|	854443|856523|	http://www.genome.jp/kegg-bin/show_pathway?sce00565/sce:YOR269W%09red/sce:YHR123W%09red
Nucleotide excision repair	KEGG PATHWAY	sce03420	7	37	0.336134	0.781148	YBR087W|YJR006W|YJR043C|YAR007C|YDL164C|YJL092W|YBR088C	sce:YBR087W|sce:YJR006W|sce:YJR043C|sce:YAR007C|sce:YDL164C|sce:YJL092W|sce:YBR088C|	852383|853462|853500|851266|851391|853353|852385|	http://www.genome.jp/kegg-bin/show_pathway?sce03420/sce:YDL164C%09red/sce:YBR088C%09red/sce:YJL092W%09red/sce:YJR043C%09red/sce:YJR006W%09red/sce:YAR007C%09red/sce:YBR087W%09red
Glycosylphosphatidylinositol(GPI)-anchor biosynthesis	KEGG PATHWAY	sce00563	5	25	0.342321	0.781148	YLL031C|YJL062W|YJL091C|YKL165C|YBR004C	sce:YLL031C|sce:YJL062W|sce:YJL091C|sce:YKL165C|sce:YBR004C|	850628|853384|853354|853690|852289|	http://www.genome.jp/kegg-bin/show_pathway?sce00563/sce:YLL031C%09red/sce:YBR004C%09red/sce:YJL091C%09red/sce:YKL165C%09red/sce:YJL062W%09red
Homologous recombination	KEGG PATHWAY	sce03440	4	19	0.343362	0.781148	YJR043C|YBR073W|YAR007C|YJR006W	sce:YJR043C|sce:YBR073W|sce:YAR007C|sce:YJR006W|	853500|852365|851266|853462|	http://www.genome.jp/kegg-bin/show_pathway?sce03440/sce:YJR043C%09red/sce:YJR006W%09red/sce:YAR007C%09red/sce:YBR073W%09red
Fatty acid degradation	KEGG PATHWAY	sce00071	4	19	0.343362	0.781148	YPL061W|YOR374W|YER015W|YOR317W	sce:YPL061W|sce:YOR374W|sce:YER015W|sce:YOR317W|	856044|854556|856734|854495|	http://www.genome.jp/kegg-bin/show_pathway?sce00071/sce:YPL061W%09red/sce:YOR374W%09red/sce:YOR317W%09red/sce:YER015W%09red
Folate biosynthesis	KEGG PATHWAY	sce00790	2	8	0.375855	0.802734	YOR236W|YMR113W	sce:YOR236W|sce:YMR113W|	854411|855140|	http://www.genome.jp/kegg-bin/show_pathway?sce00790/sce:YOR236W%09red/sce:YMR113W%09red
Histidine metabolism	KEGG PATHWAY	sce00340	3	14	0.377818	0.802734	YPL061W|YOR374W|YIL116W	sce:YPL061W|sce:YOR374W|sce:YIL116W|	856044|854556|854690|	http://www.genome.jp/kegg-bin/show_pathway?sce00340/sce:YPL061W%09red/sce:YOR374W%09red/sce:YIL116W%09red
Pyruvate metabolism	KEGG PATHWAY	sce00620	7	39	0.380442	0.802734	YOR374W|YDL174C|YNL117W|YBL015W|YKR097W|YPL061W|YML054C	sce:YOR374W|sce:YDL174C|sce:YNL117W|sce:YBL015W|sce:YKR097W|sce:YPL061W|sce:YML054C|	854556|851380|855606|852266|853972|856044|854950|	http://www.genome.jp/kegg-bin/show_pathway?sce00620/sce:YKR097W%09red/sce:YDL174C%09red/sce:YPL061W%09red/sce:YML054C%09red/sce:YBL015W%09red/sce:YNL117W%09red/sce:YOR374W%09red
Glycine, serine and threonine metabolism	KEGG PATHWAY	sce00260	6	33	0.388135	0.802734	YFL030W|YKR043C|YER026C|YGR205W|YOL056W|YGL026C	sce:YFL030W|sce:YKR043C|sce:YER026C|sce:YGR205W|sce:YOL056W|sce:YGL026C|	850514|853917|856748|853119|854098|852858|	http://www.genome.jp/kegg-bin/show_pathway?sce00260/sce:YFL030W%09red/sce:YOL056W%09red/sce:YGR205W%09red/sce:YER026C%09red/sce:YKR043C%09red/sce:YGL026C%09red
Arginine and proline metabolism	KEGG PATHWAY	sce00330	4	21	0.405205	0.819415	YPL061W|YOR374W|YDR242W|YHR033W	sce:YPL061W|sce:YOR374W|sce:YDR242W|sce:YHR033W|	856044|854556|851829|856428|	http://www.genome.jp/kegg-bin/show_pathway?sce00330/sce:YPL061W%09red/sce:YHR033W%09red/sce:YOR374W%09red/sce:YDR242W%09red
One carbon pool by folate	KEGG PATHWAY	sce00670	3	15	0.414614	0.820215	YOR074C|YOR236W|YLR028C	sce:YOR074C|sce:YOR236W|sce:YLR028C|	854241|854411|850715|	http://www.genome.jp/kegg-bin/show_pathway?sce00670/sce:YOR236W%09red/sce:YLR028C%09red/sce:YOR074C%09red
Phagosome	KEGG PATHWAY	sce04145	6	36	0.460598	0.891797	YLR378C|YKL080W|YFL039C|YML085C|YFL037W|YDR488C	sce:YLR378C|sce:YKL080W|sce:YFL039C|sce:YML085C|sce:YFL037W|sce:YDR488C|	851095|853782|850504|854889|850506|852099|	http://www.genome.jp/kegg-bin/show_pathway?sce04145/sce:YFL039C%09red/sce:YLR378C%09red/sce:YKL080W%09red/sce:YFL037W%09red/sce:YDR488C%09red/sce:YML085C%09red
Alanine, aspartate and glutamate metabolism	KEGG PATHWAY	sce00250	5	30	0.476327	0.902212	YFL030W|YPR035W|YPR145W|YKL104C|YOR375C	sce:YFL030W|sce:YPR035W|sce:YPR145W|sce:YKL104C|sce:YOR375C|	850514|856147|856268|853757|854557|	http://www.genome.jp/kegg-bin/show_pathway?sce00250/sce:YFL030W%09red/sce:YKL104C%09red/sce:YPR035W%09red/sce:YOR375C%09red/sce:YPR145W%09red
Arginine biosynthesis	KEGG PATHWAY	sce00220	3	17	0.485807	0.902212	YPR035W|YOL140W|YOR375C	sce:YPR035W|sce:YOL140W|sce:YOR375C|	856147|854025|854557|	http://www.genome.jp/kegg-bin/show_pathway?sce00220/sce:YPR035W%09red/sce:YOL140W%09red/sce:YOR375C%09red
Biosynthesis of unsaturated fatty acids	KEGG PATHWAY	sce01040	2	11	0.51363	0.916477	YBR159W|YJL097W	sce:YBR159W|sce:YJL097W|	852456|853348|	http://www.genome.jp/kegg-bin/show_pathway?sce01040/sce:YBR159W%09red/sce:YJL097W%09red
Fatty acid biosynthesis	KEGG PATHWAY	sce00061	2	11	0.51363	0.916477	YER015W|YOR317W	sce:YER015W|sce:YOR317W|	856734|854495|	http://www.genome.jp/kegg-bin/show_pathway?sce00061/sce:YOR317W%09red/sce:YER015W%09red
Lysine biosynthesis	KEGG PATHWAY	sce00300	2	12	0.554914	0.951756	YGL202W|YIR034C	sce:YGL202W|sce:YIR034C|	852672|854852|	http://www.genome.jp/kegg-bin/show_pathway?sce00300/sce:YGL202W%09red/sce:YIR034C%09red
Arachidonic acid metabolism	KEGG PATHWAY	sce00590	1	5	0.562981	0.951756	YKL026C	sce:YKL026C|	853842|	http://www.genome.jp/kegg-bin/show_pathway?sce00590/sce:YKL026C%09red
Nicotinate and nicotinamide metabolism	KEGG PATHWAY	sce00760	3	20	0.583929	0.951756	YLR328W|YOR025W|YDL042C	sce:YLR328W|sce:YOR025W|sce:YDL042C|	851039|854190|851520|	http://www.genome.jp/kegg-bin/show_pathway?sce00760/sce:YOR025W%09red/sce:YDL042C%09red/sce:YLR328W%09red
Valine, leucine and isoleucine degradation	KEGG PATHWAY	sce00280	2	13	0.593649	0.951756	YPL061W|YOR374W	sce:YPL061W|sce:YOR374W|	856044|854556|	http://www.genome.jp/kegg-bin/show_pathway?sce00280/sce:YPL061W%09red/sce:YOR374W%09red
beta-Alanine metabolism	KEGG PATHWAY	sce00410	2	13	0.593649	0.951756	YPL061W|YOR374W	sce:YPL061W|sce:YOR374W|	856044|854556|	http://www.genome.jp/kegg-bin/show_pathway?sce00410/sce:YPL061W%09red/sce:YOR374W%09red
2-Oxocarboxylic acid metabolism	KEGG PATHWAY	sce01210	5	35	0.600114	0.951756	YGL202W|YOR136W|YOL140W|YCR005C|YLR174W	sce:YGL202W|sce:YOR136W|sce:YOL140W|sce:YCR005C|sce:YLR174W|	852672|854303|854025|850361|850871|	http://www.genome.jp/kegg-bin/show_pathway?sce01210/sce:YOL140W%09red/sce:YCR005C%09red/sce:YGL202W%09red/sce:YLR174W%09red/sce:YOR136W%09red
ABC transporters	KEGG PATHWAY	sce02010	1	6	0.619335	0.951756	YKL188C	sce:YKL188C|	853647|	http://www.genome.jp/kegg-bin/show_pathway?sce02010/sce:YKL188C%09red
Tyrosine metabolism	KEGG PATHWAY	sce00350	2	14	0.629805	0.951756	YGL202W|YIL116W	sce:YGL202W|sce:YIL116W|	852672|854690|	http://www.genome.jp/kegg-bin/show_pathway?sce00350/sce:YGL202W%09red/sce:YIL116W%09red
Pyrimidine metabolism	KEGG PATHWAY	sce00240	10	73	0.640009	0.951756	YHR106W|YJR103W|YJR006W|YJR043C|YOR074C|YER070W|YBL035C|YBR252W|YHR144C|YNL102W	sce:YHR106W|sce:YJR103W|sce:YJR006W|sce:YJR043C|sce:YOR074C|sce:YER070W|sce:YBL035C|sce:YBR252W|sce:YHR144C|sce:YNL102W|	856506|853567|853462|853500|854241|856801|852245|852554|856548|855621|	http://www.genome.jp/kegg-bin/show_pathway?sce00240/sce:YHR106W%09red/sce:YBR252W%09red/sce:YOR074C%09red/sce:YJR103W%09red/sce:YNL102W%09red/sce:YJR043C%09red/sce:YJR006W%09red/sce:YER070W%09red/sce:YBL035C%09red/sce:YHR144C%09red
Biosynthesis of amino acids	KEGG PATHWAY	sce01230	17	123	0.642735	0.951756	YOL056W|YMR205C|YNL316C|YMR323W|YPR035W|YKR043C|YOR136W|YPR060C|YOL140W|YCR005C|YIL116W|YIR034C|YGL202W|YHR033W|YGR043C|YGL026C|YLR174W	sce:YOL056W|sce:YMR205C|sce:YNL316C|sce:YMR323W|sce:YPR035W|sce:YKR043C|sce:YOR136W|sce:YPR060C|sce:YOL140W|sce:YCR005C|sce:YIL116W|sce:YIR034C|sce:YGL202W|sce:YHR033W|sce:YGR043C|sce:YGL026C|sce:YLR174W|	854098|855245|855400|855373|856147|853917|854303|856173|854025|850361|854690|854852|852672|856428|852934|852858|850871|	http://www.genome.jp/kegg-bin/show_pathway?sce01230/sce:YNL316C%09red/sce:YMR205C%09red/sce:YOL056W%09red/sce:YCR005C%09red/sce:YIR034C%09red/sce:YGR043C%09red/sce:YIL116W%09red/sce:YPR035W%09red/sce:YOR136W%09red/sce:YLR174W%09red/sce:YGL202W%09red/sce:YOL140W%09red/sce:YMR323W%09red/sce:YPR060C%09red/sce:YKR043C%09red/sce:YHR033W%09red/sce:YGL026C%09red
Sulfur metabolism	KEGG PATHWAY	sce00920	2	15	0.663403	0.951756	YJR048W|YEL039C	sce:YJR048W|sce:YEL039C|	853507|856672|	http://www.genome.jp/kegg-bin/show_pathway?sce00920/sce:YEL039C%09red/sce:YJR048W%09red
Ubiquinone and other terpenoid-quinone biosynthesis	KEGG PATHWAY	sce00130	1	7	0.668431	0.951756	YGL202W	sce:YGL202W|	852672|	http://www.genome.jp/kegg-bin/show_pathway?sce00130/sce:YGL202W%09red
Citrate cycle (TCA cycle)	KEGG PATHWAY	sce00020	4	32	0.699342	0.951756	YOR136W|YKR097W|YCR005C|YLR174W	sce:YOR136W|sce:YKR097W|sce:YCR005C|sce:YLR174W|	854303|853972|850361|850871|	http://www.genome.jp/kegg-bin/show_pathway?sce00020/sce:YCR005C%09red/sce:YOR136W%09red/sce:YLR174W%09red/sce:YKR097W%09red
Hippo signaling pathway -multiple species	KEGG PATHWAY	sce04392	1	8	0.711202	0.951756	YGR092W	sce:YGR092W|	852984|	http://www.genome.jp/kegg-bin/show_pathway?sce04392/sce:YGR092W%09red
AGE-RAGE signaling pathway in diabetic complications	KEGG PATHWAY	sce04933	1	8	0.711202	0.951756	YBL016W	sce:YBL016W|	852265|	http://www.genome.jp/kegg-bin/show_pathway?sce04933/sce:YBL016W%09red
Sulfur relay system	KEGG PATHWAY	sce04122	1	8	0.711202	0.951756	YLR109W	sce:YLR109W|	850799|	http://www.genome.jp/kegg-bin/show_pathway?sce04122/sce:YLR109W%09red
Riboflavin metabolism	KEGG PATHWAY	sce00740	1	8	0.711202	0.951756	YBL033C	sce:YBL033C|	852247|	http://www.genome.jp/kegg-bin/show_pathway?sce00740/sce:YBL033C%09red
Butanoate metabolism	KEGG PATHWAY	sce00650	1	9	0.748463	0.987104	YAL061W	sce:YAL061W|	851238|	http://www.genome.jp/kegg-bin/show_pathway?sce00650/sce:YAL061W%09red
Thiamine metabolism	KEGG PATHWAY	sce00730	1	10	0.780923	1	YOR143C	sce:YOR143C|	854314|	http://www.genome.jp/kegg-bin/show_pathway?sce00730/sce:YOR143C%09red
Non-homologous end-joining	KEGG PATHWAY	sce03450	1	10	0.780923	1	YKL113C	sce:YKL113C|	853747|	http://www.genome.jp/kegg-bin/show_pathway?sce03450/sce:YKL113C%09red
SNARE interactions in vesicular transport	KEGG PATHWAY	sce04130	2	21	0.81605	1	YHL030W-A|YMR183C	sce:YHL031C|sce:YMR183C|	856354|855221|	http://www.genome.jp/kegg-bin/show_pathway?sce04130/sce:YHL031C%09red/sce:YMR183C%09red
Ubiquitin mediated proteolysis	KEGG PATHWAY	sce04120	5	47	0.817904	1	YGL116W|YDL008W|YDR054C|YGL003C|YBL084C	sce:YGL116W|sce:YDL008W|sce:YDR054C|sce:YGL003C|sce:YBL084C|	852762|851554|851624|852881|852194|	http://www.genome.jp/kegg-bin/show_pathway?sce04120/sce:YGL003C%09red/sce:YDL008W%09red/sce:YGL116W%09red/sce:YBL084C%09red/sce:YDR054C%09red
Selenocompound metabolism	KEGG PATHWAY	sce00450	1	12	0.833829	1	YHR106W	sce:YHR106W|	856506|	http://www.genome.jp/kegg-bin/show_pathway?sce00450/sce:YHR106W%09red
Protein export	KEGG PATHWAY	sce03060	2	22	0.83443	1	YLR378C|YKL154W	sce:YLR378C|sce:YKL154W|	851095|853702|	http://www.genome.jp/kegg-bin/show_pathway?sce03060/sce:YLR378C%09red/sce:YKL154W%09red
Propanoate metabolism	KEGG PATHWAY	sce00640	1	13	0.855284	1	YPR002W	sce:YPR002W|	856108|	http://www.genome.jp/kegg-bin/show_pathway?sce00640/sce:YPR002W%09red
Sphingolipid metabolism	KEGG PATHWAY	sce00600	1	14	0.873972	1	YKL008C	sce:YKL008C|	853861|	http://www.genome.jp/kegg-bin/show_pathway?sce00600/sce:YKL008C%09red
Porphyrin and chlorophyll metabolism	KEGG PATHWAY	sce00860	1	17	0.916777	1	YAL039C	sce:YAL039C|	851192|	http://www.genome.jp/kegg-bin/show_pathway?sce00860/sce:YAL039C%09red
Regulation of autophagy	KEGG PATHWAY	sce04140	1	17	0.916777	1	YBR097W	sce:YBR097W|	852394|	http://www.genome.jp/kegg-bin/show_pathway?sce04140/sce:YBR097W%09red
Cysteine and methionine metabolism	KEGG PATHWAY	sce00270	3	40	0.928686	1	YGL202W|YNL277W|YOL049W	sce:YGL202W|sce:YNL277W|sce:YOL049W|	852672|855444|854108|	http://www.genome.jp/kegg-bin/show_pathway?sce00270/sce:YNL277W%09red/sce:YGL202W%09red/sce:YOL049W%09red
Protein processing in endoplasmic reticulum	KEGG PATHWAY	sce04141	8	86	0.930781	1	YLR378C|YOR085W|YJL073W|YOR288C|YCR067C|YCL043C|YJL002C|YGL027C	sce:YLR378C|sce:YOR085W|sce:YJL073W|sce:YOR288C|sce:YCR067C|sce:YCL043C|sce:YJL002C|sce:YGL027C|	851095|854252|853372|854462|850431|850314|853455|852857|	http://www.genome.jp/kegg-bin/show_pathway?sce04141/sce:YJL073W%09red/sce:YOR288C%09red/sce:YCR067C%09red/sce:YLR378C%09red/sce:YJL002C%09red/sce:YCL043C%09red/sce:YGL027C%09red/sce:YOR085W%09red
Terpenoid backbone biosynthesis	KEGG PATHWAY	sce00900	1	19	0.936898	1	YNR043W	sce:YNR043W|	855779|	http://www.genome.jp/kegg-bin/show_pathway?sce00900/sce:YNR043W%09red
Purine metabolism	KEGG PATHWAY	sce00230	9	98	0.945256	1	YKL127W|YGL248W|YJR006W|YJR043C|YLR028C|YER070W|YMR105C|YBL035C|YNL102W	sce:YKL127W|sce:YGL248W|sce:YJR006W|sce:YJR043C|sce:YLR028C|sce:YER070W|sce:YMR105C|sce:YBL035C|sce:YNL102W|	853732|852644|853462|853500|850715|856801|855131|852245|855621|	http://www.genome.jp/kegg-bin/show_pathway?sce00230/sce:YKL127W%09red/sce:YMR105C%09red/sce:YGL248W%09red/sce:YLR028C%09red/sce:YNL102W%09red/sce:YJR043C%09red/sce:YJR006W%09red/sce:YER070W%09red/sce:YBL035C%09red
Regulation of mitophagy - yeast	KEGG PATHWAY	sce04139	2	41	0.980754	1	YOL105C|YNL283C	sce:YOL105C|sce:YNL283C|	854046|855438|	http://www.genome.jp/kegg-bin/show_pathway?sce04139/sce:YNL283C%09red/sce:YOL105C%09red
RNA degradation	KEGG PATHWAY	sce03018	3	61	0.992238	1	YMR205C|YGL213C|YMR323W	sce:YMR205C|sce:YGL213C|sce:YMR323W|	855245|852659|855373|	http://www.genome.jp/kegg-bin/show_pathway?sce03018/sce:YMR205C%09red/sce:YGL213C%09red/sce:YMR323W%09red
Oxidative phosphorylation	KEGG PATHWAY	sce00190	2	72	0.999583	1	YGL008C|YKL080W	sce:YGL008C|sce:YKL080W|	852876|853782|	http://www.genome.jp/kegg-bin/show_pathway?sce00190/sce:YKL080W%09red/sce:YGL008C%09red
Endocytosis	KEGG PATHWAY	sce04144	2	73	0.999633	1	YDL161W|YDR323C	sce:YDL161W|sce:YDR323C|	851392|851923|	http://www.genome.jp/kegg-bin/show_pathway?sce04144/sce:YDR323C%09red/sce:YDL161W%09red
Ribosome biogenesis in eukaryotes	KEGG PATHWAY	sce03008	3	89	0.999697	1	YGR030C|YLR022C|YOR119C	sce:YGR030C|sce:YLR022C|sce:YOR119C|	852918|850709|854286|	http://www.genome.jp/kegg-bin/show_pathway?sce03008/sce:YOR119C%09red/sce:YGR030C%09red/sce:YLR022C%09red
RNA transport	KEGG PATHWAY	sce03013	3	93	0.999813	1	YKL057C|YGR030C|YGL049C	sce:YKL057C|sce:YGR030C|sce:YGL049C|	853808|852918|852833|	http://www.genome.jp/kegg-bin/show_pathway?sce03013/sce:YGL049C%09red/sce:YGR030C%09red/sce:YKL057C%09red
Spliceosome	KEGG PATHWAY	sce03040	2	79	0.99983	1	YGR129W|YDR473C	sce:YGR129W|sce:YDR473C|	853030|852084|	http://www.genome.jp/kegg-bin/show_pathway?sce03040/sce:YDR473C%09red/sce:YGR129W%09red
Ribosome	KEGG PATHWAY	sce03010	3	181	1	1	YOR063W|YDR405W|YJR113C	sce:YOR063W|sce:YDR405W|sce:YJR113C|	854229|852014|853578|	http://www.genome.jp/kegg-bin/show_pathway?sce03010/sce:YJR113C%09red/sce:YOR063W%09red/sce:YDR405W%09red
--------------------
#Term	Database	ID	Input number	Background number	P-Value	Corrected P-Value	Input	KEGG_ID/KO	Entrez_ID	Hyperlink
--------------------
#Term	Database	ID	Input number	Background number	P-Value	Corrected P-Value	Input	KEGG_ID/KO	Entrez_ID	Hyperlink
--------------------

## Sheet: I932-24vsI932-72.KEGG
#Term	Database	ID	Input number	Background number	P-Value	Corrected P-Value	Input	KEGG_ID/KO	Entrez_ID	Hyperlink
Metabolic pathways	KEGG PATHWAY	sce01100	626	699	0.0251252	0.80916	YPL076W|YAL012W|YHR163W|YHR100C|YDR050C|YMR323W|YGL047W|YMR165C|YDR481C|YER014W|YMR205C|YCR005C|YCR105W|YIL099W|YGL037C|YDL238C|YHR007C|YLR089C|YEL058W|YNL113W|YBR248C|YFL045C|YBR117C|YIL124W|YPR190C|YDR045C|YGR194C|YMR009W|YBR159W|YAR073W|YEL051W|YEL029C|YDL246C|YOR202W|YLL062C|YJL101C|YPL175W|YER070W|YPL262W|YHR025W|YML056C|YIL074C|YOR388C|YDL086W|YCL040W|YOL058W|YIR031C|YCR012W|YIL021W|YGL026C…	sce:YPL076W|sce:YAL012W|sce:YHR163W|sce:YHR100C|sce:YDR050C|sce:YMR323W|sce:YGL047W|sce:YMR165C|sce:YDR481C|sce:YER014W|sce:YMR205C|sce:YCR005C|sce:YCR105W|sce:YIL099W|sce:YGL037C|sce:YDL238C|sce:YHR007C|sce:YLR089C|sce:YEL058W|sce:YNL113W|sce:YBR248C|sce:YFL045C|sce:YBR117C|sce:YIL124W|sce:YPR190C|sce:YDR045C|sce:YGR194C|sce:YMR009W|sce:YBR159W|sce:YHR216W|sce:YEL051W|sce:YEL029C|sce:YDL246C|sce…	856029|851221|856568|856500|851620|855373|852835|855201|852092|856733|855245|850361|850469|854708|852846|851360|856398|850778|856652|855609|852550|850499|852414|854682|856320|851615|853108|855021|852456|856626|856659|856683|851351|854377|850664|853344|855928|856801|855866|856420|854948|854736|854570|851472|850317|854096|854849|850370|854791|852858|854627|854845|856188|851777|851956|853508|852903|…	http://www.genome.jp/kegg-bin/show_pathway?sce01100/sce:YJL221C%09red/sce:YKL045W%09red/sce:YNL241C%09red/sce:YLR134W%09red/sce:YEL027W%09red/sce:YGR175C%09red/sce:YHR063C%09red/sce:YGR208W%09red/sce:YGL184C%09red/sce:YDR111C%09red/sce:YGR292W%09red/sce:YJL046W%09red/sce:YFR055W%09red/sce:YJR109C%09red/sce:YCL030C%09red/sce:YPL053C%09red/sce:YDL244W%09red/sce:YDR050C%09red/sce:YIL116W%09red/sce:Y…
Biosynthesis of antibiotics	KEGG PATHWAY	sce01130	214	224	0.0421754	0.80916	YAL012W|YKL067W|YMR318C|YOL064C|YMR323W|YKL019W|YGL012W|YGR248W|YKL060C|YMR205C|YGR087C|YMR110C|YCR005C|YCR105W|YKL035W|YOL061W|YOL126C|YDL080C|YHR183W|YJL071W|YKR043C|YBR196C|YHR007C|YGR240C|YMR083W|YEL058W|YHR182C-A|YGR208W|YGR256W|YPL117C|YKL152C|YMR062C|YNL316C|YLR450W|YBR117C|YBR166C|YIL116W|YIR034C|YGL148W|YFL018C|YLR058C|YDL166C|YPR001W|YDR178W|YLR164W|YBR249C|YHR137W|YPL262W|YBR116C|YGR06…	sce:YAL012W|sce:YKL067W|sce:YMR318C|sce:YOL064C|sce:YMR323W|sce:YKL019W|sce:YGL012W|sce:YGR248W|sce:YKL060C|sce:YMR205C|sce:YGR087C|sce:YMR110C|sce:YCR005C|sce:YCR105W|sce:YKL035W|sce:YOL061W|sce:YOL126C|sce:YDL080C|sce:YHR183W|sce:YJL071W|sce:YKR043C|sce:YBR196C|sce:YHR007C|sce:YGR240C|sce:YMR083W|sce:YEL058W|sce:YHR183W|sce:YGR208W|sce:YGR256W|sce:YPL117C|sce:YKL152C|sce:YMR062C|sce:YNL316C|sce…	851221|853798|855368|854090|855373|853849|852872|853163|853805|855245|852978|855137|850361|850469|853830|854093|853994|851479|856589|853374|853917|852495|856398|853155|855107|856652|856589|853122|853172|855986|853705|855084|855400|851171|852414|852464|854690|854852|852729|850527|850747|851388|856107|851758|850861|852551|856539|855866|852414|852951|851193|850295|854913|854310|854736|855848|850317|…	http://www.genome.jp/kegg-bin/show_pathway?sce01130/sce:YOR323C%09red/sce:YOR142W%09red/sce:YML008C%09red/sce:YPL111W%09red/sce:YNL241C%09red/sce:YLR446W%09red/sce:YLR134W%09red/sce:YKL060C%09red/sce:YCR105W%09red/sce:YMR099C%09red/sce:YBL068W%09red/sce:YDR158W%09red/sce:YGR175C%09red/sce:YOR095C%09red/sce:YGR208W%09red/sce:YHR163W%09red/sce:YAL012W%09red/sce:YNL280C%09red/sce:YNL037C%09red/sce:Y…
Biosynthesis of secondary metabolites	KEGG PATHWAY	sce01110	276	298	0.052558	0.80916	YNR043W|YDR354W|YMR318C|YCL018W|YMR323W|YMR165C|YJL196C|YGR248W|YER014W|YKL060C|YDR226W|YMR205C|YGR087C|YMR110C|YCR005C|YLR432W|YML075C|YOL061W|YOL126C|YDL080C|YJR073C|YKR089C|YHR183W|YOR274W|YGR157W|YBR196C|YHR007C|YGR240C|YMR083W|YPR145W|YOL033W|YHR182C-A|YJR130C|YBR248C|YPL117C|YKL152C|YDL015C|YFL045C|YNL316C|YLR450W|YFR055W|YGR256W|YER026C|YPR160W-A|YBR166C|YMR108W|YIL155C|YOL143C|YIR034C|YDR…	sce:YNR043W|sce:YDR354W|sce:YMR318C|sce:YCL018W|sce:YMR323W|sce:YMR165C|sce:YJL196C|sce:YGR248W|sce:YER014W|sce:YKL060C|sce:YDR226W|sce:YMR205C|sce:YGR087C|sce:YMR110C|sce:YCR005C|sce:YLR432W|sce:YML075C|sce:YOL061W|sce:YOL126C|sce:YDL080C|sce:YJR073C|sce:YKR089C|sce:YHR183W|sce:YOR274W|sce:YGR157W|sce:YBR196C|sce:YHR007C|sce:YGR240C|sce:YMR083W|sce:YPR145W|sce:YOL033W|sce:YHR183W|sce:YJR130C|sce…	855779|851956|855368|850342|855373|855201|853243|853163|856733|853805|851812|855245|852978|855137|850361|851152|854900|854093|853994|851479|853536|853964|856589|854448|853061|852495|856398|853155|855107|856268|854124|856589|853594|852550|855986|853705|851547|850499|855400|851171|850616|853172|856748|856289|852464|855135|854651|854022|854852|852113|852729|850527|855552|851388|856626|855750|854377|…	http://www.genome.jp/kegg-bin/show_pathway?sce01110/sce:YPR006C%09red/sce:YOR323C%09red/sce:YOR142W%09red/sce:YML008C%09red/sce:YIR031C%09red/sce:YNL241C%09red/sce:YLR446W%09red/sce:YLR134W%09red/sce:YKL060C%09red/sce:YER141W%09red/sce:YPL172C%09red/sce:YOL143C%09red/sce:YBL068W%09red/sce:YDR158W%09red/sce:YMR108W%09red/sce:YIL155C%09red/sce:YHR216W%09red/sce:YGR175C%09red/sce:YOR095C%09red/sce:Y…
Carbon metabolism	KEGG PATHWAY	sce01200	113	114	0.0698305	0.80916	YHR163W|YMR323W|YGR248W|YKL060C|YML070W|YDR178W|YCR005C|YOL061W|YHR183W|YBR196C|YGR240C|YHR182C-A|YGR208W|YGR256W|YKL152C|YBR117C|YFL018C|YMR205C|YPR001W|YER081W|YNR001C|YPL262W|YKL029C|YBR116C|YAL038W|YCL064C|YOR142W|YIL074C|YOR393W|YCL040W|YJL120W|YIR031C|YCR012W|YFL030W|YGR254W|YPR074C|YLR354C|YJR009C|YNL241C|YDL066W|YAL054C|YOR095C|YOR184W|YOR388C|YBL068W|YDL021W|YBR263W|YGR192C|YPL017C|YDL16…	sce:YHR163W|sce:YMR323W|sce:YGR248W|sce:YKL060C|sce:YML070W|sce:YDR178W|sce:YCR005C|sce:YOL061W|sce:YHR183W|sce:YBR196C|sce:YGR240C|sce:YHR183W|sce:YGR208W|sce:YGR256W|sce:YKL152C|sce:YBR117C|sce:YFL018C|sce:YMR205C|sce:YPR001W|sce:YER081W|sce:YNR001C|sce:YPL262W|sce:YKL029C|sce:YBR117C|sce:YAL038W|sce:YCL064C|sce:YOR142W|sce:YIL074C|sce:YPL281C|sce:YCL040W|sce:YJL121C|sce:YIR031C|sce:YCR012W|sce…	856568|855373|853163|853805|854932|851758|850361|854093|856589|852495|853155|856589|853122|853172|853705|852414|850527|855245|856107|856814|855732|855866|853839|852414|851193|850295|854310|854736|855848|850317|853322|854849|850370|850514|853169|856188|851068|853465|855480|851493|851245|854262|854356|854570|852211|851541|852565|853106|856090|851386|853777|850685|853755|853917|851092|850614|856079|…	http://www.genome.jp/kegg-bin/show_pathway?sce01200/sce:YPR006C%09red/sce:YOR142W%09red/sce:YIR031C%09red/sce:YNL241C%09red/sce:YLR446W%09red/sce:YKL060C%09red/sce:YBL068W%09red/sce:YOR095C%09red/sce:YGR208W%09red/sce:YKL085W%09red/sce:YDR111C%09red/sce:YNL037C%09red/sce:YER065C%09red/sce:YPR001W%09red/sce:YKL029C%09red/sce:YGR043C%09red/sce:YDL021W%09red/sce:YHR183W%09red/sce:YNL071W%09red/sce:Y…
Biosynthesis of amino acids	KEGG PATHWAY	sce01230	116	123	0.12934	0.80916	YAL012W|YIL094C|YCL018W|YMR323W|YKL060C|YMR205C|YCR005C|YOL061W|YJL071W|YGR240C|YGR208W|YBR248C|YKL152C|YMR062C|YNL316C|YFR055W|YBR117C|YIL116W|YIR034C|YDR502C|YOR202W|YPR001W|YER081W|YBR249C|YBR116C|YAL038W|YHR025W|YIL074C|YOR393W|YOL058W|YJL120W|YDL182W|YCR012W|YJR148W|YGL026C|YGR254W|YPR074C|YLR354C|YDR354W|YJR009C|YJR139C|YPL111W|YPR060C|YDL066W|YER023W|YER052C|YIL020C|YOR184W|YMR108W|YNR050C…	sce:YAL012W|sce:YIL094C|sce:YCL018W|sce:YMR323W|sce:YKL060C|sce:YMR205C|sce:YCR005C|sce:YOL061W|sce:YJL071W|sce:YGR240C|sce:YGR208W|sce:YBR248C|sce:YKL152C|sce:YMR062C|sce:YNL316C|sce:YFR055W|sce:YBR117C|sce:YIL116W|sce:YIR034C|sce:YDR502C|sce:YOR202W|sce:YPR001W|sce:YER081W|sce:YBR249C|sce:YBR117C|sce:YAL038W|sce:YHR025W|sce:YIL074C|sce:YPL281C|sce:YOL058W|sce:YJL121C|sce:YDL182W|sce:YCR012W|sce…	851221|854714|850342|855373|853805|855245|850361|854093|853374|853155|853122|852550|853705|855084|855400|850616|852414|854690|854852|852113|854377|856107|856814|852551|852414|851193|856420|854736|855848|854096|853322|851346|850370|853613|852858|853169|856188|851068|851956|853465|853604|855993|856173|851493|856744|856778|854792|854356|855135|855786|852211|850327|851541|851069|853395|853106|850877|…	http://www.genome.jp/kegg-bin/show_pathway?sce01230/sce:YOR323C%09red/sce:YHR018C%09red/sce:YPL111W%09red/sce:YNL037C%09red/sce:YKL060C%09red/sce:YBL068W%09red/sce:YAL038W%09red/sce:YJR130C%09red/sce:YOR095C%09red/sce:YGR208W%09red/sce:YGL184C%09red/sce:YDR111C%09red/sce:YAL012W%09red/sce:YFR055W%09red/sce:YCL030C%09red/sce:YJR139C%09red/sce:YNL316C%09red/sce:YPR001W%09red/sce:YJR016C%09red/sce:Y…
Purine metabolism	KEGG PATHWAY	sce00230	92	98	0.169131	0.80916	YPR187W|YDR121W|YCL050C|YOR340C|YLR432W|YOL061W|YIR027C|YDL238C|YNL113W|YJR063W|YOL005C|YOR341W|YPR190C|YJL148W|YMR105C|YDL166C|YAR073W|YIL020C-A|YER070W|YNL220W|YNL102W|YAL038W|YGL248W|YJL064W|YIL021W|YKL127W|YJL026W|YPR175W|YKL067W|YDL102W|YOR207C|YLR028C|YML056C|YOR151C|YJL065C|YBR111C|YKL045W|YBL068W|YDR404C|YGR180C|YDR399W|YKL001C|YOR128C|YAR075W|YPR010C|YNL151C|YKL144C|YOR360C|YIR008C|YJL00…	sce:YPR187W|sce:YDR121W|sce:YCL050C|sce:YOR340C|sce:YLR432W|sce:YOL061W|sce:YIR027C|sce:YDL238C|sce:YNL113W|sce:YJR063W|sce:YOL005C|sce:YOR341W|sce:YPR190C|sce:YJL148W|sce:YMR105C|sce:YDL166C|sce:YHR216W|sce:YIL021W|sce:YER070W|sce:YNL220W|sce:YNL102W|sce:YAL038W|sce:YGL248W|sce:YJL065C|sce:YIL021W|sce:YKL127W|sce:YJL026W|sce:YPR175W|sce:YKL067W|sce:YDL102W|sce:YOR207C|sce:YLR028C|sce:YML056C|sce…	856317|851699|850307|854518|851152|854093|854845|851360|855609|853526|854157|854519|856320|853293|855131|851388|856626|854791|856801|855501|855621|851193|852644|853381|854791|853732|853427|856305|853798|851456|854382|850715|854948|854322|853381|852408|853821|852211|852013|853091|852008|853869|854295|856626|856119|855571|853713|854542|854825|853452|854385|852143|851615|855737|856226|856375|855149|…	http://www.genome.jp/kegg-bin/show_pathway?sce00230/sce:YKL045W%09red/sce:YBL068W%09red/sce:YNR003C%09red/sce:YOR128C%09red/sce:YGR061C%09red/sce:YOR341W%09red/sce:YGR180C%09red/sce:YAL038W%09red/sce:YJL065C%09red/sce:YDR404C%09red/sce:YMR217W%09red/sce:YNL248C%09red/sce:YDR121W%09red/sce:YJL148W%09red/sce:YDR045C%09red/sce:YPR110C%09red/sce:YKL127W%09red/sce:YGL248W%09red/sce:YLR028C%09red/sce:Y…
Pyrimidine metabolism	KEGG PATHWAY	sce00240	69	73	0.198837	0.80916	YJR109C|YKL144C|YHR106W|YPR187W|YJR006W|YJR069C|YDR121W|YMR226C|YBL035C|YEL021W|YOR210W|YOR340C|YJL064W|YJL026C-A|YLR420W|YDR353W|YJL026W|YHR144C|YDR156W|YDR045C|YNR003C|YIL021W|YOR151C|YPR175W|YKL067W|YKL216W|YDL102W|YIR008C|YMR271C|YGL070C|YHR128W|YPR110C|YOR074C|YNL113W|YJR063W|YOL005C|YJR057W|YPR062W|YHR143W-A|YDR400W|YOR341W|YOR116C|YJL065C|YER005W|YJL148W|YOR207C|YDL150W|YPR190C|YBL039C-A|Y…	sce:YJR109C|sce:YKL144C|sce:YHR106W|sce:YPR187W|sce:YJR006W|sce:YJR069C|sce:YDR121W|sce:YMR226C|sce:YBL035C|sce:YEL021W|sce:YOR210W|sce:YOR340C|sce:YJL065C|sce:YJL026W|sce:YLR420W|sce:YDR353W|sce:YJL026W|sce:YHR144C|sce:YDR156W|sce:YDR045C|sce:YNR003C|sce:YIL021W|sce:YOR151C|sce:YPR175W|sce:YKL067W|sce:YKL216W|sce:YDL102W|sce:YIR008C|sce:YMR271C|sce:YGL070C|sce:YHR128W|sce:YPR110C|sce:YOR074C|sce…	853573|853713|856506|856317|853462|853532|851699|855266|852245|856692|854385|854518|853381|853427|851139|851955|853427|856548|851734|851615|855737|854791|854322|856305|853798|853664|851456|854825|855313|852810|856529|856226|854241|855609|853526|854157|853520|856175|856547|852009|854519|854283|853381|856722|853293|854382|851404|856320|852241|853821|852554|852013|853091|853844|853311|855473|853567|…	http://www.genome.jp/kegg-bin/show_pathway?sce00240/sce:YDR045C%09red/sce:YPR110C%09red/sce:YBL039C%09red/sce:YKL045W%09red/sce:YNL248C%09red/sce:YPR190C%09red/sce:YPR175W%09red/sce:YJR103W%09red/sce:YDR353W%09red/sce:YKL024C%09red/sce:YHR143W-A%09red/sce:YJR069C%09red/sce:YML106W%09red/sce:YEL021W%09red/sce:YMR226C%09red/sce:YOR340C%09red/sce:YOR341W%09red/sce:YKL216W%09red/sce:YNR003C%09red/sce…
Ribosome	KEGG PATHWAY	sce03010	160	181	0.220481	0.80916	YJR113C|YGL123W|YDR405W|YDR025W|YLR333C|YKR057W|YGR148C|YER131W|YPL249C-A|YLR388W|YHL015W|YPL220W|YKL006W|YPR102C|YLR048W|YJL191W|YLR340W|YFL034C-A|YNL302C|YBL027W|YNL081C|YNL096C|YNL284C|YDR115W|YHL033C|YDL081C|YIL148W|YBR084C-A|YJL136C|YOR150W|YNL178W|YLR009W|YDR450W|YOR312C|YDR418W|YCR003W|YHR203C|YIL018W|YDL075W|YPL079W|YDL061C|YMR142C|YGL031C|YER102W|YPR043W|YPL198W|YDR382W|YGL103W|YKL156W|Y…	sce:YJR113C|sce:YGL123W|sce:YDR405W|sce:YDR025W|sce:YLR333C|sce:YKR057W|sce:YGR148C|sce:YER131W|sce:YPL249C-A|sce:YLR388W|sce:YHL015W|sce:YPL220W|sce:YKL006W|sce:YPR102C|sce:YLR048W|sce:YJL191W|sce:YLR340W|sce:YFL034C-A|sce:YNL302C|sce:YBR084C-A|sce:YNL081C|sce:YNL096C|sce:YNL284C|sce:YDR115W|sce:YHL033C|sce:YDL081C|sce:YKR094C|sce:YBR084C-A|sce:YJL136C|sce:YOR150W|sce:YNL178W|sce:YLR009W|sce:YML…	853578|852754|852014|851589|851045|853931|853051|856868|855826|851104|856371|855881|853864|856217|850737|853248|851052|850509|855414|852379|855643|855628|855436|851692|856352|851478|853969|852379|853305|854321|855543|850695|854982|854489|856656|850359|853610|854794|851484|856026|851498|855173|852852|856839|856156|855903|851990|852775|853700|852058|856250|853128|855881|854409|854029|854468|854984|…	http://www.genome.jp/kegg-bin/show_pathway?sce03010/sce:YMR230W%09red/sce:YML025C%09red/sce:YDR405W%09red/sce:YJL191W%09red/sce:YGR034W%09red/sce:YLR264W%09red/sce:YMR142C%09red/sce:YFL034C-A%09red/sce:YML063W%09red/sce:YNL185C%09red/sce:YOR369C%09red/sce:YGL147C%09red/sce:YPL013C%09red/sce:YLR406C%09red/sce:YDR382W%09red/sce:YLR009W%09red/sce:YDR337W%09red/sce:YKR094C%09red/sce:YML026C%09red/sce…
Citrate cycle (TCA cycle)	KEGG PATHWAY	sce00020	32	32	0.234354	0.80916	YIL125W|YKL148C|YDR178W|YCR005C|YOR142W|YDR148C|YKL141W|YPR001W|YNL009W|YGR244C|YDL078C|YER178W|YFL018C|YBR221C|YOL126C|YNR001C|YNL071W|YDL066W|YJL045W|YLR304C|YMR118C|YPL262W|YLR164W|YOR136W|YKR097W|YPL017C|YBR218C|YGL062W|YNL037C|YKL085W|YLL041C|YLR174W	sce:YIL125W|sce:YKL148C|sce:YDR178W|sce:YCR005C|sce:YOR142W|sce:YDR148C|sce:YKL141W|sce:YPR001W|sce:YNL009W|sce:YGR244C|sce:YDL078C|sce:YER178W|sce:YFL018C|sce:YBR221C|sce:YOL126C|sce:YNR001C|sce:YNL071W|sce:YDL066W|sce:YJL045W|sce:YLR304C|sce:YMR118C|sce:YPL262W|sce:YLR164W|sce:YOR136W|sce:YKR097W|sce:YPL017C|sce:YBR218C|sce:YGL062W|sce:YNL037C|sce:YKL085W|sce:YLL041C|sce:YLR174W|	854681|853709|851758|850361|854310|851726|853716|856107|855723|853159|851481|856925|850527|852522|853994|855732|855653|851493|853405|851013|855145|855866|850861|854303|853972|856090|852519|852818|855691|853777|850685|850871|	http://www.genome.jp/kegg-bin/show_pathway?sce00020/sce:YOR142W%09red/sce:YKR097W%09red/sce:YNL037C%09red/sce:YPL017C%09red/sce:YLR174W%09red/sce:YDL066W%09red/sce:YBR218C%09red/sce:YKL085W%09red/sce:YCR005C%09red/sce:YLR304C%09red/sce:YNR001C%09red/sce:YFL018C%09red/sce:YNL009W%09red/sce:YDR178W%09red/sce:YKL141W%09red/sce:YER178W%09red/sce:YDR148C%09red/sce:YMR118C%09red/sce:YKL148C%09red/sce:Y…
Starch and sucrose metabolism	KEGG PATHWAY	sce00500	39	40	0.236247	0.80916	YMR278W|YPR160C-A|YFR015C|YIL172C|YJL216C|YFR052C-A|YKL035W|YKL127W|YIL099W|YDR261C|YGL253W|YGR032W|YPR184W|YEL011W|YBR196C|YJR153W|YLR342W|YGR287C|YLR258W|YMR261C|YLR446W|YPR160W-A|YOL157C|YFR053C|YDR001C|YIL162W|YDR074W|YMR105C|YCL040W|YBR001C|YDR516C|YPR026W|YGR292W|YBR299W|YPR160W|YJL221C|YBR126C|YML100W|YGR282C	sce:YMR278W|sce:YPR160W|sce:YFR015C|sce:YJL221C|sce:YJL216C|sce:YFR053C|sce:YKL035W|sce:YKL127W|sce:YIL099W|sce:YDR261C|sce:YGL253W|sce:YGR032W|sce:YPR184W|sce:YEL011W|sce:YBR196C|sce:YJR153W|sce:YLR342W|sce:YGR287C|sce:YLR258W|sce:YMR261C|sce:YLR446W|sce:YPR160W|sce:YOL157C|sce:YFR053C|sce:YDR001C|sce:YIL162W|sce:YDR074W|sce:YMR105C|sce:YCL040W|sce:YBR001C|sce:YDR516C|sce:YPR026W|sce:YGR292W|sce…	855321|856289|850569|853235|853214|850614|853830|853732|854708|851848|852639|852920|856314|856705|852495|853618|851055|853204|850962|855303|851167|856289|854008|850614|851564|854644|851646|855131|850317|852286|852128|856137|853209|852602|856289|853235|852423|854872|853199|	http://www.genome.jp/kegg-bin/show_pathway?sce00500/sce:YJL221C%09red/sce:YFR015C%09red/sce:YJL216C%09red/sce:YPR026W%09red/sce:YMR105C%09red/sce:YLR446W%09red/sce:YEL011W%09red/sce:YDR001C%09red/sce:YLR258W%09red/sce:YBR299W%09red/sce:YMR261C%09red/sce:YPR184W%09red/sce:YPR160W%09red/sce:YJR153W%09red/sce:YGR292W%09red/sce:YDR516C%09red/sce:YGL253W%09red/sce:YLR342W%09red/sce:YFR053C%09red/sce:Y…
Various types of N-glycan biosynthesis	KEGG PATHWAY	sce00513	30	30	0.243985	0.80916	YDL232W|YGL047W|YPL050C|YBL083C|YOR103C|YOR085W|YML115C|YNL219C|YGL022W|YJL183W|YNR030W|YGL065C|YLR057W|YJR075W|YJL186W|YJL002C|YJR131W|YER001W|YPL053C|YBL082C|YDR245W|YBR015C|YML019W|YGL038C|YBR070C|YOR102W|YMR149W|YGL226C-A|YEL002C|YNL048W	sce:YDL232W|sce:YGL047W|sce:YPL050C|sce:YBL082C|sce:YOR103C|sce:YOR085W|sce:YML115C|sce:YNL219C|sce:YGL022W|sce:YJL183W|sce:YNR030W|sce:YGL065C|sce:YLR057W|sce:YJR075W|sce:YJL186W|sce:YJL002C|sce:YJR131W|sce:YER001W|sce:YPL053C|sce:YBL082C|sce:YDR245W|sce:YBR015C|sce:YML019W|sce:YGL038C|sce:YBR070C|sce:YOR103C|sce:YMR149W|sce:YGL226C-A|sce:YEL002C|sce:YNL048W|	851366|852835|856057|852196|854270|854252|854925|855502|852862|853256|855764|852815|850746|853538|853253|853455|853595|856718|856054|852196|851832|852303|854989|852845|852362|854270|855180|852625|856716|855679|	http://www.genome.jp/kegg-bin/show_pathway?sce00513/sce:YDR245W%09red/sce:YPL053C%09red/sce:YGL038C%09red/sce:YGL065C%09red/sce:YGL047W%09red/sce:YNL048W%09red/sce:YOR085W%09red/sce:YBR070C%09red/sce:YOR103C%09red/sce:YLR057W%09red/sce:YJR075W%09red/sce:YNL219C%09red/sce:YML019W%09red/sce:YPL050C%09red/sce:YML115C%09red/sce:YJR131W%09red/sce:YGL022W%09red/sce:YJL186W%09red/sce:YER001W%09red/sce:Y…
Peroxisome	KEGG PATHWAY	sce04146	37	38	0.245644	0.80916	YDR142C|YOR317W|YLR252W|YDR329C|YDL065C|YGL205W|YKL188C|YNL203C|YDR347W|YAR035W|YLR174W|YFL030W|YGR088W|YGL067W|YNL009W|YHR008C|YDR244W|YER024W|YNL202W|YLR191W|YDR265W|YLR284C|YDR256C|YEL020C|YDL066W|YLR251W|YJR104C|YIL160C|YJL210W|YER015W|YMR208W|YJR101W|YKL197C|YMR026C|YML042W|YGL153W|YPL147W	sce:YDR142C|sce:YOR317W|sce:YLR251W|sce:YDR329C|sce:YDL065C|sce:YGL205W|sce:YKL188C|sce:YNL202W|sce:YDR347W|sce:YAR035W|sce:YLR174W|sce:YFL030W|sce:YGR088W|sce:YGL067W|sce:YNL009W|sce:YHR008C|sce:YDR244W|sce:YER024W|sce:YNL202W|sce:YLR191W|sce:YDR265W|sce:YLR284C|sce:YDR256C|sce:YEL020C|sce:YDL066W|sce:YLR251W|sce:YJR104C|sce:YIL160C|sce:YJL210W|sce:YER015W|sce:YMR208W|sce:YJR101W|sce:YKL197C|sce…	851720|854495|850953|851929|851494|852667|853647|855518|851948|851285|850871|850514|852979|852813|855723|856399|851831|856745|855518|850888|851858|850990|851843|856694|851493|850953|853568|854646|853219|856734|855248|853565|853636|855041|854965|852724|855956|	http://www.genome.jp/kegg-bin/show_pathway?sce04146/sce:YJL210W%09red/sce:YGL067W%09red/sce:YGR088W%09red/sce:YEL020C%09red/sce:YML042W%09red/sce:YDR347W%09red/sce:YKL188C%09red/sce:YJR101W%09red/sce:YDL066W%09red/sce:YNL202W%09red/sce:YMR208W%09red/sce:YNL009W%09red/sce:YER024W%09red/sce:YGL205W%09red/sce:YDR244W%09red/sce:YAR035W%09red/sce:YGL153W%09red/sce:YDR142C%09red/sce:YLR251W%09red/sce:Y…
Glycolysis / Gluconeogenesis	KEGG PATHWAY	sce00010	54	58	0.257901	0.80916	YMR278W|YMR099C|YMR318C|YCR105W|YGL253W|YAL038W|YJL052W|YKL060C|YOR393W|YCL040W|YMR205C|YGR087C|YFR052C-A|YPL281C|YCR012W|YOL056W|YDL080C|YKR043C|YKL127W|YGR254W|YMR323W|YLR044C|YLR377C|YJR009C|YGR240C|YMR083W|YMR169C|YER178W|YBR221C|YBR196C|YPL017C|YKL152C|YOR374W|YHR174W|YMR110C|YAL054C|YLR446W|YOR347C|YDL168W|YGR192C|YFR053C|YDR050C|YMR303C|YFL018C|YDL021W|YMR105C|YDR516C|YLR134W|YLR153C|YOL08…	sce:YMR278W|sce:YMR099C|sce:YMR318C|sce:YCR105W|sce:YGL253W|sce:YAL038W|sce:YJL052W|sce:YKL060C|sce:YPL281C|sce:YCL040W|sce:YMR205C|sce:YGR087C|sce:YFR053C|sce:YPL281C|sce:YCR012W|sce:YOL056W|sce:YDL080C|sce:YKR043C|sce:YKL127W|sce:YGR254W|sce:YMR323W|sce:YLR044C|sce:YLR377C|sce:YJR009C|sce:YGR240C|sce:YMR083W|sce:YMR169C|sce:YER178W|sce:YBR221C|sce:YBR196C|sce:YPL017C|sce:YKL152C|sce:YOR374W|sce…	855321|855125|855368|850469|852639|851193|853395|853805|855848|850317|855245|852978|850614|855848|850370|854098|851479|853917|853732|853169|855373|850733|851092|853465|853155|855107|855205|856925|852522|852495|856090|853705|854556|856579|855137|851245|851167|854529|851386|853106|850614|851620|855349|850527|851541|855131|852128|850825|850846|854068|853972|852636|856044|855653|	http://www.genome.jp/kegg-bin/show_pathway?sce00010/sce:YMR105C%09red/sce:YCR105W%09red/sce:YMR205C%09red/sce:YKL127W%09red/sce:YLR446W%09red/sce:YPL061W%09red/sce:YLR134W%09red/sce:YKL060C%09red/sce:YMR099C%09red/sce:YPL017C%09red/sce:YBR196C%09red/sce:YKR043C%09red/sce:YGL253W%09red/sce:YPL281C%09red/sce:YOL086C%09red/sce:YJL052W%09red/sce:YOL056W%09red/sce:YDR516C%09red/sce:YCR012W%09red/sce:Y…
N-Glycan biosynthesis	KEGG PATHWAY	sce00510	29	30	0.28947	0.80916	YDL232W|YMR013C|YGL047W|YBL083C|YPR183W|YBR243C|YBR229C|YOR103C|YOR085W|YNL219C|YGL022W|YNR030W|YGL065C|YLR057W|YGR227W|YOR067C|YJL002C|YOR002W|YJR131W|YGL027C|YPL227C|YBL082C|YML019W|YBR070C|YOR102W|YEL002C|YMR149W|YGL226C-A|YNL048W	sce:YDL232W|sce:YMR013C|sce:YGL047W|sce:YBL082C|sce:YPR183W|sce:YBR243C|sce:YBR229C|sce:YOR103C|sce:YOR085W|sce:YNL219C|sce:YGL022W|sce:YNR030W|sce:YGL065C|sce:YLR057W|sce:YGR227W|sce:YOR067C|sce:YJL002C|sce:YOR002W|sce:YJR131W|sce:YGL027C|sce:YPL227C|sce:YBL082C|sce:YML019W|sce:YBR070C|sce:YOR103C|sce:YEL002C|sce:YMR149W|sce:YGL226C-A|sce:YNL048W|	851366|855026|852835|852196|856313|852545|852530|854270|854252|855502|852862|855764|852815|850746|853142|854233|853455|854163|853595|852857|855874|852196|854989|852362|854270|856716|855180|852625|855679|	http://www.genome.jp/kegg-bin/show_pathway?sce00510/sce:YBR070C%09red/sce:YGL065C%09red/sce:YGL027C%09red/sce:YGL047W%09red/sce:YNL048W%09red/sce:YOR002W%09red/sce:YOR085W%09red/sce:YBR243C%09red/sce:YOR067C%09red/sce:YOR103C%09red/sce:YLR057W%09red/sce:YNL219C%09red/sce:YEL002C%09red/sce:YJR131W%09red/sce:YGL022W%09red/sce:YPR183W%09red/sce:YBR229C%09red/sce:YMR013C%09red/sce:YNR030W%09red/sce:Y…
RNA polymerase	KEGG PATHWAY	sce03020	29	30	0.28947	0.80916	YPR187W|YOR210W|YOR340C|YKL144C|YIL021W|YDR156W|YDR045C|YNR003C|YPR110C|YNL113W|YJR063W|YOL005C|YHR143W-A|YOR151C|YOR341W|YOR116C|YOR207C|YPR190C|YJL148W|YDR404C|YNL248C|YDL150W|YDL140C|YIL020C-A|YGL070C|YNL151C|YOR224C|YBR154C|YPR010C	sce:YPR187W|sce:YOR210W|sce:YOR340C|sce:YKL144C|sce:YIL021W|sce:YDR156W|sce:YDR045C|sce:YNR003C|sce:YPR110C|sce:YNL113W|sce:YJR063W|sce:YOL005C|sce:YHR143W-A|sce:YOR151C|sce:YOR341W|sce:YOR116C|sce:YOR207C|sce:YPR190C|sce:YJL148W|sce:YDR404C|sce:YNL248C|sce:YDL150W|sce:YDL140C|sce:YIL021W|sce:YGL070C|sce:YNL151C|sce:YOR224C|sce:YBR154C|sce:YPR010C|	856317|854385|854518|853713|854791|851734|851615|855737|856226|855609|853526|854157|856547|854322|854519|854283|854382|856320|853293|852013|855473|851404|851415|854791|852810|855571|854399|852451|856119|	http://www.genome.jp/kegg-bin/show_pathway?sce03020/sce:YDR045C%09red/sce:YPR110C%09red/sce:YGL070C%09red/sce:YPR190C%09red/sce:YHR143W-A%09red/sce:YJL148W%09red/sce:YOR340C%09red/sce:YNR003C%09red/sce:YDL150W%09red/sce:YOR224C%09red/sce:YPR187W%09red/sce:YNL113W%09red/sce:YBR154C%09red/sce:YOR210W%09red/sce:YDR156W%09red/sce:YOR341W%09red/sce:YPR010C%09red/sce:YDL140C%09red/sce:YOR207C%09red/sce…
Glycerophospholipid metabolism	KEGG PATHWAY	sce00564	35	37	0.292368	0.80916	YHR100C|YMR006C|YCL004W|YOR311C|YMR165C|YER026C|YKR089C|YGR202C|YMR008C|YGR170W|YDR147W|YOL011W|YNL130C|YGR110W|YDL022W|YKR031C|YJR073C|YGR007W|YKR067W|YPL206C|YDL052C|YML059C|YIL124W|YOL059W|YIL155C|YDL142C|YLR133W|YHR123W|YBL011W|YBR029C|YDR284C|YNL169C|YDL023C|YGR157W|YPR140W	sce:YHR100C|sce:YMR006C|sce:YCL004W|sce:YOR311C|sce:YMR165C|sce:YER026C|sce:YKR089C|sce:YGR202C|sce:YMR008C|sce:YGR170W|sce:YDR147W|sce:YOL011W|sce:YNL130C|sce:YGR110W|sce:YDL022W|sce:YKR031C|sce:YJR073C|sce:YGR007W|sce:YKR067W|sce:YPL206C|sce:YDL052C|sce:YML059C|sce:YIL124W|sce:YOL059W|sce:YIL155C|sce:YDL142C|sce:YLR133W|sce:YHR123W|sce:YBL011W|sce:YBR029C|sce:YDR284C|sce:YNL169C|sce:YDL022W|sce…	856500|855018|850352|854488|855201|856748|853964|853116|855020|853080|851725|854151|855593|853007|851539|853902|853536|852890|853941|855895|851508|854943|854682|854095|854651|851413|850824|856523|852271|852317|851878|855552|851539|853061|856262|	http://www.genome.jp/kegg-bin/show_pathway?sce00564/sce:YHR100C%09red/sce:YJR073C%09red/sce:YNL130C%09red/sce:YOR311C%09red/sce:YMR006C%09red/sce:YGR202C%09red/sce:YER026C%09red/sce:YGR007W%09red/sce:YIL155C%09red/sce:YHR123W%09red/sce:YPL206C%09red/sce:YDL022W%09red/sce:YNL169C%09red/sce:YMR008C%09red/sce:YML059C%09red/sce:YOL059W%09red/sce:YKR031C%09red/sce:YDR284C%09red/sce:YIL124W%09red/sce:Y…
Methane metabolism	KEGG PATHWAY	sce00680	27	28	0.302372	0.80916	YMR323W|YKR043C|YBR263W|YIL074C|YKL060C|YOR393W|YMR205C|YJL068C|YPL281C|YOL056W|YFL030W|YGR254W|YLR377C|YGR240C|YGR208W|YKL152C|YHR174W|YAL054C|YOR184W|YFL053W|YOR388C|YDL021W|YLR058C|YML070W|YLR153C|YER081W|YDL168W	sce:YMR323W|sce:YKR043C|sce:YBR263W|sce:YIL074C|sce:YKL060C|sce:YPL281C|sce:YMR205C|sce:YJL068C|sce:YPL281C|sce:YOL056W|sce:YFL030W|sce:YGR254W|sce:YLR377C|sce:YGR240C|sce:YGR208W|sce:YKL152C|sce:YHR174W|sce:YAL054C|sce:YOR184W|sce:YFL053W|sce:YOR388C|sce:YDL021W|sce:YLR058C|sce:YML070W|sce:YLR153C|sce:YER081W|sce:YDL168W|	855373|853917|852565|854736|853805|855848|855245|853377|855848|854098|850514|853169|851092|853155|853122|853705|856579|851245|854356|850491|854570|851541|850747|854932|850846|856814|851386|	http://www.genome.jp/kegg-bin/show_pathway?sce00680/sce:YIL074C%09red/sce:YFL030W%09red/sce:YKL060C%09red/sce:YFL053W%09red/sce:YKR043C%09red/sce:YPL281C%09red/sce:YGR208W%09red/sce:YOL056W%09red/sce:YER081W%09red/sce:YOR388C%09red/sce:YMR323W%09red/sce:YJL068C%09red/sce:YML070W%09red/sce:YBR263W%09red/sce:YDL168W%09red/sce:YOR184W%09red/sce:YMR205C%09red/sce:YLR377C%09red/sce:YKL152C%09red/sce:Y…
Glyoxylate and dicarboxylate metabolism	KEGG PATHWAY	sce00630	25	26	0.316265	0.80916	YCR005C|YPL028W|YIR031C|YFL030W|YNL117W|YGR088W|YPR035W|YER065C|YPR006C|YDL078C|YDR256C|YMR189W|YOL126C|YNR001C|YDR019C|YGR205W|YLR304C|YAL044C|YOR388C|YFL018C|YLR058C|YBR263W|YPR001W|YPL017C|YKL085W	sce:YCR005C|sce:YPL028W|sce:YIR031C|sce:YFL030W|sce:YNL117W|sce:YGR088W|sce:YPR035W|sce:YER065C|sce:YPR006C|sce:YDL078C|sce:YDR256C|sce:YMR189W|sce:YOL126C|sce:YNR001C|sce:YDR019C|sce:YGR205W|sce:YLR304C|sce:YAL044C|sce:YOR388C|sce:YFL018C|sce:YLR058C|sce:YBR263W|sce:YPR001W|sce:YPL017C|sce:YKL085W|	850361|856079|854849|850514|855606|852979|856147|856794|856114|851481|851843|855227|853994|855732|851582|853119|851013|851254|854570|850527|850747|852565|856107|856090|853777|	http://www.genome.jp/kegg-bin/show_pathway?sce00630/sce:YPR006C%09red/sce:YGR088W%09red/sce:YIR031C%09red/sce:YPR001W%09red/sce:YPL017C%09red/sce:YKL085W%09red/sce:YCR005C%09red/sce:YLR304C%09red/sce:YOR388C%09red/sce:YNR001C%09red/sce:YFL018C%09red/sce:YPL028W%09red/sce:YER065C%09red/sce:YFL030W%09red/sce:YPR035W%09red/sce:YGR205W%09red/sce:YDR256C%09red/sce:YNL117W%09red/sce:YBR263W%09red/sce:Y…
Pyruvate metabolism	KEGG PATHWAY	sce00620	36	39	0.324158	0.80916	YAL038W|YMR207C|YOR108W|YPL028W|YDL182W|YOL126C|YIR031C|YOR040W|YNL117W|YDL131W|YDL078C|YER178W|YFL018C|YBR221C|YML054C|YNL071W|YEL071W|YMR110C|YAL054C|YOR347C|YGL062W|YDR272W|YML004C|YOR374W|YDL174C|YKL085W|YNR016C|YOL151W|YLR153C|YBL015W|YKR097W|YPL017C|YBR218C|YPL061W|YPL262W|YKL029C	sce:YAL038W|sce:YMR207C|sce:YOR108W|sce:YPL028W|sce:YDL182W|sce:YOL126C|sce:YIR031C|sce:YOR040W|sce:YNL117W|sce:YDL131W|sce:YDL078C|sce:YER178W|sce:YFL018C|sce:YBR221C|sce:YML054C|sce:YNL071W|sce:YEL071W|sce:YMR110C|sce:YAL054C|sce:YOR347C|sce:YGL062W|sce:YDR272W|sce:YML004C|sce:YOR374W|sce:YDL174C|sce:YKL085W|sce:YNR016C|sce:YOL151W|sce:YLR153C|sce:YBL015W|sce:YKR097W|sce:YPL017C|sce:YBR218C|sce…	851193|855247|854275|856079|851346|853994|854849|854205|855606|851425|851481|856925|850527|852522|854950|855653|856638|855137|851245|854529|852818|851865|855009|854556|851380|853777|855750|854014|850846|852266|853972|856090|852519|856044|855866|853839|	http://www.genome.jp/kegg-bin/show_pathway?sce00620/sce:YIR031C%09red/sce:YKR097W%09red/sce:YPL061W%09red/sce:YOR040W%09red/sce:YPL017C%09red/sce:YML054C%09red/sce:YBR218C%09red/sce:YKL085W%09red/sce:YDL174C%09red/sce:YOL151W%09red/sce:YFL018C%09red/sce:YPL028W%09red/sce:YDL131W%09red/sce:YDR272W%09red/sce:YEL071W%09red/sce:YDL182W%09red/sce:YER178W%09red/sce:YKL029C%09red/sce:YNL071W%09red/sce:Y…
Galactose metabolism	KEGG PATHWAY	sce00052	23	24	0.331301	0.80916	YMR278W|YGL253W|YCL040W|YMR205C|YJL216C|YFR052C-A|YKL035W|YKL127W|YBR020W|YGR240C|YGR287C|YBR018C|YLR446W|YOL157C|YFR053C|YIL162W|YMR105C|YIL172C|YDR516C|YDR009W|YGR292W|YBR299W|YJL221C	sce:YMR278W|sce:YGL253W|sce:YCL040W|sce:YMR205C|sce:YJL216C|sce:YFR053C|sce:YKL035W|sce:YKL127W|sce:YBR020W|sce:YGR240C|sce:YGR287C|sce:YBR018C|sce:YLR446W|sce:YOL157C|sce:YFR053C|sce:YIL162W|sce:YMR105C|sce:YJL221C|sce:YDR516C|sce:YDR009W|sce:YGR292W|sce:YBR299W|sce:YJL221C|	855321|852639|850317|855245|853214|850614|853830|853732|852308|853155|853204|852306|851167|854008|850614|854644|855131|853235|852128|851572|853209|852602|853235|	http://www.genome.jp/kegg-bin/show_pathway?sce00052/sce:YGR287C%09red/sce:YKL127W%09red/sce:YBR020W%09red/sce:YJL216C%09red/sce:YBR018C%09red/sce:YDR516C%09red/sce:YJL221C%09red/sce:YLR446W%09red/sce:YGR240C%09red/sce:YOL157C%09red/sce:YDR009W%09red/sce:YGL253W%09red/sce:YIL162W%09red/sce:YKL035W%09red/sce:YBR299W%09red/sce:YMR105C%09red/sce:YFR053C%09red/sce:YGR292W%09red/sce:YMR205C%09red/sce:Y…
Glutathione metabolism	KEGG PATHWAY	sce00480	23	24	0.331301	0.80916	YKL215C|YIR037W|YLR299W|YPR069C|YJL101C|YJL026C-A|YFR044C|YJL026W|YHR183W|YNL009W|YOL049W|YKL184W|YHR182C-A|YGR256W|YNL241C|YDL066W|YKL026C|YBR244W|YGR180C|YIR038C|YLR146C|YER070W|YLR174W	sce:YKL215C|sce:YIR037W|sce:YLR299W|sce:YPR069C|sce:YJL101C|sce:YJL026W|sce:YFR044C|sce:YJL026W|sce:YHR183W|sce:YNL009W|sce:YOL049W|sce:YKL184W|sce:YHR183W|sce:YGR256W|sce:YNL241C|sce:YDL066W|sce:YKL026C|sce:YBR244W|sce:YGR180C|sce:YIR038C|sce:YLR146C|sce:YER070W|sce:YLR174W|	853665|854855|851006|856182|853344|853427|850605|853427|856589|855723|854108|853651|856589|853172|855480|851493|853842|852546|853091|854856|850838|856801|850871|	http://www.genome.jp/kegg-bin/show_pathway?sce00480/sce:YGR256W%09red/sce:YBR244W%09red/sce:YLR299W%09red/sce:YLR146C%09red/sce:YJL026W%09red/sce:YNL241C%09red/sce:YKL026C%09red/sce:YJL101C%09red/sce:YIR037W%09red/sce:YKL215C%09red/sce:YLR174W%09red/sce:YPR069C%09red/sce:YHR183W%09red/sce:YOL049W%09red/sce:YGR180C%09red/sce:YNL009W%09red/sce:YER070W%09red/sce:YFR044C%09red/sce:YKL184W%09red/sce:Y…
One carbon pool by folate	KEGG PATHWAY	sce00670	15	15	0.344283	0.80916	YMR120C|YLR058C|YGR204W|YOR074C|YBR263W|YBR084W|YDR408C|YLR028C|YOR236W|YPL023C|YER183C|YKR080W|YBL013W|YGL125W|YDR019C	sce:YMR120C|sce:YLR058C|sce:YGR204W|sce:YOR074C|sce:YBR263W|sce:YBR084W|sce:YDR408C|sce:YLR028C|sce:YOR236W|sce:YPL023C|sce:YER183C|sce:YKR080W|sce:YBL013W|sce:YGL125W|sce:YDR019C|	855149|850747|853118|854241|852565|852378|852017|850715|854411|856084|856932|853955|852270|852752|851582|	http://www.genome.jp/kegg-bin/show_pathway?sce00670/sce:YOR236W%09red/sce:YBR263W%09red/sce:YBL013W%09red/sce:YBR084W%09red/sce:YGR204W%09red/sce:YGL125W%09red/sce:YMR120C%09red/sce:YLR028C%09red/sce:YOR074C%09red/sce:YKR080W%09red/sce:YDR408C%09red/sce:YLR058C%09red/sce:YER183C%09red/sce:YPL023C%09red/sce:YDR019C%09red
2-Oxocarboxylic acid metabolism	KEGG PATHWAY	sce01210	32	35	0.352383	0.80916	YKL106W|YIL094C|YCL018W|YHR208W|YOR108W|YCR005C|YDL182W|YER069W|YJR148W|YDR234W|YJR016C|YOL140W|YJL200C|YJL071W|YNL009W|YDL131W|YLR089C|YDR158W|YPR001W|YNR001C|YDL066W|YMR062C|YGL009C|YER052C|YLR304C|YMR108W|YLR355C|YDR111C|YOR136W|YGL202W|YNL037C|YLR174W	sce:YKL106W|sce:YIL094C|sce:YCL018W|sce:YHR208W|sce:YOR108W|sce:YCR005C|sce:YDL182W|sce:YER069W|sce:YJR148W|sce:YDR234W|sce:YJR016C|sce:YOL140W|sce:YJL200C|sce:YJL071W|sce:YNL009W|sce:YDL131W|sce:YLR089C|sce:YDR158W|sce:YPR001W|sce:YNR001C|sce:YDL066W|sce:YMR062C|sce:YGL009C|sce:YER052C|sce:YLR304C|sce:YMR108W|sce:YLR355C|sce:YDR111C|sce:YOR136W|sce:YGL202W|sce:YNL037C|sce:YLR174W|	853755|854714|850342|856615|854275|850361|851346|856800|853613|851820|853473|854025|853230|853374|855723|851425|850778|851736|856107|855732|851493|855084|852875|856778|851013|855135|851069|851690|854303|852672|855691|850871|	http://www.genome.jp/kegg-bin/show_pathway?sce01210/sce:YLR355C%09red/sce:YNL037C%09red/sce:YKL106W%09red/sce:YNL009W%09red/sce:YDL066W%09red/sce:YJL200C%09red/sce:YDR111C%09red/sce:YCR005C%09red/sce:YLR304C%09red/sce:YMR062C%09red/sce:YNR001C%09red/sce:YER052C%09red/sce:YDL131W%09red/sce:YDL182W%09red/sce:YGL009C%09red/sce:YCL018W%09red/sce:YPR001W%09red/sce:YIL094C%09red/sce:YJR016C%09red/sce:Y…
Glycine, serine and threonine metabolism	KEGG PATHWAY	sce00260	30	33	0.367938	0.80916	YAL012W|YHR025W|YKR043C|YMR226C|YER026C|YCL064C|YOL056W|YGL026C|YFL030W|YER086W|YGR155W|YDR158W|YJR139C|YGR208W|YDR019C|YKL152C|YGL196W|YER052C|YOR184W|YIL074C|YMR189W|YAL044C|YGR205W|YFL018C|YDL021W|YLR058C|YBR263W|YER081W|YPL017C|YCR053W	sce:YAL012W|sce:YHR025W|sce:YKR043C|sce:YMR226C|sce:YER026C|sce:YCL064C|sce:YOL056W|sce:YGL026C|sce:YFL030W|sce:YER086W|sce:YGR155W|sce:YDR158W|sce:YJR139C|sce:YGR208W|sce:YDR019C|sce:YKL152C|sce:YGL196W|sce:YER052C|sce:YOR184W|sce:YIL074C|sce:YMR189W|sce:YAL044C|sce:YGR205W|sce:YFL018C|sce:YDL021W|sce:YLR058C|sce:YBR263W|sce:YER081W|sce:YPL017C|sce:YCR053W|	851221|856420|853917|855266|856748|850295|854098|852858|850514|856819|853059|851736|853604|853122|851582|853705|852679|856778|854356|854736|855227|851254|853119|850527|851541|850747|852565|856814|856090|850420|	http://www.genome.jp/kegg-bin/show_pathway?sce00260/sce:YIL074C%09red/sce:YPL017C%09red/sce:YER026C%09red/sce:YKR043C%09red/sce:YMR226C%09red/sce:YGR155W%09red/sce:YGR208W%09red/sce:YOL056W%09red/sce:YAL012W%09red/sce:YER081W%09red/sce:YAL044C%09red/sce:YFL018C%09red/sce:YLR058C%09red/sce:YER052C%09red/sce:YJR139C%09red/sce:YGL196W%09red/sce:YFL030W%09red/sce:YBR263W%09red/sce:YGR205W%09red/sce:Y…
Lysine biosynthesis	KEGG PATHWAY	sce00300	12	12	0.374951	0.80916	YJL200C|YIL094C|YDR158W|YDL131W|YER052C|YBR115C|YGL202W|YNR050C|YJR139C|YIR034C|YDL182W|YDR234W	sce:YJL200C|sce:YIL094C|sce:YDR158W|sce:YDL131W|sce:YER052C|sce:YBR115C|sce:YGL202W|sce:YNR050C|sce:YJR139C|sce:YIR034C|sce:YDL182W|sce:YDR234W|	853230|854714|851736|851425|856778|852412|852672|855786|853604|854852|851346|851820|	http://www.genome.jp/kegg-bin/show_pathway?sce00300/sce:YIL094C%09red/sce:YIR034C%09red/sce:YNR050C%09red/sce:YDL131W%09red/sce:YDL182W%09red/sce:YER052C%09red/sce:YJR139C%09red/sce:YDR158W%09red/sce:YDR234W%09red/sce:YJL200C%09red/sce:YGL202W%09red/sce:YBR115C%09red
Vitamin B6 metabolism	KEGG PATHWAY	sce00750	12	12	0.374951	0.80916	YOR184W|YEL029C|YBR035C|YMR095C|YNL334C|YFL059W|YNR027W|YMR096W|YFL060C|YCR053W|YPR127W|YNL333W	sce:YOR184W|sce:YEL029C|sce:YBR035C|sce:YMR095C|sce:YNL334C|sce:YFL059W|sce:YNR027W|sce:YMR096W|sce:YFL060C|sce:YCR053W|sce:YPR127W|sce:YNL333W|	854356|856683|852323|855120|855382|850485|855761|855121|850484|850420|856245|855383|	http://www.genome.jp/kegg-bin/show_pathway?sce00750/sce:YPR127W%09red/sce:YCR053W%09red/sce:YMR095C%09red/sce:YFL059W%09red/sce:YNL333W%09red/sce:YBR035C%09red/sce:YOR184W%09red/sce:YEL029C%09red/sce:YFL060C%09red/sce:YMR096W%09red/sce:YNL334C%09red/sce:YNR027W%09red
Amino sugar and nucleotide sugar metabolism	KEGG PATHWAY	sce00520	29	32	0.376126	0.80916	YMR278W|YLR307W|YGL253W|YKL104C|YCL040W|YNL192W|YFR052C-A|YKL035W|YBR038W|YKL127W|YBR020W|YBR196C|YEL058W|YLR286C|YBR018C|YML125C|YFL045C|YLR446W|YER003C|YKL150W|YMR105C|YDR371W|YDR516C|YDR009W|YDL103C|YLR308W|YDL055C|YBR023C|YFR053C	sce:YMR278W|sce:YLR307W|sce:YGL253W|sce:YKL104C|sce:YCL040W|sce:YNL192W|sce:YFR053C|sce:YKL035W|sce:YBR038W|sce:YKL127W|sce:YBR020W|sce:YBR196C|sce:YEL058W|sce:YLR286C|sce:YBR018C|sce:YML125C|sce:YFL045C|sce:YLR446W|sce:YER003C|sce:YKL150W|sce:YMR105C|sce:YDR371W|sce:YDR516C|sce:YDR009W|sce:YDL103C|sce:YLR308W|sce:YDL055C|sce:YBR023C|sce:YFR053C|	855321|851016|852639|853757|850317|855529|850614|853830|852326|853732|852308|852495|856652|850992|852306|854914|850499|851167|856720|853707|855131|851977|852128|851572|851455|851017|851504|852311|850614|	http://www.genome.jp/kegg-bin/show_pathway?sce00520/sce:YMR105C%09red/sce:YKL104C%09red/sce:YLR446W%09red/sce:YBR196C%09red/sce:YDL103C%09red/sce:YCL040W%09red/sce:YBR020W%09red/sce:YDR516C%09red/sce:YLR308W%09red/sce:YDL055C%09red/sce:YGL253W%09red/sce:YEL058W%09red/sce:YBR038W%09red/sce:YER003C%09red/sce:YFR053C%09red/sce:YFL045C%09red/sce:YKL127W%09red/sce:YNL192W%09red/sce:YBR018C%09red/sce:Y…
Biosynthesis of unsaturated fatty acids	KEGG PATHWAY	sce01040	11	11	0.386692	0.80916	YDL015C|YGL055W|YJL097W|YIL160C|YCR034W|YKL055C|YGL205W|YJL196C|YJR019C|YBR159W|YLR372W	sce:YDL015C|sce:YGL055W|sce:YJL097W|sce:YIL160C|sce:YCR034W|sce:YKL055C|sce:YGL205W|sce:YJL196C|sce:YJR019C|sce:YBR159W|sce:YLR372W|	851547|852825|853348|854646|850400|853810|852667|853243|853477|852456|851087|	http://www.genome.jp/kegg-bin/show_pathway?sce01040/sce:YJL196C%09red/sce:YJL097W%09red/sce:YCR034W%09red/sce:YJR019C%09red/sce:YLR372W%09red/sce:YDL015C%09red/sce:YGL205W%09red/sce:YBR159W%09red/sce:YIL160C%09red/sce:YKL055C%09red/sce:YGL055W%09red
Arginine biosynthesis	KEGG PATHWAY	sce00220	16	17	0.396274	0.80916	YKL106W|YJL071W|YMR062C|YDR111C|YPR035W|YAL062W|YHR018C|YJL088W|YLR089C|YOL058W|YOR375C|YPL111W|YER069W|YBR208C|YDL215C|YOL140W	sce:YKL106W|sce:YJL071W|sce:YMR062C|sce:YDR111C|sce:YPR035W|sce:YAL062W|sce:YHR018C|sce:YJL088W|sce:YLR089C|sce:YOL058W|sce:YOR375C|sce:YPL111W|sce:YER069W|sce:YBR208C|sce:YDL215C|sce:YOL140W|	853755|853374|855084|851690|856147|851237|856411|853357|850778|854096|854557|855993|856800|852507|851311|854025|	http://www.genome.jp/kegg-bin/show_pathway?sce00220/sce:YKL106W%09red/sce:YOL058W%09red/sce:YOL140W%09red/sce:YDR111C%09red/sce:YJL088W%09red/sce:YPR035W%09red/sce:YMR062C%09red/sce:YHR018C%09red/sce:YDL215C%09red/sce:YBR208C%09red/sce:YER069W%09red/sce:YOR375C%09red/sce:YAL062W%09red/sce:YLR089C%09red/sce:YJL071W%09red/sce:YPL111W%09red
Phenylalanine, tyrosine and tryptophan biosynthesis	KEGG PATHWAY	sce00400	16	17	0.396274	0.80916	YKL106W|YDR354W|YNL316C|YDR007W|YGL026C|YDR035W|YBR249C|YBR166C|YDR127W|YPR060C|YIL116W|YGL202W|YER090W|YHR137W|YGL148W|YKL211C	sce:YKL106W|sce:YDR354W|sce:YNL316C|sce:YDR007W|sce:YGL026C|sce:YDR035W|sce:YBR249C|sce:YBR166C|sce:YDR127W|sce:YPR060C|sce:YIL116W|sce:YGL202W|sce:YER090W|sce:YHR137W|sce:YGL148W|sce:YKL211C|	853755|851956|855400|851570|852858|851605|852551|852464|851705|856173|854690|852672|856824|856539|852729|853669|	http://www.genome.jp/kegg-bin/show_pathway?sce00400/sce:YNL316C%09red/sce:YDR035W%09red/sce:YDR007W%09red/sce:YPR060C%09red/sce:YIL116W%09red/sce:YER090W%09red/sce:YBR249C%09red/sce:YDR127W%09red/sce:YGL026C%09red/sce:YKL211C%09red/sce:YHR137W%09red/sce:YKL106W%09red/sce:YGL148W%09red/sce:YGL202W%09red/sce:YDR354W%09red/sce:YBR166C%09red
Fatty acid metabolism	KEGG PATHWAY	sce01212	20	22	0.410942	0.80916	YER061C|YDL015C|YKL182W|YGL055W|YJL097W|YOR221C|YER015W|YOR317W|YMR207C|YCR034W|YKL055C|YGL205W|YLR372W|YIL160C|YPL028W|YBR159W|YBR026C|YJL196C|YNR016C|YPL231W	sce:YER061C|sce:YDL015C|sce:YKL182W|sce:YGL055W|sce:YJL097W|sce:YOR221C|sce:YER015W|sce:YOR317W|sce:YMR207C|sce:YCR034W|sce:YKL055C|sce:YGL205W|sce:YLR372W|sce:YIL160C|sce:YPL028W|sce:YBR159W|sce:YBR026C|sce:YJL196C|sce:YNR016C|sce:YPL231W|	856790|851547|853653|852825|853348|854396|856734|854495|855247|850400|853810|852667|851087|854646|856079|852456|852314|853243|855750|855845|	http://www.genome.jp/kegg-bin/show_pathway?sce01212/sce:YJL196C%09red/sce:YJL097W%09red/sce:YNR016C%09red/sce:YCR034W%09red/sce:YBR026C%09red/sce:YPL028W%09red/sce:YLR372W%09red/sce:YER015W%09red/sce:YKL182W%09red/sce:YGL205W%09red/sce:YDL015C%09red/sce:YOR221C%09red/sce:YOR317W%09red/sce:YBR159W%09red/sce:YER061C%09red/sce:YPL231W%09red/sce:YIL160C%09red/sce:YKL055C%09red/sce:YMR207C%09red/sce:Y…
Cysteine and methionine metabolism	KEGG PATHWAY	sce00270	35	40	0.411507	0.80916	YKL106W|YCL064C|YAL012W|YPR118W|YLL058W|YPR069C|YJL101C|YLR017W|YJR148W|YPL273W|YGR155W|YEL038W|YNL276C|YOL049W|YOL052C|YDR158W|YDL078C|YJR139C|YJR130C|YOL126C|YLR146C|YHR208W|YER052C|YFR055W|YJR024C|YDR502C|YMR009W|YGR012W|YML082W|YLL062C|YGL184C|YLR180W|YGL202W|YKL085W|YNL277W	sce:YKL106W|sce:YCL064C|sce:YAL012W|sce:YPR118W|sce:YLL058W|sce:YPR069C|sce:YJL101C|sce:YLR017W|sce:YJR148W|sce:YPL273W|sce:YGR155W|sce:YEL038W|sce:YNL277W|sce:YOL049W|sce:YOL052C|sce:YDR158W|sce:YDL078C|sce:YJR139C|sce:YJR130C|sce:YOL126C|sce:YLR146C|sce:YHR208W|sce:YER052C|sce:YFR055W|sce:YJR024C|sce:YDR502C|sce:YMR009W|sce:YGR012W|sce:YML082W|sce:YLL062C|sce:YGL184C|sce:YLR180W|sce:YGL202W|sce…	853755|850295|851221|856234|850668|856182|853344|850704|853613|855855|853059|856673|855444|854108|854105|851736|851481|853604|853594|853994|850838|856615|856778|850616|853481|852113|855021|852895|854892|850664|852691|850877|852672|853777|855444|	http://www.genome.jp/kegg-bin/show_pathway?sce00270/sce:YNL277W%09red/sce:YKL085W%09red/sce:YLL058W%09red/sce:YDR158W%09red/sce:YKL106W%09red/sce:YJR024C%09red/sce:YJR130C%09red/sce:YLR180W%09red/sce:YGR155W%09red/sce:YLR017W%09red/sce:YLR146C%09red/sce:YAL012W%09red/sce:YFR055W%09red/sce:YPR069C%09red/sce:YPL273W%09red/sce:YER052C%09red/sce:YJR139C%09red/sce:YPR118W%09red/sce:YDR502C%09red/sce:Y…
Pentose and glucuronate interconversions	KEGG PATHWAY	sce00040	14	15	0.419912	0.80916	YOR374W|YMR318C|YCR105W|YMR110C|YLR070C|YJL121C|YJR153W|YDL246C|YJR159W|YKL035W|YGR194C|YJL120W|YPL061W|YHR104W	sce:YOR374W|sce:YMR318C|sce:YCR105W|sce:YMR110C|sce:YLR070C|sce:YJL121C|sce:YJR153W|sce:YDL246C|sce:YJR159W|sce:YKL035W|sce:YGR194C|sce:YJL121C|sce:YPL061W|sce:YHR104W|	854556|855368|850469|855137|850759|853322|853618|851351|853624|853830|853108|853322|856044|856504|	http://www.genome.jp/kegg-bin/show_pathway?sce00040/sce:YDL246C%09red/sce:YJR159W%09red/sce:YJR153W%09red/sce:YGR194C%09red/sce:YPL061W%09red/sce:YCR105W%09red/sce:YHR104W%09red/sce:YKL035W%09red/sce:YMR110C%09red/sce:YMR318C%09red/sce:YLR070C%09red/sce:YJL121C%09red/sce:YOR374W%09red
Fatty acid elongation	KEGG PATHWAY	sce00062	8	8	0.428746	0.80916	YDL015C|YJL097W|YBR026C|YJR019C|YCR034W|YJL196C|YBR159W|YLR372W	sce:YDL015C|sce:YJL097W|sce:YBR026C|sce:YJR019C|sce:YCR034W|sce:YJL196C|sce:YBR159W|sce:YLR372W|	851547|853348|852314|853477|850400|853243|852456|851087|	http://www.genome.jp/kegg-bin/show_pathway?sce00062/sce:YJL196C%09red/sce:YJL097W%09red/sce:YCR034W%09red/sce:YJR019C%09red/sce:YBR026C%09red/sce:YLR372W%09red/sce:YDL015C%09red/sce:YBR159W%09red
Glycerolipid metabolism	KEGG PATHWAY	sce00561	23	26	0.43223	0.80916	YMR318C|YMR165C|YHL032C|YKR089C|YCR105W|YKL094W|YMR110C|YCR068W|YOR121C|YKR067W|YDL052C|YGR205W|YFL053W|YER062C|YDR284C|YOR374W|YBL011W|YMR313C|YML070W|YOR120W|YOR245C|YPL061W|YIL053W	sce:YMR318C|sce:YMR165C|sce:YHL032C|sce:YKR089C|sce:YCR105W|sce:YKL094W|sce:YMR110C|sce:YCR068W|sce:YOR120W|sce:YKR067W|sce:YDL052C|sce:YGR205W|sce:YFL053W|sce:YER062C|sce:YDR284C|sce:YOR374W|sce:YBL011W|sce:YMR313C|sce:YML070W|sce:YOR120W|sce:YOR245C|sce:YPL061W|sce:YIL053W|	855368|855201|856353|853964|850469|853768|855137|850432|854287|853941|851508|853119|850491|856791|851878|854556|852271|855361|854932|854287|854419|856044|854758|	http://www.genome.jp/kegg-bin/show_pathway?sce00561/sce:YPL061W%09red/sce:YCR068W%09red/sce:YFL053W%09red/sce:YMR165C%09red/sce:YMR313C%09red/sce:YCR105W%09red/sce:YDR284C%09red/sce:YKR089C%09red/sce:YBL011W%09red/sce:YGR205W%09red/sce:YIL053W%09red/sce:YKR067W%09red/sce:YOR245C%09red/sce:YML070W%09red/sce:YKL094W%09red/sce:YHL032C%09red/sce:YDL052C%09red/sce:YER062C%09red/sce:YOR120W%09red/sce:Y…
Mismatch repair	KEGG PATHWAY	sce03430	18	20	0.43326	0.80916	YDR097C|YBR087W|YCR092C|YJR006W|YNL290W|YOL094C|YOL090W|YPL164C|YBR088C|YDL102W|YNL082W|YOR033C|YOR217W|YNL312W|YDL164C|YJL092W|YMR167W|YAR007C	sce:YDR097C|sce:YBR087W|sce:YCR092C|sce:YJR006W|sce:YNL290W|sce:YOL094C|sce:YOL090W|sce:YPL164C|sce:YBR088C|sce:YDL102W|sce:YNL082W|sce:YOR033C|sce:YOR217W|sce:YNL312W|sce:YDL164C|sce:YJL092W|sce:YMR167W|sce:YAR007C|	851671|852383|850454|853462|855426|854059|854063|855939|852385|851456|855642|854198|854392|855404|851391|853353|855203|851266|	http://www.genome.jp/kegg-bin/show_pathway?sce03430/sce:YDL164C%09red/sce:YCR092C%09red/sce:YMR167W%09red/sce:YNL312W%09red/sce:YOR217W%09red/sce:YNL082W%09red/sce:YJL092W%09red/sce:YOR033C%09red/sce:YJR006W%09red/sce:YAR007C%09red/sce:YDL102W%09red/sce:YDR097C%09red/sce:YPL164C%09red/sce:YOL090W%09red/sce:YBR088C%09red/sce:YOL094C%09red/sce:YBR087W%09red/sce:YNL290W%09red
Glycosylphosphatidylinositol(GPI)-anchor biosynthesis	KEGG PATHWAY	sce00563	22	25	0.442976	0.80916	YPL076W|YNL038W|YJL132W|YFL025C|YCL052C|YKL165C|YGR216C|YPL096C-A|YLR459W|YBR004C|YDR434W|YOR149C|YDR331W|YJR013W|YHR188C|YLL031C|YJL062W|YDR302W|YLR088W|YJL091C|YDR437W|YPL175W	sce:YPL076W|sce:YNL038W|sce:YJL132W|sce:YFL025C|sce:YCL052C|sce:YKL165C|sce:YGR216C|sce:YPL096C-A|sce:YLR459W|sce:YBR004C|sce:YDR434W|sce:YOR149C|sce:YDR331W|sce:YJR013W|sce:YHR188C|sce:YLL031C|sce:YJL062W|sce:YDR302W|sce:YLR088W|sce:YJL091C|sce:YDR437W|sce:YPL175W|	856029|855690|853309|850519|850305|853690|853130|856008|851181|852289|852044|854320|851931|853470|856595|850628|853384|851896|850777|853354|852047|855928|	http://www.genome.jp/kegg-bin/show_pathway?sce00563/sce:YDR437W%09red/sce:YFL025C%09red/sce:YJR013W%09red/sce:YKL165C%09red/sce:YGR216C%09red/sce:YLR459W%09red/sce:YHR188C%09red/sce:YPL076W%09red/sce:YBR004C%09red/sce:YPL096C-A%09red/sce:YLR088W%09red/sce:YDR302W%09red/sce:YJL062W%09red/sce:YJL091C%09red/sce:YOR149C%09red/sce:YLL031C%09red/sce:YPL175W%09red/sce:YCL052C%09red/sce:YDR331W%09red/sce…
Propanoate metabolism	KEGG PATHWAY	sce00640	12	13	0.446988	0.80916	YMR207C|YAL054C|YGR244C|YNR016C|YOR142W|YLR153C|YPL028W|YGR019W|YPL017C|YPR002W|YOL151W|YFL018C	sce:YMR207C|sce:YAL054C|sce:YGR244C|sce:YNR016C|sce:YOR142W|sce:YLR153C|sce:YPL028W|sce:YGR019W|sce:YPL017C|sce:YPR002W|sce:YOL151W|sce:YFL018C|	855247|851245|853159|855750|854310|850846|856079|852902|856090|856108|854014|850527|	http://www.genome.jp/kegg-bin/show_pathway?sce00640/sce:YOR142W%09red/sce:YGR244C%09red/sce:YAL054C%09red/sce:YNR016C%09red/sce:YPR002W%09red/sce:YOL151W%09red/sce:YMR207C%09red/sce:YFL018C%09red/sce:YPL017C%09red/sce:YPL028W%09red/sce:YLR153C%09red/sce:YGR019W%09red
Base excision repair	KEGG PATHWAY	sce03410	16	18	0.458104	0.80916	YDL102W|YJL065C|YJR006W|YML060W|YDR121W|YER142C|YKL113C|YAL015C|YPR175W|YJL064W|YBL019W|YDL164C|YOL043C|YML021C|YBR088C|YKL114C	sce:YDL102W|sce:YJL065C|sce:YJR006W|sce:YML060W|sce:YDR121W|sce:YER142C|sce:YKL113C|sce:YAL015C|sce:YPR175W|sce:YJL065C|sce:YBL019W|sce:YDL164C|sce:YOL043C|sce:YML021C|sce:YBR088C|sce:YKL114C|	851456|853381|853462|854942|851699|856885|853747|851218|856305|853381|852262|851391|854114|854987|852385|853746|	http://www.genome.jp/kegg-bin/show_pathway?sce03410/sce:YER142C%09red/sce:YDL164C%09red/sce:YBR088C%09red/sce:YAL015C%09red/sce:YKL114C%09red/sce:YDR121W%09red/sce:YOL043C%09red/sce:YPR175W%09red/sce:YKL113C%09red/sce:YJR006W%09red/sce:YDL102W%09red/sce:YML021C%09red/sce:YML060W%09red/sce:YJL065C%09red/sce:YBL019W%09red
Selenocompound metabolism	KEGG PATHWAY	sce00450	11	12	0.462168	0.80916	YAL012W|YHR106W|YFR055W|YJR130C|YLL058W|YML082W|YGL184C|YGR171C|YGR264C|YJR010W|YDR353W	sce:YAL012W|sce:YHR106W|sce:YFR055W|sce:YJR130C|sce:YLL058W|sce:YML082W|sce:YGL184C|sce:YGR171C|sce:YGR264C|sce:YJR010W|sce:YDR353W|	851221|856506|850616|853594|850668|854892|852691|853081|853181|853466|851955|	http://www.genome.jp/kegg-bin/show_pathway?sce00450/sce:YGR171C%09red/sce:YJR010W%09red/sce:YGL184C%09red/sce:YAL012W%09red/sce:YHR106W%09red/sce:YLL058W%09red/sce:YFR055W%09red/sce:YML082W%09red/sce:YDR353W%09red/sce:YGR264C%09red/sce:YJR130C%09red
Oxidative phosphorylation	KEGG PATHWAY	sce00190	60	72	0.467856	0.80916	YGL008C|YHR001W-A|YDL067C|YJR121W|YKL148C|YEL027W|YDR178W|YGR183C|YPR191W|YMR256C|YKL192C|YDL004W|YIL111W|YJL166W|Q0275|YKL080W|YHR039C-A|YEL024W|Q0045|YOR332W|YBR039W|YGR020C|YBL099W|YGL187C|YKL016C|YPL271W|YBR127C|YPL078C|YLR038C|YKL141W|YPL132W|YJL045W|Q0110|YDR298C|YHR051W|YDL185W|YOL077W-A|YOR270C|YGL191W|YOR065W|YBL045C|YPL234C|YMR118C|YHR026W|YFR033C|Q0120|YDR529C|YEL051W|YLL009C|YBR011C|Y…	sce:YGL008C|sce:YHR001W-A|sce:YDL067C|sce:YJR121W|sce:YKL148C|sce:YEL027W|sce:YDR178W|sce:YGR183C|sce:YPR191W|sce:YMR256C|sce:YKL192C|sce:YDL004W|sce:YIL111W|sce:YJL166W|sce:Q0275|sce:YKL080W|sce:YHR039C-A|sce:YEL024W|sce:Q0045|sce:YOR332W|sce:YBR039W|sce:YGR020C|sce:YBL099W|sce:YGL187C|sce:YKL016C|sce:YPL271W|sce:YBR127C|sce:YPL078C|sce:YLR038C|sce:YKL141W|sce:YPL132W|sce:YJL045W|sce:Q0110|sce:Y…	852876|856390|851492|853585|853709|856686|851758|853095|856321|855298|853642|851560|854695|853273|854627|853782|856435|856689|854598|854509|852327|852903|852177|852688|853853|855857|852424|856027|850727|853716|855971|853405|854604|851892|856448|851342|854077|854444|852684|854231|852235|855842|855145|856421|850593|854582|852142|856659|850651|852296|851983|855675|855931|856884|850861|854605|856071|…	http://www.genome.jp/kegg-bin/show_pathway?sce00190/sce:YGR020C%09red/sce:YHR039C-A%09red/sce:YLR038C%09red/sce:YEL051W%09red/sce:Q0115%09red/sce:YPR036W%09red/sce:YER141W%09red/sce:YKL016C%09red/sce:YGR183C%09red/sce:YEL027W%09red/sce:YKL080W%09red/sce:YHR026W%09red/sce:YOR270C%09red/sce:YLL041C%09red/sce:YPL036W%09red/sce:YHR051W%09red/sce:YGL008C%09red/sce:YDL004W%09red/sce:YHR001W-A%09red/sce…
Tryptophan metabolism	KEGG PATHWAY	sce00380	15	17	0.471656	0.80916	YOR374W|YMR110C|YGR088W|YIL125W|YJL060W|YLR231C|YBL098W|YGL202W|YJR078W|YPL028W|YPL061W|YJR025C|YDR242W|YDR402C|YDR256C	sce:YOR374W|sce:YMR110C|sce:YGR088W|sce:YIL125W|sce:YJL060W|sce:YLR231C|sce:YBL098W|sce:YGL202W|sce:YJR078W|sce:YPL028W|sce:YPL061W|sce:YJR025C|sce:YDR242W|sce:YDR402C|sce:YDR256C|	854556|855137|852979|854681|853386|850933|852179|852672|853541|856079|856044|853482|851829|852011|851843|	http://www.genome.jp/kegg-bin/show_pathway?sce00380/sce:YJL060W%09red/sce:YGR088W%09red/sce:YBL098W%09red/sce:YLR231C%09red/sce:YPL061W%09red/sce:YJR078W%09red/sce:YPL028W%09red/sce:YDR256C%09red/sce:YDR402C%09red/sce:YDR242W%09red/sce:YIL125W%09red/sce:YMR110C%09red/sce:YGL202W%09red/sce:YJR025C%09red/sce:YOR374W%09red
Steroid biosynthesis	KEGG PATHWAY	sce00100	15	17	0.471656	0.80916	YGR060W|YHR190W|YKL140W|YNL280C|YGL012W|YHR007C|YNR019W|YMR202W|YKR089C|YML008C|YLR056W|YGR175C|YHR072W|YLR100W|YGL001C	sce:YGR060W|sce:YHR190W|sce:YKL140W|sce:YNL280C|sce:YGL012W|sce:YHR007C|sce:YNR019W|sce:YMR202W|sce:YKR089C|sce:YML008C|sce:YLR056W|sce:YGR175C|sce:YHR072W|sce:YLR100W|sce:YGL001C|	852951|856597|853717|855441|852872|856398|855753|855242|853964|855003|850745|853086|856470|850790|852883|	http://www.genome.jp/kegg-bin/show_pathway?sce00100/sce:YKR089C%09red/sce:YMR202W%09red/sce:YKL140W%09red/sce:YML008C%09red/sce:YLR100W%09red/sce:YGL001C%09red/sce:YNL280C%09red/sce:YLR056W%09red/sce:YHR007C%09red/sce:YNR019W%09red/sce:YHR190W%09red/sce:YGL012W%09red/sce:YHR072W%09red/sce:YGR175C%09red/sce:YGR060W%09red
Regulation of autophagy	KEGG PATHWAY	sce04140	15	17	0.471656	0.80916	YPL120W|YBL078C|YMR159C|YPR049C|YLR240W|YBR217W|YNR007C|YBR097W|YBR128C|YLL042C|YLR423C|YHR171W|YGL180W|YNL223W|YPR185W	sce:YPL120W|sce:YBL078C|sce:YMR159C|sce:YPR049C|sce:YLR240W|sce:YBR217W|sce:YNR007C|sce:YBR097W|sce:YBR128C|sce:YLL042C|sce:YLR423C|sce:YHR171W|sce:YGL180W|sce:YNL223W|sce:YPR185W|	855983|852200|855194|856162|850941|852518|855741|852394|852425|850684|851142|856576|852695|855498|856315|	http://www.genome.jp/kegg-bin/show_pathway?sce04140/sce:YPR049C%09red/sce:YGL180W%09red/sce:YBR097W%09red/sce:YBR128C%09red/sce:YBR217W%09red/sce:YPR185W%09red/sce:YHR171W%09red/sce:YNL223W%09red/sce:YLL042C%09red/sce:YBL078C%09red/sce:YLR240W%09red/sce:YPL120W%09red/sce:YLR423C%09red/sce:YMR159C%09red/sce:YNR007C%09red
Protein export	KEGG PATHWAY	sce03060	19	22	0.478285	0.80916	YIR022W|YLR378C|YMR150C|YMR035W|YDR086C|YDL092W|YLR066W|YJR010C-A|YBR283C|YML055W|YKL154W|YDR292C|YPL243W|YJL034W|YER087C-B|YPL210C|YOR254C|YER019C-A|YML105C	sce:YIR022W|sce:YLR378C|sce:YMR150C|sce:YMR035W|sce:YDR086C|sce:YDL092W|sce:YLR066W|sce:YJR010C-A|sce:YBR283C|sce:YML055W|sce:YKL154W|sce:YDR292C|sce:YPL243W|sce:YJL034W|sce:YER087C-B|sce:YPL210C|sce:YOR254C|sce:YER019C-A|sce:YML105C|	854840|851095|855182|855051|851659|851466|850755|853467|852586|854949|853702|851886|855833|853418|856821|855891|854428|856740|854866|	http://www.genome.jp/kegg-bin/show_pathway?sce03060/sce:YER087C-B%09red/sce:YML055W%09red/sce:YDR292C%09red/sce:YOR254C%09red/sce:YIR022W%09red/sce:YLR066W%09red/sce:YPL243W%09red/sce:YDR086C%09red/sce:YKL154W%09red/sce:YLR378C%09red/sce:YJR010C-A%09red/sce:YBR283C%09red/sce:YJL034W%09red/sce:YML105C%09red/sce:YMR150C%09red/sce:YMR035W%09red/sce:YDL092W%09red/sce:YPL210C%09red/sce:YER019C-A%09red
[truncated: 61 more rows]
